# Supplementary material for: An expanded phenotype centric benchmark of variant prioritisation tools
Source: Hum Mutat. 2022 Mar 9;43(5):539–46. doi: 10.1002/humu.24362 (PMC9313608; doi:10.1002/humu.24362)
Supplement: Supplementary file 1 — Supporting information. [file HUMU-43-539-s001.zip]

Archive with 1 entries (1 files):
- Supplementary_Data_File_S1.RData
