# Supplementary material for: An expanded phenotype centric benchmark of variant prioritisation tools
Source: Hum Mutat. 2022 Mar 9;43(5):539–46. doi: 10.1002/humu.24362 (PMC9313608; doi:10.1002/humu.24362)
Supplement: Supplementary file 2 — Supporting information. [file HUMU-43-539-s007.zip › Supplementary_Data_File_S2.xlsx]

## Sheet: Supplementary_Data_File_S2
chr	pos.1.based.	ref	alt	aaref	aaalt	rs_dbSNP151	hg19_chr	hg19_pos.1.based.	aapos	genename	Ensembl_geneid	HGVSc_ANNOVAR	HGVSp_ANNOVAR	HGVSc_snpEff	HGVSp_snpEff	HGVSc_VEP	HGVSp_VEP	SIFT_converted_rankscore	SIFT4G_converted_rankscore	Polyphen2_HDIV_rankscore	Polyphen2_HVAR_rankscore	LRT_converted_rankscore	MutationTaster_converted_rankscore	MutationAssessor_rankscore	FATHMM_converted_rankscore	PROVEAN_converted_rankscore	VEST4_rankscore	MetaSVM_rankscore	MetaLR_rankscore	M.CAP_rankscore	REVEL_rankscore	MutPred_rankscore	MVP_rankscore	MPC_rankscore	PrimateAI_rankscore	DEOGEN2_rankscore	BayesDel_addAF_rankscore	BayesDel_noAF_rankscore	ClinPred_rankscore	LIST.S2_rankscore	CADD_raw_rankscore	CADD_raw_rankscore_hg19	DANN_rankscore	fathmm.MKL_coding_rankscore	fathmm.XF_coding_rankscore	Eigen.raw_coding_rankscore	Eigen.PC.raw_coding_rankscore	GenoCanyon_rankscore	integrated_fitCons_rankscore
1	1014143	C	T	Q	X	rs786201005	1	949523	47;47;55;55	ISG15	ENSG00000187608;ENSG00000187608;ENSG00000187608;ENSG00000187608	c.139C>T;.;c.163C>T;.	p.Q47X;.;p.Q55X;.	c.139C>T;c.139C>T;c.163C>T;.	p.Gln47*;p.Gln47*;p.Gln55*;.	c.139C>T;c.139C>T;c.163C>T;c.163C>T	p.Gln47Ter;p.Gln47Ter;p.Gln55Ter;p.Gln55Ter	NA	NA	NA	NA	0.04249	0.81001	NA	NA	NA	0.7931	NA	NA	NA	NA	NA	NA	NA	NA	NA	0.9601	0.95948	NA	NA	0.94415	0.9723	0.79909	0.2681	0.37439	0.58082	0.39872	0.74766	0.87236
1	1014359	G	T	E	X	rs672601312	1	949739	119;119;127;127	ISG15	ENSG00000187608;ENSG00000187608;ENSG00000187608;ENSG00000187608	c.355G>T;.;c.379G>T;.	p.E119X;.;p.E127X;.	c.355G>T;c.355G>T;c.379G>T;.	p.Glu119*;p.Glu119*;p.Glu127*;.	c.355G>T;c.355G>T;c.379G>T;c.379G>T	p.Glu119Ter;p.Glu119Ter;p.Glu127Ter;p.Glu127Ter	NA	NA	NA	NA	0.01804	0.81001	NA	NA	NA	0.67218	NA	NA	NA	NA	NA	NA	NA	NA	NA	0.8981	0.95948	NA	NA	0.95849	0.95169	0.36065	0.19451	0.24485	0.3173	0.19057	0.74766	0.87236
1	1022225	G	A	G	S	rs756623659	1	957605	76	AGRN	ENSG00000188157	c.226G>A	p.G76S	c.226G>A	p.Gly76Ser	c.226G>A	p.Gly76Ser	0.91255	0.92824	NA	NA	0.48115	0.4991	0.61577	0.70014	0.49352	0.85766	0.75684	0.7256	0.88464	0.93397	0.89368	0.83353	0.82187	0.68201	NA	0.62209	0.61739	0.73213	0.77188	0.87283	0.64055	0.92057	0.56684	0.82984	0.65062	0.61973	0.74766	0.61202
1	1022313	A	T	N	I	rs879253787	1	957693	105	AGRN	ENSG00000188157	c.314A>T	p.N105I	c.314A>T	p.Asn105Ile	c.314A>T	p.Asn105Ile	0.91255	0.92824	NA	NA	0.4544	0.45122	0.61577	0.37746	0.67824	0.78072	0.51305	0.47717	0.8954	0.75143	0.80392	0.70608	0.85333	0.75737	NA	0.58366	0.57836	0.87455	0.81346	0.85778	0.82359	0.55932	0.62355	0.77759	0.68389	0.68555	0.74766	0.61202
1	1041582	C	T	Q	X	rs587777299	1	976962	353;215	AGRN	ENSG00000188157;ENSG00000188157	c.1057C>T;c.643C>T	p.Q353X;p.Q215X	c.1057C>T;c.643C>T	p.Gln353*;p.Gln215*	c.1057C>T;c.643C>T	p.Gln353Ter;p.Gln215Ter	NA	NA	NA	NA	0.03914	0.81001	NA	NA	NA	0.67391	NA	NA	NA	NA	NA	NA	NA	NA	NA	0.99412	0.99401	NA	NA	0.9465	0.94374	0.43375	0.12915	0.07675	0.40145	0.2543	0.30277	0.87236
1	1042053	C	G	Y	X	NA	1	977433	425;287	AGRN	ENSG00000188157;ENSG00000188157	c.1275C>G;c.861C>G	p.Y425X;p.Y287X	c.1275C>G;c.861C>G	p.Tyr425*;p.Tyr287*	c.1275C>G;c.861C>G	p.Tyr425Ter;p.Tyr287Ter	NA	NA	NA	NA	0.62929	0.81001	NA	NA	NA	0.70263	NA	NA	NA	NA	NA	NA	NA	NA	NA	0.99412	0.99401	NA	NA	0.98072	0.9766	0.72197	0.69945	0.15756	0.71272	0.60691	0.33367	0.73137
1	1050473	G	A	G	S	rs764160563	1	985853	1675;1537	AGRN	ENSG00000188157;ENSG00000188157	c.5023G>A;c.4609G>A	p.G1675S;p.G1537S	c.5023G>A;c.4609G>A	p.Gly1675Ser;p.Gly1537Ser	c.5023G>A;c.4609G>A	p.Gly1675Ser;p.Gly1537Ser	0.5748	0.92824	NA	NA	0.62929	0.81001	0.83903	0.89757	0.78302	0.94786	0.93791	0.93443	0.95935	0.97923	0.95375	0.90409	0.53544	0.67677	NA	0.68081	0.84379	0.63542	0.71813	0.71988	0.47088	0.66365	0.65676	0.87011	0.55541	0.45768	0.74766	0.73137
1	1050575	G	C	G	R	rs199476396	1	985955	1709;1571	AGRN	ENSG00000188157;ENSG00000188157	c.5125G>C;c.4711G>C	p.G1709R;p.G1571R	c.5125G>C;c.4711G>C	p.Gly1709Arg;p.Gly1571Arg	c.5125G>C;c.4711G>C	p.Gly1709Arg;p.Gly1571Arg	0.91255	0.79402	NA	NA	0.33648	0.81001	0.86592	0.81478	0.8738	0.96531	0.91986	0.89834	0.9761	0.96334	0.92509	0.89323	0.56943	0.69895	NA	0.86235	0.86055	0.91716	0.96822	0.81921	0.74028	0.90326	0.94225	0.93093	0.79133	0.73788	0.74766	0.73137
1	1050763	G	T	V	F	rs587777298	1	986143	1727;1589	AGRN	ENSG00000188157;ENSG00000188157	c.5179G>T;c.4765G>T	p.V1727F;p.V1589F	c.5179G>T;c.4765G>T	p.Val1727Phe;p.Val1589Phe	c.5179G>T;c.4765G>T	p.Val1727Phe;p.Val1589Phe	0.72154	0.83351	NA	NA	0.39899	0.58761	0.89945	0.86624	0.68999	0.97426	0.9511	0.93765	0.97178	0.95243	0.79783	0.91745	0.58972	0.67839	NA	0.90881	0.90768	0.67288	0.7011	0.71257	0.58663	0.63838	0.70964	0.68269	0.75919	0.70463	0.74766	0.73137
1	1213738	G	A	R	C	rs587777075	1	1149118	65	TNFRSF4	ENSG00000186827	c.193C>T	p.R65C	c.193C>T	p.Arg65Cys	c.193C>T	p.Arg65Cys	0.37536	0.30534	0.57185	0.42166	0.01368	0.08975	0.36358	0.60485	0.42763	0.30914	0.43948	0.49178	0.81894	0.33375	0.45531	0.65326	0.48004	0.01013	0.885	0.31099	0.30158	0.27019	0.47426	0.23801	0.20387	0.53383	0.10447	0.29061	0.20321	0.15238	0.74766	0.48094
1	1232279	A	G	M	V	rs786200938	1	1167659	1;1	B3GALT6	ENSG00000176022;ENSG00000176022	.;c.1A>G	.;p.M1V	.;c.1A>G	.;p.Met1?	c.1A>G;c.1A>G	p.Met1?;p.Met1?	0.91255	0.92824	0.23376	0.20792	0.8433	0.81001	NA	0.46412	0.29114	0.77132	0.14397	0.32119	0.99816	0.46889	0.97179	0.60289	NA	NA	0.06625	0.56203	0.55636	0.68815	0.65058	0.36822	0.21711	0.09849	0.74163	0.00792	0.22812	0.23268	0.74766	0.07067
1	1232294	C	T	R	W	rs397514722	1	1167674	6;6	B3GALT6	ENSG00000176022;ENSG00000176022	.;c.16C>T	.;p.R6W	.;c.16C>T	.;p.Arg6Trp	c.16C>T;c.16C>T	p.Arg6Trp;p.Arg6Trp	0.46513	0.54541	0.62325	0.39681	0.27141	0.26218	0.37844	0.44856	0.41239	0.12341	0.1076	0.24539	0.98305	0.29614	0.38	0.80663	0.72817	0.93997	0.13699	0.30051	0.29097	0.48427	0.28555	0.55571	0.46146	0.4966	0.62843	0.43614	0.27538	0.25263	0.74766	0.07067
1	1232471	A	G	S	G	rs397514719	1	1167851	65;65	B3GALT6	ENSG00000176022;ENSG00000176022	.;c.193A>G	.;p.S65G	.;c.193A>G	.;p.Ser65Gly	c.193A>G;c.193A>G	p.Ser65Gly;p.Ser65Gly	0.68238	0.72224	0.36386	0.30479	0.45194	0.44345	0.40313	0.58468	0.65397	0.7	0.49665	0.42799	0.99547	0.50926	0.33452	0.70751	0.74761	0.99229	0.7677	0.509	0.50248	0.54747	0.12263	0.50843	0.384	0.24254	0.51949	0.47418	0.35506	0.36181	0.74766	0.07067
1	1232478	C	T	P	L	rs397514720	1	1167858	67;67	B3GALT6	ENSG00000176022;ENSG00000176022	.;c.200C>T	.;p.P67L	.;c.200C>T	.;p.Pro67Leu	c.200C>T;c.200C>T	p.Pro67Leu;p.Pro67Leu	0.72154	0.57587	0.90584	0.82059	0.49741	0.81001	0.4727	0.54728	0.95366	0.68516	0.64117	0.60583	0.99882	0.61068	0.37511	0.81485	0.91086	0.99126	0.44156	0.52343	0.51715	0.94649	0.25529	0.76304	0.66275	0.81914	0.77673	0.46354	0.55994	0.51848	0.98316	0.07067
1	1232744	G	A	D	N	rs397514718	1	1168124	156;156	B3GALT6	ENSG00000176022;ENSG00000176022	.;c.466G>A	.;p.D156N	.;c.466G>A	.;p.Asp156Asn	c.466G>A;c.466G>A	p.Asp156Asn;p.Asp156Asn	0.91255	0.92824	0.7322	0.82059	0.8433	0.81001	0.9457	0.7643	0.79229	0.98657	0.94422	0.91277	0.99754	0.9681	0.93393	0.93761	0.94397	0.99972	0.66565	0.63401	0.62946	0.89114	0.76145	0.92315	0.68877	0.90414	0.82158	0.86576	0.90915	0.86101	0.98316	0.49021
1	1232754	C	A	S	Y	NA	1	1168134	159;159	B3GALT6	ENSG00000176022;ENSG00000176022	.;c.476C>A	.;p.S159Y	.;c.476C>A	.;p.Ser159Tyr	c.476C>A;c.476C>A	p.Ser159Tyr;p.Ser159Tyr	0.7849	0.83351	0.77913	0.77487	0.62929	0.50402	0.479	0.40469	0.77717	0.76296	0.60931	0.55836	0.99701	0.91442	0.58821	0.62969	0.96192	0.99277	0.41505	0.47257	0.46553	0.86995	0.64631	0.82826	0.72169	0.55655	0.78077	0.76689	0.67589	0.6509	0.98316	0.49021
1	1232823	A	G	Y	C	rs1314046622	1	1168203	182;182	B3GALT6	ENSG00000176022;ENSG00000176022	.;c.545A>G	.;p.Y182C	.;c.545A>G	.;p.Tyr182Cys	c.545A>G;c.545A>G	p.Tyr182Cys;p.Tyr182Cys	0.7849	0.83351	0.90584	0.97372	0.62929	0.81001	0.9657	0.50459	0.97684	0.72031	0.82242	0.75073	0.9954	0.83116	0.85844	0.83737	0.96424	0.99732	0.78827	0.7215	0.71789	0.98729	0.70896	0.9234	0.77355	0.77005	0.56189	0.73656	0.84599	0.77728	0.98316	0.48094
1	1232834	T	C	F	L	NA	1	1168214	186;186	B3GALT6	ENSG00000176022;ENSG00000176022	.;c.556T>C	.;p.F186L	.;c.556T>C	.;p.Phe186Leu	c.556T>C;c.556T>C	p.Phe186Leu;p.Phe186Leu	0.36709	0.23501	0.47667	0.62049	0.8433	0.81001	0.32135	0.39223	0.82341	0.79792	0.27448	0.4547	0.96514	0.5519	0.85579	0.58407	0.92844	0.99883	0.40318	0.45883	0.45159	0.72424	0.51747	0.91382	0.75087	0.59204	0.50505	0.61776	0.50432	0.47362	0.74766	0.48094
1	1232896	C	G	C	W	rs763080896	1	1168276	206;206	B3GALT6	ENSG00000176022;ENSG00000176022	.;c.618C>G	.;p.C206W	.;c.618C>G	.;p.Cys206Trp	c.618C>G;c.618C>G	p.Cys206Trp;p.Cys206Trp	0.91255	0.92824	0.90584	0.88582	0.8433	0.81001	0.80997	0.47815	0.98848	0.69913	0.5922	0.61354	0.9928	0.7285	0.84594	0.7342	0.96932	0.99408	0.46876	0.63577	0.63123	0.93807	0.62289	0.68458	0.74652	0.55994	0.36152	0.7345	0.56573	0.49357	0.74766	0.87236
1	1232897	G	C	D	H	rs397514723	1	1168277	207;207	B3GALT6	ENSG00000176022;ENSG00000176022	.;c.619G>C	.;p.D207H	.;c.619G>C	.;p.Asp207His	c.619G>C;c.619G>C	p.Asp207His;p.Asp207His	0.91255	0.92824	0.90584	0.92359	0.8433	0.81001	0.84822	0.44856	0.92782	0.86191	0.71538	0.64432	0.99772	0.75755	0.75566	0.78335	0.96017	0.97754	0.46937	0.55524	0.54947	0.97042	0.7483	0.91582	0.88074	0.67516	0.65622	0.86481	0.84872	0.82194	0.74766	0.87236
1	1232927	G	A	G	S	rs397514724	1	1168307	217;217	B3GALT6	ENSG00000176022;ENSG00000176022	.;c.649G>A	.;p.G217S	.;c.649G>A	.;p.Gly217Ser	c.649G>A;c.649G>A	p.Gly217Ser;p.Gly217Ser	0.91255	0.92824	0.90584	0.97372	0.8433	0.81001	0.9721	0.44856	0.89534	0.83781	0.83235	0.73205	0.99728	0.85792	0.98639	0.83522	0.94569	0.97047	0.61597	0.75655	0.75339	0.98984	0.82105	0.91179	0.88404	0.89174	0.47318	0.7861	0.90047	0.84808	0.74766	0.87236
1	1232972	C	T	R	C	rs397514717	1	1168352	232;232	B3GALT6	ENSG00000176022;ENSG00000176022	.;c.694C>T	.;p.R232C	.;c.694C>T	.;p.Arg232Cys	c.694C>T;c.694C>T	p.Arg232Cys;p.Arg232Cys	0.35726	0.47097	0.59675	0.61233	0.19735	0.42205	0.23413	0.44856	0.48523	0.75009	0.31028	0.44009	0.97985	0.53914	0.66983	0.67527	0.95923	0.79054	0.10875	0.09617	0.33974	0.38339	0.58047	0.73646	0.55703	0.88906	0.30345	0.39033	0.54099	0.5117	0.74766	0.87236
1	1233177	G	C	C	S	rs786200939	1	1168557	300;300	B3GALT6	ENSG00000176022;ENSG00000176022	.;c.899G>C	.;p.C300S	.;c.899G>C	.;p.Cys300Ser	c.899G>C;c.899G>C	p.Cys300Ser;p.Cys300Ser	0.91255	0.92824	0.90584	0.84481	0.8433	0.81001	0.83145	0.57575	0.98692	0.95139	0.78644	0.73031	0.9738	0.87296	0.94355	0.77651	0.96238	0.8735	0.74387	0.84566	0.84366	0.95727	0.5698	0.87162	0.80774	0.66154	0.82551	0.94888	0.87502	0.85817	0.98316	0.87236
1	1233203	T	A	S	T	rs397514721	1	1168583	309;309	B3GALT6	ENSG00000176022;ENSG00000176022	.;c.925T>A	.;p.S309T	.;c.925T>A	.;p.Ser309Thr	c.925T>A;c.925T>A	p.Ser309Thr;p.Ser309Thr	0.539	0.64786	0.48338	0.49756	0.8433	0.81001	0.62545	0.50459	0.55181	0.83781	0.64996	0.56946	0.965	0.57748	0.71107	0.79699	0.88868	0.73093	0.38546	0.51812	0.51175	0.75115	0.54193	0.76554	0.72693	0.59317	0.74289	0.76404	0.69446	0.69119	0.74766	0.99359
1	1516036	T	G	L	R	NA	1	1451416	77;77	ATAD3A	ENSG00000197785;ENSG00000197785	c.230T>G;c.230T>G	p.L77R;p.L77R	c.230T>G;c.230T>G	p.Leu77Arg;p.Leu77Arg	c.230T>G;c.230T>G	p.Leu77Arg;p.Leu77Arg	0.91255	0.83351	0.90584	0.97372	0.42656	0.81001	0.86592	0.23688	0.84035	0.8018	0.61706	0.53556	0.52141	0.58518	0.50944	0.90414	0.83673	0.75866	0.68037	0.59138	0.58619	0.84907	0.84889	0.60745	0.54565	0.75233	0.59233	0.59273	0.65219	0.55619	0.26763	0.52595
1	1518966	C	T	Q	X	rs760826883	1	1454346	164;212;85	ATAD3A	ENSG00000197785;ENSG00000197785;ENSG00000197785	c.490C>T;c.634C>T;c.253C>T	p.Q164X;p.Q212X;p.Q85X	c.490C>T;c.634C>T;c.253C>T	p.Gln164*;p.Gln212*;p.Gln85*	c.490C>T;c.634C>T;c.253C>T	p.Gln164Ter;p.Gln212Ter;p.Gln85Ter	NA	NA	NA	NA	0.8433	0.81001	NA	NA	NA	0.31925	NA	NA	NA	NA	NA	NA	NA	NA	NA	0.96804	0.9675	0.93215	NA	0.97971	0.98834	0.92576	0.59242	0.07012	0.79201	0.69034	0.32047	0.73137
1	1525242	T	G	L	R	NA	1	1460622	406;454;327;43	ATAD3A	ENSG00000197785;ENSG00000197785;ENSG00000197785;ENSG00000197785	c.1217T>G;c.1361T>G;c.980T>G;.	p.L406R;p.L454R;p.L327R;.	c.1217T>G;c.1361T>G;c.980T>G;c.128T>G	p.Leu406Arg;p.Leu454Arg;p.Leu327Arg;p.Leu43Arg	c.1217T>G;c.1361T>G;c.980T>G;c.128T>G	p.Leu406Arg;p.Leu454Arg;p.Leu327Arg;p.Leu43Arg	0.91255	0.92824	0.90584	0.92359	0.8433	0.81001	0.55589	0.92774	0.85247	0.93605	0.95766	0.95261	0.90188	0.97885	0.84865	0.97861	0.99941	0.73751	0.89667	0.93193	0.93108	0.81707	0.95955	0.64432	0.597	0.80112	0.81813	0.7168	0.73917	0.69463	0.32077	0.73137
1	1535370	G	A	R	W	rs606231455	1	1470750	171;171	TMEM240	ENSG00000205090;ENSG00000205090	c.511C>T;c.511C>T	p.R171W;p.R171W	c.511C>T;c.511C>T	p.Arg171Trp;p.Arg171Trp	c.511C>T;c.511C>T	p.Arg171Trp;p.Arg171Trp	0.91255	0.92824	0.77913	0.58006	NA	0.44638	0.20218	NA	0.67824	0.91162	0.4507	0.45903	0.99919	0.88823	0.23473	0.45445	NA	0.96166	0.89604	0.69132	0.68738	0.57366	0.86885	0.87283	0.78302	0.96204	0.36058	0.54643	0.48517	0.44209	0.34312	0.49826
1	1535392	G	C	Y	X	rs606231452	1	1470772	163;163	TMEM240	ENSG00000205090;ENSG00000205090	c.489C>G;c.489C>G	p.Y163X;p.Y163X	c.489C>G;c.489C>G	p.Tyr163*;p.Tyr163*	c.489C>G;c.489C>G	p.Tyr163Ter;p.Tyr163Ter	NA	NA	NA	NA	NA	0.31205	NA	NA	NA	0.12627	NA	NA	NA	NA	NA	NA	NA	NA	NA	0.95303	0.95233	NA	NA	0.99534	0.99766	0.71273	0.58941	0.24159	0.68382	0.55893	0.43459	0.49826
1	1535616	G	A	R	C	rs606231453	1	1470996	116;116	TMEM240	ENSG00000205090;ENSG00000205090	c.346C>T;c.346C>T	p.R116C;p.R116C	c.346C>T;c.346C>T	p.Arg116Cys;p.Arg116Cys	c.346C>T;c.346C>T	p.Arg116Cys;p.Arg116Cys	0.91255	0.92824	0.90584	0.61127	NA	0.53665	0.20218	NA	0.90371	0.96758	0.54325	0.50842	0.92021	0.88259	0.3849	0.42802	NA	0.96489	0.90378	0.77319	0.77025	0.41594	0.85218	0.82748	0.74191	0.96359	0.53342	0.65785	0.54632	0.51866	0.31766	0.41761
1	1535723	G	A	T	M	rs606231454	1	1471103	80;80	TMEM240	ENSG00000205090;ENSG00000205090	c.239C>T;c.239C>T	p.T80M;p.T80M	c.239C>T;c.239C>T	p.Thr80Met;p.Thr80Met	c.239C>T;c.239C>T	p.Thr80Met;p.Thr80Met	0.48186	0.5206	0.57599	0.47127	NA	0.36009	0.14455	NA	0.73893	0.87481	0.38586	0.32929	0.94648	0.72322	NA	0.07271	NA	0.58917	0.89472	0.2871	0.49492	0.23537	0.73996	0.70492	0.3812	0.70961	0.43574	0.39861	0.32571	0.30045	0.24867	0.41761
1	1804496	T	C	D	G	NA	1	1735935	118;18;118;105;118	GNB1	ENSG00000078369;ENSG00000078369;ENSG00000078369;ENSG00000078369;ENSG00000078369	c.353A>G;c.53A>G;c.353A>G;.;.	p.D118G;p.D18G;p.D118G;.;.	c.353A>G;c.53A>G;c.353A>G;c.314A>G;c.353A>G	p.Asp118Gly;p.Asp18Gly;p.Asp118Gly;p.Asp105Gly;p.Asp118Gly	c.353A>G;c.53A>G;c.353A>G;c.314A>G;c.353A>G	p.Asp118Gly;p.Asp18Gly;p.Asp118Gly;p.Asp105Gly;p.Asp118Gly	0.91255	0.76473	0.61523	0.71741	0.8433	0.81001	0.97446	0.89145	0.92042	0.99611	0.97126	0.9579	0.99113	0.9833	0.83118	0.98978	0.99679	0.93616	0.80285	0.93767	0.93689	0.95503	0.99036	0.91435	0.90647	0.9382	0.82997	0.90198	0.93635	0.93158	0.74766	0.73137
1	1804575	C	T	A	T	NA	1	1736014	92;92;79;92;92	GNB1	ENSG00000078369;ENSG00000078369;ENSG00000078369;ENSG00000078369;ENSG00000078369	c.274G>A;c.274G>A;.;.;.	p.A92T;p.A92T;.;.;.	c.274G>A;c.274G>A;c.235G>A;c.274G>A;c.274G>A	p.Ala92Thr;p.Ala92Thr;p.Ala79Thr;p.Ala92Thr;p.Ala92Thr	c.274G>A;c.274G>A;c.235G>A;c.274G>A;c.274G>A	p.Ala92Thr;p.Ala92Thr;p.Ala79Thr;p.Ala92Thr;p.Ala92Thr	0.7849	0.59732	0.54824	0.53321	0.8433	0.81001	0.49092	0.01136	0.70674	0.66101	0.70994	0.02801	0.63456	0.58263	0.57402	0.68822	0.89572	0.91698	0.90281	0.59969	0.59464	0.64844	0.95103	0.65196	0.75223	0.31867	0.83876	0.85896	0.68429	0.73985	0.74766	0.73137
1	1806503	A	C	I	S	rs752746786	1	1737942	80;80;67;80;80	GNB1	ENSG00000078369;ENSG00000078369;ENSG00000078369;ENSG00000078369;ENSG00000078369	c.239T>G;c.239T>G;.;.;.	p.I80S;p.I80S;.;.;.	c.239T>G;c.239T>G;c.200T>G;c.239T>G;c.239T>G	p.Ile80Ser;p.Ile80Ser;p.Ile67Ser;p.Ile80Ser;p.Ile80Ser	c.239T>G;c.239T>G;c.200T>G;c.239T>G;c.239T>G	p.Ile80Ser;p.Ile80Ser;p.Ile67Ser;p.Ile80Ser;p.Ile80Ser	0.91255	0.92824	0.70673	0.92359	0.8433	0.81001	0.50856	0.59314	0.85617	0.93018	0.69562	0.68917	0.61054	0.82159	0.64862	0.95646	0.99874	0.96478	0.78373	0.86151	0.85968	0.93188	0.9762	0.89912	0.82919	0.30283	0.93297	0.93618	0.77666	0.78495	0.50053	0.8544
1	1806503	A	G	I	T	rs752746786	1	1737942	80;80;67;80;80	GNB1	ENSG00000078369;ENSG00000078369;ENSG00000078369;ENSG00000078369;ENSG00000078369	c.239T>C;c.239T>C;.;.;.	p.I80T;p.I80T;.;.;.	c.239T>C;c.239T>C;c.200T>C;c.239T>C;c.239T>C	p.Ile80Thr;p.Ile80Thr;p.Ile67Thr;p.Ile80Thr;p.Ile80Thr	c.239T>C;c.239T>C;c.200T>C;c.239T>C;c.239T>C	p.Ile80Thr;p.Ile80Thr;p.Ile67Thr;p.Ile80Thr;p.Ile80Thr	0.91255	0.56192	0.62824	0.92359	0.8433	0.81001	0.63811	0.59851	0.78222	0.97317	0.71847	0.71249	0.56746	0.79516	0.62053	0.92645	0.99715	0.9877	0.77942	0.86625	0.86449	0.96158	0.97476	0.79136	0.70561	0.33681	0.91152	0.92468	0.79646	0.79853	0.50053	0.8544
1	1806509	T	C	K	R	rs869312823	1	1737948	78;78;65;78;78	GNB1	ENSG00000078369;ENSG00000078369;ENSG00000078369;ENSG00000078369;ENSG00000078369	c.233A>G;c.233A>G;.;.;.	p.K78R;p.K78R;.;.;.	c.233A>G;c.233A>G;c.194A>G;c.233A>G;c.233A>G	p.Lys78Arg;p.Lys78Arg;p.Lys65Arg;p.Lys78Arg;p.Lys78Arg	c.233A>G;c.233A>G;c.194A>G;c.233A>G;c.233A>G	p.Lys78Arg;p.Lys78Arg;p.Lys65Arg;p.Lys78Arg;p.Lys78Arg	0.52492	0.28032	0.46913	0.59919	0.8433	0.81001	0.10031	0.60361	0.60188	0.87157	0.56989	0.56252	0.46578	0.63418	0.53552	0.7196	0.97125	0.8774	0.74414	0.5221	0.51581	0.66008	0.93662	0.64073	0.50697	0.30097	0.83558	0.87753	0.53154	0.51977	0.50053	0.8544
1	2228828	T	G	L	R	rs869312902	1	2160267	21	SKI	ENSG00000157933	c.62T>G	p.L21R	c.62T>G	p.Leu21Arg	c.62T>G	p.Leu21Arg	0.91255	0.92824	0.39964	0.39956	0.51296	0.43759	0.32218	0.98648	0.79829	0.91162	0.89718	0.9519	0.99549	0.88401	0.34262	0.99759	0.94666	0.99908	0.92642	0.87779	0.87622	0.85753	0.86724	0.63798	0.37816	0.35034	0.54287	0.57116	0.31675	0.28049	0.74766	0.99359
1	2228857	T	C	S	P	NA	1	2160296	31	SKI	ENSG00000157933	c.91T>C	p.S31P	c.91T>C	p.Ser31Pro	c.91T>C	p.Ser31Pro	0.7849	0.79402	0.4457	0.44513	0.32671	0.45696	0.32218	0.98229	0.7224	0.67995	0.89869	0.94763	0.98746	0.80417	NA	0.9211	0.92877	0.99865	0.95623	0.7577	0.75454	0.61507	0.70605	0.63867	0.36591	0.35832	0.40625	0.62384	0.33751	0.28712	0.74766	0.99359
1	2228860	C	G	L	V	rs387907304	1	2160299	32	SKI	ENSG00000157933	c.94C>G	p.L32V	c.94C>G	p.Leu32Val	c.94C>G	p.Leu32Val	0.91255	0.92824	0.40811	0.35348	0.23572	0.463	0.32218	0.98507	0.53258	0.76203	0.92463	0.94387	0.98763	0.85274	0.09382	0.94279	0.93242	0.99076	0.95371	0.77337	0.77043	0.62314	0.81587	0.44487	0.34639	0.32503	0.46256	0.50279	0.32396	0.29492	0.74766	0.99359
1	2228866	G	T	G	C	rs387907306	1	2160305	34	SKI	ENSG00000157933	c.100G>T	p.G34C	c.100G>T	p.Gly34Cys	c.100G>T	p.Gly34Cys	0.91255	0.92824	0.90584	0.97372	0.8433	0.58761	0.32218	0.99262	0.93999	0.90138	0.97697	0.98562	0.99789	0.93901	0.68217	0.99514	0.96506	0.99834	0.95726	0.91967	0.91868	0.93779	0.81072	0.84426	0.61212	0.71211	0.51331	0.71293	0.53783	0.45732	0.74766	0.99359
1	2228867	G	A	G	D	rs387907305	1	2160306	34	SKI	ENSG00000157933	c.101G>A	p.G34D	c.101G>A	p.Gly34Asp	c.101G>A	p.Gly34Asp	0.91255	0.92824	0.90584	0.88582	0.8433	0.58761	0.32218	0.99249	0.86073	0.9337	0.97697	0.98562	0.9949	0.95207	0.43889	0.99332	0.93023	0.99913	0.95725	0.93266	0.93181	0.853	0.81587	0.79462	0.55903	0.53793	0.56564	0.68679	0.56265	0.48468	0.74766	0.99359
1	2228867	G	T	G	V	rs387907305	1	2160306	34	SKI	ENSG00000157933	c.101G>T	p.G34V	c.101G>T	p.Gly34Val	c.101G>T	p.Gly34Val	0.91255	0.92824	0.90584	0.88582	0.8433	0.81001	0.32218	0.99255	0.93879	0.86511	0.97697	0.98562	0.99644	0.95389	0.65149	0.99324	0.91816	0.99642	0.95726	0.93424	0.93341	0.80142	0.84692	0.78459	0.55181	0.34659	0.5855	0.70145	0.56265	0.48468	0.74766	0.99359
1	2229113	G	A	G	E	rs387907303	1	2160552	116	SKI	ENSG00000157933	c.347G>A	p.G116E	c.347G>A	p.Gly116Glu	c.347G>A	p.Gly116Glu	0.91255	0.92824	0.90584	0.97372	0.8433	0.81001	0.4175	0.82165	0.91741	0.91505	0.87944	0.87442	0.91896	0.94356	0.83955	0.95401	0.99455	0.98646	0.97251	0.88256	0.88106	0.92489	0.93961	0.8533	0.59942	0.75898	0.47095	0.74466	0.66231	0.61396	0.98316	0.87236
1	2406526	G	C	H	Q	rs61752095	1	2337965	310;290;290	PEX10	ENSG00000157911;ENSG00000157911;ENSG00000157911	c.930C>G;c.870C>G;c.870C>G	p.H310Q;p.H290Q;p.H290Q	c.930C>G;c.870C>G;c.870C>G	p.His310Gln;p.His290Gln;p.His290Gln	c.930C>G;c.870C>G;c.870C>G	p.His310Gln;p.His290Gln;p.His290Gln	0.91255	0.92824	0.90584	0.92359	0.8433	0.81001	0.95841	0.9426	0.94702	0.99337	0.97107	0.96972	0.98438	0.98367	0.96785	0.94979	0.48241	0.7616	0.98061	0.94541	0.94461	0.98346	0.99283	0.66538	0.59674	0.58686	0.5796	0.63357	0.75354	0.67902	0.51787	0.8544
1	2406561	C	A	E	X	rs62641225	1	2338000	299;279;279	PEX10	ENSG00000157911;ENSG00000157911;ENSG00000157911	c.895G>T;c.835G>T;c.835G>T	p.E299X;p.E279X;p.E279X	c.895G>T;c.835G>T;c.835G>T	p.Glu299*;p.Glu279*;p.Glu279*	c.895G>T;c.835G>T;c.835G>T	p.Glu299Ter;p.Glu279Ter;p.Glu279Ter	NA	NA	NA	NA	0.40652	0.81001	NA	NA	NA	0.4457	NA	NA	NA	NA	NA	NA	NA	NA	NA	0.9736	0.97318	NA	NA	0.99435	0.99788	0.82833	0.5945	0.26297	0.87981	0.81715	0.74766	0.8544
1	2406766	G	A	R	X	rs61752092	1	2338205	264;244;244	PEX10	ENSG00000157911;ENSG00000157911;ENSG00000157911	c.790C>T;c.730C>T;c.730C>T	p.R264X;p.R244X;p.R244X	c.790C>T;c.730C>T;c.730C>T	p.Arg264*;p.Arg244*;p.Arg244*	c.790C>T;c.730C>T;c.730C>T	p.Arg264Ter;p.Arg244Ter;p.Arg244Ter	NA	NA	NA	NA	0.34196	0.81001	NA	NA	NA	0.73735	NA	NA	NA	NA	NA	NA	NA	NA	NA	0.9736	0.97318	NA	NA	0.99507	0.98791	0.78458	0.44398	0.32097	0.82865	0.74915	0.74766	0.52595
1	2412501	A	G	M	T	rs724160002	1	2343940	1;1;1	PEX10	ENSG00000157911;ENSG00000157911;ENSG00000157911	c.2T>C;c.2T>C;c.2T>C	p.M1T;p.M1T;p.M1T	c.2T>C;c.2T>C;c.2T>C	p.Met1?;p.Met1?;p.Met1?	c.2T>C;c.2T>C;c.2T>C	p.Met1?;p.Met1?;p.Met1?	0.91255	0.92824	0.58756	0.63276	0.48115	0.81001	NA	0.763	0.43149	0.84817	0.82461	0.83218	0.99991	0.75957	0.71988	0.80305	NA	NA	0.67443	0.9736	0.97318	0.89503	0.65058	0.62511	0.43965	0.22748	0.17062	0.02774	0.36382	0.33038	0.74766	0.08003
1	3402986	C	T	P	L	rs397514744	1	3319550	292;291;292;291;100	PRDM16	ENSG00000142611;ENSG00000142611;ENSG00000142611;ENSG00000142611;ENSG00000142611	c.875C>T;c.872C>T;c.875C>T;c.872C>T;.	p.P292L;p.P291L;p.P292L;p.P291L;.	c.875C>T;c.872C>T;c.875C>T;c.872C>T;c.299C>T	p.Pro292Leu;p.Pro291Leu;p.Pro292Leu;p.Pro291Leu;p.Pro100Leu	c.875C>T;c.872C>T;c.875C>T;c.872C>T;c.299C>T	p.Pro292Leu;p.Pro291Leu;p.Pro292Leu;p.Pro291Leu;p.Pro100Leu	0.58626	0.46406	0.90584	0.86255	0.49741	0.81001	0.70256	0.07024	0.90371	0.77695	0.0201	0.21261	0.95302	0.63094	NA	0.4766	0.78682	0.69011	0.91256	0.37644	0.55598	0.59762	0.78096	0.7494	0.75189	0.96126	0.66926	0.89253	0.59453	0.60852	0.74766	0.14033
1	3412301	A	T	K	X	rs397514742	1	3328865	703;702;703;702;511	PRDM16	ENSG00000142611;ENSG00000142611;ENSG00000142611;ENSG00000142611;ENSG00000142611	c.2107A>T;c.2104A>T;c.2107A>T;c.2104A>T;.	p.K703X;p.K702X;p.K703X;p.K702X;.	c.2107A>T;c.2104A>T;c.2107A>T;c.2104A>T;c.1531A>T	p.Lys703*;p.Lys702*;p.Lys703*;p.Lys702*;p.Lys511*	c.2107A>T;c.2104A>T;c.2107A>T;c.2104A>T;c.1531A>T	p.Lys703Ter;p.Lys702Ter;p.Lys703Ter;p.Lys702Ter;p.Lys511Ter	NA	NA	NA	NA	0.52346	0.81001	NA	NA	NA	0.94432	NA	NA	NA	NA	NA	NA	NA	NA	NA	0.99412	0.99401	NA	NA	0.99611	0.99449	0.67687	0.88348	0.39388	0.81276	0.72696	0.34324	0.3313
1	3414616	T	C	L	P	rs202115331	1	3331180	888;887;887;887;695	PRDM16	ENSG00000142611;ENSG00000142611;ENSG00000142611;ENSG00000142611;ENSG00000142611	c.2663T>C;c.2660T>C;c.2660T>C;c.2660T>C;.	p.L888P;p.L887P;p.L887P;p.L887P;.	c.2663T>C;c.2660T>C;c.2660T>C;c.2660T>C;c.2084T>C	p.Leu888Pro;p.Leu887Pro;p.Leu887Pro;p.Leu887Pro;p.Leu695Pro	c.2663T>C;c.2660T>C;c.2660T>C;c.2660T>C;c.2084T>C	p.Leu888Pro;p.Leu887Pro;p.Leu887Pro;p.Leu887Pro;p.Leu695Pro	0.44029	0.54159	0.90584	0.88582	0.39449	0.81001	0.54552	0.08371	0.65283	0.96758	0.00543	0.23677	0.95629	0.79637	0.49797	0.75812	0.85933	0.77083	0.6049	0.72724	0.72369	0.72871	0.78221	0.9115	0.76782	0.96359	0.71175	0.99258	0.75474	0.76664	0.74766	0.3313
1	3839096	A	C	Y	X	rs372048855	1	3755660	253;5;195	CEP104	ENSG00000116198;ENSG00000116198;ENSG00000116198	c.759T>G;.;.	p.Y253X;.;.	c.759T>G;c.15T>G;c.585T>G	p.Tyr253*;p.Tyr5*;p.Tyr195*	c.759T>G;c.15T>G;c.585T>G	p.Tyr253Ter;p.Tyr5Ter;p.Tyr195Ter	NA	NA	NA	NA	0.8433	0.81001	NA	NA	NA	0.2451	NA	NA	NA	NA	NA	NA	NA	NA	NA	0.94275	0.99401	NA	NA	0.95756	0.96187	0.38302	0.25005	0.35949	0.41117	0.28271	0.09954	0.61202
1	3844977	G	A	R	X	rs374574638	1	3761541	166;108;166	CEP104	ENSG00000116198;ENSG00000116198;ENSG00000116198	c.496C>T;.;c.496C>T	p.R166X;.;p.R166X	c.496C>T;c.322C>T;c.496C>T	p.Arg166*;p.Arg108*;p.Arg166*	c.496C>T;c.322C>T;c.496C>T	p.Arg166Ter;p.Arg108Ter;p.Arg166Ter	NA	NA	NA	NA	0.8433	0.81001	NA	NA	NA	0.32701	NA	NA	NA	NA	NA	NA	NA	NA	NA	0.94255	0.99401	NA	NA	0.96606	0.97411	0.82761	0.3741	0.28413	0.60447	0.50408	0.15491	0.92422
1	5867887	G	A	R	X	rs758275952	1	5927947	1109	NPHP4	ENSG00000131697	c.3325C>T	p.R1109X	c.3325C>T	p.Arg1109*	c.3325C>T	p.Arg1109Ter	NA	NA	NA	NA	0.29238	0.81001	NA	NA	NA	0.90251	NA	NA	NA	NA	NA	NA	NA	NA	NA	0.90669	0.91128	NA	NA	0.98123	0.97958	0.76081	0.30027	0.38671	0.6324	0.51322	0.11919	0.57023
1	5874946	A	G	F	S	rs28940891	1	5935006	991	NPHP4	ENSG00000131697	c.2972T>C	p.F991S	c.2972T>C	p.Phe991Ser	c.2972T>C	p.Phe991Ser	0.72154	0.79402	0.90584	0.88582	0.46274	0.58761	0.81254	0.89627	0.90023	0.82358	0.95191	0.93461	0.96383	0.98367	0.89684	0.96412	0.49309	0.43642	0.914	0.9281	0.92721	0.84273	0.50212	0.74147	0.68821	0.91886	0.86563	0.82301	0.7623	0.71775	0.74766	0.73137
1	5874988	G	A	T	M	rs569364202	1	5935048	977	NPHP4	ENSG00000131697	c.2930C>T	p.T977M	c.2930C>T	p.Thr977Met	c.2930C>T	p.Thr977Met	0.5748	0.83351	0.61523	0.50293	0.33089	0.36706	0.79018	0.89627	0.7271	0.55019	0.90502	0.89183	0.81876	0.75822	NA	0.95224	0.26047	0.21363	0.89283	0.19938	0.65429	0.1413	0.61827	0.5467	0.5623	0.73748	0.63248	0.51619	0.6	0.55951	0.35646	0.57023
1	5887394	G	A	Q	X	rs137852919	1	5947454	793;792	NPHP4	ENSG00000131697;ENSG00000131697	c.2377C>T;c.2374C>T	p.Q793X;p.Q792X	c.2377C>T;c.2374C>T	p.Gln793*;p.Gln792*	c.2377C>T;c.2374C>T	p.Gln793Ter;p.Gln792Ter	NA	NA	NA	NA	0.26215	0.81001	NA	NA	NA	0.69213	NA	NA	NA	NA	NA	NA	NA	NA	NA	0.95112	0.95039	NA	NA	0.9712	0.96928	0.69161	0.32696	0.11424	0.72101	0.58967	0.44398	0.46895
1	5887403	C	A	E	X	rs137852918	1	5947463	790;789	NPHP4	ENSG00000131697;ENSG00000131697	c.2368G>T;c.2365G>T	p.E790X;p.E789X	c.2368G>T;c.2365G>T	p.Glu790*;p.Glu789*	c.2368G>T;c.2365G>T	p.Glu790Ter;p.Glu789Ter	NA	NA	NA	NA	0.55875	0.81001	NA	NA	NA	0.693	NA	NA	NA	NA	NA	NA	NA	NA	NA	0.96476	0.96417	NA	NA	0.97381	0.97791	0.80248	0.69096	0.27434	0.89732	0.7568	0.74766	0.46895
1	5887436	G	A	Q	X	rs137852922	1	5947496	779;778	NPHP4	ENSG00000131697;ENSG00000131697	c.2335C>T;c.2332C>T	p.Q779X;p.Q778X	c.2335C>T;c.2332C>T	p.Gln779*;p.Gln778*	c.2335C>T;c.2332C>T	p.Gln779Ter;p.Gln778Ter	NA	NA	NA	NA	0.44522	0.81001	NA	NA	NA	0.76481	NA	NA	NA	NA	NA	NA	NA	NA	NA	0.95746	0.95683	NA	NA	0.98166	0.98508	0.86606	0.54735	0.13142	0.89462	0.81084	0.74766	0.61202
1	5904749	G	A	Q	X	rs1025515771	1	5964809	671;670	NPHP4	ENSG00000131697;ENSG00000131697	c.2011C>T;c.2008C>T	p.Q671X;p.Q670X	c.2011C>T;c.2008C>T	p.Gln671*;p.Gln670*	c.2011C>T;c.2008C>T	p.Gln671Ter;p.Gln670Ter	NA	NA	NA	NA	0.62929	0.81001	NA	NA	NA	0.67304	NA	NA	NA	NA	NA	NA	NA	NA	NA	0.98345	0.98317	NA	NA	0.99441	0.99535	0.92403	0.80867	0.33103	0.99262	0.98928	0.74766	0.37627
1	5904788	G	A	R	X	rs137852923	1	5964848	658;657	NPHP4	ENSG00000131697;ENSG00000131697	c.1972C>T;c.1969C>T	p.R658X;p.R657X	c.1972C>T;c.1969C>T	p.Arg658*;p.Arg657*	c.1972C>T;c.1969C>T	p.Arg658Ter;p.Arg657Ter	NA	NA	NA	NA	0.04592	0.81001	NA	NA	NA	0.49874	NA	NA	NA	NA	NA	NA	NA	NA	NA	0.82253	0.86981	NA	NA	0.96542	0.97055	0.74101	0.14627	0.0794	0.5147	0.3566	0.29947	0.37627
1	5927733	C	A	E	X	rs1210874691	1	5987793	453;453	NPHP4	ENSG00000131697;ENSG00000131697	c.1357G>T;c.1357G>T	p.E453X;p.E453X	c.1357G>T;c.1357G>T	p.Glu453*;p.Glu453*	c.1357G>T;c.1357G>T	p.Glu453Ter;p.Glu453Ter	NA	NA	NA	NA	0.1327	0.81001	NA	NA	NA	0.70175	NA	NA	NA	NA	NA	NA	NA	NA	NA	0.86797	0.86623	NA	NA	0.93637	0.95807	0.7244	0.12008	0.09777	0.47669	0.32086	0.14738	0.61202
1	5986157	G	A	Q	X	rs370210428	1	6046217	45;45	NPHP4	ENSG00000131697;ENSG00000131697	c.133C>T;c.133C>T	p.Q45X;p.Q45X	c.133C>T;c.133C>T	p.Gln45*;p.Gln45*	c.133C>T;c.133C>T	p.Gln45Ter;p.Gln45Ter	NA	NA	NA	NA	0.4913	0.81001	NA	NA	NA	0.74553	NA	NA	NA	NA	NA	NA	NA	NA	NA	0.93636	0.97827	NA	NA	0.99865	0.9992	0.87396	0.54821	0.52438	0.93168	0.86499	0.74766	0.46895
1	6425219	G	A	W	X	NA	1	6485279	88;88;88	ESPN	ENSG00000187017;ENSG00000187017;ENSG00000187017	.;c.264G>A;c.264G>A	.;p.W88X;p.W88X	.;c.264G>A;c.264G>A	.;p.Trp88*;p.Trp88*	c.264G>A;c.264G>A;c.264G>A	p.Trp88Ter;p.Trp88Ter;p.Trp88Ter	NA	NA	NA	NA	0.49741	0.81001	NA	NA	NA	0.66272	NA	NA	NA	NA	NA	NA	NA	NA	NA	0.95935	0.95874	NA	NA	0.9921	0.98444	0.66741	0.65622	0.2563	0.86482	0.78588	0.74766	0.34471
1	6451926	A	C	S	R	rs121908134	1	6511986	719;719;719;153;153;75;102;75;94	ESPN	ENSG00000187017;ENSG00000187017;ENSG00000187017;ENSG00000187017;ENSG00000187017;ENSG00000187017;ENSG00000187017;ENSG00000187017;ENSG00000187017	.;c.2155A>C;c.2155A>C;c.457A>C;c.457A>C;.;.;.;.	.;p.S719R;p.S719R;p.S153R;p.S153R;.;.;.;.	.;c.2155A>C;c.2155A>C;c.457A>C;c.457A>C;c.220A>C;c.304A>C;n.337A>C;c.280A>C	.;p.Ser719Arg;p.Ser719Arg;p.Ser153Arg;p.Ser153Arg;p.Ser74Arg;p.Ser102Arg;.;p.Ser94Arg	c.2155A>C;c.2155A>C;c.2155A>C;c.457A>C;c.457A>C;c.223A>C;c.304A>C;c.223A>C;c.280A>C	p.Ser719Arg;p.Ser719Arg;p.Ser719Arg;p.Ser153Arg;p.Ser153Arg;p.Ser75Arg;p.Ser102Arg;p.Ser75Arg;p.Ser94Arg	0.7849	0.3663	0.43409	0.42984	0.32025	0.27348	0.48678	0.84415	0.63554	0.71765	0.8446	0.80245	0.98954	0.81761	NA	0.74899	0.48715	0.68567	0.62432	0.67344	0.66935	0.6356	0.56401	0.49409	0.43513	0.73925	0.35814	0.52578	0.42677	0.40649	0.74766	0.57023
1	6452092	G	A	R	Q	rs121908136	1	6512152	774;774;774;208;208;130;157;149	ESPN	ENSG00000187017;ENSG00000187017;ENSG00000187017;ENSG00000187017;ENSG00000187017;ENSG00000187017;ENSG00000187017;ENSG00000187017	.;c.2321G>A;c.2321G>A;c.623G>A;c.623G>A;.;.;.	.;p.R774Q;p.R774Q;p.R208Q;p.R208Q;.;.;.	.;c.2321G>A;c.2321G>A;c.623G>A;c.623G>A;c.386G>A;c.470G>A;c.446G>A	.;p.Arg774Gln;p.Arg774Gln;p.Arg208Gln;p.Arg208Gln;p.Arg129Gln;p.Arg157Gln;p.Arg149Gln	c.2321G>A;c.2321G>A;c.2321G>A;c.623G>A;c.623G>A;c.389G>A;c.470G>A;c.446G>A	p.Arg774Gln;p.Arg774Gln;p.Arg774Gln;p.Arg208Gln;p.Arg208Gln;p.Arg130Gln;p.Arg157Gln;p.Arg149Gln	0.45756	0.63918	0.50838	0.41729	0.8433	0.44071	0.54552	0.86722	0.68178	0.57092	0.87584	0.82911	0.95992	0.76157	0.02939	0.76418	0.56519	0.36778	0.73431	0.63244	0.62785	0.52966	0.71908	0.76319	0.66961	0.91026	0.52484	0.7852	0.53114	0.55252	0.74766	0.57023
1	6468294	G	A	R	X	rs770593694	1	6528354	917;848;848;927;925;848;848;885;904	PLEKHG5	ENSG00000171680;ENSG00000171680;ENSG00000171680;ENSG00000171680;ENSG00000171680;ENSG00000171680;ENSG00000171680;ENSG00000171680;ENSG00000171680	c.2749C>T;c.2542C>T;c.2542C>T;c.2779C>T;c.2773C>T;c.2542C>T;c.2542C>T;c.2653C>T;c.2710C>T	p.R917X;p.R848X;p.R848X;p.R927X;p.R925X;p.R848X;p.R848X;p.R885X;p.R904X	c.2749C>T;c.2542C>T;c.2542C>T;c.2779C>T;c.2773C>T;c.2542C>T;c.2542C>T;c.2653C>T;c.2710C>T	p.Arg917*;p.Arg848*;p.Arg848*;p.Arg927*;p.Arg925*;p.Arg848*;p.Arg848*;p.Arg885*;p.Arg904*	c.2749C>T;c.2542C>T;c.2542C>T;c.2779C>T;c.2773C>T;c.2542C>T;c.2542C>T;c.2653C>T;c.2710C>T	p.Arg917Ter;p.Arg848Ter;p.Arg848Ter;p.Arg927Ter;p.Arg925Ter;p.Arg848Ter;p.Arg848Ter;p.Arg885Ter;p.Arg904Ter	NA	NA	NA	NA	0.09943	0.81001	NA	NA	NA	0.25499	NA	NA	NA	NA	NA	NA	NA	NA	NA	0.95456	0.98035	NA	NA	0.96727	0.97729	0.74634	0.22745	0.22843	0.57137	0.41086	0.28956	0.73137
1	6468378	C	G	G	R	rs202191898	1	6528438	889;820;820;899;897;820;820;857;876	PLEKHG5	ENSG00000171680;ENSG00000171680;ENSG00000171680;ENSG00000171680;ENSG00000171680;ENSG00000171680;ENSG00000171680;ENSG00000171680;ENSG00000171680	c.2665G>C;c.2458G>C;c.2458G>C;c.2695G>C;c.2689G>C;c.2458G>C;c.2458G>C;c.2569G>C;c.2626G>C	p.G889R;p.G820R;p.G820R;p.G899R;p.G897R;p.G820R;p.G820R;p.G857R;p.G876R	c.2665G>C;c.2458G>C;c.2458G>C;c.2695G>C;c.2689G>C;c.2458G>C;c.2458G>C;c.2569G>C;c.2626G>C	p.Gly889Arg;p.Gly820Arg;p.Gly820Arg;p.Gly899Arg;p.Gly897Arg;p.Gly820Arg;p.Gly820Arg;p.Gly857Arg;p.Gly876Arg	c.2665G>C;c.2458G>C;c.2458G>C;c.2695G>C;c.2689G>C;c.2458G>C;c.2458G>C;c.2569G>C;c.2626G>C	p.Gly889Arg;p.Gly820Arg;p.Gly820Arg;p.Gly899Arg;p.Gly897Arg;p.Gly820Arg;p.Gly820Arg;p.Gly857Arg;p.Gly876Arg	0.91255	0.76473	0.90584	0.97372	0.62929	0.81001	0.48079	0.77206	0.58569	0.90025	0.78431	0.80708	0.96488	0.73516	0.24751	0.85458	0.7479	0.79798	0.86399	0.58954	0.80982	0.39013	0.84742	0.80665	0.88359	0.99163	0.76366	0.83214	0.71972	0.75814	0.74766	0.73137
1	6469238	G	A	Q	X	rs772217003	1	6529298	754;685;685;764;762;685;685;722;741;762	PLEKHG5	ENSG00000171680;ENSG00000171680;ENSG00000171680;ENSG00000171680;ENSG00000171680;ENSG00000171680;ENSG00000171680;ENSG00000171680;ENSG00000171680;ENSG00000171680	c.2260C>T;c.2053C>T;c.2053C>T;c.2290C>T;c.2284C>T;c.2053C>T;c.2053C>T;c.2164C>T;c.2221C>T;c.2284C>T	p.Q754X;p.Q685X;p.Q685X;p.Q764X;p.Q762X;p.Q685X;p.Q685X;p.Q722X;p.Q741X;p.Q762X	c.2260C>T;c.2053C>T;c.2053C>T;c.2290C>T;c.2284C>T;c.2053C>T;c.2053C>T;c.2164C>T;c.2221C>T;c.2284C>T	p.Gln754*;p.Gln685*;p.Gln685*;p.Gln764*;p.Gln762*;p.Gln685*;p.Gln685*;p.Gln722*;p.Gln741*;p.Gln762*	c.2260C>T;c.2053C>T;c.2053C>T;c.2290C>T;c.2284C>T;c.2053C>T;c.2053C>T;c.2164C>T;c.2221C>T;c.2284C>T	p.Gln754Ter;p.Gln685Ter;p.Gln685Ter;p.Gln764Ter;p.Gln762Ter;p.Gln685Ter;p.Gln685Ter;p.Gln722Ter;p.Gln741Ter;p.Gln762Ter	NA	NA	NA	NA	0.26177	0.81001	NA	NA	NA	0.18512	NA	NA	NA	NA	NA	NA	NA	NA	NA	0.91558	0.98035	NA	NA	0.98592	0.9783	0.85417	0.65626	0.12832	0.82104	0.72987	0.74766	0.73137
1	6470860	G	A	Q	X	rs1435710212	1	6530920	542;473;473;552;550;473;473;510;529;550	PLEKHG5	ENSG00000171680;ENSG00000171680;ENSG00000171680;ENSG00000171680;ENSG00000171680;ENSG00000171680;ENSG00000171680;ENSG00000171680;ENSG00000171680;ENSG00000171680	c.1624C>T;c.1417C>T;c.1417C>T;c.1654C>T;c.1648C>T;c.1417C>T;c.1417C>T;c.1528C>T;c.1585C>T;c.1648C>T	p.Q542X;p.Q473X;p.Q473X;p.Q552X;p.Q550X;p.Q473X;p.Q473X;p.Q510X;p.Q529X;p.Q550X	c.1624C>T;c.1417C>T;c.1417C>T;c.1654C>T;c.1648C>T;c.1417C>T;c.1417C>T;c.1528C>T;c.1585C>T;c.1648C>T	p.Gln542*;p.Gln473*;p.Gln473*;p.Gln552*;p.Gln550*;p.Gln473*;p.Gln473*;p.Gln510*;p.Gln529*;p.Gln550*	c.1624C>T;c.1417C>T;c.1417C>T;c.1654C>T;c.1648C>T;c.1417C>T;c.1417C>T;c.1528C>T;c.1585C>T;c.1648C>T	p.Gln542Ter;p.Gln473Ter;p.Gln473Ter;p.Gln552Ter;p.Gln550Ter;p.Gln473Ter;p.Gln473Ter;p.Gln510Ter;p.Gln529Ter;p.Gln550Ter	NA	NA	NA	NA	0.55875	0.81001	NA	NA	NA	0.50418	NA	NA	NA	NA	NA	NA	NA	NA	NA	0.98066	0.98035	NA	NA	0.9887	0.98692	0.89708	0.42689	0.29976	0.92358	0.85922	0.48965	0.52595
1	7640502	G	T	E	X	NA	1	7700562	205	CAMTA1	ENSG00000171735	c.613G>T	p.E205X	c.613G>T	p.Glu205*	c.613G>T	p.Glu205Ter	NA	NA	NA	NA	0.8433	0.81001	NA	NA	NA	0.91736	NA	NA	NA	NA	NA	NA	NA	NA	NA	0.99412	0.99401	NA	NA	0.99129	0.99112	0.90502	0.86207	0.43148	0.99559	0.9946	0.74766	0.3313
1	7665186	G	A	W	X	NA	1	7725246	880	CAMTA1	ENSG00000171735	c.2639G>A	p.W880X	c.2639G>A	p.Trp880*	c.2639G>A	p.Trp880Ter	NA	NA	NA	NA	0.8433	0.81001	NA	NA	NA	0.94077	NA	NA	NA	NA	NA	NA	NA	NA	NA	0.99412	0.99401	NA	NA	0.9986	0.998	0.75293	0.92291	0.40705	0.94771	0.9338	0.74766	0.3313
1	7738231	C	T	Q	X	NA	1	7798291	1311	CAMTA1	ENSG00000171735	c.3931C>T	p.Q1311X	c.3931C>T	p.Gln1311*	c.3931C>T	p.Gln1311Ter	NA	NA	NA	NA	0.14374	0.81001	NA	NA	NA	0.72031	NA	NA	NA	NA	NA	NA	NA	NA	NA	0.99412	0.99401	NA	NA	0.97798	0.98222	0.82336	0.69666	0.18742	0.92034	0.8647	0.2165	0.37627
1	7744883	C	T	R	X	rs886041635	1	7804943	1411	CAMTA1	ENSG00000171735	c.4231C>T	p.R1411X	c.4231C>T	p.Arg1411*	c.4231C>T	p.Arg1411Ter	NA	NA	NA	NA	0.62929	0.81001	NA	NA	NA	0.96416	NA	NA	NA	NA	NA	NA	NA	NA	NA	0.96378	0.99401	NA	NA	0.98298	0.98767	0.80385	0.36222	0.41837	0.85091	0.79026	0.74766	0.37627
1	7809893	C	G	P	A	rs150812083	1	7869953	415;415;415;414	PER3	ENSG00000049246;ENSG00000049246;ENSG00000049246;ENSG00000049246	c.1243C>G;c.1243C>G;c.1243C>G;c.1240C>G	p.P415A;p.P415A;p.P415A;p.P414A	c.1243C>G;c.1243C>G;c.1243C>G;c.1240C>G	p.Pro415Ala;p.Pro415Ala;p.Pro415Ala;p.Pro414Ala	c.1243C>G;c.1243C>G;c.1243C>G;c.1240C>G	p.Pro415Ala;p.Pro415Ala;p.Pro415Ala;p.Pro414Ala	0.91255	0.92824	0.90584	0.97372	0.8433	0.81001	0.90591	0.23884	0.95366	0.79986	0.65177	0.49814	NA	0.59393	NA	0.7922	0.3809	0.50123	0.84124	0.04287	0.46836	0.06261	0.9293	0.59152	0.66714	0.75837	0.8011	0.61299	0.82818	0.7666	0.74766	0.37627
1	7809900	A	G	H	R	rs139315125	1	7869960	417;417;417;416	PER3	ENSG00000049246;ENSG00000049246;ENSG00000049246;ENSG00000049246	c.1250A>G;c.1250A>G;c.1250A>G;c.1247A>G	p.H417R;p.H417R;p.H417R;p.H416R	c.1250A>G;c.1250A>G;c.1250A>G;c.1247A>G	p.His417Arg;p.His417Arg;p.His417Arg;p.His416Arg	c.1250A>G;c.1250A>G;c.1250A>G;c.1247A>G	p.His417Arg;p.His417Arg;p.His417Arg;p.His416Arg	0.15561	0.41573	0.7322	0.63631	0.62929	0.42708	0.67151	0.12268	0.89401	0.25867	0.20973	0.26843	NA	0.3765	NA	0.55009	0.1181	0.48977	0.76814	0.0037	0.19109	0.11138	0.42019	0.1902	0.37979	0.18783	0.41837	0.30907	0.35066	0.28692	0.289	0.37627
1	7962863	G	A	M	I	rs74315351	1	8022923	26;26;26;26;26;26	PARK7	ENSG00000116288;ENSG00000116288;ENSG00000116288;ENSG00000116288;ENSG00000116288;ENSG00000116288	.;c.78G>A;c.78G>A;c.78G>A;c.78G>A;c.78G>A	.;p.M26I;p.M26I;p.M26I;p.M26I;p.M26I	c.78G>A;c.78G>A;c.78G>A;c.78G>A;c.78G>A;c.78G>A	p.Met26Ile;p.Met26Ile;p.Met26Ile;p.Met26Ile;p.Met26Ile;p.Met26Ile	c.78G>A;c.78G>A;c.78G>A;c.78G>A;c.78G>A;c.78G>A	p.Met26Ile;p.Met26Ile;p.Met26Ile;p.Met26Ile;p.Met26Ile;p.Met26Ile	0.56456	0.5664	0.07471	0.06944	0.8433	0.81001	0.30124	0.85091	0.21429	0.91162	0.74949	0.72399	0.62792	0.82556	0.9811	0.9798	0.15812	0.70784	0.67578	0.89565	0.89433	0.60288	0.84537	0.67009	0.61975	0.67291	0.64773	0.95098	0.4248	0.51359	0.74766	0.49399
1	7965348	G	T	A	S	rs137853051	1	8025408	39;39;39;39;39;39	PARK7	ENSG00000116288;ENSG00000116288;ENSG00000116288;ENSG00000116288;ENSG00000116288;ENSG00000116288	.;c.115G>T;c.115G>T;c.115G>T;c.115G>T;c.115G>T	.;p.A39S;p.A39S;p.A39S;p.A39S;p.A39S	c.115G>T;c.115G>T;c.115G>T;c.115G>T;c.115G>T;c.115G>T	p.Ala39Ser;p.Ala39Ser;p.Ala39Ser;p.Ala39Ser;p.Ala39Ser;p.Ala39Ser	c.115G>T;c.115G>T;c.115G>T;c.115G>T;c.115G>T;c.115G>T	p.Ala39Ser;p.Ala39Ser;p.Ala39Ser;p.Ala39Ser;p.Ala39Ser;p.Ala39Ser	0.03663	0.05767	0.02946	0.01387	0.42129	0.35932	0.09922	0.73739	0.03352	0.69387	0.29803	0.4336	0.36015	0.73148	0.91065	0.98856	0.12824	0.17727	0.56044	0.57391	0.56844	0.01412	0.3795	0.17064	0.1111	0.02593	0.39208	0.5963	0.09696	0.13955	0.42595	0.73137
1	7965366	C	T	Q	X	NA	1	8025426	45;45;45;45;45;45;6	PARK7	ENSG00000116288;ENSG00000116288;ENSG00000116288;ENSG00000116288;ENSG00000116288;ENSG00000116288;ENSG00000116288	.;c.133C>T;c.133C>T;c.133C>T;c.133C>T;c.133C>T;.	.;p.Q45X;p.Q45X;p.Q45X;p.Q45X;p.Q45X;.	c.133C>T;c.133C>T;c.133C>T;c.133C>T;c.133C>T;c.133C>T;c.16C>T	p.Gln45*;p.Gln45*;p.Gln45*;p.Gln45*;p.Gln45*;p.Gln45*;p.Gln6*	c.133C>T;c.133C>T;c.133C>T;c.133C>T;c.133C>T;c.133C>T;c.16C>T	p.Gln45Ter;p.Gln45Ter;p.Gln45Ter;p.Gln45Ter;p.Gln45Ter;p.Gln45Ter;p.Gln6Ter	NA	NA	NA	NA	0.62929	0.81001	NA	NA	NA	0.9926	NA	NA	NA	NA	NA	NA	NA	NA	NA	0.97509	0.9747	NA	NA	0.97952	0.97681	0.8855	0.68762	0.29404	0.83408	0.76213	0.74766	0.73137
1	7965425	G	C	E	D	rs74315353	1	8025485	64;64;64;64;64;64;25	PARK7	ENSG00000116288;ENSG00000116288;ENSG00000116288;ENSG00000116288;ENSG00000116288;ENSG00000116288;ENSG00000116288	.;c.192G>C;c.192G>C;c.192G>C;c.192G>C;c.192G>C;.	.;p.E64D;p.E64D;p.E64D;p.E64D;p.E64D;.	c.192G>C;c.192G>C;c.192G>C;c.192G>C;c.192G>C;c.192G>C;c.75G>C	p.Glu64Asp;p.Glu64Asp;p.Glu64Asp;p.Glu64Asp;p.Glu64Asp;p.Glu64Asp;p.Glu25Asp	c.192G>C;c.192G>C;c.192G>C;c.192G>C;c.192G>C;c.192G>C;c.75G>C	p.Glu64Asp;p.Glu64Asp;p.Glu64Asp;p.Glu64Asp;p.Glu64Asp;p.Glu64Asp;p.Glu25Asp	0.05517	0.18732	0.02946	0.01387	0.33089	0.81001	0.11969	0.79571	0.21003	0.4136	0.61661	0.62564	0.39265	0.6847	0.91726	0.97243	0.12728	0.1453	0.61604	0.701	0.69717	0.35934	0.70989	0.94143	0.94196	0.50786	0.98601	0.91975	0.38797	0.49404	0.74766	0.73137
1	7984930	A	C	D	A	rs74315352	1	8044990	149;149;149;129;149;149;120	PARK7	ENSG00000116288;ENSG00000116288;ENSG00000116288;ENSG00000116288;ENSG00000116288;ENSG00000116288;ENSG00000116288	.;c.446A>C;c.446A>C;c.386A>C;c.446A>C;c.446A>C;.	.;p.D149A;p.D149A;p.D129A;p.D149A;p.D149A;.	c.446A>C;c.446A>C;c.446A>C;c.386A>C;c.446A>C;c.446A>C;c.359A>C	p.Asp149Ala;p.Asp149Ala;p.Asp149Ala;p.Asp129Ala;p.Asp149Ala;p.Asp149Ala;p.Asp120Ala	c.446A>C;c.446A>C;c.446A>C;c.386A>C;c.446A>C;c.446A>C;c.359A>C	p.Asp149Ala;p.Asp149Ala;p.Asp149Ala;p.Asp129Ala;p.Asp149Ala;p.Asp149Ala;p.Asp120Ala	0.72154	0.76473	0.64738	0.5587	0.8433	0.81001	0.96902	0.91192	0.90895	0.9941	0.95774	0.93687	0.92322	0.98367	NA	0.95907	0.37549	0.53427	0.91912	0.70892	0.93837	0.26802	0.54791	0.87485	0.67983	0.69777	0.66935	0.93932	0.83655	0.77712	0.74766	0.73137
1	7984981	T	C	L	P	rs28938172	1	8045041	166;166;166;146;166;166;137	PARK7	ENSG00000116288;ENSG00000116288;ENSG00000116288;ENSG00000116288;ENSG00000116288;ENSG00000116288;ENSG00000116288	.;c.497T>C;c.497T>C;c.437T>C;c.497T>C;c.497T>C;.	.;p.L166P;p.L166P;p.L146P;p.L166P;p.L166P;.	c.497T>C;c.497T>C;c.497T>C;c.437T>C;c.497T>C;c.497T>C;c.410T>C	p.Leu166Pro;p.Leu166Pro;p.Leu166Pro;p.Leu146Pro;p.Leu166Pro;p.Leu166Pro;p.Leu137Pro	c.497T>C;c.497T>C;c.497T>C;c.437T>C;c.497T>C;c.497T>C;c.410T>C	p.Leu166Pro;p.Leu166Pro;p.Leu166Pro;p.Leu146Pro;p.Leu166Pro;p.Leu166Pro;p.Leu137Pro	0.91255	0.92824	0.90584	0.97372	0.62929	0.81001	0.96283	0.88924	0.9049	0.99548	0.97503	0.95376	0.93891	0.95353	0.97944	0.99715	0.63679	0.62407	0.95341	0.93582	0.93502	0.9528	0.84924	0.7162	0.57021	0.85254	0.56798	0.99864	0.72848	0.61584	0.74766	0.73137
1	8325853	C	T	R	W	rs781036625	1	8385913	210;176	SLC45A1	ENSG00000162426;ENSG00000162426	c.628C>T;c.526C>T	p.R210W;p.R176W	c.628C>T;c.526C>T	p.Arg210Trp;p.Arg176Trp	c.628C>T;c.526C>T	p.Arg210Trp;p.Arg176Trp	0.56456	0.76473	NA	NA	0.8433	0.58761	NA	0.92829	0.56787	0.73555	0.93789	0.94898	0.93663	0.92356	0.74289	0.93906	0.81823	0.48976	NA	0.76885	0.89122	0.59872	0.85427	0.59542	0.59593	0.93191	0.43067	0.59574	0.50511	0.42954	0.28079	0.45356
1	8325956	C	T	A	V	rs150539474	1	8386016	244;210	SLC45A1	ENSG00000162426;ENSG00000162426	c.731C>T;c.629C>T	p.A244V;p.A210V	c.731C>T;c.629C>T	p.Ala244Val;p.Ala210Val	c.731C>T;c.629C>T	p.Ala244Val;p.Ala210Val	0.12592	0.23365	NA	NA	0.8433	0.81001	NA	0.92829	0.13035	0.86191	0.85715	0.90258	0.91364	0.79456	NA	0.86809	0.75915	0.88792	NA	0.47493	0.69631	0.19958	0.40374	0.5211	0.33134	0.58577	0.4194	0.57519	0.35236	0.31788	0.74766	0.57754
1	8358216	T	C	Q	R	rs1321809020	1	8418276	1440;1172;886;1440	RERE	ENSG00000142599;ENSG00000142599;ENSG00000142599;ENSG00000142599	c.4319A>G;c.3515A>G;c.2657A>G;c.4319A>G	p.Q1440R;p.Q1172R;p.Q886R;p.Q1440R	c.4319A>G;c.3515A>G;c.2657A>G;c.4319A>G	p.Gln1440Arg;p.Gln1172Arg;p.Gln886Arg;p.Gln1440Arg	c.4319A>G;c.3515A>G;c.2657A>G;c.4319A>G	p.Gln1440Arg;p.Gln1172Arg;p.Gln886Arg;p.Gln1440Arg	0.91255	0.65728	0.68779	0.82059	NA	0.81001	0.79541	0.51228	0.6263	0.76203	0.69947	0.66536	0.45913	0.67843	NA	0.86979	0.39459	0.85573	0.92753	0.69602	0.69214	0.65887	0.76748	0.80101	0.8172	0.92316	0.64789	0.89236	0.86716	0.89478	0.74766	0.8544
1	8358232	G	A	H	Y	NA	1	8418292	1435;1167;881;1435	RERE	ENSG00000142599;ENSG00000142599;ENSG00000142599;ENSG00000142599	c.4303C>T;c.3499C>T;c.2641C>T;c.4303C>T	p.H1435Y;p.H1167Y;p.H881Y;p.H1435Y	c.4303C>T;c.3499C>T;c.2641C>T;c.4303C>T	p.His1435Tyr;p.His1167Tyr;p.His881Tyr;p.His1435Tyr	c.4303C>T;c.3499C>T;c.2641C>T;c.4303C>T	p.His1435Tyr;p.His1167Tyr;p.His881Tyr;p.His1435Tyr	0.7849	0.83351	0.57599	0.62758	NA	0.81001	0.77386	0.67874	0.86296	0.90251	0.81866	0.80175	0.66813	0.89101	0.84047	0.92024	0.4185	0.80349	0.92733	0.86143	0.85961	0.77778	0.85028	0.80164	0.82059	0.79307	0.72158	0.8788	0.92576	0.9589	0.74766	0.8544
1	8358235	A	G	S	P	NA	1	8418295	1434;1166;880;1434	RERE	ENSG00000142599;ENSG00000142599;ENSG00000142599;ENSG00000142599	c.4300T>C;c.3496T>C;c.2638T>C;c.4300T>C	p.S1434P;p.S1166P;p.S880P;p.S1434P	c.4300T>C;c.3496T>C;c.2638T>C;c.4300T>C	p.Ser1434Pro;p.Ser1166Pro;p.Ser880Pro;p.Ser1434Pro	c.4300T>C;c.3496T>C;c.2638T>C;c.4300T>C	p.Ser1434Pro;p.Ser1166Pro;p.Ser880Pro;p.Ser1434Pro	0.7849	0.83351	0.77913	0.72692	NA	0.81001	0.77386	0.59583	0.74193	0.88027	0.77268	0.7384	0.7859	0.82443	0.80794	0.81708	0.44708	0.77464	0.90292	0.80525	0.80273	0.75065	0.7642	0.88874	0.87747	0.9735	0.69459	0.9874	0.89357	0.92305	0.74766	0.8544
1	8359916	C	T	G	R	rs766951273	1	8419976	1156;888;602;1156	RERE	ENSG00000142599;ENSG00000142599;ENSG00000142599;ENSG00000142599	c.3466G>A;c.2662G>A;c.1804G>A;c.3466G>A	p.G1156R;p.G888R;p.G602R;p.G1156R	c.3466G>A;c.2662G>A;c.1804G>A;c.3466G>A	p.Gly1156Arg;p.Gly888Arg;p.Gly602Arg;p.Gly1156Arg	c.3466G>A;c.2662G>A;c.1804G>A;c.3466G>A	p.Gly1156Arg;p.Gly888Arg;p.Gly602Arg;p.Gly1156Arg	0.68238	0.6789	0.90584	0.8317	NA	0.81001	0.65404	0.54347	0.74582	0.61087	0.70753	0.69877	0.62695	0.70262	0.62954	0.55544	0.42855	0.73113	0.8629	0.31864	0.49607	0.40785	0.98337	0.86227	0.83618	0.99163	0.51645	0.6079	0.77559	0.76413	0.74766	0.73137
1	9262261	C	G	Y	X	rs398122817	1	9322320	316;327	H6PD	ENSG00000049239;ENSG00000049239	c.948C>G;c.981C>G	p.Y316X;p.Y327X	c.948C>G;c.981C>G	p.Tyr316*;p.Tyr327*	c.948C>G;c.981C>G	p.Tyr316Ter;p.Tyr327Ter	NA	NA	NA	NA	0.8433	0.81001	NA	NA	NA	0.86941	NA	NA	NA	NA	NA	NA	NA	NA	NA	0.95652	0.99401	NA	NA	0.96743	0.96744	0.75594	0.26704	0.27954	0.47672	0.33088	0.2933	0.61202
1	9263569	G	A	G	D	rs387907167	1	9323628	359;370	H6PD	ENSG00000049239;ENSG00000049239	c.1076G>A;c.1109G>A	p.G359D;p.G370D	c.1076G>A;c.1109G>A	p.Gly359Asp;p.Gly370Asp	c.1076G>A;c.1109G>A	p.Gly359Asp;p.Gly370Asp	0.91255	0.92824	0.90584	0.97372	0.8433	0.81001	0.99205	0.99782	0.8991	0.9455	0.959	0.99884	0.96314	0.99986	0.99794	NA	0.54578	0.71817	0.99251	0.90961	0.97018	0.8856	0.78847	0.83012	0.83727	0.92925	0.91564	0.83553	0.98282	0.98625	0.74766	0.73137
1	9717608	C	A	N	K	rs28730670	1	9777666	299;299;334;299;299	PIK3CD	ENSG00000171608;ENSG00000171608;ENSG00000171608;ENSG00000171608;ENSG00000171608	c.897C>A;c.897C>A;c.1002C>A;c.897C>A;c.897C>A	p.N299K;p.N299K;p.N334K;p.N299K;p.N299K	c.897C>A;c.897C>A;c.1002C>A;c.897C>A;c.897C>A	p.Asn299Lys;p.Asn299Lys;p.Asn334Lys;p.Asn299Lys;p.Asn299Lys	c.897C>A;c.897C>A;c.1002C>A;c.897C>A;c.897C>A	p.Asn299Lys;p.Asn299Lys;p.Asn334Lys;p.Asn299Lys;p.Asn299Lys	0.72154	0.7415	0.90584	0.80445	0.8433	0.49637	0.83451	0.71543	0.85765	0.86618	0.84563	0.80994	0.97162	0.74728	0.42085	0.87681	0.89766	0.65247	0.95088	0.40343	0.39534	0.9589	0.78847	0.25534	0.38353	0.41757	0.79011	0.40553	0.2248	0.15378	0.98316	0.87903
1	9719924	T	C	C	R	rs587777390	1	9779982	381;381;416;381;381	PIK3CD	ENSG00000171608;ENSG00000171608;ENSG00000171608;ENSG00000171608;ENSG00000171608	c.1141T>C;c.1141T>C;c.1246T>C;c.1141T>C;c.1141T>C	p.C381R;p.C381R;p.C416R;p.C381R;p.C381R	c.1141T>C;c.1141T>C;c.1246T>C;c.1141T>C;c.1141T>C	p.Cys381Arg;p.Cys381Arg;p.Cys416Arg;p.Cys381Arg;p.Cys381Arg	c.1141T>C;c.1141T>C;c.1246T>C;c.1141T>C;c.1141T>C	p.Cys381Arg;p.Cys381Arg;p.Cys416Arg;p.Cys381Arg;p.Cys381Arg	0.14645	0.22223	0.77913	0.72001	0.8433	0.81001	0.50856	0.68754	0.77637	0.62696	0.70512	0.73535	0.91137	0.94318	0.77022	0.68777	0.98481	0.90114	0.96053	0.76066	0.75754	0.73514	0.72182	0.65312	0.61702	0.31997	0.61902	0.77666	0.65487	0.67631	0.74766	0.61202
1	9720793	G	A	E	K	rs587777389	1	9780851	549;549;525;549;549	PIK3CD	ENSG00000171608;ENSG00000171608;ENSG00000171608;ENSG00000171608;ENSG00000171608	c.1645G>A;c.1645G>A;c.1573G>A;c.1645G>A;c.1645G>A	p.E549K;p.E549K;p.E525K;p.E549K;p.E549K	c.1645G>A;c.1645G>A;c.1573G>A;c.1645G>A;c.1645G>A	p.Glu549Lys;p.Glu549Lys;p.Glu525Lys;p.Glu549Lys;p.Glu549Lys	c.1645G>A;c.1645G>A;c.1573G>A;c.1645G>A;c.1645G>A	p.Glu549Lys;p.Glu549Lys;p.Glu525Lys;p.Glu549Lys;p.Glu549Lys	0.72154	0.72224	0.56202	0.5788	0.43095	0.58761	0.51223	0.63077	0.68056	0.89577	0.7331	0.72818	0.96068	0.71705	0.61446	0.67755	0.91415	0.94823	0.97404	0.61126	0.60638	0.69729	0.77406	0.8835	0.65698	0.80522	0.89987	0.88364	0.62953	0.60165	0.98316	0.52595
1	9726957	C	T	R	X	NA	1	9787015	1040;1040;1016;1040;1040	PIK3CD	ENSG00000171608;ENSG00000171608;ENSG00000171608;ENSG00000171608;ENSG00000171608	c.3118C>T;c.3118C>T;c.3046C>T;c.3118C>T;c.3118C>T	p.R1040X;p.R1040X;p.R1016X;p.R1040X;p.R1040X	c.3118C>T;c.3118C>T;c.3046C>T;c.3118C>T;c.3118C>T	p.Arg1040*;p.Arg1040*;p.Arg1016*;p.Arg1040*;p.Arg1040*	c.3118C>T;c.3118C>T;c.3046C>T;c.3118C>T;c.3118C>T	p.Arg1040Ter;p.Arg1040Ter;p.Arg1016Ter;p.Arg1040Ter;p.Arg1040Ter	NA	NA	NA	NA	0.50451	0.81001	NA	NA	NA	0.75101	NA	NA	NA	NA	NA	NA	NA	NA	NA	0.94003	0.93926	NA	NA	0.99389	0.97841	0.69161	0.40614	0.26471	0.6162	0.51457	0.21012	0.52595
1	9726972	G	A	E	K	rs397518423	1	9787030	1045;1045;1021;1045;1045	PIK3CD	ENSG00000171608;ENSG00000171608;ENSG00000171608;ENSG00000171608;ENSG00000171608	c.3133G>A;c.3133G>A;c.3061G>A;c.3133G>A;c.3133G>A	p.E1045K;p.E1045K;p.E1021K;p.E1045K;p.E1045K	c.3133G>A;c.3133G>A;c.3061G>A;c.3133G>A;c.3133G>A	p.Glu1045Lys;p.Glu1045Lys;p.Glu1021Lys;p.Glu1045Lys;p.Glu1045Lys	c.3133G>A;c.3133G>A;c.3061G>A;c.3133G>A;c.3133G>A	p.Glu1045Lys;p.Glu1045Lys;p.Glu1021Lys;p.Glu1045Lys;p.Glu1045Lys	0.72154	0.42976	0.90584	0.67658	0.8433	0.58761	0.49092	0.81235	0.69835	0.87049	0.86459	0.8546	0.99003	0.85792	0.52577	0.88156	0.95697	0.92184	0.91392	0.76104	0.75793	0.76528	0.9311	0.90088	0.64848	0.65122	0.74201	0.88424	0.56148	0.50055	0.74766	0.52595
1	9972098	G	A	V	M	rs387907294	1	10032156	9;9	NMNAT1	ENSG00000173614;ENSG00000173614	c.25G>A;c.25G>A	p.V9M;p.V9M	c.25G>A;c.25G>A	p.Val9Met;p.Val9Met	c.25G>A;c.25G>A	p.Val9Met;p.Val9Met	0.7849	0.76473	0.60381	0.54387	0.36034	0.46379	0.90016	0.97792	0.49684	0.83371	0.97881	0.9787	0.93416	0.94243	0.52088	0.98302	0.2761	0.47535	0.54413	0.89363	0.8923	0.66866	0.73169	0.61266	0.54737	0.918	0.74547	0.48568	0.62493	0.56559	0.17584	0.61202
1	9975675	G	T	V	F	rs756903689	1	10035733	67;67	NMNAT1	ENSG00000173614;ENSG00000173614	c.199G>T;c.199G>T	p.V67F;p.V67F	c.199G>T;c.199G>T	p.Val67Phe;p.Val67Phe	c.199G>T;c.199G>T	p.Val67Phe;p.Val67Phe	0.59928	0.72224	0.55554	0.60432	0.18923	0.22619	0.79292	0.97054	0.69714	0.89577	0.91083	0.96612	0.79271	0.86149	0.79885	0.9326	0.25262	0.11148	0.9095	0.83282	0.87216	0.54369	0.79398	0.29773	0.3484	0.45127	0.17253	0.21343	0.34803	0.25704	0.12207	0.92422
1	9975769	T	G	V	G	rs771336246	1	10035827	98;98	NMNAT1	ENSG00000173614;ENSG00000173614	c.293T>G;c.293T>G	p.V98G;p.V98G	c.293T>G;c.293T>G	p.Val98Gly;p.Val98Gly	c.293T>G;c.293T>G	p.Val98Gly;p.Val98Gly	0.91255	0.83351	0.50183	0.57754	0.47681	0.81001	0.96662	0.97989	0.91609	0.60579	0.99628	0.9868	0.97701	0.99722	NA	0.99875	0.28314	0.2816	0.97631	0.88399	0.96547	0.92644	0.61048	0.79369	0.75871	0.75837	0.91402	0.81951	0.84995	0.82694	0.74766	0.73137
1	9982312	G	T	V	F	rs387907292	1	10042370	151	NMNAT1	ENSG00000173614	c.451G>T	p.V151F	c.451G>T	p.Val151Phe	c.451G>T	p.Val151Phe	0.61437	0.69154	0.61523	0.65091	0.42006	0.44734	0.53105	0.96826	0.59389	0.79696	0.94063	0.95772	0.92125	0.93004	0.84684	0.9831	0.3171	0.247	0.88634	0.88637	0.88492	0.60125	NA	0.5064	0.44178	0.58149	0.51924	0.34761	0.45912	0.37913	0.09669	0.52595
1	9982318	C	G	L	V	rs387907293	1	10042376	153	NMNAT1	ENSG00000173614	c.457C>G	p.L153V	c.457C>G	p.Leu153Val	c.457C>G	p.Leu153Val	0.68238	0.72224	0.61912	0.61233	0.47681	0.45356	0.9297	0.96772	0.58569	0.56919	0.95911	0.96952	0.87295	0.91736	0.94041	0.9091	0.33102	0.39061	0.96984	0.87828	0.87672	0.6297	NA	0.31086	0.24522	0.47442	0.40222	0.32723	0.27332	0.19084	0.17746	0.52595
1	9982368	G	A	W	X	rs371526758	1	10042426	169	NMNAT1	ENSG00000173614	c.507G>A	p.W169X	c.507G>A	p.Trp169*	c.507G>A	p.Trp169Ter	NA	NA	NA	NA	0.8433	0.81001	NA	NA	NA	0.79406	NA	NA	NA	NA	NA	NA	NA	NA	NA	0.94275	0.99401	NA	NA	0.98777	0.98459	0.7416	0.99628	0.3867	0.94448	0.92574	0.74766	0.73137
1	9982480	C	T	R	W	rs142968179	1	10042538	207	NMNAT1	ENSG00000173614	c.619C>T	p.R207W	c.619C>T	p.Arg207Trp	c.619C>T	p.Arg207Trp	0.68238	0.76473	0.29968	0.28873	0.23946	0.36856	0.69639	0.96627	0.80682	0.18784	0.96316	0.9556	0.78312	0.90007	NA	0.98424	0.05133	0.01725	0.95904	0.71016	0.82286	0.27716	NA	0.49007	0.56535	0.83482	0.6335	0.60676	0.42462	0.41068	0.15186	0.73137
1	9982495	G	A	V	M	rs201994921	1	10042553	212	NMNAT1	ENSG00000173614	c.634G>A	p.V212M	c.634G>A	p.Val212Met	c.634G>A	p.Val212Met	0.539	0.44905	0.61118	0.54635	0.41028	0.39166	0.48678	0.96745	0.14782	0.67564	0.92979	0.94874	0.8091	0.79697	0.7136	0.93298	0.13697	0.1573	0.76185	0.36355	0.59653	0.20643	NA	0.47102	0.56662	0.6413	0.3869	0.41044	0.41679	0.39358	0.16842	0.73137
1	9982570	C	T	R	C	rs375110174	1	10042628	237	NMNAT1	ENSG00000173614	c.709C>T	p.R237C	c.709C>T	p.Arg237Cys	c.709C>T	p.Arg237Cys	0.91255	0.92824	0.90584	0.64797	0.62929	0.58761	0.97843	0.97973	0.91184	0.88027	0.99666	0.98834	0.95074	0.96117	NA	0.99422	0.33102	0.4659	0.5653	0.8494	0.95098	0.6008	NA	0.80775	0.87156	0.98787	0.74364	0.63043	0.81334	0.78325	0.23024	0.73137
1	9982571	G	T	R	L	rs368062092	1	10042629	237	NMNAT1	ENSG00000173614	c.710G>T	p.R237L	c.710G>T	p.Arg237Leu	c.710G>T	p.Arg237Leu	0.68238	0.76473	0.63424	0.58796	0.62929	0.48716	0.94224	0.97973	0.85247	0.77132	0.98865	0.98362	0.96368	0.98367	NA	0.99464	0.26583	0.36606	0.48633	0.94921	0.94846	0.80944	NA	0.77453	0.70387	0.88817	0.92158	0.68995	0.76382	0.7171	0.21287	0.73137
1	9982577	T	C	L	S	rs778606847	1	10042635	239	NMNAT1	ENSG00000173614	c.716T>C	p.L239S	c.716T>C	p.Leu239Ser	c.716T>C	p.Leu239Ser	0.91255	0.92824	0.90584	0.92359	0.62929	0.53665	0.96283	0.98667	0.88361	0.99181	0.98294	0.99356	0.96889	0.99806	0.85579	0.99634	0.36554	0.47773	0.72448	0.95056	0.96567	0.96892	NA	0.86828	0.78155	0.94002	0.97595	0.77181	0.89828	0.86576	0.50053	0.73137
1	9982630	G	A	E	K	rs150726175	1	10042688	257	NMNAT1	ENSG00000173614	c.769G>A	p.E257K	c.769G>A	p.Glu257Lys	c.769G>A	p.Glu257Lys	0.0714	0.16134	0.25085	0.21085	0.4913	0.49177	0.41844	0.97753	0.51319	0.41261	0.91608	0.94635	0.67469	0.89055	NA	0.94691	0.05602	0.34441	0.20688	0.51107	0.83941	0.2695	NA	0.4095	0.47511	0.59393	0.69535	0.5904	0.38315	0.43486	0.37667	0.73137
1	9982678	A	G	N	D	rs387907291	1	10042736	273	NMNAT1	ENSG00000173614	c.817A>G	p.N273D	c.817A>G	p.Asn273Asp	c.817A>G	p.Asn273Asp	0.47745	0.2954	0.50599	0.46994	0.38554	0.33185	0.77114	0.97902	0.41428	0.71321	0.96512	0.95725	0.87353	0.71391	0.17516	0.98333	0.08305	0.24527	0.18273	0.58553	0.58026	0.31851	NA	0.45262	0.56662	0.70773	0.46062	0.42271	0.53353	0.5222	0.11897	0.31514
1	9982699	T	C	X	Q	rs387907290	1	10042757	280	NMNAT1	ENSG00000173614	c.838T>C	p.X280Q	c.838T>C	p.Ter280Glnext*?	c.838T>C	p.Ter280GlnextTer15	NA	NA	NA	NA	NA	0.08975	NA	NA	NA	0.0174	NA	NA	NA	NA	NA	NA	NA	NA	NA	0.04324	0.03484	NA	NA	0.05074	0.03075	0.14853	0.11495	NA	0.46197	0.28176	0.0879	0.03335
1	10258602	A	T	Q	L	rs121908160	1	10318660	98;98;98;98;98;98;98	KIF1B	ENSG00000054523;ENSG00000054523;ENSG00000054523;ENSG00000054523;ENSG00000054523;ENSG00000054523;ENSG00000054523	c.293A>T;c.293A>T;c.293A>T;c.293A>T;c.293A>T;c.293A>T;c.293A>T	p.Q98L;p.Q98L;p.Q98L;p.Q98L;p.Q98L;p.Q98L;p.Q98L	c.293A>T;c.293A>T;c.293A>T;c.293A>T;c.293A>T;c.293A>T;c.293A>T	p.Gln98Leu;p.Gln98Leu;p.Gln98Leu;p.Gln98Leu;p.Gln98Leu;p.Gln98Leu;p.Gln98Leu	c.293A>T;c.293A>T;c.293A>T;c.293A>T;c.293A>T;c.293A>T;c.293A>T	p.Gln98Leu;p.Gln98Leu;p.Gln98Leu;p.Gln98Leu;p.Gln98Leu;p.Gln98Leu;p.Gln98Leu	0.91255	0.83351	0.90584	0.97372	0.8433	0.81001	0.97772	0.9021	0.92302	0.96758	0.99149	0.97264	0.88079	0.99072	0.96785	0.98979	0.91961	0.9229	0.99008	0.94492	0.94411	0.98628	0.89015	0.79369	0.78487	0.73159	0.86475	0.85299	0.97283	0.97736	0.74766	0.92422
1	10624405	C	T	Q	X	rs61752116	1	10684462	185	PEX14	ENSG00000142655	c.553C>T	p.Q185X	c.553C>T	p.Gln185*	c.553C>T	p.Gln185Ter	NA	NA	NA	NA	0.8433	0.81001	NA	NA	NA	0.91162	NA	NA	NA	NA	NA	NA	NA	NA	NA	0.99412	0.99401	NA	NA	0.98926	0.99285	0.90677	0.58183	0.28248	0.96962	0.95006	0.74766	0.92422
1	11022196	A	G	K	E	rs267607102	1	11082253	263;263;263;206;263;144;263;263;89	TARDBP	ENSG00000120948;ENSG00000120948;ENSG00000120948;ENSG00000120948;ENSG00000120948;ENSG00000120948;ENSG00000120948;ENSG00000120948;ENSG00000120948	c.787A>G;c.787A>G;c.787A>G;.;c.787A>G;c.430A>G;c.787A>G;c.787A>G;.	p.K263E;p.K263E;p.K263E;.;p.K263E;p.K144E;p.K263E;p.K263E;.	c.787A>G;.;c.787A>G;c.616A>G;c.787A>G;.;c.787A>G;c.787A>G;c.265A>G	p.Lys263Glu;.;p.Lys263Glu;p.Lys206Glu;p.Lys263Glu;.;p.Lys263Glu;p.Lys263Glu;p.Lys89Glu	c.787A>G;c.787A>G;c.787A>G;c.616A>G;c.787A>G;c.430A>G;c.787A>G;c.787A>G;c.265A>G	p.Lys263Glu;p.Lys263Glu;p.Lys263Glu;p.Lys206Glu;p.Lys263Glu;p.Lys144Glu;p.Lys263Glu;p.Lys263Glu;p.Lys89Glu	0.7849	0.7415	0.58077	0.56828	0.8433	0.81001	0.48079	0.95387	0.62976	0.69649	0.96063	0.9559	0.93688	0.96298	0.94167	0.98984	0.85036	0.76474	0.9289	0.94642	0.94563	0.69142	0.81406	0.84926	0.86514	0.92925	0.78335	0.95308	0.77978	0.84107	0.74766	0.52595
1	11022209	A	G	N	S	rs80356718	1	11082266	267;267;267;210;267;148;267;267;93	TARDBP	ENSG00000120948;ENSG00000120948;ENSG00000120948;ENSG00000120948;ENSG00000120948;ENSG00000120948;ENSG00000120948;ENSG00000120948;ENSG00000120948	c.800A>G;c.800A>G;c.800A>G;.;c.800A>G;c.443A>G;c.800A>G;c.800A>G;.	p.N267S;p.N267S;p.N267S;.;p.N267S;p.N148S;p.N267S;p.N267S;.	c.800A>G;.;c.800A>G;c.629A>G;c.800A>G;.;c.800A>G;c.800A>G;c.278A>G	p.Asn267Ser;.;p.Asn267Ser;p.Asn210Ser;p.Asn267Ser;.;p.Asn267Ser;p.Asn267Ser;p.Asn93Ser	c.800A>G;c.800A>G;c.800A>G;c.629A>G;c.800A>G;c.443A>G;c.800A>G;c.800A>G;c.278A>G	p.Asn267Ser;p.Asn267Ser;p.Asn267Ser;p.Asn210Ser;p.Asn267Ser;p.Asn148Ser;p.Asn267Ser;p.Asn267Ser;p.Asn93Ser	0.16305	0.23845	0.14184	0.12992	0.8433	0.81001	0.06538	0.85173	0.39692	0.70439	0.62601	0.71328	0.49457	0.44999	NA	0.7327	0.62736	0.26078	0.74982	0.05797	0.30882	0.06839	0.56501	0.30862	0.22451	0.33299	0.39968	0.37617	0.19704	0.25465	0.24932	0.52595
1	11022290	G	C	G	A	rs80356721	1	11082347	294;294;237	TARDBP	ENSG00000120948;ENSG00000120948;ENSG00000120948	c.881G>C;c.881G>C;.	p.G294A;p.G294A;.	c.881G>C;.;c.710G>C	p.Gly294Ala;.;p.Gly237Ala	c.881G>C;c.881G>C;c.710G>C	p.Gly294Ala;p.Gly294Ala;p.Gly237Ala	0.05992	0.55759	0.19712	0.17743	0.52346	0.81001	0.42885	0.91305	0.17003	0.40164	0.79474	0.8434	0.681	0.79456	0.90076	0.99549	0.75893	0.62228	0.82086	0.86529	0.86352	0.25594	0.66735	0.38093	0.41044	0.29057	0.50925	0.66927	0.40898	0.48712	0.74766	0.52595
1	11022290	G	T	G	V	rs80356721	1	11082347	294;294;237	TARDBP	ENSG00000120948;ENSG00000120948;ENSG00000120948	c.881G>T;c.881G>T;.	p.G294V;p.G294V;.	c.881G>T;.;c.710G>T	p.Gly294Val;.;p.Gly237Val	c.881G>T;c.881G>T;c.710G>T	p.Gly294Val;p.Gly294Val;p.Gly237Val	0.1652	0.61642	0.27501	0.20792	0.52346	0.81001	0.42885	0.92258	0.21003	0.85449	0.84619	0.86842	0.74815	0.80653	0.9326	0.9847	0.81959	0.64581	0.82334	0.84223	0.89283	0.14922	0.37198	0.42201	0.46853	0.25509	0.54682	0.67899	0.51047	0.58265	0.74766	0.52595
1	11022292	G	A	G	S	rs80356723	1	11082349	295;295;238	TARDBP	ENSG00000120948;ENSG00000120948;ENSG00000120948	c.883G>A;c.883G>A;.	p.G295S;p.G295S;.	c.883G>A;.;c.712G>A	p.Gly295Ser;.;p.Gly238Ser	c.883G>A;c.883G>A;c.712G>A	p.Gly295Ser;p.Gly295Ser;p.Gly238Ser	0.08384	0.45318	0.15535	0.17295	0.8433	0.81001	0.16292	0.89219	0.15178	0.84401	0.73783	0.80316	0.64705	0.78658	0.93393	0.9888	0.71116	0.5616	0.79013	0.86735	0.874	0.27555	0.47476	0.43649	0.47652	0.45259	0.67939	0.87311	0.43171	0.53065	0.74766	0.52595
1	11022301	G	A	G	S	rs4884357	1	11082358	298;298;241	TARDBP	ENSG00000120948;ENSG00000120948;ENSG00000120948	c.892G>A;c.892G>A;.	p.G298S;p.G298S;.	c.892G>A;.;c.721G>A	p.Gly298Ser;.;p.Gly241Ser	c.892G>A;c.892G>A;c.721G>A	p.Gly298Ser;p.Gly298Ser;p.Gly241Ser	0.15251	0.43344	0.23376	0.20792	0.8433	0.81001	0.4175	0.94388	0.16187	0.90363	0.87809	0.91679	0.73888	0.7816	0.88562	0.98268	0.72196	0.73658	0.79978	0.8666	0.86484	0.38722	0.6849	0.46044	0.48425	0.52958	0.67428	0.76317	0.46246	0.55361	0.74766	0.52595
1	11022352	G	A	A	T	rs80356726	1	11082409	315;315	TARDBP	ENSG00000120948;ENSG00000120948	c.943G>A;c.943G>A	p.A315T;p.A315T	c.943G>A;.	p.Ala315Thr;.	c.943G>A;c.943G>A	p.Ala315Thr;p.Ala315Thr	0.25768	0.11004	0.23376	0.20792	0.62929	0.81001	0.37844	0.85613	0.29525	0.88687	0.79226	0.7617	0.65285	0.79151	0.8628	0.9624	0.72475	0.68235	0.76674	0.78816	0.78541	0.35346	0.81346	0.43581	0.47275	0.56278	0.7463	0.92236	0.55694	0.64904	0.74766	0.52595
1	11022400	C	A	Q	K	rs80356727	1	11082457	331;331;175	TARDBP	ENSG00000120948;ENSG00000120948;ENSG00000120948	c.991C>A;c.991C>A;c.523C>A	p.Q331K;p.Q331K;p.Q175K	c.991C>A;.;.	p.Gln331Lys;.;.	c.991C>A;c.991C>A;c.523C>A	p.Gln331Lys;p.Gln331Lys;p.Gln175Lys	0.20912	0.20877	0.36386	0.2927	0.8433	0.81001	0.60381	0.95984	0.3698	0.79599	0.91145	0.93103	0.85033	0.87394	0.92717	0.98999	0.89233	0.87721	0.8248	0.9384	0.93762	0.39672	0.80823	0.47762	0.60373	0.31731	0.75497	0.95685	0.57335	0.65661	0.98316	0.52595
1	11022418	A	G	M	V	rs80356730	1	11082475	337;337;181	TARDBP	ENSG00000120948;ENSG00000120948;ENSG00000120948	c.1009A>G;c.1009A>G;c.541A>G	p.M337V;p.M337V;p.M181V	c.1009A>G;.;.	p.Met337Val;.;.	c.1009A>G;c.1009A>G;c.541A>G	p.Met337Val;p.Met337Val;p.Met181Val	0.21884	0.0715	0.4031	0.34839	0.8433	0.81001	0.57729	0.96015	0.08809	0.88687	0.93235	0.93722	0.79645	0.8933	0.91871	0.98418	0.72509	0.81844	0.70906	0.93752	0.93989	0.27616	0.37818	0.3883	0.42111	0.45587	0.7741	0.96522	0.62679	0.69715	0.74766	0.52595
1	11022437	A	G	Q	R	rs80356731	1	11082494	343;343;187	TARDBP	ENSG00000120948;ENSG00000120948;ENSG00000120948	c.1028A>G;c.1028A>G;c.560A>G	p.Q343R;p.Q343R;p.Q187R	c.1028A>G;.;.	p.Gln343Arg;.;.	c.1028A>G;c.1028A>G;c.560A>G	p.Gln343Arg;p.Gln343Arg;p.Gln187Arg	0.43085	0.19016	0.56408	0.63994	0.8433	0.81001	0.59049	0.85393	0.34397	0.68255	0.87531	0.89627	0.61307	0.92192	0.8848	0.98429	0.84751	0.68891	0.81062	0.90371	0.90251	0.37887	0.64861	0.72814	0.76044	0.57938	0.92869	0.97689	0.81804	0.85967	0.74766	0.52595
1	11022452	G	T	G	V	rs1131690782	1	11082509	348;348;192	TARDBP	ENSG00000120948;ENSG00000120948;ENSG00000120948	c.1043G>T;c.1043G>T;c.575G>T	p.G348V;p.G348V;p.G192V	c.1043G>T;.;.	p.Gly348Val;.;.	c.1043G>T;c.1043G>T;c.575G>T	p.Gly348Val;p.Gly348Val;p.Gly192Val	0.539	0.7415	0.35811	0.31289	0.8433	0.81001	0.43825	0.88298	0.42957	0.88798	0.84169	0.86572	0.63038	0.81588	0.51761	0.98032	0.94073	0.71884	0.85125	0.89569	0.89438	0.46585	0.6877	0.41699	0.46429	0.597	0.63357	0.73181	0.5802	0.65714	0.74766	0.52595
1	11022464	A	G	N	S	rs80356734	1	11082521	352;352;196	TARDBP	ENSG00000120948;ENSG00000120948;ENSG00000120948	c.1055A>G;c.1055A>G;c.587A>G	p.N352S;p.N352S;p.N196S	c.1055A>G;.;.	p.Asn352Ser;.;.	c.1055A>G;c.1055A>G;c.587A>G	p.Asn352Ser;p.Asn352Ser;p.Asn196Ser	0.05668	0.16037	0.02946	0.04355	0.8433	0.81001	0.09354	0.83157	0.27876	0.56058	0.66561	0.65606	0.44964	0.59516	0.87396	0.82807	0.6279	0.61117	0.6889	0.45714	0.44987	0.39877	0.54093	0.28143	0.30021	0.27883	0.52109	0.54168	0.32895	0.41529	0.74766	0.52595
1	11022562	T	G	W	G	rs797044595	1	11082619	385;385;229	TARDBP	ENSG00000120948;ENSG00000120948;ENSG00000120948	c.1153T>G;c.1153T>G;c.685T>G	p.W385G;p.W385G;p.W229G	c.1153T>G;.;.	p.Trp385Gly;.;.	c.1153T>G;c.1153T>G;c.685T>G	p.Trp385Gly;p.Trp385Gly;p.Trp229Gly	0.91255	0.09588	0.56408	0.63994	0.8433	0.81001	0.59049	0.86815	0.69357	0.88687	0.90789	0.91493	0.83112	0.91399	0.52902	0.98426	0.89689	0.6461	0.85017	0.91504	0.91399	0.69582	0.53799	0.7212	0.7097	0.22459	0.75396	0.90701	0.81075	0.83699	0.74766	0.52595
1	11114338	A	G	L	P	rs1085307113	1	11174395	632;2427;83	MTOR	ENSG00000198793;ENSG00000198793;ENSG00000198793	c.1895T>C;c.7280T>C;.	p.L632P;p.L2427P;.	c.1895T>C;c.7280T>C;c.248T>C	p.Leu632Pro;p.Leu2427Pro;p.Leu83Pro	c.1895T>C;c.7280T>C;c.248T>C	p.Leu632Pro;p.Leu2427Pro;p.Leu83Pro	0.91255	0.83351	0.90584	0.88582	0.8433	0.81001	0.88605	0.78314	0.9298	0.95608	0.90535	0.88688	0.97733	0.98146	0.8848	0.98478	0.99565	0.97958	0.98087	0.91403	0.91297	0.8479	0.95349	0.90675	0.90126	0.96742	0.89243	0.96957	0.9359	0.95746	0.74766	0.73137
1	11114338	A	T	L	Q	rs1085307113	1	11174395	632;2427;83	MTOR	ENSG00000198793;ENSG00000198793;ENSG00000198793	c.1895T>A;c.7280T>A;.	p.L632Q;p.L2427Q;.	c.1895T>A;c.7280T>A;c.248T>A	p.Leu632Gln;p.Leu2427Gln;p.Leu83Gln	c.1895T>A;c.7280T>A;c.248T>A	p.Leu632Gln;p.Leu2427Gln;p.Leu83Gln	0.7849	0.83351	0.90584	0.88582	0.8433	0.81001	0.71715	0.79854	0.88767	0.9455	0.90542	0.89183	0.9727	0.98367	0.77242	0.98743	0.9811	0.94308	0.94715	0.90644	0.90528	0.87582	0.9577	0.8968	0.89319	0.66154	0.89343	0.84274	0.91925	0.94664	0.74766	0.73137
1	11117039	C	T	M	I	rs878855328	1	11177096	532;2327	MTOR	ENSG00000198793;ENSG00000198793	c.1596G>A;c.6981G>A	p.M532I;p.M2327I	c.1596G>A;c.6981G>A	p.Met532Ile;p.Met2327Ile	c.1596G>A;c.6981G>A	p.Met532Ile;p.Met2327Ile	0.91255	0.79402	0.77913	0.88582	0.8433	0.81001	0.83903	0.75325	0.74051	0.9455	0.90183	0.88429	0.90962	0.94986	0.89447	0.95488	0.98161	0.97994	0.94129	0.8975	0.89621	0.84513	0.95793	0.77544	0.87014	0.86519	0.85488	0.77907	0.92887	0.94501	0.74766	0.61202
1	11128107	G	A	T	I	NA	1	11188164	182;1977	MTOR	ENSG00000198793;ENSG00000198793	c.545C>T;c.5930C>T	p.T182I;p.T1977I	c.545C>T;c.5930C>T	p.Thr182Ile;p.Thr1977Ile	c.545C>T;c.5930C>T	p.Thr182Ile;p.Thr1977Ile	0.7849	0.76473	0.77913	0.70163	0.8433	0.81001	0.80253	0.80815	0.85692	0.9775	0.91645	0.90862	0.74389	0.92397	0.50944	0.96011	0.92813	0.96921	0.93689	0.91138	0.91029	0.78968	0.9401	0.86952	0.90334	0.9275	0.93458	0.80165	0.94991	0.96954	0.74766	0.73137
1	11144735	C	T	M	I	rs869312671	1	11204792	1595	MTOR	ENSG00000198793	c.4785G>A	p.M1595I	c.4785G>A	p.Met1595Ile	c.4785G>A	p.Met1595Ile	0.63226	0.65728	0.41986	0.54437	0.8433	0.81001	0.48285	0.70249	0.62151	0.94786	0.82882	0.82487	0.92954	0.96117	0.87983	0.95512	0.93527	0.92202	0.84015	0.84814	0.84615	0.64492	0.59215	0.7348	0.86754	0.77631	0.8495	0.79171	0.81237	0.85629	0.98316	0.73137
1	11157173	C	A	C	F	rs786205165	1	11217230	1483	MTOR	ENSG00000198793	c.4448G>T	p.C1483F	c.4448G>T	p.Cys1483Phe	c.4448G>T	p.Cys1483Phe	0.91255	0.83351	0.61118	0.543	0.8433	0.81001	0.9196	0.69657	0.98503	0.93841	0.85945	0.80869	0.98351	0.98972	0.78639	0.94731	0.96564	0.90011	0.98631	0.89721	0.89592	0.98831	0.75038	0.74783	0.85134	0.57222	0.86576	0.88096	0.89227	0.90552	0.74766	0.8544
1	11157255	A	C	W	G	rs1085307114	1	11217312	1456	MTOR	ENSG00000198793	c.4366T>G	p.W1456G	c.4366T>G	p.Trp1456Gly	c.4366T>G	p.Trp1456Gly	0.91255	0.92824	0.56408	0.63994	0.8433	0.81001	0.92816	0.70133	0.99402	0.91736	0.89287	0.858	0.98059	0.96008	0.95317	0.97962	0.97521	0.98877	0.96529	0.90411	0.90292	0.9909	0.78488	0.91589	0.90502	0.38157	0.86927	0.8119	0.9286	0.94437	0.74766	0.8544
1	11228672	C	T	R	Q	rs778855567	1	11288729	1009	MTOR	ENSG00000198793	c.3026G>A	p.R1009Q	c.3026G>A	p.Arg1009Gln	c.3026G>A	p.Arg1009Gln	0.15354	0.17372	0.55554	0.47529	0.8433	0.81001	0.53105	0.68892	0.60029	0.77319	0.66688	0.68201	0.62452	0.79089	0.77022	0.88524	0.9325	0.92861	0.91012	0.74769	0.78669	0.73881	0.96278	0.62797	0.70416	0.97875	0.82258	0.72092	0.71661	0.76636	0.74766	0.73137
1	11273836	A	G	N	S	rs118203945	1	11333893	102;102	UBIAD1	ENSG00000120942;ENSG00000120942	c.305A>G;c.305A>G	p.N102S;p.N102S	c.305A>G;c.305A>G	p.Asn102Ser;p.Asn102Ser	c.305A>G;c.305A>G	p.Asn102Ser;p.Asn102Ser	0.91255	0.92824	0.77913	0.80445	0.8433	0.58761	0.89043	0.98731	0.80943	0.99863	0.99944	0.98862	0.98698	0.95717	0.99368	0.94077	0.82569	0.96057	0.98758	0.81855	0.81622	0.87784	0.94339	0.77727	0.66933	0.88906	0.53876	0.84143	0.79305	0.76433	0.74766	0.4053
1	11273866	A	G	D	G	rs118203950	1	11333923	112;112	UBIAD1	ENSG00000120942;ENSG00000120942	c.335A>G;c.335A>G	p.D112G;p.D112G	c.335A>G;c.335A>G	p.Asp112Gly;p.Asp112Gly	c.335A>G;c.335A>G	p.Asp112Gly;p.Asp112Gly	0.91255	0.92824	0.90584	0.97372	0.8433	0.58761	0.93167	0.93882	0.92302	0.99611	0.96328	0.95945	0.98705	0.96153	0.93193	0.99456	0.89783	0.90848	0.99179	0.94705	0.94627	0.94563	0.93576	0.90159	0.75733	0.88995	0.35054	0.68076	0.7618	0.7101	0.74766	0.4053
1	11273886	A	G	R	G	rs118203947	1	11333943	119;119	UBIAD1	ENSG00000120942;ENSG00000120942	c.355A>G;c.355A>G	p.R119G;p.R119G	c.355A>G;c.355A>G	p.Arg119Gly;p.Arg119Gly	c.355A>G;c.355A>G	p.Arg119Gly;p.Arg119Gly	0.65419	0.69154	0.53072	0.55393	0.8433	0.54805	0.77858	0.96772	0.84387	0.94904	0.96002	0.96192	0.982	0.95023	0.97859	0.99471	0.80097	0.90111	0.95795	0.92995	0.92908	0.69636	0.92108	0.6194	0.70184	0.75353	0.29058	0.53293	0.51669	0.4726	0.74766	0.4053
1	11274042	T	C	S	P	rs118203951	1	11334099	171;171;37	UBIAD1	ENSG00000120942;ENSG00000120942;ENSG00000120942	c.511T>C;c.511T>C;.	p.S171P;p.S171P;.	c.511T>C;c.511T>C;c.109T>C	p.Ser171Pro;p.Ser171Pro;p.Ser37Pro	c.511T>C;c.511T>C;c.109T>C	p.Ser171Pro;p.Ser171Pro;p.Ser37Pro	0.63226	0.92824	0.65571	0.66904	0.8433	0.81001	0.87444	0.95282	0.7212	0.98065	0.9702	0.96412	0.97796	0.97735	0.82167	0.97839	0.89039	0.74466	0.98799	0.9455	0.9447	0.85802	0.83312	0.92705	0.91993	0.92229	0.61629	0.9948	0.79581	0.79189	0.74766	0.4053
1	11274055	C	T	T	I	rs118203948	1	11334112	175;175;41	UBIAD1	ENSG00000120942;ENSG00000120942;ENSG00000120942	c.524C>T;c.524C>T;.	p.T175I;p.T175I;.	c.524C>T;c.524C>T;c.122C>T	p.Thr175Ile;p.Thr175Ile;p.Thr41Ile	c.524C>T;c.524C>T;c.122C>T	p.Thr175Ile;p.Thr175Ile;p.Thr41Ile	0.91255	0.92824	0.90584	0.8317	0.8433	0.81001	0.92503	0.94114	0.80943	0.99987	0.97451	0.96659	0.9845	0.98477	0.77461	0.97215	0.87146	0.92511	0.99078	0.94908	0.94833	0.88774	0.88985	0.86558	0.8957	0.93102	0.68496	0.89847	0.8709	0.86368	0.98316	0.4053
1	11274060	G	C	G	R	rs118203946	1	11334117	177;43	UBIAD1	ENSG00000120942;ENSG00000120942	c.529G>C;.	p.G177R;.	c.529G>C;c.127G>C	p.Gly177Arg;p.Gly43Arg	c.529G>C;c.127G>C	p.Gly177Arg;p.Gly43Arg	0.72154	0.79402	0.53761	0.537	0.8433	0.81001	0.9207	0.92158	0.89334	0.77978	0.92055	0.93851	NA	0.97624	0.83677	0.96604	0.84044	0.86339	0.98512	0.93976	0.939	0.8234	0.93529	0.95755	0.95023	0.19449	0.75724	0.97393	0.75256	0.74229	0.98316	0.4053
1	11274060	G	C	V	L	rs118203946	1	11334117	177	UBIAD1	ENSG00000120942	c.529G>C	p.V177L	c.529G>C	p.Val177Leu	c.529G>C	p.Val177Leu	0.1002	NA	NA	NA	NA	0.81001	NA	0.92457	0.21003	0.17828	0.92055	0.93851	NA	0.79395	0.09125	0.82335	NA	NA	NA	0.93976	0.939	0.8234	0.13107	0.95755	0.95023	0.19449	0.75724	0.97393	0.75256	0.74229	0.98316	0.4053
1	11285644	G	A	G	E	rs397514669	1	11345701	177;43	UBIAD1	ENSG00000120942;ENSG00000120942	c.530G>A;.	p.G177E;.	c.530G>A;c.128G>A	p.Gly177Glu;p.Gly43Glu	c.530G>A;c.128G>A	p.Gly177Glu;p.Gly43Glu	0.72154	0.79402	0.68779	0.67262	0.8433	0.81001	0.9207	0.92307	0.88065	0.90025	0.96036	0.95914	0.98182	0.98869	0.73934	0.96033	0.80565	0.85706	0.98397	0.94262	0.94183	0.89503	0.89922	0.93423	0.93095	0.83264	0.92943	0.97716	0.93172	0.95319	0.74766	0.73137
1	11285670	G	A	G	R	rs118203952	1	11345727	186;52	UBIAD1	ENSG00000120942;ENSG00000120942	c.556G>A;.	p.G186R;.	c.556G>A;c.154G>A	p.Gly186Arg;p.Gly52Arg	c.556G>A;c.154G>A	p.Gly186Arg;p.Gly52Arg	0.39334	0.92824	0.77913	0.84481	0.8433	0.81001	0.93167	0.9421	0.94702	0.99899	0.97507	0.97029	0.97712	0.98657	0.98533	0.98562	0.88484	0.91899	0.99309	0.9466	0.94581	0.85209	0.94093	0.88837	0.86986	0.99279	0.92914	0.9148	0.94667	0.96361	0.74766	0.73137
1	11285809	A	G	N	S	rs118203949	1	11345866	232	UBIAD1	ENSG00000120942	c.695A>G	p.N232S	c.695A>G	p.Asn232Ser	c.695A>G	p.Asn232Ser	0.65419	0.92824	0.90584	0.84481	0.62929	0.81001	0.92503	0.94114	0.78135	0.97961	0.97659	0.96909	0.95719	0.96517	0.94905	0.97061	0.82662	0.53416	0.97431	0.76388	0.76081	0.79172	0.9293	0.74982	0.74421	0.9516	0.67873	0.89148	0.93551	0.95722	0.74766	0.73137
1	11285822	C	G	D	E	rs118203953	1	11345879	236	UBIAD1	ENSG00000120942	c.708C>G	p.D236E	c.708C>G	p.Asp236Glu	c.708C>G	p.Asp236Glu	0.91255	0.92824	0.90584	0.97372	0.8433	0.81001	0.93268	0.96908	0.71519	0.92084	0.99187	0.98177	0.9771	0.99202	0.99019	0.9798	0.85134	0.58709	0.99136	0.95457	0.95389	0.82678	0.88224	0.63787	0.69017	0.87484	0.52489	0.58843	0.81431	0.79421	0.74766	0.73137
1	11676926	A	T	V	E	rs1057517674	1	11736983	85;85;85;85;85;115;85	MAD2L2	ENSG00000116670;ENSG00000116670;ENSG00000116670;ENSG00000116670;ENSG00000116670;ENSG00000116670;ENSG00000116670	c.254T>A;c.254T>A;c.254T>A;c.254T>A;c.254T>A;.;.	p.V85E;p.V85E;p.V85E;p.V85E;p.V85E;.;.	c.254T>A;c.254T>A;c.254T>A;c.254T>A;c.254T>A;c.344T>A;c.254T>A	p.Val85Glu;p.Val85Glu;p.Val85Glu;p.Val85Glu;p.Val85Glu;p.Val115Glu;p.Val85Glu	c.254T>A;c.254T>A;c.254T>A;c.254T>A;c.254T>A;c.344T>A;c.254T>A	p.Val85Glu;p.Val85Glu;p.Val85Glu;p.Val85Glu;p.Val85Glu;p.Val115Glu;p.Val85Glu	0.91255	0.79402	0.46021	0.51631	0.8433	0.81001	0.58565	NA	0.80085	0.92784	0.74888	0.70584	0.34172	0.94949	0.90689	0.79597	0.83816	0.68479	0.70589	0.92656	0.92565	0.71305	0.66735	0.82608	0.81946	0.36174	0.60197	0.99002	0.77182	0.81351	0.74766	0.73137
1	11790682	A	G	M	T	rs768434408	1	11850739	596	MTHFR	ENSG00000177000	NA	NA	NA	NA	c.1787T>C	p.Met596Thr	NA	NA	NA	NA	NA	0.08975	NA	NA	NA	NA	NA	NA	NA	NA	NA	NA	NA	NA	NA	0.0058	0.02677	NA	0.01721	0.1158	0.05765	0.14933	0.09965	NA	0.52141	0.33387	0.74766	0.04978
1	11790682	A	G	X	R	rs768434408	1	11850739	657;698;698;657;697;412	MTHFR	ENSG00000177000;ENSG00000177000;ENSG00000177000;ENSG00000177000;ENSG00000177000;ENSG00000177000	c.1969T>C;c.2092T>C;c.2092T>C;c.1969T>C;.;.	p.X657R;p.X698R;p.X698R;p.X657R;.;.	c.1969T>C;c.2092T>C;c.2092T>C;c.1969T>C;.;.	p.Ter657Argext*?;p.Ter698Argext*?;p.Ter698Argext*?;p.Ter657Argext*?;.;.	c.1969T>C;c.2092T>C;c.2092T>C;c.1969T>C;c.2089T>C;c.1234T>C	p.Ter657ArgextTer50;p.Ter698ArgextTer50;p.Ter698ArgextTer50;p.Ter657ArgextTer50;p.Ter697ArgextTer50;p.Ter412ArgextTer?	NA	NA	NA	NA	NA	0.08975	NA	NA	NA	0.3159	NA	NA	NA	NA	NA	NA	NA	NA	NA	0.0058	0.02677	NA	NA	0.1158	0.05765	0.14933	0.09965	NA	0.52141	0.33387	0.74766	0.04978
1	11790768	A	G	L	P	rs786204037	1	11850825	628;669;669;628;668;383	MTHFR	ENSG00000177000;ENSG00000177000;ENSG00000177000;ENSG00000177000;ENSG00000177000;ENSG00000177000	c.1883T>C;c.2006T>C;c.2006T>C;c.1883T>C;.;.	p.L628P;p.L669P;p.L669P;p.L628P;.;.	c.1883T>C;c.2006T>C;c.2006T>C;c.1883T>C;.;.	p.Leu628Pro;p.Leu669Pro;p.Leu669Pro;p.Leu628Pro;.;.	c.1883T>C;c.2006T>C;c.2006T>C;c.1883T>C;c.2003T>C;c.1148T>C	p.Leu628Pro;p.Leu669Pro;p.Leu669Pro;p.Leu628Pro;p.Leu668Pro;p.Leu383Pro	0.17296	0.22223	0.25489	0.34839	0.36887	0.81001	0.496	0.81727	0.13226	0.58458	0.68206	0.75522	0.77319	0.77782	0.47501	0.83774	0.56572	0.50389	0.60567	0.69102	0.6871	0.30449	0.68253	0.44536	0.43442	0.45171	0.60067	0.78078	0.41142	0.42436	0.74766	0.41029
1	11790843	G	C	S	C	rs758206023	1	11850900	603;644;644;603;643;358	MTHFR	ENSG00000177000;ENSG00000177000;ENSG00000177000;ENSG00000177000;ENSG00000177000;ENSG00000177000	c.1808C>G;c.1931C>G;c.1931C>G;c.1808C>G;.;.	p.S603C;p.S644C;p.S644C;p.S603C;.;.	c.1808C>G;c.1931C>G;c.1931C>G;c.1808C>G;.;.	p.Ser603Cys;p.Ser644Cys;p.Ser644Cys;p.Ser603Cys;.;.	c.1808C>G;c.1931C>G;c.1931C>G;c.1808C>G;c.1928C>G;c.1073C>G	p.Ser603Cys;p.Ser644Cys;p.Ser644Cys;p.Ser603Cys;p.Ser643Cys;p.Ser358Cys	0.7849	0.76473	0.90584	0.72444	0.8433	0.81001	0.92503	0.62762	0.7906	0.66358	0.86656	0.82622	0.81117	0.80118	0.31993	0.90051	0.70621	0.49636	0.96771	0.75503	0.75184	0.83645	0.77585	0.68615	0.80245	0.56246	0.4024	0.94243	0.92065	0.91495	0.98316	0.87903
1	11790858	A	G	L	P	rs786204034	1	11850915	598;639;639;598;638;353	MTHFR	ENSG00000177000;ENSG00000177000;ENSG00000177000;ENSG00000177000;ENSG00000177000;ENSG00000177000	c.1793T>C;c.1916T>C;c.1916T>C;c.1793T>C;.;.	p.L598P;p.L639P;p.L639P;p.L598P;.;.	c.1793T>C;c.1916T>C;c.1916T>C;c.1793T>C;.;.	p.Leu598Pro;p.Leu639Pro;p.Leu639Pro;p.Leu598Pro;.;.	c.1793T>C;c.1916T>C;c.1916T>C;c.1793T>C;c.1913T>C;c.1058T>C	p.Leu598Pro;p.Leu639Pro;p.Leu639Pro;p.Leu598Pro;p.Leu638Pro;p.Leu353Pro	0.7849	0.70582	0.70673	0.70309	0.8433	0.81001	0.94006	0.61208	0.88495	0.991	0.81892	0.77348	0.87698	0.91986	0.79885	0.94136	0.80492	0.73282	0.93486	0.87955	0.87801	0.91939	0.79334	0.72881	0.879	0.98095	0.3686	0.99375	0.88702	0.88558	0.98316	0.41029
1	11791216	C	T	M	I	rs45590836	1	11851273	581;622;622;581;621;581;336	MTHFR	ENSG00000177000;ENSG00000177000;ENSG00000177000;ENSG00000177000;ENSG00000177000;ENSG00000177000;ENSG00000177000	c.1743G>A;c.1866G>A;c.1866G>A;c.1743G>A;.;.;.	p.M581I;p.M622I;p.M622I;p.M581I;.;.;.	c.1743G>A;c.1866G>A;c.1866G>A;c.1743G>A;.;.;.	p.Met581Ile;p.Met622Ile;p.Met622Ile;p.Met581Ile;.;.;.	c.1743G>A;c.1866G>A;c.1866G>A;c.1743G>A;c.1863G>A;c.1743G>A;c.1008G>A	p.Met581Ile;p.Met622Ile;p.Met622Ile;p.Met581Ile;p.Met621Ile;p.Met581Ile;p.Met336Ile	0.24277	0.20877	0.07471	0.1009	0.8433	0.40826	0.54354	0.6463	0.41046	0.8136	0.54861	0.49161	0.33213	0.57356	NA	0.5255	0.31669	0.46867	0.65007	0.57313	0.70887	0.19455	0.80045	0.41186	0.47862	0.42986	0.23744	0.46817	0.40448	0.47153	0.98316	0.41761
1	11791235	A	C	V	G	rs786204031	1	11851292	575;616;616;575;615;575;330	MTHFR	ENSG00000177000;ENSG00000177000;ENSG00000177000;ENSG00000177000;ENSG00000177000;ENSG00000177000;ENSG00000177000	c.1724T>G;c.1847T>G;c.1847T>G;c.1724T>G;.;.;.	p.V575G;p.V616G;p.V616G;p.V575G;.;.;.	c.1724T>G;c.1847T>G;c.1847T>G;c.1724T>G;.;.;.	p.Val575Gly;p.Val616Gly;p.Val616Gly;p.Val575Gly;.;.;.	c.1724T>G;c.1847T>G;c.1847T>G;c.1724T>G;c.1844T>G;c.1724T>G;c.989T>G	p.Val575Gly;p.Val616Gly;p.Val616Gly;p.Val575Gly;p.Val615Gly;p.Val575Gly;p.Val330Gly	0.91255	0.92824	0.6407	0.65306	0.62929	0.81001	0.95734	0.71779	0.93135	0.91162	0.87281	0.84003	0.90719	0.95353	0.89998	0.98373	0.74446	0.41549	0.97099	0.9	0.89875	0.94827	0.72589	0.89559	0.85303	0.79574	0.57066	0.90456	0.86143	0.85118	0.98316	0.41761
1	11791260	G	A	R	X	rs140277700	1	11851317	567;608;608;567;607;567;322	MTHFR	ENSG00000177000;ENSG00000177000;ENSG00000177000;ENSG00000177000;ENSG00000177000;ENSG00000177000;ENSG00000177000	c.1699C>T;c.1822C>T;c.1822C>T;c.1699C>T;.;.;.	p.R567X;p.R608X;p.R608X;p.R567X;.;.;.	c.1699C>T;c.1822C>T;c.1822C>T;c.1699C>T;.;.;.	p.Arg567*;p.Arg608*;p.Arg608*;p.Arg567*;.;.;.	c.1699C>T;c.1822C>T;c.1822C>T;c.1699C>T;c.1819C>T;c.1699C>T;c.964C>T	p.Arg567Ter;p.Arg608Ter;p.Arg608Ter;p.Arg567Ter;p.Arg607Ter;p.Arg567Ter;p.Arg322Ter	NA	NA	NA	NA	0.8433	0.81001	NA	NA	NA	0.97317	NA	NA	NA	NA	NA	NA	NA	NA	NA	0.93509	0.97656	NA	NA	0.99613	0.99309	0.88106	0.41899	0.28497	0.91497	0.86701	0.74766	0.41761
1	11792304	C	A	V	F	rs786204028	1	11852361	536;577;577;536;576;536;291	MTHFR	ENSG00000177000;ENSG00000177000;ENSG00000177000;ENSG00000177000;ENSG00000177000;ENSG00000177000;ENSG00000177000	c.1606G>T;c.1729G>T;c.1729G>T;c.1606G>T;.;.;.	p.V536F;p.V577F;p.V577F;p.V536F;.;.;.	c.1606G>T;c.1729G>T;c.1729G>T;c.1606G>T;.;.;.	p.Val536Phe;p.Val577Phe;p.Val577Phe;p.Val536Phe;.;.;.	c.1606G>T;c.1729G>T;c.1729G>T;c.1606G>T;c.1726G>T;c.1606G>T;c.871G>T	p.Val536Phe;p.Val577Phe;p.Val577Phe;p.Val536Phe;p.Val576Phe;p.Val536Phe;p.Val291Phe	0.68238	0.69154	0.33532	0.40966	0.8433	0.81001	0.77738	0.67011	0.69118	0.97643	0.82727	0.80757	0.82464	0.80831	0.35396	0.85697	0.76748	0.67928	0.91854	0.86024	0.85841	0.92591	0.77758	0.75544	0.63535	0.70648	0.7454	0.79481	0.72527	0.753	0.98316	0.41761
1	11793921	A	C	Y	D	rs786204026	1	11853978	506;547;547;506;546;506;261	MTHFR	ENSG00000177000;ENSG00000177000;ENSG00000177000;ENSG00000177000;ENSG00000177000;ENSG00000177000;ENSG00000177000	c.1516T>G;c.1639T>G;c.1639T>G;c.1516T>G;.;.;.	p.Y506D;p.Y547D;p.Y547D;p.Y506D;.;.;.	c.1516T>G;c.1639T>G;c.1639T>G;c.1516T>G;.;.;.	p.Tyr506Asp;p.Tyr547Asp;p.Tyr547Asp;p.Tyr506Asp;.;.;.	c.1516T>G;c.1639T>G;c.1639T>G;c.1516T>G;c.1636T>G;c.1516T>G;c.781T>G	p.Tyr506Asp;p.Tyr547Asp;p.Tyr547Asp;p.Tyr506Asp;p.Tyr546Asp;p.Tyr506Asp;p.Tyr261Asp	0.7849	0.79402	0.77913	0.72444	0.8433	0.81001	0.95591	0.69287	0.97055	0.90704	0.87763	0.83836	0.93765	0.94543	0.84955	0.90012	0.80441	0.80487	0.97241	0.89793	0.89665	0.8703	0.78679	0.90369	0.83179	0.54412	0.65826	0.85656	0.88673	0.86146	0.74766	0.46895
1	11794029	C	A	E	X	rs139645527	1	11854086	470;511;511;470;510;470;225	MTHFR	ENSG00000177000;ENSG00000177000;ENSG00000177000;ENSG00000177000;ENSG00000177000;ENSG00000177000;ENSG00000177000	c.1408G>T;c.1531G>T;c.1531G>T;c.1408G>T;.;.;.	p.E470X;p.E511X;p.E511X;p.E470X;.;.;.	c.1408G>T;c.1531G>T;c.1531G>T;c.1408G>T;.;.;.	p.Glu470*;p.Glu511*;p.Glu511*;p.Glu470*;.;.;.	c.1408G>T;c.1531G>T;c.1531G>T;c.1408G>T;c.1528G>T;c.1408G>T;c.673G>T	p.Glu470Ter;p.Glu511Ter;p.Glu511Ter;p.Glu470Ter;p.Glu510Ter;p.Glu470Ter;p.Glu225Ter	NA	NA	NA	NA	0.55875	0.81001	NA	NA	NA	0.93841	NA	NA	NA	NA	NA	NA	NA	NA	NA	0.95338	0.97656	NA	NA	0.9882	0.98836	0.81353	0.41657	0.35326	0.80429	0.69938	0.30492	0.92422
1	11794443	C	G	W	S	rs200137991	1	11854500	421;462;462;421;461;421;176	MTHFR	ENSG00000177000;ENSG00000177000;ENSG00000177000;ENSG00000177000;ENSG00000177000;ENSG00000177000;ENSG00000177000	c.1262G>C;c.1385G>C;c.1385G>C;c.1262G>C;.;.;.	p.W421S;p.W462S;p.W462S;p.W421S;.;.;.	c.1262G>C;c.1385G>C;c.1385G>C;c.1262G>C;.;.;.	p.Trp421Ser;p.Trp462Ser;p.Trp462Ser;p.Trp421Ser;.;.;.	c.1262G>C;c.1385G>C;c.1385G>C;c.1262G>C;c.1382G>C;c.1262G>C;c.527G>C	p.Trp421Ser;p.Trp462Ser;p.Trp462Ser;p.Trp421Ser;p.Trp461Ser;p.Trp421Ser;p.Trp176Ser	0.91255	0.83351	0.70673	0.68163	0.8433	0.81001	0.95699	0.71895	0.99661	0.93723	0.89312	0.85932	0.87964	0.94506	0.92369	0.9146	0.80614	0.79397	0.96683	0.90464	0.90346	0.98984	0.83632	0.82405	0.86146	0.52674	0.73268	0.78883	0.8978	0.8919	0.74766	0.92422
1	11794781	T	C	K	E	rs786204024	1	11854838	372;413;413;372;412;372;127	MTHFR	ENSG00000177000;ENSG00000177000;ENSG00000177000;ENSG00000177000;ENSG00000177000;ENSG00000177000;ENSG00000177000	c.1114A>G;c.1237A>G;c.1237A>G;c.1114A>G;.;.;.	p.K372E;p.K413E;p.K413E;p.K372E;.;.;.	c.1114A>G;c.1237A>G;c.1237A>G;c.1114A>G;.;.;.	p.Lys372Glu;p.Lys413Glu;p.Lys413Glu;p.Lys372Glu;.;.;.	c.1114A>G;c.1237A>G;c.1237A>G;c.1114A>G;c.1234A>G;c.1114A>G;c.379A>G	p.Lys372Glu;p.Lys413Glu;p.Lys413Glu;p.Lys372Glu;p.Lys412Glu;p.Lys372Glu;p.Lys127Glu	0.43393	0.5206	0.22112	0.20255	0.8433	0.58761	0.6316	0.73205	0.63207	0.91391	0.81282	0.79112	0.66806	0.88823	0.36861	0.71866	0.39108	0.74697	0.87464	0.83236	0.83018	0.73525	0.78806	0.71477	0.59008	0.91972	0.61516	0.77921	0.59544	0.63578	0.74766	0.32551
1	11794807	C	T	R	H	rs786204023	1	11854864	363;404;404;363;403;363;118	MTHFR	ENSG00000177000;ENSG00000177000;ENSG00000177000;ENSG00000177000;ENSG00000177000;ENSG00000177000;ENSG00000177000	c.1088G>A;c.1211G>A;c.1211G>A;c.1088G>A;.;.;.	p.R363H;p.R404H;p.R404H;p.R363H;.;.;.	c.1088G>A;c.1211G>A;c.1211G>A;c.1088G>A;.;.;.	p.Arg363His;p.Arg404His;p.Arg404His;p.Arg363His;.;.;.	c.1088G>A;c.1211G>A;c.1211G>A;c.1088G>A;c.1208G>A;c.1088G>A;c.353G>A	p.Arg363His;p.Arg404His;p.Arg404His;p.Arg363His;p.Arg403His;p.Arg363His;p.Arg118His	0.91255	0.92824	0.77913	0.72692	0.8433	0.81001	0.95479	0.74793	0.81835	0.94786	0.91539	0.88662	0.88667	0.9648	0.77894	0.9305	0.75912	0.883	0.95805	0.82341	0.87067	0.97233	0.94559	0.89089	0.89962	0.99981	0.61929	0.74641	0.90966	0.89952	0.74766	0.32551
1	11794823	G	A	R	X	rs377443637	1	11854880	358;399;399;358;398;358;113	MTHFR	ENSG00000177000;ENSG00000177000;ENSG00000177000;ENSG00000177000;ENSG00000177000;ENSG00000177000;ENSG00000177000	c.1072C>T;c.1195C>T;c.1195C>T;c.1072C>T;.;.;.	p.R358X;p.R399X;p.R399X;p.R358X;.;.;.	c.1072C>T;c.1195C>T;c.1195C>T;c.1072C>T;.;.;.	p.Arg358*;p.Arg399*;p.Arg399*;p.Arg358*;.;.;.	c.1072C>T;c.1195C>T;c.1195C>T;c.1072C>T;c.1192C>T;c.1072C>T;c.337C>T	p.Arg358Ter;p.Arg399Ter;p.Arg399Ter;p.Arg358Ter;p.Arg398Ter;p.Arg358Ter;p.Arg113Ter	NA	NA	NA	NA	0.8433	0.81001	NA	NA	NA	0.991	NA	NA	NA	NA	NA	NA	NA	NA	NA	0.9609	0.97656	NA	NA	0.98362	0.97782	0.88639	0.42264	0.25534	0.67656	0.57088	0.48965	0.32551
1	11794835	G	A	H	Y	rs786204022	1	11854892	354;395;395;354;394;354;109	MTHFR	ENSG00000177000;ENSG00000177000;ENSG00000177000;ENSG00000177000;ENSG00000177000;ENSG00000177000;ENSG00000177000	c.1060C>T;c.1183C>T;c.1183C>T;c.1060C>T;.;.;.	p.H354Y;p.H395Y;p.H395Y;p.H354Y;.;.;.	c.1060C>T;c.1183C>T;c.1183C>T;c.1060C>T;.;.;.	p.His354Tyr;p.His395Tyr;p.His395Tyr;p.His354Tyr;.;.;.	c.1060C>T;c.1183C>T;c.1183C>T;c.1060C>T;c.1180C>T;c.1060C>T;c.325C>T	p.His354Tyr;p.His395Tyr;p.His395Tyr;p.His354Tyr;p.His394Tyr;p.His354Tyr;p.His109Tyr	0.25873	0.03457	0.33274	0.42239	0.8433	0.58761	0.83701	0.71662	0.56301	0.84609	0.74067	0.78057	0.57933	0.60002	0.20936	0.78359	0.6062	0.67524	0.87752	0.51883	0.59019	0.62802	0.79737	0.49659	0.4261	0.73395	0.56046	0.60111	0.56089	0.58473	0.74766	0.31514
1	11794853	G	A	P	S	rs786204021	1	11854910	348;389;389;348;388;348;103	MTHFR	ENSG00000177000;ENSG00000177000;ENSG00000177000;ENSG00000177000;ENSG00000177000;ENSG00000177000;ENSG00000177000	c.1042C>T;c.1165C>T;c.1165C>T;c.1042C>T;.;.;.	p.P348S;p.P389S;p.P389S;p.P348S;.;.;.	c.1042C>T;c.1165C>T;c.1165C>T;c.1042C>T;.;.;.	p.Pro348Ser;p.Pro389Ser;p.Pro389Ser;p.Pro348Ser;.;.;.	c.1042C>T;c.1165C>T;c.1165C>T;c.1042C>T;c.1162C>T;c.1042C>T;c.307C>T	p.Pro348Ser;p.Pro389Ser;p.Pro389Ser;p.Pro348Ser;p.Pro388Ser;p.Pro348Ser;p.Pro103Ser	0.91255	0.92824	0.4761	0.537	0.8433	0.81001	0.95404	0.73311	0.96191	0.7428	0.91539	0.88662	0.9067	0.88637	0.51598	0.94714	0.72141	0.63281	0.93914	0.71871	0.71507	0.96781	0.94506	0.84853	0.77717	0.99163	0.70249	0.80221	0.90542	0.90916	0.74766	0.31514
1	11794862	G	A	R	C	rs759031330	1	11854919	345;386;386;345;385;345;100	MTHFR	ENSG00000177000;ENSG00000177000;ENSG00000177000;ENSG00000177000;ENSG00000177000;ENSG00000177000;ENSG00000177000	c.1033C>T;c.1156C>T;c.1156C>T;c.1033C>T;.;.;.	p.R345C;p.R386C;p.R386C;p.R345C;.;.;.	c.1033C>T;c.1156C>T;c.1156C>T;c.1033C>T;.;.;.	p.Arg345Cys;p.Arg386Cys;p.Arg386Cys;p.Arg345Cys;.;.;.	c.1033C>T;c.1156C>T;c.1156C>T;c.1033C>T;c.1153C>T;c.1033C>T;c.298C>T	p.Arg345Cys;p.Arg386Cys;p.Arg386Cys;p.Arg345Cys;p.Arg385Cys;p.Arg345Cys;p.Arg100Cys	0.91255	0.83351	0.77913	0.61001	0.8433	0.81001	0.90206	0.82985	0.86222	0.97961	0.93037	0.91507	0.88343	0.96846	0.58978	0.9481	0.7685	0.66836	0.94123	0.9056	0.90442	0.97155	0.9645	0.94028	0.93305	0.99923	0.70249	0.89473	0.89963	0.90574	0.74766	0.31514
1	11795114	A	C	W	G	rs267606886	1	11855171	339;380;380;339;379;339;94	MTHFR	ENSG00000177000;ENSG00000177000;ENSG00000177000;ENSG00000177000;ENSG00000177000;ENSG00000177000;ENSG00000177000	c.1015T>G;c.1138T>G;c.1138T>G;c.1015T>G;.;.;.	p.W339G;p.W380G;p.W380G;p.W339G;.;.;.	c.1015T>G;c.1138T>G;c.1138T>G;c.1015T>G;.;.;.	p.Trp339Gly;p.Trp380Gly;p.Trp380Gly;p.Trp339Gly;.;.;.	c.1015T>G;c.1138T>G;c.1138T>G;c.1015T>G;c.1135T>G;c.1015T>G;c.280T>G	p.Trp339Gly;p.Trp380Gly;p.Trp380Gly;p.Trp339Gly;p.Trp379Gly;p.Trp339Gly;p.Trp94Gly	0.46513	0.48855	0.13644	0.1814	0.8433	0.81001	0.8338	0.91903	0.90371	0.96072	0.92853	0.94344	0.91476	0.95462	0.95884	0.96474	0.81247	0.7041	0.91541	0.92528	0.92436	0.88045	0.67324	0.93494	0.85892	0.31218	0.75324	0.80179	0.60035	0.6355	0.74766	0.31514
1	11795116	A	G	M	T	rs368321176	1	11855173	338;379;379;338;378;338;93	MTHFR	ENSG00000177000;ENSG00000177000;ENSG00000177000;ENSG00000177000;ENSG00000177000;ENSG00000177000;ENSG00000177000	c.1013T>C;c.1136T>C;c.1136T>C;c.1013T>C;.;.;.	p.M338T;p.M379T;p.M379T;p.M338T;.;.;.	c.1013T>C;c.1136T>C;c.1136T>C;c.1013T>C;.;.;.	p.Met338Thr;p.Met379Thr;p.Met379Thr;p.Met338Thr;.;.;.	c.1013T>C;c.1136T>C;c.1136T>C;c.1013T>C;c.1133T>C;c.1013T>C;c.278T>C	p.Met338Thr;p.Met379Thr;p.Met379Thr;p.Met338Thr;p.Met378Thr;p.Met338Thr;p.Met93Thr	0.7849	0.59732	0.07471	0.1009	0.47681	0.44218	0.28011	0.91748	0.57275	0.76481	0.84179	0.87135	0.73091	0.88637	NA	0.9757	0.34281	0.26632	0.97699	0.77769	0.78505	0.6137	0.77922	0.59063	0.5811	0.39079	0.74138	0.77793	0.43996	0.51056	0.74766	0.31514
1	11795158	T	C	N	S	rs267606887	1	11855215	324;365;365;324;364;324;79	MTHFR	ENSG00000177000;ENSG00000177000;ENSG00000177000;ENSG00000177000;ENSG00000177000;ENSG00000177000;ENSG00000177000	c.971A>G;c.1094A>G;c.1094A>G;c.971A>G;.;.;.	p.N324S;p.N365S;p.N365S;p.N324S;.;.;.	c.971A>G;c.1094A>G;c.1094A>G;c.971A>G;.;.;.	p.Asn324Ser;p.Asn365Ser;p.Asn365Ser;p.Asn324Ser;.;.;.	c.971A>G;c.1094A>G;c.1094A>G;c.971A>G;c.1091A>G;c.971A>G;c.236A>G	p.Asn324Ser;p.Asn365Ser;p.Asn365Ser;p.Asn324Ser;p.Asn364Ser;p.Asn324Ser;p.Asn79Ser	0.91255	0.92824	0.60381	0.71741	0.8433	0.81001	0.93119	0.94022	0.8034	0.99548	0.97245	0.96488	0.95404	0.97587	0.99914	0.97943	0.61833	0.44843	0.99727	0.76799	0.76498	0.84981	0.94506	0.73618	0.703	0.95328	0.67757	0.79367	0.83506	0.82586	0.74766	0.52595
1	11795161	A	G	L	P	rs121434297	1	11855218	323;364;364;323;363;323;78	MTHFR	ENSG00000177000;ENSG00000177000;ENSG00000177000;ENSG00000177000;ENSG00000177000;ENSG00000177000;ENSG00000177000	c.968T>C;c.1091T>C;c.1091T>C;c.968T>C;.;.;.	p.L323P;p.L364P;p.L364P;p.L323P;.;.;.	c.968T>C;c.1091T>C;c.1091T>C;c.968T>C;.;.;.	p.Leu323Pro;p.Leu364Pro;p.Leu364Pro;p.Leu323Pro;.;.;.	c.968T>C;c.1091T>C;c.1091T>C;c.968T>C;c.1088T>C;c.968T>C;c.233T>C	p.Leu323Pro;p.Leu364Pro;p.Leu364Pro;p.Leu323Pro;p.Leu363Pro;p.Leu323Pro;p.Leu78Pro	0.91255	0.83351	0.90584	0.92359	0.8433	0.81001	0.99382	0.95145	0.8991	0.99863	0.9939	0.98071	0.97408	0.99953	0.99811	0.99739	0.80588	0.65013	0.99333	0.94048	0.96012	0.97351	0.8193	0.89695	0.86664	0.97949	0.74432	0.95979	0.93826	0.92321	0.74766	0.52595
1	11796217	A	C	F	V	rs786204019	1	11856274	257;298;298;257;297;257;12	MTHFR	ENSG00000177000;ENSG00000177000;ENSG00000177000;ENSG00000177000;ENSG00000177000;ENSG00000177000;ENSG00000177000	c.769T>G;c.892T>G;c.892T>G;c.769T>G;.;.;.	p.F257V;p.F298V;p.F298V;p.F257V;.;.;.	c.769T>G;c.892T>G;c.892T>G;c.769T>G;.;.;.	p.Phe257Val;p.Phe298Val;p.Phe298Val;p.Phe257Val;.;.;.	c.769T>G;c.892T>G;c.892T>G;c.769T>G;c.889T>G;c.769T>G;c.34T>G	p.Phe257Val;p.Phe298Val;p.Phe298Val;p.Phe257Val;p.Phe297Val;p.Phe257Val;p.Phe12Val	0.63226	0.61642	0.28155	0.35067	0.8433	0.81001	0.53716	0.91643	0.18042	0.96644	0.91414	0.90258	0.89063	0.93201	0.89368	0.98583	0.64973	0.81821	0.8942	0.91937	0.91838	0.49908	0.86318	0.78566	0.62002	0.51598	0.71647	0.82959	0.56734	0.61265	0.74766	0.73137
1	11796219	A	T	I	N	rs373398993	1	11856276	256;297;297;256;296;256;11	MTHFR	ENSG00000177000;ENSG00000177000;ENSG00000177000;ENSG00000177000;ENSG00000177000;ENSG00000177000;ENSG00000177000	c.767T>A;c.890T>A;c.890T>A;c.767T>A;.;.;.	p.I256N;p.I297N;p.I297N;p.I256N;.;.;.	c.767T>A;c.890T>A;c.890T>A;c.767T>A;.;.;.	p.Ile256Asn;p.Ile297Asn;p.Ile297Asn;p.Ile256Asn;.;.;.	c.767T>A;c.890T>A;c.890T>A;c.767T>A;c.887T>A;c.767T>A;c.32T>A	p.Ile256Asn;p.Ile297Asn;p.Ile297Asn;p.Ile256Asn;p.Ile296Asn;p.Ile256Asn;p.Ile11Asn	0.91255	0.92824	0.90584	0.8317	0.8433	0.81001	0.99755	0.95111	0.92086	0.99548	0.99499	0.98095	0.97097	0.99296	NA	0.99729	0.82045	0.80578	0.99838	0.83756	0.93434	0.90779	0.9413	0.80713	0.84688	0.57593	0.70453	0.83571	0.93389	0.90527	0.74766	0.73137
1	11796222	C	A	G	V	rs786204018	1	11856279	255;296;296;255;295;255;10	MTHFR	ENSG00000177000;ENSG00000177000;ENSG00000177000;ENSG00000177000;ENSG00000177000;ENSG00000177000;ENSG00000177000	c.764G>T;c.887G>T;c.887G>T;c.764G>T;.;.;.	p.G255V;p.G296V;p.G296V;p.G255V;.;.;.	c.764G>T;c.887G>T;c.887G>T;c.764G>T;.;.;.	p.Gly255Val;p.Gly296Val;p.Gly296Val;p.Gly255Val;.;.;.	c.764G>T;c.887G>T;c.887G>T;c.764G>T;c.884G>T;c.764G>T;c.29G>T	p.Gly255Val;p.Gly296Val;p.Gly296Val;p.Gly255Val;p.Gly295Val;p.Gly255Val;p.Gly10Val	0.91255	0.92824	0.90584	0.92359	0.8433	0.81001	0.99895	0.95663	0.97942	0.99863	0.99599	0.98663	0.94835	0.99296	0.9952	0.98982	0.76117	0.878	0.99836	0.95679	0.95615	0.99036	0.90777	0.6298	0.77103	0.85834	0.68428	0.78319	0.90481	0.82694	0.98316	0.73137
1	11796226	G	A	P	S	rs786204017	1	11856283	254;295;295;254;294;254;9	MTHFR	ENSG00000177000;ENSG00000177000;ENSG00000177000;ENSG00000177000;ENSG00000177000;ENSG00000177000;ENSG00000177000	c.760C>T;c.883C>T;c.883C>T;c.760C>T;.;.;.	p.P254S;p.P295S;p.P295S;p.P254S;.;.;.	c.760C>T;c.883C>T;c.883C>T;c.760C>T;.;.;.	p.Pro254Ser;p.Pro295Ser;p.Pro295Ser;p.Pro254Ser;.;.;.	c.760C>T;c.883C>T;c.883C>T;c.760C>T;c.880C>T;c.760C>T;c.25C>T	p.Pro254Ser;p.Pro295Ser;p.Pro295Ser;p.Pro254Ser;p.Pro294Ser;p.Pro254Ser;p.Pro9Ser	0.91255	0.92824	0.90584	0.97372	0.8433	0.81001	0.99847	0.94693	0.96243	0.96416	0.99763	0.98385	0.95715	0.98657	0.93977	0.98947	0.72141	0.78951	0.99808	0.94652	0.94574	0.9909	0.95021	0.65789	0.74126	0.99387	0.7283	0.79276	0.9645	0.95331	0.98316	0.73137
1	11796306	G	A	T	M	rs748571395	1	11856363	227;268;268;227;267;227;227	MTHFR	ENSG00000177000;ENSG00000177000;ENSG00000177000;ENSG00000177000;ENSG00000177000;ENSG00000177000;ENSG00000177000	c.680C>T;c.803C>T;c.803C>T;c.680C>T;.;.;.	p.T227M;p.T268M;p.T268M;p.T227M;.;.;.	c.680C>T;c.803C>T;c.803C>T;c.680C>T;.;.;.	p.Thr227Met;p.Thr268Met;p.Thr268Met;p.Thr227Met;.;.;.	c.680C>T;c.803C>T;c.803C>T;c.680C>T;c.800C>T;c.680C>T;c.680C>T	p.Thr227Met;p.Thr268Met;p.Thr268Met;p.Thr227Met;p.Thr267Met;p.Thr227Met;p.Thr227Met	0.91255	0.92824	0.90584	0.88582	0.8433	0.81001	0.99855	0.97693	0.88224	0.88246	0.98489	0.99198	0.94516	0.99326	0.99757	0.99468	0.72392	0.68433	0.99812	0.91965	0.96279	0.93295	0.92791	0.59934	0.66494	0.96436	0.58601	0.58505	0.89351	0.82235	0.74766	0.8544
1	11796313	T	G	I	L	rs200100285	1	11856370	225;266;266;225;265;225;225	MTHFR	ENSG00000177000;ENSG00000177000;ENSG00000177000;ENSG00000177000;ENSG00000177000;ENSG00000177000;ENSG00000177000	c.673A>C;c.796A>C;c.796A>C;c.673A>C;.;.;.	p.I225L;p.I266L;p.I266L;p.I225L;.;.;.	c.673A>C;c.796A>C;c.796A>C;c.673A>C;.;.;.	p.Ile225Leu;p.Ile266Leu;p.Ile266Leu;p.Ile225Leu;.;.;.	c.673A>C;c.796A>C;c.796A>C;c.673A>C;c.793A>C;c.673A>C;c.673A>C	p.Ile225Leu;p.Ile266Leu;p.Ile266Leu;p.Ile225Leu;p.Ile265Leu;p.Ile225Leu;p.Ile225Leu	0.63226	0.6789	0.5199	0.54226	0.52346	0.4057	0.47718	0.9256	0.45769	0.52563	0.87422	0.8986	0.79788	0.85894	0.79987	0.85231	0.57446	0.41474	0.96091	0.65456	0.65026	0.48648	0.88468	0.49927	0.44107	0.4252	0.45119	0.45604	0.36856	0.32771	0.74766	0.8544
1	11796382	G	T	P	T	rs1057519361	1	11856439	202;243;243;202;242;202;202	MTHFR	ENSG00000177000;ENSG00000177000;ENSG00000177000;ENSG00000177000;ENSG00000177000;ENSG00000177000;ENSG00000177000	c.604C>A;c.727C>A;c.727C>A;c.604C>A;.;.;.	p.P202T;p.P243T;p.P243T;p.P202T;.;.;.	c.604C>A;c.727C>A;c.727C>A;c.604C>A;.;.;.	p.Pro202Thr;p.Pro243Thr;p.Pro243Thr;p.Pro202Thr;.;.;.	c.604C>A;c.727C>A;c.727C>A;c.604C>A;c.724C>A;c.604C>A;c.604C>A	p.Pro202Thr;p.Pro243Thr;p.Pro243Thr;p.Pro202Thr;p.Pro242Thr;p.Pro202Thr;p.Pro202Thr	0.45393	0.3333	0.34533	0.42747	0.8433	0.81001	0.90654	0.93414	0.87223	0.96302	0.96942	0.96649	0.86689	0.94949	0.81192	0.9868	0.73962	0.49044	0.99162	0.86922	0.86752	0.85562	0.93758	0.75923	0.6005	0.80316	0.76985	0.7856	0.7671	0.77567	0.98316	0.46895
1	11796399	C	T	G	D	rs786204014	1	11856456	196;237;237;196;236;196;196	MTHFR	ENSG00000177000;ENSG00000177000;ENSG00000177000;ENSG00000177000;ENSG00000177000;ENSG00000177000;ENSG00000177000	c.587G>A;c.710G>A;c.710G>A;c.587G>A;.;.;.	p.G196D;p.G237D;p.G237D;p.G196D;.;.;.	c.587G>A;c.710G>A;c.710G>A;c.587G>A;.;.;.	p.Gly196Asp;p.Gly237Asp;p.Gly237Asp;p.Gly196Asp;.;.;.	c.587G>A;c.710G>A;c.710G>A;c.587G>A;c.707G>A;c.587G>A;c.587G>A	p.Gly196Asp;p.Gly237Asp;p.Gly237Asp;p.Gly196Asp;p.Gly236Asp;p.Gly196Asp;p.Gly196Asp	0.91255	0.51737	0.65571	0.6555	0.8433	0.81001	0.94936	0.92884	0.93135	0.97961	0.96842	0.96032	0.83147	0.98834	0.9326	0.99252	0.768	0.64277	0.99725	0.94561	0.94481	0.91125	0.98904	0.92684	0.93517	0.92576	0.6887	0.83076	0.89492	0.8965	0.98316	0.46895
1	11800251	G	A	R	X	rs121434294	1	11860308	183;224;224;183;223;183;183	MTHFR	ENSG00000177000;ENSG00000177000;ENSG00000177000;ENSG00000177000;ENSG00000177000;ENSG00000177000;ENSG00000177000	c.547C>T;c.670C>T;c.670C>T;c.547C>T;.;.;.	p.R183X;p.R224X;p.R224X;p.R183X;.;.;.	c.547C>T;c.670C>T;c.670C>T;c.547C>T;c.*2777C>T;.;c.*2777C>T	p.Arg183*;p.Arg224*;p.Arg224*;p.Arg183*;.;.;.	c.547C>T;c.670C>T;c.670C>T;c.547C>T;c.667C>T;c.547C>T;c.547C>T	p.Arg183Ter;p.Arg224Ter;p.Arg224Ter;p.Arg183Ter;p.Arg223Ter;p.Arg183Ter;p.Arg183Ter	NA	NA	NA	NA	0.8433	0.81001	NA	NA	NA	0.9967	NA	NA	NA	NA	NA	NA	NA	NA	NA	0.97692	0.97656	NA	NA	0.99286	0.98973	0.87396	0.69919	0.38728	0.96343	0.96434	0.98316	0.73137
1	11801166	C	T	R	Q	rs121434295	1	11861223	157;198;198;157;197;157;157	MTHFR	ENSG00000177000;ENSG00000177000;ENSG00000177000;ENSG00000177000;ENSG00000177000;ENSG00000177000;ENSG00000177000	c.470G>A;c.593G>A;c.593G>A;c.470G>A;.;.;.	p.R157Q;p.R198Q;p.R198Q;p.R157Q;.;.;.	c.470G>A;c.593G>A;c.593G>A;c.470G>A;c.*1862G>A;.;c.*1862G>A	p.Arg157Gln;p.Arg198Gln;p.Arg198Gln;p.Arg157Gln;.;.;.	c.470G>A;c.593G>A;c.593G>A;c.470G>A;c.590G>A;c.470G>A;c.470G>A	p.Arg157Gln;p.Arg198Gln;p.Arg198Gln;p.Arg157Gln;p.Arg197Gln;p.Arg157Gln;p.Arg157Gln	0.91255	0.76473	0.90584	0.84481	0.8433	0.54805	0.99476	0.94428	0.73267	0.97961	0.99395	0.98222	0.96518	0.99296	0.99877	0.99292	0.74386	0.33508	0.99679	0.88355	0.94664	0.82925	0.99202	0.78906	0.89978	0.99957	0.63346	0.80512	0.95011	0.95109	0.98316	0.32551
1	11801196	T	G	Q	P	rs786204013	1	11861253	147;188;188;147;187;147;147	MTHFR	ENSG00000177000;ENSG00000177000;ENSG00000177000;ENSG00000177000;ENSG00000177000;ENSG00000177000;ENSG00000177000	c.440A>C;c.563A>C;c.563A>C;c.440A>C;.;.;.	p.Q147P;p.Q188P;p.Q188P;p.Q147P;.;.;.	c.440A>C;c.563A>C;c.563A>C;c.440A>C;c.*1832A>C;.;c.*1832A>C	p.Gln147Pro;p.Gln188Pro;p.Gln188Pro;p.Gln147Pro;.;.;.	c.440A>C;c.563A>C;c.563A>C;c.440A>C;c.560A>C;c.440A>C;c.440A>C	p.Gln147Pro;p.Gln188Pro;p.Gln188Pro;p.Gln147Pro;p.Gln187Pro;p.Gln147Pro;p.Gln147Pro	0.40068	0.31629	0.2393	0.24832	0.33218	0.35584	0.76081	0.91589	0.42001	0.5362	0.82253	0.88201	0.78219	0.77011	0.6942	0.93418	0.44639	0.04555	0.95357	0.64118	0.63671	0.27468	0.85028	0.21833	0.29426	0.36642	0.37269	0.5139	0.26871	0.28956	0.74766	0.83141
1	11801220	G	A	T	M	rs1057519360	1	11861277	139;180;180;139;179;139;139;139	MTHFR	ENSG00000177000;ENSG00000177000;ENSG00000177000;ENSG00000177000;ENSG00000177000;ENSG00000177000;ENSG00000177000;ENSG00000177000	c.416C>T;c.539C>T;c.539C>T;c.416C>T;.;.;.;.	p.T139M;p.T180M;p.T180M;p.T139M;.;.;.;.	c.416C>T;c.539C>T;c.539C>T;c.416C>T;c.*1808C>T;.;c.*1808C>T;c.416C>T	p.Thr139Met;p.Thr180Met;p.Thr180Met;p.Thr139Met;.;.;.;p.Thr139Met	c.416C>T;c.539C>T;c.539C>T;c.416C>T;c.536C>T;c.416C>T;c.416C>T;c.416C>T	p.Thr139Met;p.Thr180Met;p.Thr180Met;p.Thr139Met;p.Thr179Met;p.Thr139Met;p.Thr139Met;p.Thr139Met	0.5748	0.39799	0.45737	0.53151	0.62929	0.58761	0.60977	0.91589	0.42384	0.86725	0.92101	0.91713	0.80609	0.88069	0.58978	0.98106	0.6817	0.44975	0.94765	0.76546	0.76242	0.47056	0.71216	0.62523	0.6622	0.96436	0.69444	0.7817	0.72101	0.77941	0.98316	0.97449
1	11801248	A	G	C	R	rs786204012	1	11861305	130;171;171;130;170;130;130;130	MTHFR	ENSG00000177000;ENSG00000177000;ENSG00000177000;ENSG00000177000;ENSG00000177000;ENSG00000177000;ENSG00000177000;ENSG00000177000	c.388T>C;c.511T>C;c.511T>C;c.388T>C;.;.;.;.	p.C130R;p.C171R;p.C171R;p.C130R;.;.;.;.	c.388T>C;c.511T>C;c.511T>C;c.388T>C;c.*1780T>C;.;c.*1780T>C;c.388T>C	p.Cys130Arg;p.Cys171Arg;p.Cys171Arg;p.Cys130Arg;.;.;.;p.Cys130Arg	c.388T>C;c.511T>C;c.511T>C;c.388T>C;c.508T>C;c.388T>C;c.388T>C;c.388T>C	p.Cys130Arg;p.Cys171Arg;p.Cys171Arg;p.Cys130Arg;p.Cys170Arg;p.Cys130Arg;p.Cys130Arg;p.Cys130Arg	0.91255	0.83351	0.90584	0.92359	0.8433	0.81001	0.99843	0.94869	0.99419	0.9967	0.99615	0.98222	0.98504	0.99786	0.98838	0.99761	0.82109	0.6691	0.99762	0.96067	0.96004	0.99874	0.5698	0.87295	0.86269	0.83047	0.72474	0.96403	0.9643	0.96843	0.74766	0.97449
1	11801392	G	A	R	W	rs786204009	1	11861449	82;123;123;82;122;82;82;82	MTHFR	ENSG00000177000;ENSG00000177000;ENSG00000177000;ENSG00000177000;ENSG00000177000;ENSG00000177000;ENSG00000177000;ENSG00000177000	c.244C>T;c.367C>T;c.367C>T;c.244C>T;.;.;.;.	p.R82W;p.R123W;p.R123W;p.R82W;.;.;.;.	c.244C>T;c.367C>T;c.367C>T;c.244C>T;c.*1636C>T;.;c.*1636C>T;c.244C>T	p.Arg82Trp;p.Arg123Trp;p.Arg123Trp;p.Arg82Trp;.;.;.;p.Arg82Trp	c.244C>T;c.367C>T;c.367C>T;c.244C>T;c.364C>T;c.244C>T;c.244C>T;c.244C>T	p.Arg82Trp;p.Arg123Trp;p.Arg123Trp;p.Arg82Trp;p.Arg122Trp;p.Arg82Trp;p.Arg82Trp;p.Arg82Trp	0.91255	0.92824	0.90584	0.8111	0.2721	0.58761	0.99038	0.94348	0.94702	0.75559	0.98934	0.97849	0.94234	0.95207	0.95995	0.99679	0.7227	0.20353	0.99427	0.84121	0.83913	0.98932	0.9276	0.91456	0.90901	0.9898	0.71267	0.94327	0.88228	0.85654	0.74766	0.97449
1	11802884	G	C	S	X	NA	1	11862941	78;119;119;78;118;78;78;78	MTHFR	ENSG00000177000;ENSG00000177000;ENSG00000177000;ENSG00000177000;ENSG00000177000;ENSG00000177000;ENSG00000177000;ENSG00000177000	c.233C>G;c.356C>G;c.356C>G;c.233C>G;.;.;.;.	p.S78X;p.S119X;p.S119X;p.S78X;.;.;.;.	c.233C>G;c.356C>G;c.356C>G;c.233C>G;c.*144C>G;.;c.*144C>G;c.233C>G	p.Ser78*;p.Ser119*;p.Ser119*;p.Ser78*;.;.;.;p.Ser78*	c.233C>G;c.356C>G;c.356C>G;c.233C>G;c.353C>G;c.233C>G;c.233C>G;c.233C>G	p.Ser78Ter;p.Ser119Ter;p.Ser119Ter;p.Ser78Ter;p.Ser118Ter;p.Ser78Ter;p.Ser78Ter;p.Ser78Ter	NA	NA	NA	NA	0.8433	0.81001	NA	NA	NA	0.95139	NA	NA	NA	NA	NA	NA	NA	NA	NA	0.97692	0.97656	NA	NA	0.98922	0.98114	0.62887	0.80502	0.39319	0.99605	0.9952	0.98316	0.97996
1	11802915	G	C	R	G	rs763539350	1	11862972	68;109;109;68;108;68;68;68	MTHFR	ENSG00000177000;ENSG00000177000;ENSG00000177000;ENSG00000177000;ENSG00000177000;ENSG00000177000;ENSG00000177000;ENSG00000177000	c.202C>G;c.325C>G;c.325C>G;c.202C>G;.;.;.;.	p.R68G;p.R109G;p.R109G;p.R68G;.;.;.;.	c.202C>G;c.325C>G;c.325C>G;c.202C>G;c.*113C>G;.;c.*113C>G;c.202C>G	p.Arg68Gly;p.Arg109Gly;p.Arg109Gly;p.Arg68Gly;.;.;.;p.Arg68Gly	c.202C>G;c.325C>G;c.325C>G;c.202C>G;c.322C>G;c.202C>G;c.202C>G;c.202C>G	p.Arg68Gly;p.Arg109Gly;p.Arg109Gly;p.Arg68Gly;p.Arg108Gly;p.Arg68Gly;p.Arg68Gly;p.Arg68Gly	0.7849	0.76473	0.77913	0.77976	0.8433	0.81001	0.95841	0.92667	0.88839	0.97317	0.96848	0.96548	0.92094	0.9648	0.59757	0.96996	0.76462	0.59423	0.99266	0.82044	0.94268	0.79345	0.98988	0.80619	0.73769	0.96049	0.47976	0.80361	0.81258	0.76612	0.74766	0.97996
1	11802941	C	G	W	S	rs786204007	1	11862998	59;100;100;59;99;59;59;59	MTHFR	ENSG00000177000;ENSG00000177000;ENSG00000177000;ENSG00000177000;ENSG00000177000;ENSG00000177000;ENSG00000177000;ENSG00000177000	c.176G>C;c.299G>C;c.299G>C;c.176G>C;.;.;.;.	p.W59S;p.W100S;p.W100S;p.W59S;.;.;.;.	c.176G>C;c.299G>C;c.299G>C;c.176G>C;c.*87G>C;.;c.*87G>C;c.176G>C	p.Trp59Ser;p.Trp100Ser;p.Trp100Ser;p.Trp59Ser;.;.;.;p.Trp59Ser	c.176G>C;c.299G>C;c.299G>C;c.176G>C;c.296G>C;c.176G>C;c.176G>C;c.176G>C	p.Trp59Ser;p.Trp100Ser;p.Trp100Ser;p.Trp59Ser;p.Trp99Ser;p.Trp59Ser;p.Trp59Ser;p.Trp59Ser	0.5748	0.32675	0.20732	0.31087	0.8433	0.81001	0.10265	0.90735	0.93217	0.98368	0.86195	0.88725	0.7978	0.93747	0.76132	0.96273	0.79955	0.87222	0.97268	0.91112	0.91001	0.70099	0.8828	0.9087	0.72787	0.39237	0.53447	0.89318	0.52249	0.60875	0.98316	0.97996
1	11802962	C	T	R	Q	rs754980119	1	11863019	52;93;93;52;92;52;52;52	MTHFR	ENSG00000177000;ENSG00000177000;ENSG00000177000;ENSG00000177000;ENSG00000177000;ENSG00000177000;ENSG00000177000;ENSG00000177000	c.155G>A;c.278G>A;c.278G>A;c.155G>A;.;.;.;.	p.R52Q;p.R93Q;p.R93Q;p.R52Q;.;.;.;.	c.155G>A;c.278G>A;c.278G>A;c.155G>A;c.*66G>A;.;c.*66G>A;c.155G>A	p.Arg52Gln;p.Arg93Gln;p.Arg93Gln;p.Arg52Gln;.;.;.;p.Arg52Gln	c.155G>A;c.278G>A;c.278G>A;c.155G>A;c.275G>A;c.155G>A;c.155G>A;c.155G>A	p.Arg52Gln;p.Arg93Gln;p.Arg93Gln;p.Arg52Gln;p.Arg92Gln;p.Arg52Gln;p.Arg52Gln;p.Arg52Gln	0.34095	0.15456	0.43019	0.4166	0.8433	0.58761	0.72568	0.92057	0.50337	0.7	0.89964	0.91514	0.76704	0.91862	NA	0.97884	0.51783	0.58832	0.94703	0.8094	0.91198	0.27114	0.90706	0.5064	0.60914	0.99734	0.49515	0.9085	0.67285	0.72677	0.98316	0.87236
1	11802963	G	A	R	X	rs986604359	1	11863020	52;93;93;52;92;52;52;52	MTHFR	ENSG00000177000;ENSG00000177000;ENSG00000177000;ENSG00000177000;ENSG00000177000;ENSG00000177000;ENSG00000177000;ENSG00000177000	c.154C>T;c.277C>T;c.277C>T;c.154C>T;.;.;.;.	p.R52X;p.R93X;p.R93X;p.R52X;.;.;.;.	c.154C>T;c.277C>T;c.277C>T;c.154C>T;c.*65C>T;.;c.*65C>T;c.154C>T	p.Arg52*;p.Arg93*;p.Arg93*;p.Arg52*;.;.;.;p.Arg52*	c.154C>T;c.277C>T;c.277C>T;c.154C>T;c.274C>T;c.154C>T;c.154C>T;c.154C>T	p.Arg52Ter;p.Arg93Ter;p.Arg93Ter;p.Arg52Ter;p.Arg92Ter;p.Arg52Ter;p.Arg52Ter;p.Arg52Ter	NA	NA	NA	NA	0.8433	0.81001	NA	NA	NA	0.96871	NA	NA	NA	NA	NA	NA	NA	NA	NA	0.97692	0.97656	NA	NA	0.96495	0.96033	0.81633	0.31344	0.47686	0.64077	0.55707	0.74766	0.87236
1	11802980	C	T	R	Q	rs776483190	1	11863037	46;87;87;46;86;46;46;46	MTHFR	ENSG00000177000;ENSG00000177000;ENSG00000177000;ENSG00000177000;ENSG00000177000;ENSG00000177000;ENSG00000177000;ENSG00000177000	c.137G>A;c.260G>A;c.260G>A;c.137G>A;.;.;.;.	p.R46Q;p.R87Q;p.R87Q;p.R46Q;.;.;.;.	c.137G>A;c.260G>A;c.260G>A;c.137G>A;c.*48G>A;.;c.*48G>A;c.137G>A	p.Arg46Gln;p.Arg87Gln;p.Arg87Gln;p.Arg46Gln;.;.;.;p.Arg46Gln	c.137G>A;c.260G>A;c.260G>A;c.137G>A;c.257G>A;c.137G>A;c.137G>A;c.137G>A	p.Arg46Gln;p.Arg87Gln;p.Arg87Gln;p.Arg46Gln;p.Arg86Gln;p.Arg46Gln;p.Arg46Gln;p.Arg46Gln	0.10945	0.08535	0.38231	0.28627	0.50451	0.40401	0.71248	0.81815	0.2446	0.69737	0.63756	0.72124	0.62801	0.59021	0.39957	0.91334	0.37321	0.13262	0.56781	0.40491	0.50292	0.27878	0.59649	0.28176	0.37399	0.92576	0.31149	0.44741	0.381	0.39269	0.74766	0.87236
1	11847114	C	T	R	Q	rs202102042	1	11907171	150;150;100	NPPA	ENSG00000175206;ENSG00000175206;ENSG00000175206	c.449G>A;c.449G>A;c.299G>A	p.R150Q;p.R150Q;p.R100Q	c.449G>A;c.449G>A;c.299G>A	p.Arg150Gln;p.Arg150Gln;p.Arg100Gln	c.449G>A;c.449G>A;c.299G>A	p.Arg150Gln;p.Arg150Gln;p.Arg100Gln	0.91255	0.92824	NA	NA	0.62929	0.38316	NA	0.66834	0.66206	0.63035	0.85585	0.81067	0.6913	0.72016	NA	0.96891	0.21175	0.44005	0.60485	0.56538	0.84609	0.21746	0.57621	0.92393	0.92718	0.99944	0.71235	0.88333	0.85227	0.8675	0.74766	0.32782
1	11948065	C	T	Q	X	rs1433428588	1	12008122	103;56;56	PLOD1	ENSG00000083444;ENSG00000083444;ENSG00000083444	.;.;c.166C>T	.;.;p.Q56X	c.307C>T;c.166C>T;c.166C>T	p.Gln103*;p.Gln56*;p.Gln56*	c.307C>T;c.166C>T;c.166C>T	p.Gln103Ter;p.Gln56Ter;p.Gln56Ter	NA	NA	NA	NA	0.62929	0.81001	NA	NA	NA	0.79599	NA	NA	NA	NA	NA	NA	NA	NA	NA	0.99412	0.99401	NA	NA	0.98637	0.98556	0.94637	0.56958	0.68191	0.78311	0.69477	0.45458	0.73137
1	11954833	C	T	Q	X	NA	1	12014890	195;195	PLOD1	ENSG00000083444;ENSG00000083444	.;c.583C>T	.;p.Q195X	c.583C>T;c.583C>T	p.Gln195*;p.Gln195*	c.583C>T;c.583C>T	p.Gln195Ter;p.Gln195Ter	NA	NA	NA	NA	0.17747	0.81001	NA	NA	NA	0.79118	NA	NA	NA	NA	NA	NA	NA	NA	NA	0.99412	0.99401	NA	NA	0.96076	0.94823	0.41453	0.16033	0.2903	0.47284	0.31445	0.23317	0.73137
1	11958627	C	T	R	X	rs121913550	1	12018684	319	PLOD1	ENSG00000083444	c.955C>T	p.R319X	c.955C>T	p.Arg319*	c.955C>T	p.Arg319Ter	NA	NA	NA	NA	0.46924	0.81001	NA	NA	NA	0.91968	NA	NA	NA	NA	NA	NA	NA	NA	NA	0.94489	0.99401	NA	NA	0.95972	0.968	0.79108	0.25649	0.44766	0.50844	0.3443	0.22582	0.73137
1	11960649	C	T	Q	X	rs1224538282	1	12020706	327	PLOD1	ENSG00000083444	c.979C>T	p.Q327X	c.979C>T	p.Gln327*	c.979C>T	p.Gln327Ter	NA	NA	NA	NA	0.18848	0.81001	NA	NA	NA	0.84401	NA	NA	NA	NA	NA	NA	NA	NA	NA	0.99412	0.99401	NA	NA	0.96978	0.96504	0.6379	0.22494	0.33718	0.44998	0.31958	0.3164	0.61202
1	11960685	C	T	Q	X	NA	1	12020742	339	PLOD1	ENSG00000083444	c.1015C>T	p.Q339X	c.1015C>T	p.Gln339*	c.1015C>T	p.Gln339Ter	NA	NA	NA	NA	0.2641	0.81001	NA	NA	NA	0.79118	NA	NA	NA	NA	NA	NA	NA	NA	NA	0.99412	0.99401	NA	NA	0.99059	0.98624	0.91714	0.34707	0.10951	0.70325	0.63155	0.74766	0.61202
1	11965542	C	G	Y	X	rs121913552	1	12025599	511	PLOD1	ENSG00000083444	c.1533C>G	p.Y511X	c.1533C>G	p.Tyr511*	c.1533C>G	p.Tyr511Ter	NA	NA	NA	NA	0.8433	0.81001	NA	NA	NA	0.95139	NA	NA	NA	NA	NA	NA	NA	NA	NA	0.94255	0.99401	NA	NA	0.98869	0.98749	0.77883	0.78218	0.42271	0.77942	0.68562	0.74766	0.92422
1	11965571	G	A	W	X	rs1057518879	1	12025628	521	PLOD1	ENSG00000083444	c.1562G>A	p.W521X	c.1562G>A	p.Trp521*	c.1562G>A	p.Trp521Ter	NA	NA	NA	NA	0.8433	0.81001	NA	NA	NA	0.95256	NA	NA	NA	NA	NA	NA	NA	NA	NA	0.99412	0.99401	NA	NA	0.99696	0.99162	0.7416	0.97511	0.46846	0.92381	0.8705	0.74766	0.92422
1	11970750	G	C	W	C	rs121913553	1	12030807	612	PLOD1	ENSG00000083444	c.1836G>C	p.W612C	c.1836G>C	p.Trp612Cys	c.1836G>C	p.Trp612Cys	0.91255	0.92824	0.90584	0.88582	0.8433	0.81001	0.85029	0.68329	0.99635	0.99181	0.8632	0.84572	0.74207	0.86753	NA	0.9374	0.7482	0.88056	0.94077	0.89072	0.88934	0.99681	0.95453	0.92388	0.92191	0.59856	0.967	0.99689	0.96545	0.98552	0.98316	0.61202
1	11972875	C	T	Q	X	rs1439043436	1	12032932	636	PLOD1	ENSG00000083444	c.1906C>T	p.Q636X	c.1906C>T	p.Gln636*	c.1906C>T	p.Gln636Ter	NA	NA	NA	NA	0.52346	0.81001	NA	NA	NA	0.9255	NA	NA	NA	NA	NA	NA	NA	NA	NA	0.99412	0.99401	NA	NA	0.99275	0.99184	0.80936	0.9337	0.27295	0.92931	0.86831	0.74766	0.8544
1	11972977	C	T	R	X	rs121913554	1	12033034	670	PLOD1	ENSG00000083444	c.2008C>T	p.R670X	c.2008C>T	p.Arg670*	c.2008C>T	p.Arg670Ter	NA	NA	NA	NA	0.45977	0.81001	NA	NA	NA	0.89577	NA	NA	NA	NA	NA	NA	NA	NA	NA	0.98017	0.99401	NA	NA	0.98219	0.98486	0.77005	0.55916	0.55278	0.69212	0.59357	0.39736	0.8544
1	11992584	G	T	V	F	rs28940296	1	12052641	69;69;69	MFN2	ENSG00000116688;ENSG00000116688;ENSG00000116688	c.205G>T;c.205G>T;.	p.V69F;p.V69F;.	c.205G>T;c.205G>T;c.205G>T	p.Val69Phe;p.Val69Phe;p.Val69Phe	c.205G>T;c.205G>T;c.205G>T	p.Val69Phe;p.Val69Phe;p.Val69Phe	0.72154	0.6789	0.45613	0.38902	0.8433	0.81001	0.62545	0.99374	0.70432	0.86618	0.99829	0.97961	0.90205	0.88916	0.47007	0.97928	0.85748	0.52308	0.8666	0.94266	0.94187	0.61772	0.75503	0.54937	0.54127	0.52173	0.86169	0.60984	0.50052	0.49335	0.74766	0.73137
1	11992606	T	C	L	P	rs28940293	1	12052663	76;76;76	MFN2	ENSG00000116688;ENSG00000116688;ENSG00000116688	c.227T>C;c.227T>C;.	p.L76P;p.L76P;.	c.227T>C;c.227T>C;c.227T>C	p.Leu76Pro;p.Leu76Pro;p.Leu76Pro	c.227T>C;c.227T>C;c.227T>C	p.Leu76Pro;p.Leu76Pro;p.Leu76Pro	0.25457	0.24767	0.42962	0.38752	0.30456	0.81001	0.50365	0.99381	0.54382	0.91047	0.97921	0.97517	0.93815	0.90274	0.86105	0.98345	0.81604	0.51909	0.83304	0.90987	0.90874	0.38762	0.53011	0.44769	0.41162	0.56891	0.48642	0.43267	0.50403	0.53645	0.42728	0.73137
1	11992654	T	C	L	P	NA	1	12052711	92;92;92	MFN2	ENSG00000116688;ENSG00000116688;ENSG00000116688	c.275T>C;c.275T>C;.	p.L92P;p.L92P;.	c.275T>C;c.275T>C;c.275T>C	p.Leu92Pro;p.Leu92Pro;p.Leu92Pro	c.275T>C;c.275T>C;c.275T>C	p.Leu92Pro;p.Leu92Pro;p.Leu92Pro	0.91255	0.79402	0.90584	0.77487	0.53742	0.81001	0.80084	0.97812	0.93404	0.98065	0.9975	0.98463	0.96982	0.99843	0.97032	0.99243	0.96121	0.91705	0.92702	0.95873	0.9581	0.86277	0.87416	0.89319	0.84124	0.94457	0.95423	0.99043	0.86624	0.88054	0.74766	0.73137
1	11992659	C	G	R	G	NA	1	12052716	94;94;94	MFN2	ENSG00000116688;ENSG00000116688;ENSG00000116688	c.280C>G;c.280C>G;.	p.R94G;p.R94G;.	c.280C>G;c.280C>G;c.280C>G	p.Arg94Gly;p.Arg94Gly;p.Arg94Gly	c.280C>G;c.280C>G;c.280C>G	p.Arg94Gly;p.Arg94Gly;p.Arg94Gly	0.91255	0.92824	0.90584	0.77976	0.62929	0.81001	0.80626	0.98428	0.93621	0.93487	0.98673	0.98609	0.94705	0.96153	0.73695	0.98209	0.94091	0.8484	0.92542	0.94632	0.94553	0.85209	0.90706	0.72706	0.73131	0.85583	0.74401	0.69197	0.69025	0.65396	0.4187	0.73137
1	11992659	C	T	R	W	rs119103263	1	12052716	94;94;94	MFN2	ENSG00000116688;ENSG00000116688;ENSG00000116688	c.280C>T;c.280C>T;.	p.R94W;p.R94W;.	c.280C>T;c.280C>T;c.280C>T	p.Arg94Trp;p.Arg94Trp;p.Arg94Trp	c.280C>T;c.280C>T;c.280C>T	p.Arg94Trp;p.Arg94Trp;p.Arg94Trp	0.91255	0.92824	0.90584	0.92359	0.62929	0.81001	0.90591	0.98468	0.96426	0.86725	0.9992	0.98639	0.95074	0.9822	0.95024	0.98296	0.91917	0.92072	0.95233	0.95077	0.95003	0.8636	0.9672	0.78459	0.79943	0.96666	0.70813	0.69628	0.69751	0.66036	0.4187	0.73137
1	11992660	G	A	R	Q	rs28940291	1	12052717	94;94;94	MFN2	ENSG00000116688;ENSG00000116688;ENSG00000116688	c.281G>A;c.281G>A;.	p.R94Q;p.R94Q;.	c.281G>A;c.281G>A;c.281G>A	p.Arg94Gln;p.Arg94Gln;p.Arg94Gln	c.281G>A;c.281G>A;c.281G>A	p.Arg94Gln;p.Arg94Gln;p.Arg94Gln	0.91255	0.92824	0.90584	0.78936	0.62929	0.81001	0.90591	0.9839	0.73893	0.92667	0.99477	0.98793	0.92083	0.9833	0.8848	0.96867	0.92899	0.7921	0.91053	0.95363	0.95294	0.81164	0.9523	0.91215	0.89947	0.99975	0.98173	0.89892	0.91277	0.93576	0.74766	0.73137
1	11992689	C	T	R	W	rs119103268	1	12052746	104;104	MFN2	ENSG00000116688;ENSG00000116688	c.310C>T;c.310C>T	p.R104W;p.R104W	c.310C>T;c.310C>T	p.Arg104Trp;p.Arg104Trp	c.310C>T;c.310C>T	p.Arg104Trp;p.Arg104Trp	0.91255	0.83351	0.90584	0.97372	0.8433	0.81001	0.92918	0.96882	0.94647	0.97095	0.9987	0.97679	0.95368	0.98477	0.95142	0.9841	0.91975	0.9548	0.99555	0.95494	0.95427	0.88484	0.89491	0.82358	0.82396	0.95572	0.6264	0.72092	0.68057	0.62325	0.36633	0.73137
1	11996157	A	G	T	A	NA	1	12056214	105;105	MFN2	ENSG00000116688;ENSG00000116688	c.313A>G;c.313A>G	p.T105A;p.T105A	c.313A>G;c.313A>G	p.Thr105Ala;p.Thr105Ala	c.313A>G;c.313A>G	p.Thr105Ala;p.Thr105Ala	0.91255	0.92824	0.90584	0.97372	0.62929	0.81001	0.889	0.96716	0.78976	0.9059	0.97391	0.97897	0.95709	0.94356	0.70205	0.99077	0.91258	0.73484	0.97756	0.96334	0.96275	0.93508	0.92669	0.85833	0.71564	0.88728	0.66452	0.88469	0.82425	0.80896	0.74766	0.73137
1	11997315	C	T	H	Y	NA	1	12057372	165;165	MFN2	ENSG00000116688;ENSG00000116688	c.493C>T;c.493C>T	p.H165Y;p.H165Y	c.493C>T;c.493C>T	p.His165Tyr;p.His165Tyr	c.493C>T;c.493C>T	p.His165Tyr;p.His165Tyr	0.7849	0.7415	0.90584	0.82059	0.8433	0.81001	0.85602	0.96798	0.769	0.81957	0.98092	0.97791	0.89231	0.98477	0.95884	0.9668	0.92959	0.90388	0.97776	0.9562	0.95556	0.81349	0.99838	0.68712	0.76465	0.83555	0.65873	0.88697	0.84687	0.84248	0.74766	0.73137
1	11997316	A	G	H	R	rs863224970	1	12057373	165;165	MFN2	ENSG00000116688;ENSG00000116688	c.494A>G;c.494A>G	p.H165R;p.H165R	c.494A>G;c.494A>G	p.His165Arg;p.His165Arg	c.494A>G;c.494A>G	p.His165Arg;p.His165Arg	0.7849	0.72224	0.90584	0.79672	0.8433	0.81001	0.57893	0.96562	0.86836	0.91505	0.96396	0.96882	0.95815	0.9729	0.95084	0.99153	0.93273	0.90415	0.97065	0.95161	0.95089	0.85562	0.99707	0.73058	0.69897	0.74219	0.71251	0.9478	0.76713	0.77197	0.74766	0.73137
1	11998798	G	T	D	Y	rs1064794315	1	12058855	210;210	MFN2	ENSG00000116688;ENSG00000116688	c.628G>T;c.628G>T	p.D210Y;p.D210Y	c.628G>T;c.628G>T	p.Asp210Tyr;p.Asp210Tyr	c.628G>T;c.628G>T	p.Asp210Tyr;p.Asp210Tyr	0.91255	0.83351	0.70673	0.74454	0.53742	0.81001	0.90144	0.96826	0.96915	0.98268	0.99645	0.98236	0.98253	0.99234	0.83025	0.99332	0.90611	0.97918	0.97453	0.96381	0.9632	0.93375	0.91007	0.8952	0.86146	0.73159	0.92914	0.93302	0.92868	0.93346	0.74766	0.73137
1	11998808	T	C	I	T	NA	1	12058865	213;213	MFN2	ENSG00000116688;ENSG00000116688	c.638T>C;c.638T>C	p.I213T;p.I213T	c.638T>C;c.638T>C	p.Ile213Thr;p.Ile213Thr	c.638T>C;c.638T>C	p.Ile213Thr;p.Ile213Thr	0.49613	0.83351	0.20732	0.37346	0.62929	0.81001	0.85198	0.96627	0.79399	0.97317	0.94362	0.96115	0.96351	0.95462	0.93459	0.98606	0.71464	0.95917	0.96862	0.94908	0.94832	0.781	0.81652	0.61357	0.56585	0.6763	0.90844	0.9083	0.50722	0.54497	0.74766	0.73137
1	11998873	C	T	Q	X	rs879254210	1	12058930	235;235	MFN2	ENSG00000116688;ENSG00000116688	c.703C>T;c.703C>T	p.Q235X;p.Q235X	c.703C>T;c.703C>T	p.Gln235*;p.Gln235*	c.703C>T;c.703C>T	p.Gln235Ter;p.Gln235Ter	NA	NA	NA	NA	0.8433	0.81001	NA	NA	NA	0.99337	NA	NA	NA	NA	NA	NA	NA	NA	NA	0.99412	0.99401	NA	NA	0.98143	0.98759	0.94276	0.71983	0.23873	0.88964	0.82752	0.74766	0.73137
1	11998997	T	G	F	V	NA	1	12059054	240;240	MFN2	ENSG00000116688;ENSG00000116688	c.718T>G;c.718T>G	p.F240V;p.F240V	c.718T>G;c.718T>G	p.Phe240Val;p.Phe240Val	c.718T>G;c.718T>G	p.Phe240Val;p.Phe240Val	0.91255	0.92824	0.77913	0.78396	0.8433	0.81001	0.88528	0.95111	0.91741	0.97643	0.96912	0.96351	0.95532	0.99806	0.93849	0.98601	0.94296	0.70068	0.98039	0.95332	0.95262	0.89544	0.97571	0.87659	0.84757	0.55563	0.76797	0.93054	0.84746	0.87272	0.74766	0.73137
1	11999009	G	A	V	M	rs879253777	1	12059066	244;244	MFN2	ENSG00000116688;ENSG00000116688	c.730G>A;c.730G>A	p.V244M;p.V244M	c.730G>A;c.730G>A	p.Val244Met;p.Val244Met	c.730G>A;c.730G>A	p.Val244Met;p.Val244Met	0.91255	0.92824	0.90584	0.88582	0.8433	0.81001	0.91266	0.95953	0.56787	0.85979	0.97514	0.97076	0.91798	0.97661	0.91799	0.96998	0.91593	0.80134	0.96965	0.96068	0.96005	0.78149	0.99827	0.84247	0.83142	0.98309	0.75933	0.92571	0.91249	0.94947	0.74766	0.73137
1	11999009	G	T	V	L	rs879253777	1	12059066	244;244	MFN2	ENSG00000116688;ENSG00000116688	c.730G>T;c.730G>T	p.V244L;p.V244L	c.730G>T;c.730G>T	p.Val244Leu;p.Val244Leu	c.730G>T;c.730G>T	p.Val244Leu;p.Val244Leu	0.91255	0.92824	0.52883	0.62952	0.8433	0.81001	0.39704	0.94658	0.56787	0.98065	0.94554	0.95244	0.8693	0.94691	0.78639	0.96023	0.91287	0.76906	0.95618	0.88067	0.87916	0.69602	0.99641	0.78674	0.77499	0.88639	0.77447	0.93054	0.83044	0.89012	0.74766	0.73137
1	11999025	C	T	S	F	rs794729198	1	12059082	249;249	MFN2	ENSG00000116688;ENSG00000116688	c.746C>T;c.746C>T	p.S249F;p.S249F	c.746C>T;c.746C>T	p.Ser249Phe;p.Ser249Phe	c.746C>T;c.746C>T	p.Ser249Phe;p.Ser249Phe	0.91255	0.92824	0.58077	0.62049	0.8433	0.81001	0.75005	0.97606	0.85323	0.89131	0.98822	0.98211	0.9366	0.98834	0.6114	0.9616	0.92549	0.74362	0.98205	0.95637	0.95573	0.85224	0.99094	0.75834	0.85568	0.93191	0.68092	0.87627	0.90501	0.9308	0.74766	0.73137
1	11999055	G	A	R	H	rs755065651	1	12059112	259;259	MFN2	ENSG00000116688;ENSG00000116688	c.776G>A;c.776G>A	p.R259H;p.R259H	c.776G>A;c.776G>A	p.Arg259His;p.Arg259His	c.776G>A;c.776G>A	p.Arg259His;p.Arg259His	0.7849	0.79402	0.90584	0.8317	0.8433	0.81001	0.8961	0.95663	0.76174	0.99337	0.98075	0.97568	0.93403	0.99356	0.76468	0.9692	0.93818	0.97452	0.97266	0.95673	0.95609	0.81132	0.97232	0.9153	0.91341	0.99951	0.75933	0.92731	0.93941	0.96524	0.74766	0.73137
1	11999055	G	T	R	L	rs755065651	1	12059112	259;259	MFN2	ENSG00000116688;ENSG00000116688	c.776G>T;c.776G>T	p.R259L;p.R259L	c.776G>T;c.776G>T	p.Arg259Leu;p.Arg259Leu	c.776G>T;c.776G>T	p.Arg259Leu;p.Arg259Leu	0.7849	0.79402	0.77913	0.8317	0.8433	0.81001	0.8961	0.95728	0.90254	0.98065	0.98466	0.97846	0.94927	0.99072	0.96683	0.97891	0.93838	0.97484	0.97475	0.9375	0.95624	0.7911	0.9613	0.91203	0.90826	0.94637	0.77447	0.93282	0.95282	0.97315	0.74766	0.73137
1	12001411	A	G	Q	R	rs119103264	1	12061468	276;276	MFN2	ENSG00000116688;ENSG00000116688	c.827A>G;c.827A>G	p.Q276R;p.Q276R	c.827A>G;c.827A>G	p.Gln276Arg;p.Gln276Arg	c.827A>G;c.827A>G	p.Gln276Arg;p.Gln276Arg	0.7849	0.92824	0.60381	0.60272	0.53742	0.81001	0.84014	0.97538	0.71639	0.94904	0.98862	0.97897	0.9394	0.98834	0.9746	0.99502	0.68879	0.77652	0.92237	0.96326	0.96266	0.83398	0.9422	0.82888	0.76959	0.88817	0.82158	0.95226	0.85539	0.86381	0.74766	0.97449
1	12001423	G	A	R	H	rs28940294	1	12061480	280;280	MFN2	ENSG00000116688;ENSG00000116688	c.839G>A;c.839G>A	p.R280H;p.R280H	c.839G>A;c.839G>A	p.Arg280His;p.Arg280His	c.839G>A;c.839G>A	p.Arg280His;p.Arg280His	0.91255	0.7415	0.90584	0.67262	0.8433	0.81001	0.8961	0.95387	0.80172	0.96072	0.9812	0.97547	0.92527	0.97848	0.9815	0.96837	0.88648	0.69054	0.92735	0.95644	0.9558	0.88676	0.97458	0.91251	0.87349	0.99957	0.8128	0.92977	0.90643	0.91332	0.74766	0.97449
1	12001464	C	T	R	X	rs866604005	1	12061521	294;294	MFN2	ENSG00000116688;ENSG00000116688	c.880C>T;c.880C>T	p.R294X;p.R294X	c.880C>T;c.880C>T	p.Arg294*;p.Arg294*	c.880C>T;c.880C>T	p.Arg294Ter;p.Arg294Ter	NA	NA	NA	NA	0.53742	0.81001	NA	NA	NA	0.95725	NA	NA	NA	NA	NA	NA	NA	NA	NA	0.99412	0.99401	NA	NA	0.98075	0.96995	0.8962	0.43375	0.35532	0.69908	0.59885	0.48965	0.97449
1	12002025	A	C	H	P	NA	1	12062082	361;361	MFN2	ENSG00000116688;ENSG00000116688	c.1082A>C;c.1082A>C	p.H361P;p.H361P	c.1082A>C;c.1082A>C	p.His361Pro;p.His361Pro	c.1082A>C;c.1082A>C	p.His361Pro;p.His361Pro	0.91255	0.76473	0.90584	0.74843	0.8433	0.81001	0.89746	0.97292	0.98318	0.95374	0.98564	0.98222	0.95194	0.98764	0.92579	0.98816	0.95826	0.95634	0.93182	0.96658	0.96602	0.97675	0.83666	0.82124	0.77175	0.48436	0.76186	0.99488	0.89158	0.90836	0.74766	0.73137
1	12002033	C	T	R	W	rs119103265	1	12062090	364;364	MFN2	ENSG00000116688;ENSG00000116688	c.1090C>T;c.1090C>T	p.R364W;p.R364W	c.1090C>T;c.1090C>T	p.Arg364Trp;p.Arg364Trp	c.1090C>T;c.1090C>T	p.Arg364Trp;p.Arg364Trp	0.91255	0.79402	0.90584	0.73562	0.8433	0.81001	0.86592	0.97583	0.90976	0.99181	0.99929	0.97767	0.94554	0.95935	0.96785	0.97412	0.91936	0.89657	0.96771	0.95507	0.9544	0.8136	0.96935	0.89725	0.8017	0.97801	0.49233	0.70239	0.68239	0.65901	0.74766	0.73137
1	12002034	G	A	R	Q	rs879254011	1	12062091	364;364	MFN2	ENSG00000116688;ENSG00000116688	c.1091G>A;c.1091G>A	p.R364Q;p.R364Q	c.1091G>A;c.1091G>A	p.Arg364Gln;p.Arg364Gln	c.1091G>A;c.1091G>A	p.Arg364Gln;p.Arg364Gln	0.20988	0.32675	0.38789	0.29688	0.8433	0.81001	0.60081	0.97317	0.5711	0.90704	0.94036	0.9493	0.86911	0.90885	0.96104	0.98841	0.92925	0.75502	0.89978	0.94465	0.94386	0.67947	0.91204	0.68338	0.67623	0.98379	0.76833	0.91443	0.62505	0.69815	0.74766	0.73137
1	12002034	G	C	R	P	NA	1	12062091	364;364	MFN2	ENSG00000116688;ENSG00000116688	c.1091G>C;c.1091G>C	p.R364P;p.R364P	c.1091G>C;c.1091G>C	p.Arg364Pro;p.Arg364Pro	c.1091G>C;c.1091G>C	p.Arg364Pro;p.Arg364Pro	0.72154	0.63918	0.77913	0.67921	0.8433	0.81001	0.86592	0.97469	0.84457	0.99863	0.97693	0.98153	0.94024	0.97923	0.97773	0.99355	0.95201	0.8576	0.96654	0.96054	0.95991	0.81831	0.91493	0.90772	0.88781	0.88817	0.79505	0.99504	0.89619	0.91997	0.74766	0.73137
1	12002091	C	T	A	V	rs794727035	1	12062148	383;383	MFN2	ENSG00000116688;ENSG00000116688	c.1148C>T;c.1148C>T	p.A383V;p.A383V	c.1148C>T;c.1148C>T	p.Ala383Val;p.Ala383Val	c.1148C>T;c.1148C>T	p.Ala383Val;p.Ala383Val	0.63226	0.64786	0.66517	0.61806	0.8433	0.81001	0.71894	0.99138	0.56787	0.83473	0.98871	0.98914	0.92671	0.94949	0.95661	0.97551	0.91373	0.50753	0.90098	0.94225	0.94148	0.61646	0.76563	0.68422	0.52731	0.87308	0.82369	0.7911	0.54996	0.47961	0.74766	0.73137
1	12004029	C	T	R	X	rs879253939	1	12064086	400;400	MFN2	ENSG00000116688;ENSG00000116688	c.1198C>T;c.1198C>T	p.R400X;p.R400X	c.1198C>T;c.1198C>T	p.Arg400*;p.Arg400*	c.1198C>T;c.1198C>T	p.Arg400Ter;p.Arg400Ter	NA	NA	NA	NA	0.8433	0.81001	NA	NA	NA	0.9941	NA	NA	NA	NA	NA	NA	NA	NA	NA	0.99412	0.99401	NA	NA	0.97617	0.98103	0.9059	0.4409	0.47317	0.68366	0.58343	0.50053	0.83141
1	12004513	C	A	S	X	NA	1	12064570	431;431	MFN2	ENSG00000116688;ENSG00000116688	c.1292C>A;c.1292C>A	p.S431X;p.S431X	c.1292C>A;c.1292C>A	p.Ser431*;p.Ser431*	c.1292C>A;c.1292C>A	p.Ser431Ter;p.Ser431Ter	NA	NA	NA	NA	0.44736	0.81001	NA	NA	NA	0.97426	NA	NA	NA	NA	NA	NA	NA	NA	NA	0.99412	0.99401	NA	NA	0.98547	0.98743	0.69407	0.93765	0.39345	0.87943	0.79976	0.74766	0.73137
1	12007217	C	G	Y	X	NA	1	12067274	679;679	MFN2	ENSG00000116688;ENSG00000116688	c.2037C>G;c.2037C>G	p.Y679X;p.Y679X	c.2037C>G;c.2037C>G	p.Tyr679*;p.Tyr679*	c.2037C>G;c.2037C>G	p.Tyr679Ter;p.Tyr679Ter	NA	NA	NA	NA	0.8433	0.81001	NA	NA	NA	0.96984	NA	NA	NA	NA	NA	NA	NA	NA	NA	0.99412	0.99401	NA	NA	0.96239	0.95849	0.41397	0.48355	0.4511	0.37328	0.26854	0.30634	0.73137
1	12011510	G	C	W	S	rs28940292	1	12071567	740;740	MFN2	ENSG00000116688;ENSG00000116688	c.2219G>C;c.2219G>C	p.W740S;p.W740S	c.2219G>C;c.2219G>C	p.Trp740Ser;p.Trp740Ser	c.2219G>C;c.2219G>C	p.Trp740Ser;p.Trp740Ser	0.29158	0.24334	0.33564	0.41929	0.55875	0.81001	0.50856	0.95317	0.78553	0.91047	0.91581	0.93916	0.86956	0.94913	0.8549	0.97709	0.75212	0.82184	0.95382	0.9354	0.93459	0.68951	0.44234	0.62957	0.63042	0.37913	0.82997	0.93237	0.58547	0.66466	0.74766	0.73137
1	12011512	T	G	L	V	rs1060501917	1	12071569	741;741	MFN2	ENSG00000116688;ENSG00000116688	c.2221T>G;c.2221T>G	p.L741V;p.L741V	c.2221T>G;c.2221T>G	p.Leu741Val;p.Leu741Val	c.2221T>G;c.2221T>G	p.Leu741Val;p.Leu741Val	0.47745	0.52727	0.59675	0.64103	0.4913	0.81001	0.58435	0.9756	0.36586	0.46649	0.94569	0.96799	0.92186	0.90711	0.90537	0.89446	0.65833	0.48397	0.88321	0.72108	0.77216	0.46123	0.71628	0.40477	0.41566	0.73748	0.44586	0.52221	0.45657	0.36415	0.37309	0.73137
1	12011542	C	T	Q	X	NA	1	12071599	751;751	MFN2	ENSG00000116688;ENSG00000116688	c.2251C>T;c.2251C>T	p.Q751X;p.Q751X	c.2251C>T;c.2251C>T	p.Gln751*;p.Gln751*	c.2251C>T;c.2251C>T	p.Gln751Ter;p.Gln751Ter	NA	NA	NA	NA	0.8433	0.81001	NA	NA	NA	0.74735	NA	NA	NA	NA	NA	NA	NA	NA	NA	0.96804	0.9675	NA	NA	0.99612	0.99823	0.84228	0.74345	0.39735	0.96933	0.96213	0.74766	0.73137
1	12011547	C	A	Y	X	rs863224968	1	12071604	752;752	MFN2	ENSG00000116688;ENSG00000116688	c.2256C>A;c.2256C>A	p.Y752X;p.Y752X	c.2256C>A;c.2256C>A	p.Tyr752*;p.Tyr752*	c.2256C>A;c.2256C>A	p.Tyr752Ter;p.Tyr752Ter	NA	NA	NA	NA	0.8433	0.81001	NA	NA	NA	0.76853	NA	NA	NA	NA	NA	NA	NA	NA	NA	0.95746	0.95683	NA	NA	0.99126	0.98979	0.75594	0.64646	0.23174	0.71886	0.64841	0.44867	0.73137
1	12011547	C	G	Y	X	rs863224968	1	12071604	752;752	MFN2	ENSG00000116688;ENSG00000116688	c.2256C>G;c.2256C>G	p.Y752X;p.Y752X	c.2256C>G;c.2256C>G	p.Tyr752*;p.Tyr752*	c.2256C>G;c.2256C>G	p.Tyr752Ter;p.Tyr752Ter	NA	NA	NA	NA	0.8433	0.81001	NA	NA	NA	0.76853	NA	NA	NA	NA	NA	NA	NA	NA	NA	0.95746	0.95683	NA	NA	0.99146	0.98965	0.77505	0.65465	0.23174	0.71886	0.64841	0.44867	0.73137
1	12271041	C	T	R	X	rs756025227	1	12331098	674;674	VPS13D	ENSG00000048707;ENSG00000048707	c.2020C>T;c.2020C>T	p.R674X;p.R674X	c.2020C>T;c.2020C>T	p.Arg674*;p.Arg674*	c.2020C>T;c.2020C>T	p.Arg674Ter;p.Arg674Ter	NA	NA	NA	NA	0.8433	0.81001	NA	NA	NA	0.46928	NA	NA	NA	NA	NA	NA	NA	NA	NA	0.97509	0.9747	NA	NA	0.96827	0.96709	0.87484	0.56205	0.21458	0.9002	0.84432	0.25996	0.09802
1	12276904	C	T	Q	X	NA	1	12336961	1106;1106	VPS13D	ENSG00000048707;ENSG00000048707	c.3316C>T;c.3316C>T	p.Q1106X;p.Q1106X	c.3316C>T;c.3316C>T	p.Gln1106*;p.Gln1106*	c.3316C>T;c.3316C>T	p.Gln1106Ter;p.Gln1106Ter	NA	NA	NA	NA	0.8433	0.81001	NA	NA	NA	0.27435	NA	NA	NA	NA	NA	NA	NA	NA	NA	0.98769	0.98747	NA	NA	0.97039	0.97488	0.87131	0.90523	0.31297	0.97007	0.97463	0.74766	0.31514
1	12277157	G	A	G	D	NA	1	12337214	1190;1190	VPS13D	ENSG00000048707;ENSG00000048707	c.3569G>A;c.3569G>A	p.G1190D;p.G1190D	c.3569G>A;c.3569G>A	p.Gly1190Asp;p.Gly1190Asp	c.3569G>A;c.3569G>A	p.Gly1190Asp;p.Gly1190Asp	NA	0.92824	0.68779	0.59919	0.62929	0.49637	0.71894	NA	NA	0.74371	0.6239	0.61751	0.06906	0.5602	0.46187	0.12933	NA	0.71389	0.89941	0.80917	0.8067	0.62738	0.74365	0.72558	0.73068	0.77947	0.81978	0.66342	0.83169	0.87982	0.39736	0.73137
1	12283511	C	A	Y	X	NA	1	12343568	1803;1803	VPS13D	ENSG00000048707;ENSG00000048707	c.5409C>A;c.5409C>A	p.Y1803X;p.Y1803X	c.5409C>A;c.5409C>A	p.Tyr1803*;p.Tyr1803*	c.5409C>A;c.5409C>A	p.Tyr1803Ter;p.Tyr1803Ter	NA	NA	NA	NA	0.8433	0.81001	NA	NA	NA	0.45709	NA	NA	NA	NA	NA	NA	NA	NA	NA	0.81477	0.81239	0.49056	NA	0.90822	0.90587	0.49055	0.23704	0.24165	0.40187	0.25048	0.27252	0.73137
1	12368581	A	G	N	S	NA	1	12428636	3521;3496	VPS13D	ENSG00000048707;ENSG00000048707	c.10562A>G;c.10487A>G	p.N3521S;p.N3496S	c.10562A>G;c.10487A>G	p.Asn3521Ser;p.Asn3496Ser	c.10562A>G;c.10487A>G	p.Asn3521Ser;p.Asn3496Ser	NA	0.64786	0.61523	0.63417	0.8433	0.58761	0.78361	NA	NA	0.92433	0.7448	0.74466	0.44997	0.80118	NA	0.03247	NA	0.63329	0.88808	0.64603	0.64164	0.73591	0.93196	0.77438	0.81569	0.94815	0.86156	0.80638	0.71529	0.78746	0.74766	0.61202
1	12460363	C	T	A	V	rs746736545	1	12520418	4210;4185	VPS13D	ENSG00000048707;ENSG00000048707	c.12629C>T;c.12554C>T	p.A4210V;p.A4185V	c.12629C>T;c.12554C>T	p.Ala4210Val;p.Ala4185Val	c.12629C>T;c.12554C>T	p.Ala4210Val;p.Ala4185Val	NA	0.61642	0.77913	0.65999	0.8433	0.81001	0.60562	NA	NA	0.88909	0.67243	0.73091	0.25653	0.73661	NA	0.17281	NA	0.73366	0.86959	0.8124	0.91738	0.69135	0.90706	0.76128	0.91152	0.98309	0.82047	0.70808	0.70425	0.79107	0.98316	0.61202
1	12497520	G	A	R	Q	NA	1	12557574	4228;4203	VPS13D	ENSG00000048707;ENSG00000048707	c.12683G>A;c.12608G>A	p.R4228Q;p.R4203Q	c.12683G>A;c.12608G>A	p.Arg4228Gln;p.Arg4203Gln	c.12683G>A;c.12608G>A	p.Arg4228Gln;p.Arg4203Gln	NA	0.92824	0.90584	0.88582	0.8433	0.81001	0.91733	NA	NA	0.97095	0.00468	0.07234	0.44897	0.81588	NA	0.40011	NA	0.63999	0.93149	0.9443	0.94352	0.97978	0.91282	0.90159	0.92383	0.99797	0.8847	0.76289	0.96523	0.98566	0.74766	0.97449
1	15440344	C	T	R	X	rs747905422	1	15766840	29	CTRC	ENSG00000162438	c.85C>T	p.R29X	c.85C>T	p.Arg29*	c.85C>T	p.Arg29Ter	NA	NA	NA	NA	0.8433	0.81001	NA	NA	NA	0.90138	NA	NA	NA	NA	NA	NA	NA	NA	NA	0.94244	0.99401	NA	NA	0.94333	0.9384	0.6685	0.50416	0.58099	0.57496	0.43416	0.18929	0.14033
1	15445606	G	C	G	R	rs202058123	1	15772101	217	CTRC	ENSG00000162438	c.649G>C	p.G217R	c.649G>C	p.Gly217Arg	c.649G>C	p.Gly217Arg	0.91255	0.92824	0.90584	0.97372	0.8433	0.81001	0.99218	0.99869	0.94758	0.96416	0.96126	0.99902	0.9609	0.97848	0.99641	0.98191	0.6663	0.66047	0.95795	0.96625	0.96569	0.9909	0.96773	0.77924	0.55504	0.92316	0.99406	0.96086	0.80114	0.66399	0.31118	0.25195
1	16024773	G	C	W	C	rs121909137	1	16351268	80;80	CLCNKA	ENSG00000186510;ENSG00000186510	c.240G>C;c.240G>C	p.W80C;p.W80C	c.240G>C;c.240G>C	p.Trp80Cys;p.Trp80Cys	c.240G>C;c.240G>C	p.Trp80Cys;p.Trp80Cys	0.91255	0.79402	0.77913	0.6756	0.8433	0.81001	0.93119	0.92829	0.99533	0.8566	0.97697	0.9562	0.89102	0.96846	0.9713	0.97658	0.85153	0.56291	0.90692	0.93941	0.93864	0.99629	0.73102	0.72358	0.74919	0.56089	0.96329	0.92628	0.81704	0.76032	0.74766	0.22868
1	16027432	C	T	Q	X	rs121909138	1	16353927	260;217;260	CLCNKA	ENSG00000186510;ENSG00000186510;ENSG00000186510	c.778C>T;c.649C>T;c.778C>T	p.Q260X;p.Q217X;p.Q260X	c.778C>T;c.649C>T;c.778C>T	p.Gln260*;p.Gln217*;p.Gln260*	c.778C>T;c.649C>T;c.778C>T	p.Gln260Ter;p.Gln217Ter;p.Gln260Ter	NA	NA	NA	NA	0.17363	0.81001	NA	NA	NA	0.87808	NA	NA	NA	NA	NA	NA	NA	NA	NA	0.88038	0.98035	NA	NA	0.97092	0.97533	0.62474	0.23266	0.29071	0.52191	0.34292	0.19308	0.20929
1	16033225	G	T	G	V	NA	1	16359720	661;619;662	CLCNKA	ENSG00000186510;ENSG00000186510;ENSG00000186510	c.1982G>T;c.1856G>T;c.1985G>T	p.G661V;p.G619V;p.G662V	c.1982G>T;c.1856G>T;c.1985G>T	p.Gly661Val;p.Gly619Val;p.Gly662Val	c.1982G>T;c.1856G>T;c.1985G>T	p.Gly661Val;p.Gly619Val;p.Gly662Val	0.91255	0.92824	0.90584	0.97372	0.8433	0.81001	0.89945	0.92057	0.91522	0.78546	0.95544	0.95786	0.94312	0.9659	0.93525	0.91126	0.73379	0.40602	0.85962	0.81608	0.81372	0.93059	0.68017	0.74783	0.70707	0.84537	0.66336	0.62845	0.7541	0.67565	0.50053	0.39705
1	16047917	C	T	P	L	rs121909131	1	16374412	124;124	CLCNKB	ENSG00000184908;ENSG00000184908	c.371C>T;c.371C>T	p.P124L;p.P124L	c.371C>T;c.371C>T	p.Pro124Leu;p.Pro124Leu	c.371C>T;c.371C>T	p.Pro124Leu;p.Pro124Leu	0.91255	0.83351	0.90584	0.79672	0.62929	0.81001	0.96086	0.95145	0.97786	0.96758	0.99435	0.97744	0.9608	0.97364	0.98422	0.97859	0.26849	NA	0.95769	0.92696	0.94863	0.97155	0.98139	0.6044	0.63261	0.85834	0.84843	0.61916	0.7595	0.65165	0.74766	0.19182
1	16048537	G	A	A	T	rs121909132	1	16375032	204	CLCNKB	ENSG00000184908	c.610G>A	p.A204T	c.610G>A	p.Ala204Thr	c.610G>A	p.Ala204Thr	0.72154	0.72224	0.58077	0.6715	0.2535	0.30625	0.68882	0.95009	0.62343	0.88356	0.97635	0.96765	0.95243	0.90406	0.97081	0.96844	0.96618	NA	0.91569	0.64249	0.84536	0.3086	0.77718	0.62683	0.60131	0.97426	0.49842	0.68134	0.69868	0.62376	0.74766	0.34471
1	16049137	G	T	E	X	NA	1	16375632	225;56	CLCNKB	ENSG00000184908;ENSG00000184908	c.673G>T;c.166G>T	p.E225X;p.E56X	c.673G>T;c.166G>T	p.Glu225*;p.Glu56*	c.673G>T;c.166G>T	p.Glu225Ter;p.Glu56Ter	NA	NA	NA	NA	0.8433	0.81001	NA	NA	NA	0.98368	NA	NA	NA	NA	NA	NA	NA	NA	NA	0.99412	0.99401	NA	NA	0.99961	0.99945	0.76387	0.55511	0.40418	0.96866	0.92959	0.98316	0.19182
1	16049172	C	A	Y	X	rs201781905	1	16375667	236;67	CLCNKB	ENSG00000184908;ENSG00000184908	c.708C>A;c.201C>A	p.Y236X;p.Y67X	c.708C>A;c.201C>A	p.Tyr236*;p.Tyr67*	c.708C>A;c.201C>A	p.Tyr236Ter;p.Tyr67Ter	NA	NA	NA	NA	0.8433	0.81001	NA	NA	NA	0.7931	NA	NA	NA	NA	NA	NA	NA	NA	NA	0.95298	0.99401	NA	NA	0.99274	0.99213	0.80522	0.46667	0.22633	0.72637	0.62071	0.74766	0.19182
1	16049858	C	T	R	X	rs377215024	1	16376353	304;135	CLCNKB	ENSG00000184908;ENSG00000184908	c.910C>T;c.403C>T	p.R304X;p.R135X	c.910C>T;c.403C>T	p.Arg304*;p.Arg135*	c.910C>T;c.403C>T	p.Arg304Ter;p.Arg135Ter	NA	NA	NA	NA	0.8433	0.81001	NA	NA	NA	0.66443	NA	NA	NA	NA	NA	NA	NA	NA	NA	0.94163	0.99401	NA	NA	0.98109	0.9893	0.74516	0.37686	0.4753	0.52878	0.39835	0.10925	0.48532
1	16050593	C	A	A	D	rs121909134	1	16377088	222;349;180	CLCNKB	ENSG00000184908;ENSG00000184908;ENSG00000184908	c.665C>A;c.1046C>A;c.539C>A	p.A222D;p.A349D;p.A180D	c.665C>A;c.1046C>A;c.539C>A	p.Ala222Asp;p.Ala349Asp;p.Ala180Asp	c.665C>A;c.1046C>A;c.539C>A	p.Ala222Asp;p.Ala349Asp;p.Ala180Asp	0.91255	0.83351	0.90584	0.92359	0.62929	0.81001	0.92553	0.94114	0.87835	0.96758	0.97691	0.96755	0.97631	0.9833	0.97641	0.99717	0.63314	NA	0.89741	0.93078	0.92992	0.84761	0.59649	0.54835	0.76711	0.82406	0.76883	0.59045	0.75171	0.69703	0.74766	0.19182
1	16050987	G	A	W	X	rs1286624133	1	16377482	262;389;220	CLCNKB	ENSG00000184908;ENSG00000184908;ENSG00000184908	c.785G>A;c.1166G>A;c.659G>A	p.W262X;p.W389X;p.W220X	c.785G>A;c.1166G>A;c.659G>A	p.Trp262*;p.Trp389*;p.Trp220*	c.785G>A;c.1166G>A;c.659G>A	p.Trp262Ter;p.Trp389Ter;p.Trp220Ter	NA	NA	NA	NA	0.07686	0.81001	NA	NA	NA	0.53181	NA	NA	NA	NA	NA	NA	NA	NA	NA	0.99412	0.99401	NA	NA	0.97777	0.97304	0.28046	0.07225	0.14955	0.4365	0.28003	0.10346	0.37627
1	16051544	T	C	Y	H	rs121909135	1	16378039	305;432;263	CLCNKB	ENSG00000184908;ENSG00000184908;ENSG00000184908	c.913T>C;c.1294T>C;c.787T>C	p.Y305H;p.Y432H;p.Y263H	c.913T>C;c.1294T>C;c.787T>C	p.Tyr305His;p.Tyr432His;p.Tyr263His	c.913T>C;c.1294T>C;c.787T>C	p.Tyr305His;p.Tyr432His;p.Tyr263His	0.7849	0.59732	0.53885	0.61749	0.16163	0.08975	0.72352	0.94114	0.61435	0.76853	0.89433	0.93515	0.86383	0.8233	0.93655	0.83305	0.55026	NA	0.87373	0.75411	0.7509	0.50711	0.63428	0.25868	0.20521	0.44967	0.1335	0.31282	0.17493	0.10838	0.19761	0.37627
1	16051721	G	A	G	R	rs755714542	1	16378216	310;437;268	CLCNKB	ENSG00000184908;ENSG00000184908;ENSG00000184908	c.928G>A;c.1309G>A;c.802G>A	p.G310R;p.G437R;p.G268R	c.928G>A;c.1309G>A;c.802G>A	p.Gly310Arg;p.Gly437Arg;p.Gly268Arg	c.928G>A;c.1309G>A;c.802G>A	p.Gly310Arg;p.Gly437Arg;p.Gly268Arg	0.63226	0.63109	0.51395	0.56031	0.8433	0.81001	0.9696	0.99697	0.95732	0.92901	0.97957	0.99685	0.98486	0.99356	NA	0.9833	0.53556	NA	0.96085	0.8771	0.9493	0.87656	0.63576	0.71673	0.73641	0.93013	0.70739	0.58852	0.74775	0.67273	0.17084	0.37627
1	16052349	T	G	Y	X	NA	1	16378844	393;520;351;9	CLCNKB	ENSG00000184908;ENSG00000184908;ENSG00000184908;ENSG00000184908	c.1179T>G;c.1560T>G;c.1053T>G;.	p.Y393X;p.Y520X;p.Y351X;.	c.1179T>G;c.1560T>G;c.1053T>G;c.27T>G	p.Tyr393*;p.Tyr520*;p.Tyr351*;p.Tyr9*	c.1179T>G;c.1560T>G;c.1053T>G;c.27T>G	p.Tyr393Ter;p.Tyr520Ter;p.Tyr351Ter;p.Tyr9Ter	NA	NA	NA	NA	0.62929	0.81001	NA	NA	NA	0.70702	NA	NA	NA	NA	NA	NA	NA	NA	NA	0.99412	0.99401	NA	NA	0.95214	0.99127	0.44723	0.09575	0.21549	0.30401	0.21128	0.15182	0.37627
1	16055461	C	T	R	X	rs370221310	1	16381956	595;426;84	CLCNKB	ENSG00000184908;ENSG00000184908;ENSG00000184908	c.1783C>T;c.1276C>T;.	p.R595X;p.R426X;.	c.1783C>T;c.1276C>T;c.250C>T	p.Arg595*;p.Arg426*;p.Arg84*	c.1783C>T;c.1276C>T;c.250C>T	p.Arg595Ter;p.Arg426Ter;p.Arg84Ter	NA	NA	NA	NA	0.03053	0.81001	NA	NA	NA	0.73555	NA	NA	NA	NA	NA	NA	NA	NA	NA	0.89203	0.99401	NA	NA	0.96123	0.96925	0.31221	0.15016	0.14672	0.45624	0.28516	0.23943	0.06075
1	16055508	G	A	W	X	rs121909136	1	16382003	610;441;99	CLCNKB	ENSG00000184908;ENSG00000184908;ENSG00000184908	c.1830G>A;c.1323G>A;.	p.W610X;p.W441X;.	c.1830G>A;c.1323G>A;c.297G>A	p.Trp610*;p.Trp441*;p.Trp99*	c.1830G>A;c.1323G>A;c.297G>A	p.Trp610Ter;p.Trp441Ter;p.Trp99Ter	NA	NA	NA	NA	0.13374	0.81001	NA	NA	NA	0.7676	NA	NA	NA	NA	NA	NA	NA	NA	NA	0.91106	0.99401	NA	NA	0.99666	0.99718	0.4954	0.21866	0.18179	0.7881	0.64339	0.29059	0.30754
1	16125304	C	A	G	W	rs137853199	1	16451799	948	EPHA2	ENSG00000142627	c.2842G>T	p.G948W	c.2842G>T	p.Gly948Trp	c.2842G>T	p.Gly948Trp	0.91255	0.92824	0.90584	0.97372	0.37691	0.81001	0.95699	0.63738	0.93097	0.95374	0.895	0.84331	0.92506	0.91611	0.97986	0.85084	0.91186	0.87921	0.82715	0.88132	0.87981	0.98162	0.97531	0.89176	0.92073	0.67916	0.83448	0.94503	0.93065	0.91551	0.74766	0.52595
1	16129440	G	A	T	I	rs137853200	1	16455935	940	EPHA2	ENSG00000142627	c.2819C>T	p.T940I	c.2819C>T	p.Thr940Ile	c.2819C>T	p.Thr940Ile	0.7849	0.79402	0.3292	0.40424	0.39379	0.37476	0.72568	0.60236	0.66436	0.81459	0.72946	0.63186	0.70132	0.66161	0.94905	0.73172	0.81651	0.56037	0.71853	0.66081	0.65656	0.80411	0.27102	0.4586	0.60508	0.9137	0.46971	0.50219	0.5481	0.59629	0.45129	0.92422
1	16148442	C	T	W	X	NA	1	16474937	253	EPHA2	ENSG00000142627	c.759G>A	p.W253X	c.759G>A	p.Trp253*	c.759G>A	p.Trp253Ter	NA	NA	NA	NA	0.51296	0.81001	NA	NA	NA	0.77319	NA	NA	NA	NA	NA	NA	NA	NA	NA	0.95574	0.95508	NA	NA	0.96249	0.95799	0.45142	0.74395	0.43328	0.66816	0.56165	0.74766	0.8544
1	16986346	G	A	P	L	rs1057519289	1	17312841	1039;279	ATP13A2	ENSG00000159363;ENSG00000159363	c.3116C>T;.	p.P1039L;.	c.3116C>T;c.836C>T	p.Pro1039Leu;p.Pro279Leu	c.3116C>T;c.836C>T	p.Pro1039Leu;p.Pro279Leu	0.91255	0.92824	NA	NA	NA	0.58761	NA	0.97149	0.01051	0.29429	0.47493	0.52334	NA	0.52596	0.35233	0.99682	NA	NA	NA	0.90107	0.89983	0.72409	0.22108	0.99741	0.99854	0.77005	0.6319	0.55843	0.93344	0.87469	0.31756	0.81865
1	16986346	G	A	Q	X	rs1057519289	1	17312841	1140;1135	ATP13A2	ENSG00000159363;ENSG00000159363	c.3418C>T;c.3403C>T	p.Q1140X;p.Q1135X	c.3418C>T;c.3403C>T	p.Gln1140*;p.Gln1135*	c.3418C>T;c.3403C>T	p.Gln1140Ter;p.Gln1135Ter	NA	NA	NA	NA	0.22346	0.58761	NA	NA	NA	0.6533	NA	NA	NA	NA	NA	NA	NA	NA	NA	0.90107	0.89983	0.72409	NA	0.99741	0.99854	0.77005	0.6319	0.55843	0.93344	0.87469	0.31756	0.81865
1	16988455	C	T	G	R	rs144701072	1	17314950	877;833;872;73	ATP13A2	ENSG00000159363;ENSG00000159363;ENSG00000159363;ENSG00000159363	c.2629G>A;c.2497G>A;c.2614G>A;.	p.G877R;p.G833R;p.G872R;.	c.2629G>A;c.2497G>A;c.2614G>A;c.217G>A	p.Gly877Arg;p.Gly833Arg;p.Gly872Arg;p.Gly73Arg	c.2629G>A;c.2497G>A;c.2614G>A;c.217G>A	p.Gly877Arg;p.Gly833Arg;p.Gly872Arg;p.Gly73Arg	0.91255	0.92824	0.90584	0.86255	0.8433	0.53665	0.98802	0.99953	0.96426	0.98167	0.95858	0.99957	0.98993	0.98972	NA	0.99721	0.79867	0.96618	0.93615	0.94535	0.96869	0.99255	0.89491	0.88046	0.86393	0.97875	0.93663	0.81325	0.87222	0.79454	0.50053	0.81865
1	16989739	A	C	M	R	rs587777053	1	17316234	854;810;849;50	ATP13A2	ENSG00000159363;ENSG00000159363;ENSG00000159363;ENSG00000159363	c.2561T>G;c.2429T>G;c.2546T>G;.	p.M854R;p.M810R;p.M849R;.	c.2561T>G;c.2429T>G;c.2546T>G;c.149T>G	p.Met854Arg;p.Met810Arg;p.Met849Arg;p.Met50Arg	c.2561T>G;c.2429T>G;c.2546T>G;c.149T>G	p.Met854Arg;p.Met810Arg;p.Met849Arg;p.Met50Arg	0.91255	0.92824	0.77913	0.75793	0.8433	0.58761	0.94976	0.68754	0.87835	0.91505	0.85174	0.81835	0.8251	0.911	0.70465	0.93011	0.83804	0.57613	0.91485	0.89838	0.89711	0.87117	0.90706	0.925	0.91232	0.43691	0.98618	0.96098	0.84893	0.81117	0.74766	0.61202
1	16989961	G	A	R	X	rs866035312	1	17316456	819;814;15	ATP13A2	ENSG00000159363;ENSG00000159363;ENSG00000159363	c.2455C>T;c.2440C>T;.	p.R819X;p.R814X;.	c.2455C>T;c.2440C>T;c.43C>T	p.Arg819*;p.Arg814*;p.Arg15*	c.2455C>T;c.2440C>T;c.43C>T	p.Arg819Ter;p.Arg814Ter;p.Arg15Ter	NA	NA	NA	NA	0.12059	0.81001	NA	NA	NA	0.78072	NA	NA	NA	NA	NA	NA	NA	NA	NA	0.99412	0.99401	NA	NA	0.96483	0.95337	0.75233	0.14728	0.16561	0.53577	0.37091	0.29754	0.61202
1	16992345	G	A	Q	X	rs773246271	1	17318840	635;630;630	ATP13A2	ENSG00000159363;ENSG00000159363;ENSG00000159363	c.1903C>T;c.1888C>T;c.1888C>T	p.Q635X;p.Q630X;p.Q630X	c.1903C>T;c.1888C>T;c.1888C>T	p.Gln635*;p.Gln630*;p.Gln630*	c.1903C>T;c.1888C>T;c.1888C>T	p.Gln635Ter;p.Gln630Ter;p.Gln630Ter	NA	NA	NA	NA	0.8433	0.81001	NA	NA	NA	0.91736	NA	NA	NA	NA	NA	NA	NA	NA	NA	0.99412	0.99401	NA	NA	0.99235	0.97972	0.85172	0.99257	0.96564	0.96612	0.94075	0.74766	0.61202
1	16993828	G	A	T	I	rs1057519291	1	17320323	517;512;512	ATP13A2	ENSG00000159363;ENSG00000159363;ENSG00000159363	c.1550C>T;c.1535C>T;c.1535C>T	p.T517I;p.T512I;p.T512I	c.1550C>T;c.1535C>T;c.1535C>T	p.Thr517Ile;p.Thr512Ile;p.Thr512Ile	c.1550C>T;c.1535C>T;c.1535C>T	p.Thr517Ile;p.Thr512Ile;p.Thr512Ile	0.91255	0.83351	0.90584	0.88582	0.8433	0.81001	0.98483	0.96594	0.88289	0.99481	0.99494	0.98776	0.98589	0.99892	0.94292	0.96897	0.78097	0.68608	0.9863	0.9666	0.96605	0.9727	0.8866	0.83166	0.83399	0.96819	0.98193	0.90041	0.97131	0.98026	0.74766	0.61202
1	16996008	C	G	G	R	rs121918227	1	17322503	504;499;499;63;180	ATP13A2	ENSG00000159363;ENSG00000159363;ENSG00000159363;ENSG00000159363;ENSG00000159363	c.1510G>C;c.1495G>C;c.1495G>C;.;c.538G>C	p.G504R;p.G499R;p.G499R;.;p.G180R	c.1510G>C;c.1495G>C;c.1495G>C;c.187G>C;c.538G>C	p.Gly504Arg;p.Gly499Arg;p.Gly499Arg;p.Gly63Arg;p.Gly180Arg	c.1510G>C;c.1495G>C;c.1495G>C;c.187G>C;c.538G>C	p.Gly504Arg;p.Gly499Arg;p.Gly499Arg;p.Gly63Arg;p.Gly180Arg	0.58626	0.48594	0.38813	0.42471	0.45977	0.36528	0.69758	0.88377	0.45404	0.56403	0.94444	0.91405	0.94767	0.89963	0.99157	0.8982	0.71365	0.32942	0.67116	0.82643	0.82419	0.61683	0.93912	0.54088	0.56892	0.98379	0.56611	0.67838	0.65723	0.64652	0.17764	0.61202
1	16996059	G	A	R	X	rs1303653650	1	17322554	487;482;482;46;163	ATP13A2	ENSG00000159363;ENSG00000159363;ENSG00000159363;ENSG00000159363;ENSG00000159363	c.1459C>T;c.1444C>T;c.1444C>T;.;c.487C>T	p.R487X;p.R482X;p.R482X;.;p.R163X	c.1459C>T;c.1444C>T;c.1444C>T;c.136C>T;c.487C>T	p.Arg487*;p.Arg482*;p.Arg482*;p.Arg46*;p.Arg163*	c.1459C>T;c.1444C>T;c.1444C>T;c.136C>T;c.487C>T	p.Arg487Ter;p.Arg482Ter;p.Arg482Ter;p.Arg46Ter;p.Arg163Ter	NA	NA	NA	NA	0.8433	0.81001	NA	NA	NA	0.78451	NA	NA	NA	NA	NA	NA	NA	NA	NA	0.99412	0.99401	NA	NA	0.96229	0.96053	0.83482	0.60854	0.41544	0.70459	0.59092	0.19874	0.61202
1	16996262	G	A	R	X	rs1057519293	1	17322757	449;444;444;8;125;163	ATP13A2	ENSG00000159363;ENSG00000159363;ENSG00000159363;ENSG00000159363;ENSG00000159363;ENSG00000159363	c.1345C>T;c.1330C>T;c.1330C>T;.;c.373C>T;.	p.R449X;p.R444X;p.R444X;.;p.R125X;.	c.1345C>T;c.1330C>T;c.1330C>T;c.22C>T;c.373C>T;c.487C>T	p.Arg449*;p.Arg444*;p.Arg444*;p.Arg8*;p.Arg125*;p.Arg163*	c.1345C>T;c.1330C>T;c.1330C>T;c.22C>T;c.373C>T;c.487C>T	p.Arg449Ter;p.Arg444Ter;p.Arg444Ter;p.Arg8Ter;p.Arg125Ter;p.Arg163Ter	NA	NA	NA	NA	0.169	0.81001	NA	NA	NA	0.64052	NA	NA	NA	NA	NA	NA	NA	NA	NA	0.94367	0.99401	NA	NA	0.93587	0.92686	0.43585	0.21078	0.1692	0.40687	0.26616	0.11204	0.73137
1	17004399	G	A	R	W	rs199624796	1	17330894	164;159;159;68	ATP13A2	ENSG00000159363;ENSG00000159363;ENSG00000159363;ENSG00000159363	c.490C>T;c.475C>T;c.475C>T;.	p.R164W;p.R159W;p.R159W;.	c.490C>T;c.475C>T;c.475C>T;c.202C>T	p.Arg164Trp;p.Arg159Trp;p.Arg159Trp;p.Arg68Trp	c.490C>T;c.475C>T;c.475C>T;c.202C>T	p.Arg164Trp;p.Arg159Trp;p.Arg159Trp;p.Arg68Trp	0.91255	0.83351	0.90584	0.92359	0.8433	0.81001	0.78151	0.69287	0.901	0.92317	0.81272	0.79567	0.92325	0.89101	0.79987	0.82328	0.77464	0.36518	0.73355	0.84984	0.84788	0.92564	0.84482	0.92302	0.93335	0.99042	0.65269	0.74132	0.78272	0.78807	0.74766	0.92422
1	17004805	G	A	Q	X	rs1057519292	1	17331300	122;122;122;26	ATP13A2	ENSG00000159363;ENSG00000159363;ENSG00000159363;ENSG00000159363	c.364C>T;c.364C>T;c.364C>T;.	p.Q122X;p.Q122X;p.Q122X;.	c.364C>T;c.364C>T;c.364C>T;c.76C>T	p.Gln122*;p.Gln122*;p.Gln122*;p.Gln26*	c.364C>T;c.364C>T;c.364C>T;c.76C>T	p.Gln122Ter;p.Gln122Ter;p.Gln122Ter;p.Gln26Ter	NA	NA	NA	NA	0.04257	0.81001	NA	NA	NA	0.66443	NA	NA	NA	NA	NA	NA	NA	NA	NA	0.99412	0.99401	0.59201	NA	0.94428	0.93752	0.55655	0.20144	0.05486	0.60904	0.41965	0.36249	0.73137
1	17005450	C	T	W	X	rs373607247	1	17331945	71;71;71	ATP13A2	ENSG00000159363;ENSG00000159363;ENSG00000159363	c.212G>A;c.212G>A;c.212G>A	p.W71X;p.W71X;p.W71X	c.212G>A;c.212G>A;c.212G>A	p.Trp71*;p.Trp71*;p.Trp71*	c.212G>A;c.212G>A;c.212G>A	p.Trp71Ter;p.Trp71Ter;p.Trp71Ter	NA	NA	NA	NA	0.48115	0.81001	NA	NA	NA	0.73645	NA	NA	NA	NA	NA	NA	NA	NA	NA	0.99412	0.99401	NA	NA	0.96873	0.96582	0.60251	0.38209	0.18298	0.79909	0.71138	0.30533	0.73137
1	17022637	T	A	I	F	NA	1	17349132	246	SDHB	ENSG00000117118	c.736A>T	p.I246F	c.736A>T	p.Ile246Phe	c.736A>T	p.Ile246Phe	0.91255	0.92824	0.70673	0.72923	0.8433	0.81001	0.96873	0.96908	0.65972	0.97207	0.99636	0.98602	0.97306	0.9917	0.95375	0.98916	0.66415	0.70794	0.98053	0.95834	0.95772	0.92088	0.95374	0.85457	0.86146	0.45694	0.96736	0.88714	0.94737	0.94683	0.74766	0.73137
1	17022648	C	T	R	H	rs74315368	1	17349143	242	SDHB	ENSG00000117118	c.725G>A	p.R242H	c.725G>A	p.Arg242His	c.725G>A	p.Arg242His	0.91255	0.92824	0.90584	0.97372	0.8433	0.81001	0.92281	0.98796	0.73579	0.93723	0.99187	0.99244	0.97452	0.98869	0.99076	0.98624	0.64997	0.81644	0.96863	0.91634	0.96002	0.94798	0.96647	0.88715	0.92158	0.99661	0.97647	0.89231	0.94286	0.95993	0.74766	0.73137
1	17022649	G	A	R	C	rs786203251	1	17349144	242	SDHB	ENSG00000117118	c.724C>T	p.R242C	c.724C>T	p.Arg242Cys	c.724C>T	p.Arg242Cys	0.91255	0.92824	0.90584	0.97372	0.8433	0.81001	0.94693	0.98824	0.91017	0.96302	0.98048	0.99469	0.97398	0.99919	0.99076	0.99117	0.66836	0.87726	0.98419	0.96925	0.96875	0.9789	0.80045	0.92492	0.92608	0.99734	0.98907	0.94525	0.98489	0.99201	0.74766	0.73137
1	17022649	G	T	R	S	rs786203251	1	17349144	242	SDHB	ENSG00000117118	c.724C>A	p.R242S	c.724C>A	p.Arg242Ser	c.724C>A	p.Arg242Ser	0.91255	0.92824	0.90584	0.97372	0.8433	0.81001	0.79425	0.98562	0.78807	0.87265	0.99834	0.98807	0.97451	0.99006	0.98028	0.98984	0.63074	0.80146	0.94967	0.95856	0.95793	0.96856	0.94607	0.90068	0.90837	0.88817	0.99218	0.95723	0.93721	0.96485	0.74766	0.73137
1	17022676	T	A	K	X	NA	1	17349171	233	SDHB	ENSG00000117118	c.697A>T	p.K233X	c.697A>T	p.Lys233*	c.697A>T	p.Lys233Ter	NA	NA	NA	NA	0.62929	0.81001	NA	NA	NA	0.97426	NA	NA	NA	NA	NA	NA	NA	NA	NA	0.99412	0.99401	NA	NA	0.98528	0.98486	0.75413	0.81501	0.25343	0.85137	0.79127	0.74766	0.73137
1	17022685	G	A	R	C	rs138996609	1	17349180	230	SDHB	ENSG00000117118	c.688C>T	p.R230C	c.688C>T	p.Arg230Cys	c.688C>T	p.Arg230Cys	0.91255	0.92824	0.90584	0.97372	0.8433	0.81001	0.9928	0.97369	0.92391	0.86191	0.98502	0.99191	0.97195	0.99578	NA	0.99547	0.668	0.79683	0.98931	0.96319	0.9626	0.99309	0.98017	0.92601	0.92297	0.99661	0.96219	0.88682	0.97916	0.98271	0.74766	0.73137
1	17022719	C	T	W	X	rs916516745	1	17349214	218	SDHB	ENSG00000117118	c.654G>A	p.W218X	c.654G>A	p.Trp218*	c.654G>A	p.Trp218Ter	NA	NA	NA	NA	0.8433	0.81001	NA	NA	NA	0.99015	NA	NA	NA	NA	NA	NA	NA	NA	NA	0.99412	0.99401	NA	NA	0.9924	0.99306	0.7244	0.96688	0.39986	0.94205	0.92335	0.74766	0.8544
1	17022720	C	T	W	X	NA	1	17349215	218	SDHB	ENSG00000117118	c.653G>A	p.W218X	c.653G>A	p.Trp218*	c.653G>A	p.Trp218Ter	NA	NA	NA	NA	0.8433	0.81001	NA	NA	NA	0.99015	NA	NA	NA	NA	NA	NA	NA	NA	NA	0.99412	0.99401	NA	NA	0.99486	0.99556	0.73218	0.96688	0.39986	0.94205	0.92335	0.74766	0.8544
1	17023975	G	A	Q	X	rs876658461	1	17350470	214;200	SDHB	ENSG00000117118;ENSG00000117118	c.640C>T;.	p.Q214X;.	c.640C>T;c.598C>T	p.Gln214*;p.Gln200*	c.640C>T;c.598C>T	p.Gln214Ter;p.Gln200Ter	NA	NA	NA	NA	0.8433	0.81001	NA	NA	NA	0.99481	NA	NA	NA	NA	NA	NA	NA	NA	NA	0.99412	0.99401	NA	NA	0.99945	0.99926	0.83264	0.98653	0.96019	0.99719	0.99657	0.74766	0.92422
1	17024013	C	T	W	X	rs1060503759	1	17350508	201;187	SDHB	ENSG00000117118;ENSG00000117118	c.602G>A;.	p.W201X;.	c.602G>A;c.560G>A	p.Trp201*;p.Trp187*	c.602G>A;c.560G>A	p.Trp201Ter;p.Trp187Ter	NA	NA	NA	NA	0.8433	0.81001	NA	NA	NA	0.97207	NA	NA	NA	NA	NA	NA	NA	NA	NA	0.99412	0.99401	NA	NA	0.99016	0.99254	0.78912	0.86783	0.32481	0.94205	0.92776	0.74766	0.92422
1	17024015	C	A	W	C	rs397516836	1	17350510	200;186	SDHB	ENSG00000117118;ENSG00000117118	c.600G>T;.	p.W200C;.	c.600G>T;c.558G>T	p.Trp200Cys;p.Trp186Cys	c.600G>T;c.558G>T	p.Trp200Cys;p.Trp186Cys	0.91255	0.92824	0.90584	0.97372	0.8433	0.81001	0.971	0.96798	0.99506	0.9941	0.99507	0.98606	0.98492	0.98183	NA	0.98115	0.68859	0.98239	0.98521	0.96665	0.9661	0.99874	0.99173	0.90903	0.92158	0.59166	0.9029	0.82182	0.95175	0.96017	0.74766	0.92422
1	17024028	C	T	C	Y	rs876658367	1	17350523	196;182	SDHB	ENSG00000117118;ENSG00000117118	c.587G>A;.	p.C196Y;.	c.587G>A;c.545G>A	p.Cys196Tyr;p.Cys182Tyr	c.587G>A;c.545G>A	p.Cys196Tyr;p.Cys182Tyr	0.91255	0.92824	0.90584	0.97372	0.8433	0.81001	0.97651	0.99983	0.98712	0.99822	0.99988	0.99987	0.99265	0.98834	0.99208	0.99741	0.71214	0.96428	0.98905	0.97014	0.96964	0.99782	0.98113	0.83733	0.89947	0.88106	0.86783	0.88386	0.98773	0.98809	0.74766	0.92422
1	17024040	C	T	C	Y	rs397516835	1	17350535	192;178	SDHB	ENSG00000117118;ENSG00000117118	c.575G>A;.	p.C192Y;.	c.575G>A;c.533G>A	p.Cys192Tyr;p.Cys178Tyr	c.575G>A;c.533G>A	p.Cys192Tyr;p.Cys178Tyr	0.91255	0.92824	0.90584	0.97372	0.8433	0.81001	0.97651	0.99982	0.98946	0.98563	0.99986	0.99987	0.98801	0.98799	0.99641	0.99779	0.71214	0.95174	0.9891	0.97015	0.96965	0.99918	0.99576	0.85846	0.90611	0.87661	0.86783	0.8941	0.9877	0.98806	0.74766	0.92422
1	17024041	A	G	C	R	rs786202732	1	17350536	192;178	SDHB	ENSG00000117118;ENSG00000117118	c.574T>C;.	p.C192R;.	c.574T>C;c.532T>C	p.Cys192Arg;p.Cys178Arg	c.574T>C;c.532T>C	p.Cys192Arg;p.Cys178Arg	0.91255	0.92824	0.90584	0.97372	0.8433	0.81001	0.97651	0.99982	0.99367	0.99863	0.99984	0.99987	0.98831	0.997	0.99767	0.99705	0.72121	0.94077	0.9891	0.97383	0.97341	0.99958	0.99254	0.90727	0.88518	0.84077	0.9284	0.97708	0.98388	0.98308	0.74766	0.92422
1	17024062	C	A	E	X	NA	1	17350557	185;171	SDHB	ENSG00000117118;ENSG00000117118	c.553G>T;.	p.E185X;.	c.553G>T;c.511G>T	p.Glu185*;p.Glu171*	c.553G>T;c.511G>T	p.Glu185Ter;p.Glu171Ter	NA	NA	NA	NA	0.8433	0.81001	NA	NA	NA	0.99337	NA	NA	NA	NA	NA	NA	NA	NA	NA	0.99412	0.99401	NA	NA	0.99364	0.99484	0.72136	0.94478	0.33318	0.99363	0.99214	0.74766	0.92422
1	17027763	C	A	E	X	rs794728946	1	17354258	176;162;119	SDHB	ENSG00000117118;ENSG00000117118;ENSG00000117118	c.526G>T;.;.	p.E176X;.;.	c.526G>T;c.484G>T;c.355G>T	p.Glu176*;p.Glu162*;p.Glu119*	c.526G>T;c.484G>T;c.355G>T	p.Glu176Ter;p.Glu162Ter;p.Glu119Ter	NA	NA	NA	NA	0.53742	0.81001	NA	NA	NA	0.96072	NA	NA	NA	NA	NA	NA	NA	NA	NA	0.99412	0.99401	NA	NA	0.99502	0.9969	0.70025	0.75717	0.41298	0.9941	0.99388	0.74766	0.73137
1	17027784	G	A	Q	X	NA	1	17354279	169;155;112	SDHB	ENSG00000117118;ENSG00000117118;ENSG00000117118	c.505C>T;.;.	p.Q169X;.;.	c.505C>T;c.463C>T;c.334C>T	p.Gln169*;p.Gln155*;p.Gln112*	c.505C>T;c.463C>T;c.334C>T	p.Gln169Ter;p.Gln155Ter;p.Gln112Ter	NA	NA	NA	NA	0.8433	0.81001	NA	NA	NA	0.97426	NA	NA	NA	NA	NA	NA	NA	NA	NA	0.99412	0.99401	NA	NA	0.99213	0.98889	0.85918	0.78469	0.4459	0.99856	0.99826	0.74766	0.73137
1	17027787	G	A	Q	X	NA	1	17354282	168;154;111	SDHB	ENSG00000117118;ENSG00000117118;ENSG00000117118	c.502C>T;.;.	p.Q168X;.;.	c.502C>T;c.460C>T;c.331C>T	p.Gln168*;p.Gln154*;p.Gln111*	c.502C>T;c.460C>T;c.331C>T	p.Gln168Ter;p.Gln154Ter;p.Gln111Ter	NA	NA	NA	NA	0.38917	0.81001	NA	NA	NA	0.85238	NA	NA	NA	NA	NA	NA	NA	NA	NA	0.99412	0.99401	NA	NA	0.98799	0.98521	0.60091	0.43516	0.41153	0.72868	0.64093	0.3074	0.73137
1	17027790	T	A	K	X	rs1060503753	1	17354285	167;153;110	SDHB	ENSG00000117118;ENSG00000117118;ENSG00000117118	c.499A>T;.;.	p.K167X;.;.	c.499A>T;c.457A>T;c.328A>T	p.Lys167*;p.Lys153*;p.Lys110*	c.499A>T;c.457A>T;c.328A>T	p.Lys167Ter;p.Lys153Ter;p.Lys110Ter	NA	NA	NA	NA	0.8433	0.81001	NA	NA	NA	0.97961	NA	NA	NA	NA	NA	NA	NA	NA	NA	0.99412	0.99401	NA	NA	0.98547	0.98312	0.77505	0.64583	0.1955	0.88111	0.83852	0.74766	0.73137
1	17027799	G	A	Q	X	NA	1	17354294	164;150;107	SDHB	ENSG00000117118;ENSG00000117118;ENSG00000117118	c.490C>T;.;.	p.Q164X;.;.	c.490C>T;c.448C>T;c.319C>T	p.Gln164*;p.Gln150*;p.Gln107*	c.490C>T;c.448C>T;c.319C>T	p.Gln164Ter;p.Gln150Ter;p.Gln107Ter	NA	NA	NA	NA	0.39109	0.81001	NA	NA	NA	0.95956	NA	NA	NA	NA	NA	NA	NA	NA	NA	0.99412	0.99401	NA	NA	0.97998	0.97789	0.82336	0.47552	0.37021	0.94641	0.91049	0.37823	0.73137
1	17027844	G	A	Q	X	rs876658451	1	17354339	149;135;92	SDHB	ENSG00000117118;ENSG00000117118;ENSG00000117118	c.445C>T;.;.	p.Q149X;.;.	c.445C>T;c.403C>T;c.274C>T	p.Gln149*;p.Gln135*;p.Gln92*	c.445C>T;c.403C>T;c.274C>T	p.Gln149Ter;p.Gln135Ter;p.Gln92Ter	NA	NA	NA	NA	0.8433	0.81001	NA	NA	NA	0.97207	NA	NA	NA	NA	NA	NA	NA	NA	NA	0.99412	0.99401	NA	NA	0.99217	0.96897	0.6763	0.7432	0.39688	0.8984	0.81035	0.74766	0.73137
1	17027848	A	C	Y	X	rs1060503763	1	17354343	147;133;90	SDHB	ENSG00000117118;ENSG00000117118;ENSG00000117118	c.441T>G;.;.	p.Y147X;.;.	c.441T>G;c.399T>G;c.270T>G	p.Tyr147*;p.Tyr133*;p.Tyr90*	c.441T>G;c.399T>G;c.270T>G	p.Tyr147Ter;p.Tyr133Ter;p.Tyr90Ter	NA	NA	NA	NA	0.8433	0.81001	NA	NA	NA	0.96644	NA	NA	NA	NA	NA	NA	NA	NA	NA	0.99412	0.99401	NA	NA	0.96474	0.97196	0.69901	0.30407	0.45428	0.52848	0.3994	0.23983	0.73137
1	17028649	G	C	S	X	rs786203506	1	17355144	125;111;68	SDHB	ENSG00000117118;ENSG00000117118;ENSG00000117118	c.374C>G;.;.	p.S125X;.;.	c.374C>G;c.332C>G;c.203C>G	p.Ser125*;p.Ser111*;p.Ser68*	c.374C>G;c.332C>G;c.203C>G	p.Ser125Ter;p.Ser111Ter;p.Ser68Ter	NA	NA	NA	NA	0.62929	0.81001	NA	NA	NA	0.93487	NA	NA	NA	NA	NA	NA	NA	NA	NA	0.99412	0.99401	NA	NA	0.99334	0.99369	0.67859	0.95711	0.92207	0.99862	0.99929	0.74766	0.73137
1	17028649	G	T	S	X	rs786203506	1	17355144	125;111;68	SDHB	ENSG00000117118;ENSG00000117118;ENSG00000117118	c.374C>A;.;.	p.S125X;.;.	c.374C>A;c.332C>A;c.203C>A	p.Ser125*;p.Ser111*;p.Ser68*	c.374C>A;c.332C>A;c.203C>A	p.Ser125Ter;p.Ser111Ter;p.Ser68Ter	NA	NA	NA	NA	0.62929	0.81001	NA	NA	NA	0.93487	NA	NA	NA	NA	NA	NA	NA	NA	NA	0.99412	0.99401	NA	NA	0.98625	0.98695	0.67916	0.94896	0.93495	0.99163	0.99539	0.74766	0.73137
1	17028680	G	A	R	X	rs751000085	1	17355175	115;101;58	SDHB	ENSG00000117118;ENSG00000117118;ENSG00000117118	c.343C>T;.;.	p.R115X;.;.	c.343C>T;c.301C>T;c.172C>T	p.Arg115*;p.Arg101*;p.Arg58*	c.343C>T;c.301C>T;c.172C>T	p.Arg115Ter;p.Arg101Ter;p.Arg58Ter	NA	NA	NA	NA	0.24685	0.81001	NA	NA	NA	0.9775	NA	NA	NA	NA	NA	NA	NA	NA	NA	0.98017	0.99401	NA	NA	0.97516	0.96234	0.93458	0.39002	0.21406	0.85328	0.7566	0.35242	0.73137
1	17028721	C	T	C	Y	rs74315371	1	17355216	101;87;44	SDHB	ENSG00000117118;ENSG00000117118;ENSG00000117118	c.302G>A;.;.	p.C101Y;.;.	c.302G>A;c.260G>A;c.131G>A	p.Cys101Tyr;p.Cys87Tyr;p.Cys44Tyr	c.302G>A;c.260G>A;c.131G>A	p.Cys101Tyr;p.Cys87Tyr;p.Cys44Tyr	0.91255	0.57104	0.90584	0.97372	0.8433	0.81001	0.98597	0.99906	0.99067	0.99548	0.96021	0.99951	0.95944	0.98071	0.9928	0.99392	0.71214	0.94217	0.9901	0.96676	0.96621	0.87398	0.97849	0.82733	0.91509	0.83778	0.64717	0.94539	0.99447	0.99723	0.74766	0.73137
1	17028724	G	A	S	F	rs121917755	1	17355219	100;86;43	SDHB	ENSG00000117118;ENSG00000117118;ENSG00000117118	c.299C>T;.;.	p.S100F;.;.	c.299C>T;c.257C>T;c.128C>T	p.Ser100Phe;p.Ser86Phe;p.Ser43Phe	c.299C>T;c.257C>T;c.128C>T	p.Ser100Phe;p.Ser86Phe;p.Ser43Phe	0.91255	0.92824	0.90584	0.97372	0.8433	0.81001	0.99205	0.99117	0.87687	0.96187	0.96837	0.99712	0.98024	0.9822	0.9605	0.97589	0.62504	0.72513	0.98976	0.97375	0.97333	0.99255	0.98113	0.9059	0.91593	0.9059	0.72801	0.93412	0.99847	0.99951	0.74766	0.83141
1	17033071	G	T	S	X	NA	1	17359566	92;78;35	SDHB	ENSG00000117118;ENSG00000117118;ENSG00000117118	c.275C>A;.;.	p.S92X;.;.	c.275C>A;c.233C>A;c.104C>A	p.Ser92*;p.Ser78*;p.Ser35*	c.275C>A;c.233C>A;c.104C>A	p.Ser92Ter;p.Ser78Ter;p.Ser35Ter	NA	NA	NA	NA	0.8433	0.81001	NA	NA	NA	0.9884	NA	NA	NA	NA	NA	NA	NA	NA	NA	0.99412	0.99401	NA	NA	0.9848	0.97417	0.64423	0.99318	0.47876	0.93182	0.89198	0.74766	0.73137
1	17033072	A	G	S	P	NA	1	17359567	92;78;35	SDHB	ENSG00000117118;ENSG00000117118;ENSG00000117118	c.274T>C;.;.	p.S92P;.;.	c.274T>C;c.232T>C;c.103T>C	p.Ser92Pro;p.Ser78Pro;p.Ser35Pro	c.274T>C;c.232T>C;c.103T>C	p.Ser92Pro;p.Ser78Pro;p.Ser35Pro	0.91255	0.92824	0.90584	0.88582	0.8433	0.81001	0.99167	0.99092	0.78388	0.97095	0.96966	0.99641	0.96955	0.99628	0.8992	0.96699	0.65032	0.77112	0.98938	0.97035	0.96986	0.94827	0.95512	0.89392	0.76394	0.91972	0.99069	0.99335	0.96107	0.93977	0.74766	0.73137
1	17033075	T	A	R	X	rs878854575	1	17359570	91;77;34	SDHB	ENSG00000117118;ENSG00000117118;ENSG00000117118	c.271A>T;.;.	p.R91X;.;.	c.271A>T;c.229A>T;c.100A>T	p.Arg91*;p.Arg77*;p.Arg34*	c.271A>T;c.229A>T;c.100A>T	p.Arg91Ter;p.Arg77Ter;p.Arg34Ter	NA	NA	NA	NA	0.8433	0.81001	NA	NA	NA	0.98929	NA	NA	NA	NA	NA	NA	NA	NA	NA	0.99412	0.99401	NA	NA	0.97919	0.97035	0.86003	0.75763	0.29415	0.68567	0.58232	0.1384	0.73137
1	17033078	G	A	R	X	rs74315366	1	17359573	90;76;33	SDHB	ENSG00000117118;ENSG00000117118;ENSG00000117118	c.268C>T;.;.	p.R90X;.;.	c.268C>T;c.226C>T;c.97C>T	p.Arg90*;p.Arg76*;p.Arg33*	c.268C>T;c.226C>T;c.97C>T	p.Arg90Ter;p.Arg76Ter;p.Arg33Ter	NA	NA	NA	NA	0.8433	0.81001	NA	NA	NA	0.9926	NA	NA	NA	NA	NA	NA	NA	NA	NA	0.99412	0.99401	NA	NA	0.97575	0.97232	0.88194	0.8645	0.18123	0.81283	0.72991	0.25632	0.73137
1	17044778	A	C	Y	X	NA	1	17371273	61;47;4	SDHB	ENSG00000117118;ENSG00000117118;ENSG00000117118	c.183T>G;.;.	p.Y61X;.;.	c.183T>G;c.141T>G;c.12T>G	p.Tyr61*;p.Tyr47*;p.Tyr4*	c.183T>G;c.141T>G;c.12T>G	p.Tyr61Ter;p.Tyr47Ter;p.Tyr4Ter	NA	NA	NA	NA	0.8433	0.81001	NA	NA	NA	0.89242	NA	NA	NA	NA	NA	NA	NA	NA	NA	0.99412	0.99401	NA	NA	0.66738	0.93447	0.32869	0.20593	0.31305	0.16945	0.08513	0.74766	0.61202
1	17044820	C	T	W	X	rs1060503762	1	17371315	47;33	SDHB	ENSG00000117118;ENSG00000117118	c.141G>A;.	p.W47X;.	c.141G>A;c.99G>A	p.Trp47*;p.Trp33*	c.141G>A;c.99G>A	p.Trp47Ter;p.Trp33Ter	NA	NA	NA	NA	0.8433	0.81001	NA	NA	NA	0.91621	NA	NA	NA	NA	NA	NA	NA	NA	NA	0.99412	0.99401	NA	NA	0.98702	0.99029	0.73454	0.76186	0.31347	0.95332	0.94781	0.74766	0.61202
1	17044825	G	A	R	X	rs74315370	1	17371320	46;32	SDHB	ENSG00000117118;ENSG00000117118	c.136C>T;.	p.R46X;.	c.136C>T;c.94C>T	p.Arg46*;p.Arg32*	c.136C>T;c.94C>T	p.Arg46Ter;p.Arg32Ter	NA	NA	NA	NA	0.62929	0.81001	NA	NA	NA	0.9255	NA	NA	NA	NA	NA	NA	NA	NA	NA	0.94255	0.99401	NA	NA	0.98193	0.97768	0.88372	0.439	0.41166	0.73305	0.64196	0.43622	0.61202
1	17044825	G	C	R	G	rs74315370	1	17371320	46;32	SDHB	ENSG00000117118;ENSG00000117118	c.136C>G;.	p.R46G;.	c.136C>G;c.94C>G	p.Arg46Gly;p.Arg32Gly	c.136C>G;c.94C>G	p.Arg46Gly;p.Arg32Gly	0.91255	0.92824	0.90584	0.97372	0.62929	0.81001	0.99205	0.99601	0.87988	0.99611	0.96485	0.99823	0.97962	0.9844	0.99019	0.98751	0.65697	0.53748	0.99005	0.95511	0.95444	0.96394	0.98579	0.69942	0.65808	0.94457	0.45465	0.53609	0.84445	0.74875	0.43622	0.61202
1	17044882	G	A	R	X	rs74315369	1	17371377	27;13	SDHB	ENSG00000117118;ENSG00000117118	c.79C>T;.	p.R27X;.	c.79C>T;c.37C>T	p.Arg27*;p.Arg13*	c.79C>T;c.37C>T	p.Arg27Ter;p.Arg13Ter	NA	NA	NA	NA	0.47681	0.81001	NA	NA	NA	0.91276	NA	NA	NA	NA	NA	NA	NA	NA	NA	0.96	0.99401	NA	NA	0.97376	0.96513	0.81423	0.66966	0.26796	0.66142	0.56581	0.74766	0.61202
1	17053950	G	A	Q	X	NA	1	17380445	24	SDHB	ENSG00000117118	c.70C>T	p.Q24X	c.70C>T	p.Gln24*	c.70C>T	p.Gln24Ter	NA	NA	NA	NA	0.15947	0.81001	NA	NA	NA	0.76573	NA	NA	NA	NA	NA	NA	NA	NA	NA	0.99412	0.99401	NA	NA	0.99843	0.99914	0.91112	0.36352	0.68352	0.87392	0.81533	0.98316	0.08003
1	17053994	A	T	L	X	rs786203800	1	17380489	9	SDHB	ENSG00000117118	c.26T>A	p.L9X	c.26T>A	p.Leu9*	c.26T>A	p.Leu9Ter	NA	NA	NA	NA	0.62929	0.81001	NA	NA	NA	0.71765	NA	NA	NA	NA	NA	NA	NA	NA	NA	0.99412	0.99401	NA	NA	0.98207	0.9819	0.34007	0.34944	0.20156	0.77666	0.68227	0.98316	0.08003
1	17262194	T	A	L	H	rs142129409	1	17588689	112	PADI3	ENSG00000142619	c.335T>A	p.L112H	c.335T>A	p.Leu112His	c.335T>A	p.Leu112His	0.91255	0.83351	0.90584	0.8111	0.62929	0.44746	0.73286	0.23884	0.88224	0.96416	0.47215	0.40307	0.5963	0.7562	NA	0.49325	0.53867	0.59379	0.53265	0.35742	0.76157	0.02679	NA	0.79509	0.76324	0.38899	0.68563	0.50747	0.7576	0.74993	0.22067	0.25195
1	17267938	C	T	R	W	rs139876092	1	17594433	210	PADI3	ENSG00000142619	c.628C>T	p.R210W	c.628C>T	p.Arg210Trp	c.628C>T	p.Arg210Trp	0.52492	0.79402	0.21573	0.06944	0.39594	0.28307	0.76211	0.20122	0.7698	0.3314	0.10085	0.11176	0.22606	0.32006	NA	0.31322	0.1187	0.13721	0.4072	0.01141	0.29783	0.10675	NA	0.27885	0.365	0.5898	0.4328	0.54004	0.22834	0.23946	0.14211	0.37627
1	17270903	A	G	T	A	rs139426141	1	17597398	286	PADI3	ENSG00000142619	c.856A>G	p.T286A	c.856A>G	p.Thr286Ala	c.856A>G	p.Thr286Ala	0.44029	0.2886	0.54283	0.51426	0.8433	0.42717	0.53716	0.15608	0.64132	0.86725	0.00803	0.06664	NA	0.5377	NA	0.43928	0.14775	0.51233	0.33064	0.0065	0.27756	0.11106	NA	0.59699	0.53376	0.86346	0.88569	0.72345	0.66954	0.67789	0.44174	0.22052
1	17270928	C	T	A	V	rs144080386	1	17597423	294	PADI3	ENSG00000142619	c.881C>T	p.A294V	c.881C>T	p.Ala294Val	c.881C>T	p.Ala294Val	0.7849	0.83351	0.90584	0.84481	0.8433	0.53665	0.8823	0.32722	0.69835	0.9941	0.66114	0.54927	NA	0.75211	NA	0.51141	0.49332	0.71702	0.58677	0.03819	0.46015	0.01257	NA	0.78061	0.86664	0.98518	0.87362	0.71634	0.91909	0.93089	0.74766	0.22052
1	17280704	C	T	R	W	rs140482516	1	17607199	557	PADI3	ENSG00000142619	c.1669C>T	p.R557W	c.1669C>T	p.Arg557Trp	c.1669C>T	p.Arg557Trp	0.7849	0.79402	0.90584	0.75168	0.37227	0.39856	0.83286	0.29085	0.90648	0.57177	0.59024	0.48533	NA	0.4983	NA	0.59606	0.27001	0.39967	0.5665	0.05204	0.48936	0.08678	NA	0.69942	0.7097	0.97651	0.48306	0.61102	0.63494	0.55803	0.25051	0.32782
1	17280779	G	A	A	T	rs34097903	1	17607274	582	PADI3	ENSG00000142619	c.1744G>A	p.A582T	c.1744G>A	p.Ala582Thr	c.1744G>A	p.Ala582Thr	0.35918	0.29056	0.54824	0.49043	0.8433	0.50402	0.68172	0.32722	0.68178	0.67995	0.3654	0.20632	NA	0.39643	NA	0.53483	0.39532	0.3553	0.4157	0.00794	0.29202	0.07905	NA	0.7162	0.66137	0.95491	0.8189	0.58181	0.65238	0.62703	0.74766	0.28877
1	17282897	C	A	P	T	rs144944758	1	17609392	605	PADI3	ENSG00000142619	c.1813C>A	p.P605T	c.1813C>A	p.Pro605Thr	c.1813C>A	p.Pro605Thr	0.91255	0.92824	0.90584	0.97372	0.8433	0.52935	0.88303	0.52642	0.9587	0.96758	0.79849	0.73468	0.584	0.91611	NA	0.73335	0.51325	0.58279	0.58937	0.33788	0.73415	0.44388	NA	0.62053	0.60427	0.79977	0.91711	0.78051	0.772	0.72405	0.74766	0.28877
1	17283039	G	A	R	K	rs1437225536	1	17609534	652	PADI3	ENSG00000142619	c.1955G>A	p.R652K	c.1955G>A	p.Arg652Lys	c.1955G>A	p.Arg652Lys	0.91255	0.92824	0.90584	0.88582	0.8433	0.49512	0.88303	0.31731	0.60982	0.85979	0.75956	0.64977	0.21213	0.8124	0.9913	0.66424	0.49604	0.65944	0.6419	0.74985	0.74658	0.85468	NA	0.77787	0.77717	0.79775	0.88779	0.79276	0.93168	0.91871	0.74766	0.28877
1	17382046	T	A	H	Q	rs775156958	1	17708541	211	PADI6	ENSG00000276747	c.633T>A	p.H211Q	c.633T>A	p.His211Gln	c.633T>A	p.His211Gln	NA	0.5664	NA	NA	NA	NA	0.79018	NA	NA	0.8136	NA	NA	NA	NA	NA	0.24236	NA	0.33195	0.33613	0.37971	0.67162	NA	NA	0.30425	0.17962	0.09594	0.22039	NA	NA	NA	0.12794	0.01388
1	17392121	C	T	Q	X	rs1057517683	1	17718616	324	PADI6	ENSG00000276747	c.970C>T	p.Q324X	c.970C>T	p.Gln324*	c.970C>T	p.Gln324Ter	NA	NA	NA	NA	NA	NA	NA	NA	NA	0.03613	NA	NA	NA	NA	NA	NA	NA	NA	NA	0.34601	0.33706	NA	NA	0.99783	0.31767	0.09224	0.28968	NA	NA	NA	0.22208	0.00478
1	17394041	C	T	Q	X	rs1057517681	1	17720537	381	PADI6	ENSG00000276747	c.1141C>T	p.Q381X	c.1141C>T	p.Gln381*	c.1141C>T	p.Gln381Ter	NA	NA	NA	NA	NA	NA	NA	NA	NA	0.0479	NA	NA	NA	NA	NA	NA	NA	NA	NA	0.08389	0.07427	NA	NA	0.97869	0.12611	0.06754	0.15627	NA	NA	NA	0.37938	0.00478
1	17395663	G	A	G	R	rs1057517684	1	17722159	540	PADI6	ENSG00000276747	c.1618G>A	p.G540R	c.1618G>A	p.Gly540Arg	c.1618G>A	p.Gly540Arg	NA	0.7415	NA	NA	NA	NA	NA	NA	NA	0.35194	NA	NA	NA	NA	NA	0.3172	NA	0.16416	0.23497	0.53182	0.52568	NA	NA	0.43542	0.16967	0.09214	0.43894	NA	NA	NA	0.30962	0.00478
1	18634383	C	T	R	C	rs1392068839	1	18960877	56;56;56	PAX7	ENSG00000009709;ENSG00000009709;ENSG00000009709	c.166C>T;c.166C>T;c.166C>T	p.R56C;p.R56C;p.R56C	c.166C>T;c.166C>T;c.166C>T	p.Arg56Cys;p.Arg56Cys;p.Arg56Cys	c.166C>T;c.166C>T;c.166C>T	p.Arg56Cys;p.Arg56Cys;p.Arg56Cys	0.91255	0.92824	0.90584	0.97372	0.62929	0.81001	0.90531	0.99867	0.92433	0.97095	0.95812	0.99908	0.97782	0.99765	0.99389	0.9942	0.86473	0.99016	0.99924	0.95667	0.95603	0.96158	0.98514	0.89002	0.92036	0.99901	0.71636	0.79168	0.94162	0.9342	0.74766	0.34471
1	18635222	C	T	R	X	NA	1	18961716	145;145;145	PAX7	ENSG00000009709;ENSG00000009709;ENSG00000009709	c.433C>T;c.433C>T;c.433C>T	p.R145X;p.R145X;p.R145X	c.433C>T;c.433C>T;c.433C>T	p.Arg145*;p.Arg145*;p.Arg145*	c.433C>T;c.433C>T;c.433C>T	p.Arg145Ter;p.Arg145Ter;p.Arg145Ter	NA	NA	NA	NA	0.8433	0.81001	NA	NA	NA	0.97856	NA	NA	NA	NA	NA	NA	NA	NA	NA	0.95112	0.95039	NA	NA	0.99398	0.99638	0.83629	0.50529	0.34994	0.85717	0.79923	0.74766	0.34471
1	18877498	G	A	S	L	rs137852937	1	19203992	352;352;352;292	ALDH4A1	ENSG00000159423;ENSG00000159423;ENSG00000159423;ENSG00000159423	c.1055C>T;c.1055C>T;c.1055C>T;c.875C>T	p.S352L;p.S352L;p.S352L;p.S292L	c.1055C>T;c.1055C>T;c.1055C>T;c.875C>T	p.Ser352Leu;p.Ser352Leu;p.Ser352Leu;p.Ser292Leu	c.1055C>T;c.1055C>T;c.1055C>T;c.875C>T	p.Ser352Leu;p.Ser352Leu;p.Ser352Leu;p.Ser292Leu	0.91255	0.92824	0.90584	0.8111	0.53742	0.81001	0.98769	0.35405	0.85541	0.98368	0.84803	0.72773	0.67145	0.8887	NA	0.75999	0.47019	0.61706	0.94161	0.66809	0.83931	0.86044	0.97886	0.8648	0.69186	0.97426	0.80057	0.90304	0.90961	0.84293	0.74766	0.61202
1	19227428	C	T	W	X	NA	1	19553922	696;695;674	EMC1	ENSG00000127463;ENSG00000127463;ENSG00000127463	c.2087G>A;c.2084G>A;c.2021G>A	p.W696X;p.W695X;p.W674X	c.2087G>A;c.2084G>A;c.2021G>A	p.Trp696*;p.Trp695*;p.Trp674*	c.2087G>A;c.2084G>A;c.2021G>A	p.Trp696Ter;p.Trp695Ter;p.Trp674Ter	NA	NA	NA	NA	0.8433	0.81001	NA	NA	NA	0.50598	NA	NA	NA	NA	NA	NA	NA	NA	NA	0.99412	0.99401	NA	NA	0.99168	0.98727	0.65684	0.92737	0.40789	0.97752	0.95927	0.74766	0.73137
1	20633561	C	T	Q	X	rs1005937012	1	20960054	5	PINK1	ENSG00000158828	c.13C>T	p.Q5X	c.13C>T	p.Gln5*	c.13C>T	p.Gln5Ter	NA	NA	NA	NA	0.55875	0.81001	NA	NA	NA	0.5786	NA	NA	NA	NA	NA	NA	NA	NA	NA	0.98066	0.98035	NA	NA	0.97466	0.96924	0.85583	0.35276	0.1925	0.76621	0.65309	0.74766	0.48094
1	20637956	G	C	A	P	rs768091663	1	20964449	168	PINK1	ENSG00000158828	c.502G>C	p.A168P	c.502G>C	p.Ala168Pro	c.502G>C	p.Ala168Pro	0.65419	0.70582	0.90584	0.88582	0.8433	0.81001	0.91202	0.74689	0.74427	0.9926	0.87789	0.86326	0.82343	0.91526	0.96477	0.97943	0.66674	0.56501	0.9235	0.7945	0.86324	0.66006	0.62461	0.88809	0.81153	0.8678	0.90582	0.9935	0.89984	0.90574	0.74766	0.61202
1	20638104	C	A	A	D	rs74315360	1	20964597	217	PINK1	ENSG00000158828	c.650C>A	p.A217D	c.650C>A	p.Ala217Asp	c.650C>A	p.Ala217Asp	0.91255	0.79402	0.90584	0.76113	0.8433	0.81001	0.90961	0.83578	0.84315	0.99725	0.92679	0.91398	0.90695	0.9659	0.97081	0.96781	0.69646	0.83769	0.93456	0.91153	0.91043	0.90733	0.56255	0.80791	0.84443	0.87043	0.92884	0.79217	0.91481	0.92649	0.74766	0.61202
1	20639952	C	T	R	X	rs74315357	1	20966445	246	PINK1	ENSG00000158828	c.736C>T	p.R246X	c.736C>T	p.Arg246*	c.736C>T	p.Arg246Ter	NA	NA	NA	NA	0.33991	0.81001	NA	NA	NA	0.86191	NA	NA	NA	NA	NA	NA	NA	NA	NA	0.90737	0.98035	NA	NA	0.97967	0.98459	0.9015	0.36803	0.38627	0.75767	0.67439	0.74766	0.98306
1	20639990	C	A	Y	X	rs756783990	1	20966483	258	PINK1	ENSG00000158828	c.774C>A	p.Y258X	c.774C>A	p.Tyr258*	c.774C>A	p.Tyr258Ter	NA	NA	NA	NA	0.07664	0.81001	NA	NA	NA	0.88246	NA	NA	NA	NA	NA	NA	NA	NA	NA	0.98066	0.98035	NA	NA	0.94766	0.94871	0.62887	0.49221	0.73436	0.55027	0.4353	0.51787	0.98306
1	20644526	C	A	H	Q	rs28940284	1	20971019	271	PINK1	ENSG00000158828	c.813C>A	p.H271Q	c.813C>A	p.His271Gln	c.813C>A	p.His271Gln	0.91255	0.7415	0.77913	0.75793	0.8433	0.58761	0.93119	0.78314	0.94511	0.95491	0.91569	0.8877	0.87097	0.92356	0.99076	0.94044	0.61311	0.5179	0.83429	0.82977	0.82757	0.85946	0.47908	0.59497	0.62495	0.58869	0.73178	0.67821	0.77185	0.7208	0.30913	0.73137
1	20644549	G	A	R	H	rs74315358	1	20971042	279	PINK1	ENSG00000158828	c.836G>A	p.R279H	c.836G>A	p.Arg279His	c.836G>A	p.Arg279His	0.08286	0.09897	0.61118	0.55195	0.8433	0.81001	0.13693	0.73523	0.37375	0.91162	0.74324	0.74735	0.59093	0.79938	0.93977	0.94501	0.59279	0.56718	0.41653	0.62902	0.74787	0.24004	0.81134	0.68857	0.73963	0.99824	0.98387	0.95366	0.76035	0.82297	0.74766	0.73137
1	20644639	G	A	G	D	rs74315355	1	20971132	309	PINK1	ENSG00000158828	c.926G>A	p.G309D	c.926G>A	p.Gly309Asp	c.926G>A	p.Gly309Asp	0.91255	0.63918	0.90584	0.97372	0.8433	0.81001	0.388	0.75215	0.90937	0.91391	0.83583	0.83929	0.71538	0.87394	0.90308	0.96855	0.6676	0.70265	0.6992	0.84753	0.84554	0.93698	0.71304	0.85598	0.85134	0.94184	0.87575	0.97393	0.92005	0.95939	0.74766	0.83141
1	20644651	C	T	T	M	rs74315359	1	20971144	313	PINK1	ENSG00000158828	c.938C>T	p.T313M	c.938C>T	p.Thr313Met	c.938C>T	p.Thr313Met	0.53172	0.7415	0.90584	0.80445	0.8433	0.81001	0.58353	0.66113	0.66436	0.93487	0.82077	0.80185	0.77846	0.82387	0.9423	0.94946	0.54718	0.66028	0.66559	0.71227	0.84851	0.51208	0.50788	0.74612	0.84266	0.99621	0.7942	0.83739	0.92958	0.95547	0.74766	0.83141
1	20645640	T	C	L	P	rs28940285	1	20972133	347	PINK1	ENSG00000158828	c.1040T>C	p.L347P	c.1040T>C	p.Leu347Pro	c.1040T>C	p.Leu347Pro	0.91255	0.72224	0.90584	0.97372	0.8433	0.81001	0.95699	0.78314	0.92346	0.991	0.94098	0.91073	0.90824	0.94469	0.99183	0.99434	0.71074	0.56287	0.84061	0.75178	0.90752	0.87564	0.71716	0.75952	0.61893	0.91456	0.72034	0.98401	0.81833	0.73396	0.37498	0.73137
1	20649054	G	A	W	X	rs74315356	1	20975547	437	PINK1	ENSG00000158828	c.1311G>A	p.W437X	c.1311G>A	p.Trp437*	c.1311G>A	p.Trp437Ter	NA	NA	NA	NA	0.8433	0.81001	NA	NA	NA	0.91852	NA	NA	NA	NA	NA	NA	NA	NA	NA	0.98066	0.98035	NA	NA	0.99708	0.99559	0.78202	0.73843	0.45636	0.97343	0.97959	0.74766	0.52595
1	20649109	C	T	Q	X	rs45539432	1	20975602	456	PINK1	ENSG00000158828	c.1366C>T	p.Q456X	c.1366C>T	p.Gln456*	c.1366C>T	p.Gln456Ter	NA	NA	NA	NA	0.1815	0.81001	NA	NA	NA	0.86191	NA	NA	NA	NA	NA	NA	NA	NA	NA	0.93847	0.98035	NA	NA	0.9807	0.99118	0.82336	0.39071	0.44467	0.81905	0.74222	0.27859	0.52595
1	20649217	C	T	R	X	rs34208370	1	20975710	492	PINK1	ENSG00000158828	c.1474C>T	p.R492X	c.1474C>T	p.Arg492*	c.1474C>T	p.Arg492Ter	NA	NA	NA	NA	0.8433	0.81001	NA	NA	NA	0.95956	NA	NA	NA	NA	NA	NA	NA	NA	NA	0.88038	0.98035	NA	NA	0.9974	0.99844	0.84931	0.57315	0.38797	0.91483	0.8976	0.25037	0.52595
1	20654660	C	T	G	D	rs387906831	1	20981153	217;200;217	DDOST	ENSG00000244038;ENSG00000244038;ENSG00000244038	c.650G>A;c.599G>A;c.650G>A	p.G217D;p.G200D;p.G217D	c.650G>A;c.599G>A;c.650G>A	p.Gly217Asp;p.Gly200Asp;p.Gly217Asp	c.650G>A;c.599G>A;c.650G>A	p.Gly217Asp;p.Gly200Asp;p.Gly217Asp	0.7849	0.79402	0.47902	0.60107	0.62929	0.81001	0.77586	0.78537	0.64478	0.99987	0.88693	0.8723	0.84078	0.93593	0.90915	0.92717	0.66452	0.97555	0.93227	0.90038	0.89912	0.81371	0.81505	0.7957	0.67956	0.9015	0.74238	0.97836	0.75919	0.73985	0.74766	0.81865
1	21220008	G	A	R	C	rs3026906	1	21546501	738;738;742;754;722;751	ECE1	ENSG00000117298;ENSG00000117298;ENSG00000117298;ENSG00000117298;ENSG00000117298;ENSG00000117298	c.2212C>T;.;c.2224C>T;c.2260C>T;c.2164C>T;c.2251C>T	p.R738C;.;p.R742C;p.R754C;p.R722C;p.R751C	c.2212C>T;.;c.2224C>T;c.2260C>T;c.2164C>T;c.2251C>T	p.Arg738Cys;.;p.Arg742Cys;p.Arg754Cys;p.Arg722Cys;p.Arg751Cys	c.2212C>T;c.2212C>T;c.2224C>T;c.2260C>T;c.2164C>T;c.2251C>T	p.Arg738Cys;p.Arg738Cys;p.Arg742Cys;p.Arg754Cys;p.Arg722Cys;p.Arg751Cys	0.51853	0.54934	0.54824	0.51815	0.25547	0.35667	0.36358	0.82347	0.62008	0.67391	0.88973	0.8364	0.88765	0.87491	NA	0.9164	0.85475	0.01631	0.95291	0.41409	0.69187	0.13745	0.9274	0.58985	0.55928	0.95653	0.51178	0.64534	0.4873	0.44759	0.33363	0.61202
1	21560662	C	T	A	V	rs121918005	1	21887155	33;33	ALPL	ENSG00000162551;ENSG00000162551	c.98C>T;c.98C>T	p.A33V;p.A33V	c.98C>T;c.98C>T	p.Ala33Val;p.Ala33Val	c.98C>T;c.98C>T	p.Ala33Val;p.Ala33Val	0.72154	0.76473	0.90584	0.61398	0.8433	0.81001	0.67893	0.96015	0.67241	0.91968	0.98822	0.96882	0.96505	0.96298	0.96785	0.9811	0.78678	0.45092	0.95403	0.91928	0.92332	0.66385	0.70605	0.55154	0.59406	0.97576	0.73954	0.72038	0.70737	0.66545	0.50053	0.40138
1	21561127	G	C	R	P	rs121918003	1	21887620	71;16;71	ALPL	ENSG00000162551;ENSG00000162551;ENSG00000162551	c.212G>C;c.47G>C;c.212G>C	p.R71P;p.R16P;p.R71P	c.212G>C;c.47G>C;c.212G>C	p.Arg71Pro;p.Arg16Pro;p.Arg71Pro	c.212G>C;c.47G>C;c.212G>C	p.Arg71Pro;p.Arg16Pro;p.Arg71Pro	0.91255	0.92824	0.90584	0.97372	0.8433	0.81001	0.99476	0.99108	0.92042	0.99725	0.97056	0.99627	0.98923	0.99986	0.99868	0.99305	0.8708	0.70067	0.99933	0.95338	0.96962	0.93889	0.98641	0.90272	0.88865	0.82904	0.93794	0.99986	0.97387	0.9713	0.74766	0.61202
1	21563135	C	T	P	L	rs121918015	1	21889628	108;31;53;108	ALPL	ENSG00000162551;ENSG00000162551;ENSG00000162551;ENSG00000162551	c.323C>T;c.92C>T;c.158C>T;c.323C>T	p.P108L;p.P31L;p.P53L;p.P108L	c.323C>T;c.92C>T;c.158C>T;c.323C>T	p.Pro108Leu;p.Pro31Leu;p.Pro53Leu;p.Pro108Leu	c.323C>T;c.92C>T;c.158C>T;c.323C>T	p.Pro108Leu;p.Pro31Leu;p.Pro53Leu;p.Pro108Leu	0.7849	0.79402	0.90584	0.71741	0.55875	0.81001	0.97128	0.96175	0.96992	0.96871	0.99599	0.98602	0.93502	0.9917	0.96983	0.98065	0.81712	0.94276	0.99888	0.96047	0.95986	0.9747	0.97514	0.80132	0.82919	0.9597	0.98907	0.98669	0.93769	0.91753	0.74766	0.61202
1	21563143	G	A	A	T	rs773257111	1	21889636	111;34;56;111	ALPL	ENSG00000162551;ENSG00000162551;ENSG00000162551;ENSG00000162551	c.331G>A;c.100G>A;c.166G>A;c.331G>A	p.A111T;p.A34T;p.A56T;p.A111T	c.331G>A;c.100G>A;c.166G>A;c.331G>A	p.Ala111Thr;p.Ala34Thr;p.Ala56Thr;p.Ala111Thr	c.331G>A;c.100G>A;c.166G>A;c.331G>A	p.Ala111Thr;p.Ala34Thr;p.Ala56Thr;p.Ala111Thr	0.7849	0.83351	0.90584	0.86255	0.8433	0.81001	0.99662	0.99147	0.71397	0.9941	0.97022	0.99599	0.98983	0.98869	0.99641	0.98899	0.81018	0.86681	0.99942	0.94794	0.96624	0.97155	0.81406	0.71857	0.6611	0.98518	0.9873	0.9813	0.93869	0.86762	0.74766	0.61202
1	21563219	G	A	R	H	rs121918011	1	21889712	136;59;81;136	ALPL	ENSG00000162551;ENSG00000162551;ENSG00000162551;ENSG00000162551	c.407G>A;c.176G>A;c.242G>A;c.407G>A	p.R136H;p.R59H;p.R81H;p.R136H	c.407G>A;c.176G>A;c.242G>A;c.407G>A	p.Arg136His;p.Arg59His;p.Arg81His;p.Arg136His	c.407G>A;c.176G>A;c.242G>A;c.407G>A	p.Arg136His;p.Arg59His;p.Arg81His;p.Arg136His	0.07473	0.11691	0.90584	0.82059	0.8433	0.58761	0.74443	0.96047	0.15578	0.60918	0.94472	0.96192	0.84441	0.89239	NA	0.97341	0.84908	0.455	0.90001	0.69224	0.86601	0.17616	0.51943	0.50149	0.55928	0.35882	0.71283	0.79695	0.57567	0.55478	0.74766	0.61202
1	21564188	A	C	Q	P	rs121918004	1	21890681	207;130;152;207	ALPL	ENSG00000162551;ENSG00000162551;ENSG00000162551;ENSG00000162551	c.620A>C;c.389A>C;c.455A>C;c.620A>C	p.Q207P;p.Q130P;p.Q152P;p.Q207P	c.620A>C;c.389A>C;c.455A>C;c.620A>C	p.Gln207Pro;p.Gln130Pro;p.Gln152Pro;p.Gln207Pro	c.620A>C;c.389A>C;c.455A>C;c.620A>C	p.Gln207Pro;p.Gln130Pro;p.Gln152Pro;p.Gln207Pro	0.7849	0.76473	0.32258	0.36881	0.8433	0.81001	0.98322	0.97628	0.8645	0.94668	0.98418	0.99191	0.99164	0.99892	0.97944	0.99049	0.65995	0.48468	0.99941	0.96947	0.96897	0.93945	0.86259	0.62145	0.604	0.71273	0.92246	0.99971	0.89265	0.89382	0.74766	0.57023
1	21570326	C	T	R	C	rs121918020	1	21896819	272;195;217;272	ALPL	ENSG00000162551;ENSG00000162551;ENSG00000162551;ENSG00000162551	c.814C>T;c.583C>T;c.649C>T;c.814C>T	p.R272C;p.R195C;p.R217C;p.R272C	c.814C>T;c.583C>T;c.649C>T;c.814C>T	p.Arg272Cys;p.Arg195Cys;p.Arg217Cys;p.Arg272Cys	c.814C>T;c.583C>T;c.649C>T;c.814C>T	p.Arg272Cys;p.Arg195Cys;p.Arg217Cys;p.Arg272Cys	0.61437	0.55759	0.90584	0.68407	0.8433	0.81001	0.9457	0.9783	0.90254	0.8902	0.99443	0.98907	0.94943	0.98109	0.99208	0.98753	0.85756	0.38251	0.99815	0.9079	0.95152	0.79102	0.31875	0.83258	0.87925	0.96742	0.44493	0.78815	0.74212	0.73508	0.74766	0.61202
1	21573683	A	C	D	A	rs121918002	1	21900176	294;217;239;294	ALPL	ENSG00000162551;ENSG00000162551;ENSG00000162551;ENSG00000162551	c.881A>C;c.650A>C;c.716A>C;c.881A>C	p.D294A;p.D217A;p.D239A;p.D294A	c.881A>C;c.650A>C;c.716A>C;c.881A>C	p.Asp294Ala;p.Asp217Ala;p.Asp239Ala;p.Asp294Ala	c.881A>C;c.650A>C;c.716A>C;c.881A>C	p.Asp294Ala;p.Asp217Ala;p.Asp239Ala;p.Asp294Ala	0.5553	0.43344	0.90584	0.84481	0.8433	0.81001	0.47622	0.95953	0.93329	0.97535	0.98434	0.96552	0.92657	0.98938	NA	0.9847	0.84959	0.41695	0.99168	0.86514	0.94652	0.41187	0.90706	0.86334	0.78302	0.6467	0.88144	0.97541	0.73146	0.69348	0.74766	0.97449
1	21573694	G	A	E	K	rs121918017	1	21900187	298;221;243;298	ALPL	ENSG00000162551;ENSG00000162551;ENSG00000162551;ENSG00000162551	c.892G>A;c.661G>A;c.727G>A;c.892G>A	p.E298K;p.E221K;p.E243K;p.E298K	c.892G>A;c.661G>A;c.727G>A;c.892G>A	p.Glu298Lys;p.Glu221Lys;p.Glu243Lys;p.Glu298Lys	c.892G>A;c.661G>A;c.727G>A;c.892G>A	p.Glu298Lys;p.Glu221Lys;p.Glu243Lys;p.Glu298Lys	0.50132	0.40909	0.59675	0.52082	0.62929	0.81001	0.81254	0.96798	0.6471	0.93018	0.9823	0.97486	0.90009	0.97698	0.95317	0.96384	0.73897	0.57976	0.9887	0.86997	0.94046	0.46756	0.72722	0.83397	0.7779	0.99103	0.67711	0.91784	0.74905	0.7219	0.74766	0.97449
1	21573725	C	G	S	X	NA	1	21900218	308;231;253;308	ALPL	ENSG00000162551;ENSG00000162551;ENSG00000162551;ENSG00000162551	c.923C>G;c.692C>G;c.758C>G;c.923C>G	p.S308X;p.S231X;p.S253X;p.S308X	c.923C>G;c.692C>G;c.758C>G;c.923C>G	p.Ser308*;p.Ser231*;p.Ser253*;p.Ser308*	c.923C>G;c.692C>G;c.758C>G;c.923C>G	p.Ser308Ter;p.Ser231Ter;p.Ser253Ter;p.Ser308Ter	NA	NA	NA	NA	0.8433	0.81001	NA	NA	NA	0.98065	NA	NA	NA	NA	NA	NA	NA	NA	NA	0.9786	0.97827	NA	NA	0.98851	0.98425	0.55171	0.85258	0.44938	0.83108	0.65618	0.74766	0.28877
1	21575868	A	T	D	V	rs121918008	1	21902361	378;301;323;378	ALPL	ENSG00000162551;ENSG00000162551;ENSG00000162551;ENSG00000162551	c.1133A>T;c.902A>T;c.968A>T;c.1133A>T	p.D378V;p.D301V;p.D323V;p.D378V	c.1133A>T;c.902A>T;c.968A>T;c.1133A>T	p.Asp378Val;p.Asp301Val;p.Asp323Val;p.Asp378Val	c.1133A>T;c.902A>T;c.968A>T;c.1133A>T	p.Asp378Val;p.Asp301Val;p.Asp323Val;p.Asp378Val	0.91255	0.92824	0.90584	0.97372	0.8433	0.81001	0.99691	0.99933	0.97315	0.99973	0.95855	0.99953	0.99112	0.9986	0.99654	0.98886	0.87013	0.64737	0.99974	0.97002	0.96954	0.98483	0.99135	0.82919	0.76394	0.66365	0.91166	0.98759	0.94218	0.89862	0.74766	0.41761
1	21576638	T	C	Y	H	rs121918006	1	21903131	436;359;381;436	ALPL	ENSG00000162551;ENSG00000162551;ENSG00000162551;ENSG00000162551	c.1306T>C;c.1075T>C;c.1141T>C;c.1306T>C	p.Y436H;p.Y359H;p.Y381H;p.Y436H	c.1306T>C;c.1075T>C;c.1141T>C;c.1306T>C	p.Tyr436His;p.Tyr359His;p.Tyr381His;p.Tyr436His	c.1306T>C;c.1075T>C;c.1141T>C;c.1306T>C	p.Tyr436His;p.Tyr359His;p.Tyr381His;p.Tyr436His	0.19157	0.1329	0.7322	0.70027	0.50451	0.4977	0.78878	0.95859	0.20576	0.78356	0.95183	0.96202	0.89582	0.88448	0.91871	0.93701	0.85306	0.75046	0.90477	0.82018	0.81786	0.55933	0.53103	0.65231	0.63069	0.33107	0.77711	0.77316	0.46925	0.48846	0.74766	0.41761
1	21577439	G	A	G	R	rs121918016	1	21903932	456;379;401;456	ALPL	ENSG00000162551;ENSG00000162551;ENSG00000162551;ENSG00000162551	c.1366G>A;c.1135G>A;c.1201G>A;c.1366G>A	p.G456R;p.G379R;p.G401R;p.G456R	c.1366G>A;c.1135G>A;c.1201G>A;c.1366G>A	p.Gly456Arg;p.Gly379Arg;p.Gly401Arg;p.Gly456Arg	c.1366G>A;c.1135G>A;c.1201G>A;c.1366G>A	p.Gly456Arg;p.Gly379Arg;p.Gly401Arg;p.Gly456Arg	0.91255	0.83351	0.90584	0.699	0.8433	0.81001	0.97958	0.98229	0.91522	0.96531	0.98146	0.99326	0.99262	0.99906	0.99877	0.97987	0.84301	0.87707	0.99784	0.9735	0.97308	0.98729	0.95907	0.89855	0.86754	0.98518	0.97521	0.99036	0.96733	0.96321	0.74766	0.82227
1	21833551	G	A	R	X	rs762281715	1	22160044	3632	HSPG2	ENSG00000142798	c.10894C>T	p.R3632X	c.10894C>T	p.Arg3632*	c.10894C>T	p.Arg3632Ter	NA	NA	NA	NA	0.08198	0.81001	NA	NA	NA	0.74371	NA	NA	NA	NA	NA	NA	NA	NA	NA	0.83359	0.88064	NA	NA	0.9988	0.98922	0.33351	0.36092	0.42368	0.59386	0.4431	0.36574	0.8544
1	21864874	C	T	C	Y	rs137853248	1	22191367	1532	HSPG2	ENSG00000142798	c.4595G>A	p.C1532Y	c.4595G>A	p.Cys1532Tyr	c.4595G>A	p.Cys1532Tyr	0.91255	0.92824	0.77913	0.88582	0.41888	0.81001	0.97045	0.95111	0.98868	0.9926	0.99529	0.98119	0.87809	0.99676	0.99747	0.96745	0.75493	0.75475	0.85081	0.95629	0.95564	0.99732	0.8013	0.63925	0.7657	0.74932	0.73892	0.92603	0.92185	0.89393	0.74766	0.52595
1	22120459	T	C	E	G	rs121908650	1	22446952	216	WNT4	ENSG00000162552	c.647A>G	p.E216G	c.647A>G	p.Glu216Gly	c.647A>G	p.Glu216Gly	0.61437	0.43531	0.90584	0.8317	0.8433	0.58761	0.89189	0.76819	0.7498	0.9255	0.89042	0.8727	0.93899	0.95572	0.95829	0.99651	0.92981	0.89672	0.98324	0.87366	0.87202	0.94028	0.79188	0.90513	0.79567	0.97875	0.79102	0.78947	0.82754	0.80673	0.74766	0.45971
1	22121549	G	A	A	V	rs121908651	1	22448042	114	WNT4	ENSG00000162552	c.341C>T	p.A114V	c.341C>T	p.Ala114Val	c.341C>T	p.Ala114Val	0.7849	0.79402	0.77913	0.77487	0.8433	0.81001	0.97183	0.84773	0.6995	0.99337	0.96487	0.94557	0.95253	0.97698	0.99628	0.99617	0.91868	0.94445	0.99516	0.93175	0.93091	0.95661	0.89778	0.87894	0.88122	0.99698	0.76423	0.90226	0.96072	0.9566	0.98316	0.97996
1	22129682	G	A	R	W	rs121908652	1	22456175	83;28	WNT4	ENSG00000162552;ENSG00000162552	c.247C>T;.	p.R83W;.	c.247C>T;c.82C>T	p.Arg83Trp;p.Arg28Trp	c.247C>T;c.82C>T	p.Arg83Trp;p.Arg28Trp	0.91255	0.92824	0.90584	0.71005	0.8433	0.81001	0.95404	0.7886	0.93509	0.85872	0.9176	0.89481	0.93203	0.96044	0.92228	0.99856	0.91961	0.90762	0.99344	0.90328	0.90207	0.92238	0.98325	0.91338	0.89885	0.98518	0.6958	0.79291	0.90403	0.89314	0.45458	0.61202
1	22142888	A	G	L	P	rs121908653	1	22469381	12	WNT4	ENSG00000162552	c.35T>C	p.L12P	c.35T>C	p.Leu12Pro	c.35T>C	p.Leu12Pro	0.63226	0.63918	0.30008	0.19048	0.18097	0.81001	0.06538	0.79376	0.46503	0.48411	0.56879	0.57771	0.99643	0.78906	0.9732	0.91471	0.8222	0.88967	0.91455	0.79768	0.79507	0.24886	0.08678	0.4665	0.5254	0.38407	0.21295	0.3338	0.23469	0.26387	0.3405	0.48094
1	22639291	C	T	Q	X	rs121909581	1	22965784	208;208;208	C1QA	ENSG00000173372;ENSG00000173372;ENSG00000173372	c.622C>T;.;c.622C>T	p.Q208X;.;p.Q208X	c.622C>T;c.622C>T;c.622C>T	p.Gln208*;p.Gln208*;p.Gln208*	c.622C>T;c.622C>T;c.622C>T	p.Gln208Ter;p.Gln208Ter;p.Gln208Ter	NA	NA	NA	NA	NA	0.81001	NA	NA	NA	0.53445	NA	NA	NA	NA	NA	NA	NA	NA	NA	0.90424	0.98035	NA	NA	0.96242	0.94871	0.31361	0.19136	0.54152	0.48351	0.33155	0.22191	0.06694
1	22639317	G	A	W	X	rs34139950	1	22965810	216;216;216	C1QA	ENSG00000173372;ENSG00000173372;ENSG00000173372	c.648G>A;.;c.648G>A	p.W216X;.;p.W216X	c.648G>A;c.648G>A;c.648G>A	p.Trp216*;p.Trp216*;p.Trp216*	c.648G>A;c.648G>A;c.648G>A	p.Trp216Ter;p.Trp216Ter;p.Trp216Ter	NA	NA	NA	NA	NA	0.81001	NA	NA	NA	0.70966	NA	NA	NA	NA	NA	NA	NA	NA	NA	0.98066	0.98035	0.85688	NA	0.98911	0.98192	0.56727	0.5289	0.42492	0.94771	0.88844	0.74766	0.21836
1	22644123	G	A	G	R	rs200206736	1	22970616	34;34;34	C1QC	ENSG00000159189;ENSG00000159189;ENSG00000159189	c.100G>A;c.100G>A;c.100G>A	p.G34R;p.G34R;p.G34R	c.100G>A;c.100G>A;c.100G>A	p.Gly34Arg;p.Gly34Arg;p.Gly34Arg	c.100G>A;c.100G>A;c.100G>A	p.Gly34Arg;p.Gly34Arg;p.Gly34Arg	0.68238	0.79402	0.64738	0.58704	0.62929	0.44698	0.94181	0.99632	0.77391	0.79889	0.97877	0.99521	0.97655	0.99105	NA	0.96946	0.79275	0.75187	0.88213	0.8052	0.9348	0.54639	0.54441	0.77167	0.73898	0.99042	0.83062	0.99552	0.8898	0.89374	0.29461	0.14033
1	22647250	C	T	R	X	rs377549148	1	22973743	69;69;69	C1QC	ENSG00000159189;ENSG00000159189;ENSG00000159189	c.205C>T;c.205C>T;c.205C>T	p.R69X;p.R69X;p.R69X	c.205C>T;c.205C>T;c.205C>T	p.Arg69*;p.Arg69*;p.Arg69*	c.205C>T;c.205C>T;c.205C>T	p.Arg69Ter;p.Arg69Ter;p.Arg69Ter	NA	NA	NA	NA	0.09558	0.81001	NA	NA	NA	0.67132	NA	NA	NA	NA	NA	NA	NA	NA	NA	0.93337	0.93651	NA	NA	0.95787	0.95541	0.85254	0.2927	0.51917	0.47911	0.34684	0.10312	0.21443
1	22647535	G	A	G	S	rs752596663	1	22974028	164;164;164	C1QC	ENSG00000159189;ENSG00000159189;ENSG00000159189	c.490G>A;c.490G>A;c.490G>A	p.G164S;p.G164S;p.G164S	c.490G>A;c.490G>A;c.490G>A	p.Gly164Ser;p.Gly164Ser;p.Gly164Ser	c.490G>A;c.490G>A;c.490G>A	p.Gly164Ser;p.Gly164Ser;p.Gly164Ser	0.91255	0.92824	0.90584	0.97372	0.8433	0.81001	0.9657	0.96772	0.88963	0.99548	0.99778	0.98626	0.9896	0.99892	NA	0.95362	0.7611	0.51829	0.92212	0.94614	0.95937	0.97233	0.83719	0.90737	0.84337	0.95653	0.99571	0.99992	0.95389	0.94715	0.51787	0.14033
1	22661354	G	A	G	R	rs34813378	1	22987847	242;244	C1QB	ENSG00000173369;ENSG00000173369	c.724G>A;c.730G>A	p.G242R;p.G244R	c.724G>A;c.730G>A	p.Gly242Arg;p.Gly244Arg	c.724G>A;c.730G>A	p.Gly242Arg;p.Gly244Arg	0.91255	0.92824	0.90584	0.97372	0.8433	0.81001	0.96317	0.96798	0.95045	0.99776	0.99547	0.98742	0.93901	0.99962	NA	0.98116	0.86465	0.67024	0.90202	0.91624	0.95999	0.95158	0.73726	0.86803	0.83399	0.9898	0.99257	0.99993	0.93851	0.92798	0.74766	0.19182
1	22907980	C	T	Q	X	rs121912582	1	23234473	722;722;723;717	EPHB2	ENSG00000133216;ENSG00000133216;ENSG00000133216;ENSG00000133216	c.2164C>T;c.2164C>T;c.2167C>T;c.2149C>T	p.Q722X;p.Q722X;p.Q723X;p.Q717X	c.2164C>T;c.2164C>T;c.2167C>T;c.2149C>T	p.Gln722*;p.Gln722*;p.Gln723*;p.Gln717*	c.2164C>T;c.2164C>T;c.2167C>T;c.2149C>T	p.Gln722Ter;p.Gln722Ter;p.Gln723Ter;p.Gln717Ter	NA	NA	NA	NA	0.8433	0.81001	NA	NA	NA	0.9875	NA	NA	NA	NA	NA	NA	NA	NA	NA	0.99412	0.99401	NA	NA	0.98028	0.98919	0.89708	0.74905	0.46326	0.9956	0.99432	0.74766	0.73137
1	22908049	C	T	R	C	rs761749948	1	23234542	745;745;746;740	EPHB2	ENSG00000133216;ENSG00000133216;ENSG00000133216;ENSG00000133216	c.2233C>T;c.2233C>T;c.2236C>T;c.2218C>T	p.R745C;p.R745C;p.R746C;p.R740C	c.2233C>T;c.2233C>T;c.2236C>T;c.2218C>T	p.Arg745Cys;p.Arg745Cys;p.Arg746Cys;p.Arg740Cys	c.2233C>T;c.2233C>T;c.2236C>T;c.2218C>T	p.Arg745Cys;p.Arg745Cys;p.Arg746Cys;p.Arg740Cys	0.91255	0.92824	0.90584	0.97372	0.8433	0.81001	0.86842	0.74689	0.95216	0.99725	0.8955	0.87399	0.87392	0.95133	0.99076	0.96166	0.91213	0.99876	0.90395	0.80133	0.89133	0.94507	0.96255	0.90875	0.92032	0.99913	0.66366	0.72372	0.90415	0.89478	0.47345	0.61202
1	23068566	G	A	E	K	rs864309715	1	23395059	379;379;403	KDM1A	ENSG00000004487;ENSG00000004487;ENSG00000004487	.;c.1135G>A;c.1207G>A	.;p.E379K;p.E403K	c.-3558G>A;c.1135G>A;c.1207G>A	.;p.Glu379Lys;p.Glu403Lys	c.1135G>A;c.1135G>A;c.1207G>A	p.Glu379Lys;p.Glu379Lys;p.Glu403Lys	0.72154	0.72224	0.90584	0.72226	0.55875	0.81001	0.76335	0.92721	0.67589	0.91391	0.96321	0.96192	0.88396	0.95753	0.68217	0.97131	0.9875	0.93028	0.93323	0.93709	0.9363	0.65592	0.87031	0.88705	0.90623	0.99848	0.9309	0.92422	0.95702	0.98059	0.74766	0.73137
1	23077232	A	G	D	G	rs864309716	1	23403725	562;556;580	KDM1A	ENSG00000004487;ENSG00000004487;ENSG00000004487	.;c.1667A>G;c.1739A>G	.;p.D556G;p.D580G	c.209A>G;c.1667A>G;c.1739A>G	p.Asp70Gly;p.Asp556Gly;p.Asp580Gly	c.1685A>G;c.1667A>G;c.1739A>G	p.Asp562Gly;p.Asp556Gly;p.Asp580Gly	0.56456	0.69154	0.90584	0.86255	0.8433	0.81001	0.80084	0.93231	0.911	0.90818	0.95549	0.9539	0.81772	0.9833	0.76019	0.93304	0.99172	0.96656	0.931	0.9327	0.93186	0.84703	0.89615	0.90681	0.9014	0.9516	0.91417	0.96896	0.86479	0.90374	0.74766	0.73137
1	23082274	T	C	Y	H	rs864309714	1	23408767	767;761;785;213	KDM1A	ENSG00000004487;ENSG00000004487;ENSG00000004487;ENSG00000004487	.;c.2281T>C;c.2353T>C;.	.;p.Y761H;p.Y785H;.	c.*2679T>C;c.2281T>C;c.2353T>C;c.637T>C	.;p.Tyr761His;p.Tyr785His;p.Tyr213His	c.2299T>C;c.2281T>C;c.2353T>C;c.637T>C	p.Tyr767His;p.Tyr761His;p.Tyr785His;p.Tyr213His	0.91255	0.92824	0.90584	0.88582	0.62929	0.81001	0.97289	0.94621	0.74269	0.9337	0.99556	0.98102	0.95095	0.99806	0.97506	0.97867	0.99228	0.98992	0.95035	0.95529	0.95462	0.96464	0.97285	0.8396	0.87618	0.93729	0.87694	0.92897	0.95912	0.96559	0.74766	0.44609
1	23693872	C	T	R	X	rs121434389	1	24020362	74;75;64	RPL11	ENSG00000142676;ENSG00000142676;ENSG00000142676	c.223C>T;.;.	p.R75X;.;.	c.223C>T;.;c.217C>T	p.Arg75*;.;p.Arg73*	c.220C>T;c.223C>T;c.190C>T	p.Arg74Ter;p.Arg75Ter;p.Arg64Ter	NA	NA	NA	NA	0.8433	0.81001	NA	NA	NA	NA	NA	NA	NA	NA	NA	NA	NA	NA	NA	0.97052	0.97004	NA	NA	0.97318	0.98062	0.83703	0.64797	0.44919	0.72879	0.65569	0.74766	0.4053
1	23796202	G	T	L	M	rs3180383	1	24122692	313;313;73;223	GALE	ENSG00000117308;ENSG00000117308;ENSG00000117308;ENSG00000117308	c.937C>A;c.937C>A;.;.	p.L313M;p.L313M;.;.	c.937C>A;c.937C>A;c.217C>A;c.667C>A	p.Leu313Met;p.Leu313Met;p.Leu73Met;p.Leu223Met	c.937C>A;c.937C>A;c.217C>A;c.667C>A	p.Leu313Met;p.Leu313Met;p.Leu73Met;p.Leu223Met	0.23183	0.27591	0.77913	0.74454	0.62929	0.81001	NA	0.88611	0.2446	0.8018	0.96631	0.95711	0.80663	0.91442	0.90385	0.86939	0.51951	0.41948	0.92651	0.88305	0.88156	0.73757	0.93712	0.47542	0.519	0.70461	0.64312	0.69331	0.81291	0.75806	0.74766	0.52595
1	23796234	C	T	G	D	rs137853861	1	24122724	302;302;62;212	GALE	ENSG00000117308;ENSG00000117308;ENSG00000117308;ENSG00000117308	c.905G>A;c.905G>A;.;.	p.G302D;p.G302D;.;.	c.905G>A;c.905G>A;c.185G>A;c.635G>A	p.Gly302Asp;p.Gly302Asp;p.Gly62Asp;p.Gly212Asp	c.905G>A;c.905G>A;c.185G>A;c.635G>A	p.Gly302Asp;p.Gly302Asp;p.Gly62Asp;p.Gly212Asp	0.91255	0.92824	0.90584	0.97372	0.8433	0.81001	NA	0.9637	0.93544	0.98167	0.98994	0.9868	0.91347	0.98728	0.9827	0.97294	0.61477	0.61984	0.98511	0.85744	0.95428	0.63007	0.98481	0.69804	0.76429	0.93279	0.65738	0.75655	0.9306	0.91233	0.74766	0.52595
1	23797128	A	G	L	P	rs121908045	1	24123618	183;183;119;119;183;183	GALE	ENSG00000117308;ENSG00000117308;ENSG00000117308;ENSG00000117308;ENSG00000117308;ENSG00000117308	c.548T>C;c.548T>C;.;.;.;.	p.L183P;p.L183P;.;.;.;.	c.548T>C;c.548T>C;c.356T>C;c.356T>C;c.548T>C;c.548T>C	p.Leu183Pro;p.Leu183Pro;p.Leu119Pro;p.Leu119Pro;p.Leu183Pro;p.Leu183Pro	c.548T>C;c.548T>C;c.356T>C;c.356T>C;c.548T>C;c.548T>C	p.Leu183Pro;p.Leu183Pro;p.Leu119Pro;p.Leu119Pro;p.Leu183Pro;p.Leu183Pro	0.91255	0.92824	0.90584	0.92359	0.8433	0.81001	0.99921	0.90792	0.9344	0.99725	0.989	0.97177	0.97451	0.99552	0.99568	0.97075	0.65836	0.8214	0.98926	0.94398	0.94318	0.97802	0.97804	0.9162	0.91283	0.97048	0.85331	0.9959	0.96967	0.9697	0.74766	0.81865
1	23797718	G	A	R	W	rs137853859	1	24124208	169;169;105;105;169;169	GALE	ENSG00000117308;ENSG00000117308;ENSG00000117308;ENSG00000117308;ENSG00000117308;ENSG00000117308	c.505C>T;c.505C>T;.;.;.;.	p.R169W;p.R169W;.;.;.;.	c.505C>T;c.505C>T;c.313C>T;c.313C>T;c.505C>T;c.505C>T	p.Arg169Trp;p.Arg169Trp;p.Arg105Trp;p.Arg105Trp;p.Arg169Trp;p.Arg169Trp	c.505C>T;c.505C>T;c.313C>T;c.313C>T;c.505C>T;c.505C>T	p.Arg169Trp;p.Arg169Trp;p.Arg105Trp;p.Arg105Trp;p.Arg169Trp;p.Arg169Trp	0.7849	0.83351	0.63424	0.56524	0.20698	0.4977	0.8961	0.89219	0.83224	0.85766	0.93531	0.92673	0.80391	0.92028	0.95142	0.93198	0.49918	0.05896	0.98013	0.58766	0.82861	0.40642	0.97401	0.90757	0.90599	0.98917	0.65375	0.77842	0.80755	0.7967	0.74766	0.52595
1	23797815	G	T	Y	X	rs727503943	1	24124305	136;136;72;72;136;136	GALE	ENSG00000117308;ENSG00000117308;ENSG00000117308;ENSG00000117308;ENSG00000117308;ENSG00000117308	c.408C>A;c.408C>A;.;.;.;.	p.Y136X;p.Y136X;.;.;.;.	c.408C>A;c.408C>A;c.216C>A;c.216C>A;c.408C>A;c.408C>A	p.Tyr136*;p.Tyr136*;p.Tyr72*;p.Tyr72*;p.Tyr136*;p.Tyr136*	c.408C>A;c.408C>A;c.216C>A;c.216C>A;c.408C>A;c.408C>A	p.Tyr136Ter;p.Tyr136Ter;p.Tyr72Ter;p.Tyr72Ter;p.Tyr136Ter;p.Tyr136Ter	NA	NA	NA	NA	0.8433	0.81001	NA	NA	NA	0.96984	NA	NA	NA	NA	NA	NA	NA	NA	NA	0.91	0.97616	NA	NA	0.87367	0.60887	0.19704	0.29652	0.45624	0.15817	0.0704	0.74766	0.52595
1	23798160	T	C	D	G	rs28940883	1	24124650	103;103;39;39;103;103	GALE	ENSG00000117308;ENSG00000117308;ENSG00000117308;ENSG00000117308;ENSG00000117308;ENSG00000117308	c.308A>G;c.308A>G;.;.;.;.	p.D103G;p.D103G;.;.;.;.	c.308A>G;c.308A>G;c.116A>G;c.116A>G;c.308A>G;c.308A>G	p.Asp103Gly;p.Asp103Gly;p.Asp39Gly;p.Asp39Gly;p.Asp103Gly;p.Asp103Gly	c.308A>G;c.308A>G;c.116A>G;c.116A>G;c.308A>G;c.308A>G	p.Asp103Gly;p.Asp103Gly;p.Asp39Gly;p.Asp39Gly;p.Asp103Gly;p.Asp103Gly	0.46513	0.47828	0.29693	0.44962	0.37789	0.35541	0.39772	0.94067	0.5711	0.80866	0.92486	0.89977	0.75882	0.87974	0.88806	0.87525	0.33613	0.3937	0.96422	0.74479	0.79634	0.38239	0.95681	0.6952	0.68261	0.72258	0.43446	0.43566	0.42179	0.4636	0.74766	0.52595
1	23798199	C	T	G	E	rs28940882	1	24124689	90;90;26;26;90;90	GALE	ENSG00000117308;ENSG00000117308;ENSG00000117308;ENSG00000117308;ENSG00000117308;ENSG00000117308	c.269G>A;c.269G>A;.;.;.;.	p.G90E;p.G90E;.;.;.;.	c.269G>A;c.269G>A;c.77G>A;c.77G>A;c.269G>A;c.269G>A	p.Gly90Glu;p.Gly90Glu;p.Gly26Glu;p.Gly26Glu;p.Gly90Glu;p.Gly90Glu	c.269G>A;c.269G>A;c.77G>A;c.77G>A;c.269G>A;c.269G>A	p.Gly90Glu;p.Gly90Glu;p.Gly26Glu;p.Gly26Glu;p.Gly90Glu;p.Gly90Glu	0.91255	0.92824	0.90584	0.84481	0.8433	0.81001	0.99052	0.90509	0.94457	0.99995	0.98335	0.96832	0.91972	0.98728	0.99536	0.96511	0.6138	0.8031	0.98987	0.93934	0.93857	0.95923	0.98409	0.76142	0.81833	0.92229	0.6756	0.94197	0.9458	0.93417	0.74766	0.52595
1	23798907	T	C	N	S	rs121908046	1	24125397	34;34;34;34	GALE	ENSG00000117308;ENSG00000117308;ENSG00000117308;ENSG00000117308	c.101A>G;c.101A>G;.;.	p.N34S;p.N34S;.;.	c.101A>G;c.101A>G;c.101A>G;c.101A>G	p.Asn34Ser;p.Asn34Ser;p.Asn34Ser;p.Asn34Ser	c.101A>G;c.101A>G;c.101A>G;c.101A>G	p.Asn34Ser;p.Asn34Ser;p.Asn34Ser;p.Asn34Ser	0.5748	0.62352	0.77913	0.65739	0.8433	0.81001	0.60663	0.88533	0.80085	0.99015	0.94998	0.93156	0.87358	0.9248	0.98774	0.92224	0.50712	0.38373	0.98044	0.49184	0.58754	0.45272	0.98365	0.69224	0.58822	0.93458	0.80648	0.97117	0.75534	0.71885	0.74766	0.8544
1	23804441	C	T	E	K	rs121964998	1	24130931	279;208	HMGCL	ENSG00000117305;ENSG00000117305	c.835G>A;c.622G>A	p.E279K;p.E208K	c.835G>A;c.622G>A	p.Glu279Lys;p.Glu208Lys	c.835G>A;c.622G>A	p.Glu279Lys;p.Glu208Lys	0.91255	0.83351	0.90584	0.97372	0.8433	0.81001	0.98683	0.9878	0.71997	0.99611	0.9737	0.99561	0.96892	0.99876	0.99485	0.99444	0.48735	0.77212	0.99971	0.97008	0.96959	0.96781	0.94093	0.75747	0.83399	0.98721	0.70041	0.99005	0.94552	0.90673	0.98316	0.81865
1	23808283	G	T	S	Y	rs760106433	1	24134773	201;130	HMGCL	ENSG00000117305;ENSG00000117305	c.602C>A;c.389C>A	p.S201Y;p.S130Y	c.602C>A;c.389C>A	p.Ser201Tyr;p.Ser130Tyr	c.602C>A;c.389C>A	p.Ser201Tyr;p.Ser130Tyr	0.91255	0.92824	0.90584	0.97372	0.8433	0.81001	0.92709	0.98005	0.88495	0.97535	0.99529	0.98958	0.91648	0.99525	0.9713	0.99279	0.51242	0.7876	0.99696	0.97025	0.96975	0.91964	0.98811	0.82499	0.85436	0.66525	0.99325	0.95142	0.96986	0.9848	0.98316	0.61202
1	23810798	A	T	Y	N	NA	1	24137288	167	HMGCL	ENSG00000117305	c.499T>A	p.Y167N	c.499T>A	p.Tyr167Asn	c.499T>A	p.Tyr167Asn	0.91255	0.92824	0.66517	0.78936	0.8433	0.81001	0.889	0.98263	0.97771	0.99181	0.9913	0.99108	0.97079	0.99471	0.84047	0.99764	0.55752	0.56606	0.99799	0.95205	0.95134	0.92822	0.99071	0.91312	0.9104	0.50106	0.63969	0.9413	0.92853	0.93263	0.98316	0.97996
1	23820532	C	T	R	Q	rs121964997	1	24147022	41;41	HMGCL	ENSG00000117305;ENSG00000117305	c.122G>A;c.122G>A	p.R41Q;p.R41Q	c.122G>A;c.122G>A	p.Arg41Gln;p.Arg41Gln	c.122G>A;c.122G>A	p.Arg41Gln;p.Arg41Gln	0.91255	0.92824	0.90584	0.80445	0.53742	0.81001	0.99647	0.99859	0.71997	0.97426	0.95768	0.99912	0.96543	0.99326	0.99836	0.98544	0.48572	0.4859	0.99944	0.90674	0.96563	0.95218	0.99107	0.81214	0.79718	0.99997	0.76248	0.76882	0.94014	0.9088	0.40425	0.92422
1	23820545	C	A	E	X	rs763494292	1	24147035	37;37	HMGCL	ENSG00000117305;ENSG00000117305	c.109G>T;c.109G>T	p.E37X;p.E37X	c.109G>T;c.109G>T	p.Glu37*;p.Glu37*	c.109G>T;c.109G>T	p.Glu37Ter;p.Glu37Ter	NA	NA	NA	NA	0.62929	0.81001	NA	NA	NA	0.52475	NA	NA	NA	NA	NA	NA	NA	NA	NA	0.9137	0.99401	0.53865	NA	0.97783	0.98543	0.86955	0.83755	0.3603	0.99115	0.98866	0.74766	0.92422
1	23825385	G	A	R	X	rs1212444447	1	24151875	11;11	HMGCL	ENSG00000117305;ENSG00000117305	c.31C>T;c.31C>T	p.R11X;p.R11X	c.31C>T;c.31C>T	p.Arg11*;p.Arg11*	c.31C>T;c.31C>T	p.Arg11Ter;p.Arg11Ter	NA	NA	NA	NA	0.32589	0.81001	NA	NA	NA	0.2158	NA	NA	NA	NA	NA	NA	NA	NA	NA	0.99412	0.99401	NA	NA	0.93947	0.94446	0.55685	0.18199	0.18727	0.4191	0.27217	0.74766	0.08003
1	23845837	G	A	Q	X	rs118204450	1	24172327	427	FUCA1	ENSG00000179163	c.1279C>T	p.Q427X	c.1279C>T	p.Gln427*	c.1279C>T	p.Gln427Ter	NA	NA	NA	NA	0.08587	0.81001	NA	NA	NA	0.60495	NA	NA	NA	NA	NA	NA	NA	NA	NA	0.95298	0.99401	NA	NA	0.93538	0.93926	0.3523	0.06951	0.07971	0.35851	0.21944	0.13623	0.61202
1	23846105	A	C	L	R	rs80358199	1	24172595	410	FUCA1	ENSG00000179163	c.1229T>G	p.L410R	c.1229T>G	p.Leu410Arg	c.1229T>G	p.Leu410Arg	0.91255	0.83351	0.90584	0.82059	0.62929	0.81001	0.93917	0.57261	0.8738	0.90138	0.85318	0.79262	0.82212	0.88916	0.99019	0.81899	0.82827	0.36581	0.93526	0.86925	0.86754	0.87135	0.34027	0.70429	0.60346	0.81563	0.96629	0.93269	0.79302	0.69789	0.74766	0.61202
1	23848649	C	T	W	X	rs80358197	1	24175139	387	FUCA1	ENSG00000179163	c.1160G>A	p.W387X	c.1160G>A	p.Trp387*	c.1160G>A	p.Trp387Ter	NA	NA	NA	NA	0.8433	0.81001	NA	NA	NA	0.87157	NA	NA	NA	NA	NA	NA	NA	NA	NA	0.99412	0.99401	NA	NA	0.99714	0.99896	0.73395	0.79102	0.71756	0.97034	0.94075	0.3709	0.73137
1	23848671	C	A	E	X	rs80358195	1	24175161	380	FUCA1	ENSG00000179163	c.1138G>T	p.E380X	c.1138G>T	p.Glu380*	c.1138G>T	p.Glu380Ter	NA	NA	NA	NA	0.62929	0.81001	NA	NA	NA	0.79503	NA	NA	NA	NA	NA	NA	NA	NA	NA	0.94367	0.99401	NA	NA	0.96718	0.98174	0.78266	0.80931	0.23424	0.87582	0.7227	0.74766	0.73137
1	23848684	C	T	W	X	rs794727774	1	24175174	375	FUCA1	ENSG00000179163	c.1125G>A	p.W375X	c.1125G>A	p.Trp375*	c.1125G>A	p.Trp375Ter	NA	NA	NA	NA	0.62929	0.81001	NA	NA	NA	0.88577	NA	NA	NA	NA	NA	NA	NA	NA	NA	0.99412	0.99401	NA	NA	0.97327	0.98976	0.70212	0.82831	0.45044	0.88418	0.80463	0.74766	0.61202
1	23848727	C	T	W	X	rs864309551	1	24175217	361	FUCA1	ENSG00000179163	c.1082G>A	p.W361X	c.1082G>A	p.Trp361*	c.1082G>A	p.Trp361Ter	NA	NA	NA	NA	0.8433	0.81001	NA	NA	NA	0.91621	NA	NA	NA	NA	NA	NA	NA	NA	NA	0.99412	0.99401	NA	NA	0.9834	0.99391	0.76881	0.7902	0.44449	0.93375	0.90106	0.74766	0.61202
1	23854539	G	A	R	X	rs587779399	1	24181029	264	FUCA1	ENSG00000179163	c.790C>T	p.R264X	c.790C>T	p.Arg264*	c.790C>T	p.Arg264Ter	NA	NA	NA	NA	0.8433	0.81001	NA	NA	NA	0.99181	NA	NA	NA	NA	NA	NA	NA	NA	NA	0.9605	0.99401	NA	NA	0.98735	0.97557	0.82833	0.45708	0.31902	0.71692	0.63433	0.14944	0.81865
1	23863148	G	T	Y	X	rs80358198	1	24189638	216	FUCA1	ENSG00000179163	c.648C>A	p.Y216X	c.648C>A	p.Tyr216*	c.648C>A	p.Tyr216Ter	NA	NA	NA	NA	0.21134	0.81001	NA	NA	NA	0.94668	NA	NA	NA	NA	NA	NA	NA	NA	NA	0.99412	0.99401	NA	NA	0.87927	0.871	0.28368	0.14809	0.17419	0.16955	0.08615	0.74766	0.98587
1	23863232	C	T	W	X	NA	1	24189722	188	FUCA1	ENSG00000179163	c.564G>A	p.W188X	c.564G>A	p.Trp188*	c.564G>A	p.Trp188Ter	NA	NA	NA	NA	0.8433	0.81001	NA	NA	NA	0.87917	NA	NA	NA	NA	NA	NA	NA	NA	NA	0.99412	0.99401	NA	NA	0.9717	0.96131	0.5612	0.81949	0.3809	0.70469	0.60775	0.74766	0.98587
1	23865551	G	A	S	F	rs587779398	1	24192041	155	FUCA1	ENSG00000179163	c.464C>T	p.S155F	c.464C>T	p.Ser155Phe	c.464C>T	p.Ser155Phe	0.91255	0.83351	0.7322	0.75477	0.62929	0.81001	0.96783	0.59176	0.82961	0.96072	0.89718	0.84045	0.87449	0.94949	0.87227	0.92416	0.77771	0.5661	0.75873	0.7716	0.76864	0.96022	0.90777	0.88648	0.82584	0.91972	0.92113	0.92814	0.95336	0.94044	0.98316	0.57754
1	23865622	A	T	Y	X	rs781230182	1	24192112	131	FUCA1	ENSG00000179163	c.393T>A	p.Y131X	c.393T>A	p.Tyr131*	c.393T>A	p.Tyr131Ter	NA	NA	NA	NA	0.8433	0.81001	NA	NA	NA	0.87049	NA	NA	NA	NA	NA	NA	NA	NA	NA	0.92065	0.99401	NA	NA	0.96216	0.97111	0.76943	0.52288	0.43653	0.58374	0.46411	0.74766	0.57754
1	23868043	G	A	Q	X	rs80358196	1	24194533	82	FUCA1	ENSG00000179163	c.244C>T	p.Q82X	c.244C>T	p.Gln82*	c.244C>T	p.Gln82Ter	NA	NA	NA	NA	0.13292	0.81001	NA	NA	NA	0.46555	NA	NA	NA	NA	NA	NA	NA	NA	NA	0.99412	0.99401	NA	NA	0.96024	0.93013	0.42002	0.3526	0.43341	0.3112	0.20777	0.74766	0.48094
1	24338044	G	A	R	H	rs752673677	1	24664534	298;298;252;303	GRHL3	ENSG00000158055;ENSG00000158055;ENSG00000158055;ENSG00000158055	c.893G>A;c.893G>A;c.755G>A;c.908G>A	p.R298H;p.R298H;p.R252H;p.R303H	c.893G>A;c.893G>A;c.755G>A;c.908G>A	p.Arg298His;p.Arg298His;p.Arg252His;p.Arg303His	c.893G>A;c.893G>A;c.755G>A;c.908G>A	p.Arg298His;p.Arg298His;p.Arg252His;p.Arg303His	0.7849	0.7415	0.90584	0.65306	0.53742	0.49637	0.48079	0.18083	0.68298	0.75559	0.03407	0.3383	0.35586	0.90842	0.72484	0.25221	0.80967	0.46275	0.92429	0.13955	0.37833	0.54151	0.88824	0.86334	0.88335	0.9999	0.50913	0.61331	0.84739	0.89347	0.74766	0.30671
1	24338050	G	A	W	X	NA	1	24664540	300;300;254;305	GRHL3	ENSG00000158055;ENSG00000158055;ENSG00000158055;ENSG00000158055	c.899G>A;c.899G>A;c.761G>A;c.914G>A	p.W300X;p.W300X;p.W254X;p.W305X	c.899G>A;c.899G>A;c.761G>A;c.914G>A	p.Trp300*;p.Trp300*;p.Trp254*;p.Trp305*	c.899G>A;c.899G>A;c.761G>A;c.914G>A	p.Trp300Ter;p.Trp300Ter;p.Trp254Ter;p.Trp305Ter	NA	NA	NA	NA	0.8433	0.81001	NA	NA	NA	0.94904	NA	NA	NA	NA	NA	NA	NA	NA	NA	0.99412	0.99401	NA	NA	0.99098	0.99017	0.82054	0.93794	0.42011	0.97752	0.98377	0.98316	0.48532
1	24342238	C	T	R	C	rs879255245	1	24668728	391;391;345;396	GRHL3	ENSG00000158055;ENSG00000158055;ENSG00000158055;ENSG00000158055	c.1171C>T;c.1171C>T;c.1033C>T;c.1186C>T	p.R391C;p.R391C;p.R345C;p.R396C	c.1171C>T;c.1171C>T;c.1033C>T;c.1186C>T	p.Arg391Cys;p.Arg391Cys;p.Arg345Cys;p.Arg396Cys	c.1171C>T;c.1171C>T;c.1033C>T;c.1186C>T	p.Arg391Cys;p.Arg391Cys;p.Arg345Cys;p.Arg396Cys	0.91255	0.92824	0.90584	0.88582	0.55875	0.81001	0.75554	0.18248	0.94758	0.98929	0.34398	0.45126	0.89343	0.92233	0.93393	0.28505	0.82949	0.7883	0.92822	0.75982	0.75669	0.86191	0.97297	0.82374	0.9233	0.98852	0.85116	0.67526	0.8039	0.81702	0.74766	0.97801
1	25284753	T	C	L	P	rs121912762	1	25611244	110;110;110;110;110;110;110;110;110	RHD	ENSG00000187010;ENSG00000187010;ENSG00000187010;ENSG00000187010;ENSG00000187010;ENSG00000187010;ENSG00000187010;ENSG00000187010;ENSG00000187010	c.329T>C;.;c.329T>C;c.329T>C;c.329T>C;c.329T>C;c.329T>C;c.329T>C;c.329T>C	p.L110P;.;p.L110P;p.L110P;p.L110P;p.L110P;p.L110P;p.L110P;p.L110P	c.329T>C;.;c.329T>C;c.329T>C;c.329T>C;c.329T>C;c.329T>C;c.329T>C;c.329T>C	p.Leu110Pro;.;p.Leu110Pro;p.Leu110Pro;p.Leu110Pro;p.Leu110Pro;p.Leu110Pro;p.Leu110Pro;p.Leu110Pro	c.329T>C;c.329T>C;c.329T>C;c.329T>C;c.329T>C;c.329T>C;c.329T>C;c.329T>C;c.329T>C	p.Leu110Pro;p.Leu110Pro;p.Leu110Pro;p.Leu110Pro;p.Leu110Pro;p.Leu110Pro;p.Leu110Pro;p.Leu110Pro;p.Leu110Pro	0.53172	0.55759	0.90584	0.86255	0.20796	0.52396	0.85699	0.33189	0.83625	0.85343	0.59169	0.51484	0.26434	0.5533	NA	0.40813	0.38019	0.26721	0.16347	0.20346	0.64217	0.16071	0.28883	0.39649	0.3726	0.74042	0.18882	0.33006	0.34262	0.24489	0.1147	0.4133
1	25303329	T	G	V	G	rs121912763	1	25629820	270;270;270;270;270;270;270;270;270	RHD	ENSG00000187010;ENSG00000187010;ENSG00000187010;ENSG00000187010;ENSG00000187010;ENSG00000187010;ENSG00000187010;ENSG00000187010;ENSG00000187010	c.809T>G;.;c.809T>G;c.809T>G;c.809T>G;c.809T>G;c.809T>G;c.809T>G;c.809T>G	p.V270G;.;p.V270G;p.V270G;p.V270G;p.V270G;p.V270G;p.V270G;p.V270G	c.809T>G;.;c.809T>G;c.809T>G;c.809T>G;c.809T>G;c.809T>G;c.809T>G;c.809T>G	p.Val270Gly;.;p.Val270Gly;p.Val270Gly;p.Val270Gly;p.Val270Gly;p.Val270Gly;p.Val270Gly;p.Val270Gly	c.809T>G;c.809T>G;c.809T>G;c.809T>G;c.809T>G;c.809T>G;c.809T>G;c.809T>G;c.809T>G	p.Val270Gly;p.Val270Gly;p.Val270Gly;p.Val270Gly;p.Val270Gly;p.Val270Gly;p.Val270Gly;p.Val270Gly;p.Val270Gly	0.72154	0.92824	0.31148	0.48508	0.40932	0.41424	0.56469	0.25344	0.90771	0.4457	0.56178	0.40695	0.24577	0.50771	NA	0.18833	0.32147	0.21745	0.35792	0.40576	0.39772	0.0978	0.09049	0.57969	0.4178	0.56957	0.5259	0.63494	0.47477	0.41586	0.07622	0.25195
1	25543763	G	A	W	X	rs121908324	1	25870254	22	LDLRAP1	ENSG00000157978	c.65G>A	p.W22X	c.65G>A	p.Trp22*	c.65G>A	p.Trp22Ter	NA	NA	NA	NA	0.55875	0.81001	NA	NA	NA	0.58117	NA	NA	NA	NA	NA	NA	NA	NA	NA	0.99412	0.99401	NA	NA	0.97139	0.96321	0.56151	0.36522	0.06275	0.59298	0.48932	0.74766	0.48094
1	25557214	C	T	Q	X	rs121908325	1	25883705	136	LDLRAP1	ENSG00000157978	c.406C>T	p.Q136X	c.406C>T	p.Gln136*	c.406C>T	p.Gln136Ter	NA	NA	NA	NA	0.8433	0.81001	NA	NA	NA	0.63883	NA	NA	NA	NA	NA	NA	NA	NA	NA	0.99412	0.99401	NA	NA	0.98196	0.99179	0.8775	0.49402	0.31047	0.86175	0.80472	0.98316	0.61202
1	25557237	C	A	C	X	NA	1	25883728	143	LDLRAP1	ENSG00000157978	c.429C>A	p.C143X	c.429C>A	p.Cys143*	c.429C>A	p.Cys143Ter	NA	NA	NA	NA	0.8433	0.81001	NA	NA	NA	0.78641	NA	NA	NA	NA	NA	NA	NA	NA	NA	0.99412	0.99401	NA	NA	0.96697	0.98199	0.61541	0.42625	0.45982	0.74478	0.66807	0.74766	0.61202
1	25566928	C	T	S	L	rs753151497	1	25893419	288	LDLRAP1	ENSG00000157978	c.863C>T	p.S288L	c.863C>T	p.Ser288Leu	c.863C>T	p.Ser288Leu	0.72154	0.72224	0.77913	0.58437	0.8433	0.58761	0.80084	0.60361	0.37566	0.13055	0.67413	0.6947	0.60718	0.55607	0.36047	0.80027	0.62484	0.40979	0.65641	0.48184	0.71648	0.33549	0.60617	0.79121	0.904	0.98449	0.6114	0.68661	0.75876	0.78459	0.74766	0.92422
1	25800231	A	G	M	V	rs121908184	1	26126722	1;1;1	SELENON	ENSG00000162430;ENSG00000162430;ENSG00000162430	.;.;.	.;.;.	c.1A>G;c.1A>G;c.1A>G	p.Met1?;p.Met1?;p.Met1?	c.1A>G;c.1A>G;c.1A>G	p.Met1?;p.Met1?;p.Met1?	0.91255	0.92824	0.30243	0.33554	0.22738	0.81001	NA	0.87194	0.09135	0.693	0.79536	0.7935	0.99928	0.79151	0.9998	0.88304	NA	NA	0.27084	0.86488	0.86311	0.64278	0.65058	0.16432	0.34081	0.30668	0.07421	0.00182	0.20479	0.20125	0.74766	0.07067
1	25800232	T	C	M	T	NA	1	26126723	1;1;1	SELENON	ENSG00000162430;ENSG00000162430;ENSG00000162430	.;.;.	.;.;.	c.2T>C;c.2T>C;c.2T>C	p.Met1?;p.Met1?;p.Met1?	c.2T>C;c.2T>C;c.2T>C	p.Met1?;p.Met1?;p.Met1?	0.91255	0.92824	0.3925	0.44547	0.22738	0.81001	NA	0.8791	0.05604	0.46835	0.81405	0.83265	0.99934	0.79456	0.99868	0.92215	NA	NA	0.26557	0.74151	0.73814	0.66197	0.65058	0.18797	0.39223	0.22601	0.10861	0.00408	0.25374	0.22778	0.74766	0.07067
1	25800232	T	G	M	R	NA	1	26126723	1;1;1	SELENON	ENSG00000162430;ENSG00000162430;ENSG00000162430	.;.;.	.;.;.	c.2T>G;c.2T>G;c.2T>G	p.Met1?;p.Met1?;p.Met1?	c.2T>G;c.2T>G;c.2T>G	p.Met1?;p.Met1?;p.Met1?	0.91255	0.92824	0.44333	0.44547	0.22738	0.81001	NA	0.87989	0.19509	0.51761	0.79858	0.81714	0.99916	0.80238	0.99914	0.92634	NA	NA	0.36893	0.69277	0.68886	0.70242	0.65058	0.22588	0.4463	0.29292	0.08487	0.00453	0.27457	0.23919	0.74766	0.07067
1	25800396	C	T	Q	X	NA	1	26126887	56;56;56	SELENON	ENSG00000162430;ENSG00000162430;ENSG00000162430	.;.;.	.;.;.	c.166C>T;c.166C>T;c.166C>T	p.Gln56*;p.Gln56*;p.Gln56*	c.166C>T;c.166C>T;c.166C>T	p.Gln56Ter;p.Gln56Ter;p.Gln56Ter	NA	NA	NA	NA	0.21657	0.81001	NA	NA	NA	0.40364	NA	NA	NA	NA	NA	NA	NA	NA	NA	0.93574	0.93494	NA	NA	0.93972	0.95917	0.62887	0.16216	0.11496	0.51581	0.33616	0.74766	0.99359
1	25805219	C	T	R	X	rs778603129	1	26131710	127;161;127	SELENON	ENSG00000162430;ENSG00000162430;ENSG00000162430	.;.;.	.;.;.	c.379C>T;c.481C>T;c.379C>T	p.Arg127*;p.Arg161*;p.Arg127*	c.379C>T;c.481C>T;c.379C>T	p.Arg127Ter;p.Arg161Ter;p.Arg127Ter	NA	NA	NA	NA	0.31274	0.81001	NA	NA	NA	0.84817	NA	NA	NA	NA	NA	NA	NA	NA	NA	0.91702	0.94238	NA	NA	0.97008	0.97406	0.89174	0.53698	0.36894	0.7847	0.69337	0.47345	0.57023
1	25808707	G	A	W	X	NA	1	26135198	188;222;188	SELENON	ENSG00000162430;ENSG00000162430;ENSG00000162430	.;.;.	.;.;.	c.563G>A;c.665G>A;c.563G>A	p.Trp188*;p.Trp222*;p.Trp188*	c.563G>A;c.665G>A;c.563G>A	p.Trp188Ter;p.Trp222Ter;p.Trp188Ter	NA	NA	NA	NA	0.8433	0.81001	NA	NA	NA	0.83885	NA	NA	NA	NA	NA	NA	NA	NA	NA	0.98769	0.98747	NA	NA	0.99304	0.99072	0.73513	0.98609	0.46482	0.96325	0.96157	0.98316	0.73137
1	25809092	C	T	Q	X	NA	1	26135583	238;272;238	SELENON	ENSG00000162430;ENSG00000162430;ENSG00000162430	.;.;.	.;.;.	c.712C>T;c.814C>T;c.712C>T	p.Gln238*;p.Gln272*;p.Gln238*	c.712C>T;c.814C>T;c.712C>T	p.Gln238Ter;p.Gln272Ter;p.Gln238Ter	NA	NA	NA	NA	0.8433	0.81001	NA	NA	NA	0.85027	NA	NA	NA	NA	NA	NA	NA	NA	NA	0.98769	0.98747	NA	NA	0.99122	0.9961	0.87308	0.95155	0.41884	0.99008	0.98798	0.98316	0.73137
1	25809096	G	A	G	E	rs121908182	1	26135587	239;273;239	SELENON	ENSG00000162430;ENSG00000162430;ENSG00000162430	.;.;.	.;.;.	c.716G>A;c.818G>A;c.716G>A	p.Gly239Glu;p.Gly273Glu;p.Gly239Glu	c.716G>A;c.818G>A;c.716G>A	p.Gly239Glu;p.Gly273Glu;p.Gly239Glu	0.65419	0.92824	0.90584	0.97372	0.8433	0.81001	0.63811	0.96529	0.9045	0.99954	0.98538	0.97682	0.92403	0.96993	0.67397	0.98387	0.44272	0.89459	0.84301	0.94932	0.94857	0.83475	0.67223	0.75776	0.8138	0.59469	0.97479	0.89894	0.89295	0.90749	0.74766	0.73137
1	25809731	G	A	W	X	NA	1	26136222	273;307;273	SELENON	ENSG00000162430;ENSG00000162430;ENSG00000162430	.;.;.	.;.;.	c.819G>A;c.921G>A;c.819G>A	p.Trp273*;p.Trp307*;p.Trp273*	c.819G>A;c.921G>A;c.819G>A	p.Trp273Ter;p.Trp307Ter;p.Trp273Ter	NA	NA	NA	NA	0.8433	0.81001	NA	NA	NA	0.63289	NA	NA	NA	NA	NA	NA	NA	NA	NA	0.95935	0.95874	NA	NA	0.99026	0.99146	0.73807	0.91756	0.43074	0.92091	0.87196	0.74766	0.73137
1	25811533	C	T	Q	X	rs886041584	1	26138024	330;364;330	SELENON	ENSG00000162430;ENSG00000162430;ENSG00000162430	.;.;.	.;.;.	c.988C>T;c.1090C>T;c.988C>T	p.Gln330*;p.Gln364*;p.Gln330*	c.988C>T;c.1090C>T;c.988C>T	p.Gln330Ter;p.Gln364Ter;p.Gln330Ter	NA	NA	NA	NA	0.8433	0.81001	NA	NA	NA	0.79599	NA	NA	NA	NA	NA	NA	NA	NA	NA	0.95112	0.95039	NA	NA	0.99252	0.99777	0.85335	0.73831	0.65377	0.96559	0.94317	0.74766	0.73137
1	25811694	G	T	E	X	rs794727976	1	26138185	332;366;332	SELENON	ENSG00000162430;ENSG00000162430;ENSG00000162430	.;.;.	.;.;.	c.994G>T;c.1096G>T;c.994G>T	p.Glu332*;p.Glu366*;p.Glu332*	c.994G>T;c.1096G>T;c.994G>T	p.Glu332Ter;p.Glu366Ter;p.Glu332Ter	NA	NA	NA	NA	0.8433	0.81001	NA	NA	NA	0.80375	NA	NA	NA	NA	NA	NA	NA	NA	NA	0.96476	0.96417	NA	NA	0.99579	0.99587	0.83629	0.83437	0.4409	0.99194	0.98759	0.74766	0.73137
1	25811778	G	T	E	X	rs747284477	1	26138269	360;394;360	SELENON	ENSG00000162430;ENSG00000162430;ENSG00000162430	.;.;.	.;.;.	c.1078G>T;c.1180G>T;c.1078G>T	p.Glu360*;p.Glu394*;p.Glu360*	c.1078G>T;c.1180G>T;c.1078G>T	p.Glu360Ter;p.Glu394Ter;p.Glu360Ter	NA	NA	NA	NA	0.8433	0.81001	NA	NA	NA	0.81857	NA	NA	NA	NA	NA	NA	NA	NA	NA	0.96476	0.96417	NA	NA	0.9931	0.99156	0.83482	0.74471	0.43343	0.98545	0.9776	0.74766	0.73137
1	25812720	C	T	R	X	rs377215510	1	26139211	405;439;405	SELENON	ENSG00000162430;ENSG00000162430;ENSG00000162430	.;.;.	.;.;.	c.1213C>T;c.1315C>T;c.1213C>T	p.Arg405*;p.Arg439*;p.Arg405*	c.1213C>T;c.1315C>T;c.1213C>T	p.Arg405Ter;p.Arg439Ter;p.Arg405Ter	NA	NA	NA	NA	0.41658	0.81001	NA	NA	NA	0.85872	NA	NA	NA	NA	NA	NA	NA	NA	NA	0.91324	0.96417	NA	NA	0.97806	0.97896	0.83264	0.47616	0.48131	0.70048	0.60621	0.24896	0.52595
1	25812763	G	C	W	S	rs121908186	1	26139254	419;453;419	SELENON	ENSG00000162430;ENSG00000162430;ENSG00000162430	.;.;.	.;.;.	c.1256G>C;c.1358G>C;c.1256G>C	p.Trp419Ser;p.Trp453Ser;p.Trp419Ser	c.1256G>C;c.1358G>C;c.1256G>C	p.Trp419Ser;p.Trp453Ser;p.Trp419Ser	0.7849	0.92824	0.90584	0.88582	0.8433	0.81001	0.51832	0.95009	0.99028	0.99611	0.97184	0.96301	0.92718	0.98834	NA	0.986	0.7288	0.94283	0.89416	0.94662	0.94603	0.89693	0.53896	0.90297	0.8845	0.53356	0.88252	0.92532	0.87864	0.90352	0.74766	0.52595
1	25812780	C	T	Q	X	rs760063405	1	26139271	425;459;425	SELENON	ENSG00000162430;ENSG00000162430;ENSG00000162430	.;.;.	.;.;.	c.1273C>T;c.1375C>T;c.1273C>T	p.Gln425*;p.Gln459*;p.Gln425*	c.1273C>T;c.1375C>T;c.1273C>T	p.Gln425Ter;p.Gln459Ter;p.Gln425Ter	NA	NA	NA	NA	0.62929	0.81001	NA	NA	NA	0.89353	NA	NA	NA	NA	NA	NA	NA	NA	NA	0.98013	0.98747	NA	NA	0.99607	0.9982	0.8626	0.87952	0.94149	0.99427	0.9938	0.74766	0.52595
1	25812789	T	G	U	G	rs121908187	1	26139280	462;428	SELENON	ENSG00000162430;ENSG00000162430	.;.	.;.	c.1384T>G;c.1282T>G	p.Ter462Glyext*?;p.Ter428Glyext*?	c.1384T>G;c.1282T>G	p.Sec462Gly;p.Sec428Gly	0.06913	NA	NA	NA	NA	0.81001	NA	NA	0.08809	NA	NA	NA	NA	NA	NA	0.84262	NA	NA	0.27322	0.56676	0.56119	NA	0	0.45783	0.48355	0.19905	0.89243	0.87801	0.53655	0.61693	0.74766	0.52595
1	25812790	G	A	U	X	rs587776597	1	26139281	462;428	SELENON	ENSG00000162430;ENSG00000162430	.;.	.;.	c.1385G>A;c.1283G>A	p.Ter462Ter;p.Ter428Ter	c.1385G>A;c.1283G>A	p.Sec462Ter;p.Sec428Ter	NA	NA	NA	NA	NA	0.81001	NA	NA	NA	NA	NA	NA	NA	NA	NA	NA	NA	NA	NA	0.60737	0.60244	NA	NA	0.99728	0.99733	0.22866	0.94868	0.77181	NA	NA	0.74766	0.52595
1	25813899	G	A	R	Q	rs779162837	1	26140390	435;469;435	SELENON	ENSG00000162430;ENSG00000162430;ENSG00000162430	.;.;.	.;.;.	c.1304G>A;c.1406G>A;c.1304G>A	p.Arg435Gln;p.Arg469Gln;p.Arg435Gln	c.1304G>A;c.1406G>A;c.1304G>A	p.Arg435Gln;p.Arg469Gln;p.Arg435Gln	0.91255	0.92824	0.57599	0.48708	0.8433	0.81001	0.53506	0.92457	0.57599	0.99548	0.92267	0.91302	0.88467	0.96044	0.88887	0.95214	0.71768	0.83734	0.74711	0.82078	0.93369	0.42814	0.7377	0.74106	0.72108	0.99824	0.77057	0.7773	0.72783	0.76732	0.74766	0.52595
1	25813962	G	A	W	X	rs960468382	1	26140453	456;490;456	SELENON	ENSG00000162430;ENSG00000162430;ENSG00000162430	.;.;.	.;.;.	c.1367G>A;c.1469G>A;c.1367G>A	p.Trp456*;p.Trp490*;p.Trp456*	c.1367G>A;c.1469G>A;c.1367G>A	p.Trp456Ter;p.Trp490Ter;p.Trp456Ter	NA	NA	NA	NA	0.8433	0.81001	NA	NA	NA	0.84194	NA	NA	NA	NA	NA	NA	NA	NA	NA	0.93857	0.98747	NA	NA	0.99505	0.99321	0.61071	0.98146	0.41351	0.96531	0.96487	0.74766	0.52595
1	26045009	C	T	G	R	rs185398527	1	26371500	87;87	SLC30A2	ENSG00000158014;ENSG00000158014	c.259G>A;c.259G>A	p.G87R;p.G87R	c.259G>A;c.259G>A	p.Gly87Arg;p.Gly87Arg	c.259G>A;c.259G>A	p.Gly87Arg;p.Gly87Arg	0.72154	0.76473	0.90584	0.88582	0.62929	0.81001	0.37844	0.6324	0.87457	0.92784	0.71646	0.64045	0.7205	0.93709	NA	0.64262	0.77141	0.57892	0.83908	0.72451	0.83596	0.45418	0.91204	0.74064	0.87849	0.98917	0.99234	0.96581	0.66295	0.71251	0.74766	0.33608
1	26045107	T	C	H	R	rs587776926	1	26371598	54;54	SLC30A2	ENSG00000158014;ENSG00000158014	c.161A>G;c.161A>G	p.H54R;p.H54R	c.161A>G;c.161A>G	p.His54Arg;p.His54Arg	c.161A>G;c.161A>G	p.His54Arg;p.His54Arg	0.7849	0.92824	0.90584	0.8111	0.8433	0.81001	0.83903	0.78752	0.92173	0.41459	0.8764	0.86123	0.94583	0.9252	0.43067	0.62601	0.77517	0.35696	0.7335	0.76606	0.76301	0.85833	0.42065	0.57511	0.68178	0.77947	0.51495	0.65636	0.73295	0.726	0.74766	0.55306
1	26438217	G	A	R	H	NA	1	26764708	38;38;38;38;38;38;38;38;38;38;38;38;38;38	DHDDS	ENSG00000117682;ENSG00000117682;ENSG00000117682;ENSG00000117682;ENSG00000117682;ENSG00000117682;ENSG00000117682;ENSG00000117682;ENSG00000117682;ENSG00000117682;ENSG00000117682;ENSG00000117682;ENSG00000117682;ENSG00000117682	c.113G>A;c.113G>A;c.113G>A;c.113G>A;c.113G>A;c.113G>A;.;.;.;.;.;.;.;.	p.R38H;p.R38H;p.R38H;p.R38H;p.R38H;p.R38H;.;.;.;.;.;.;.;.	c.113G>A;c.113G>A;c.113G>A;c.113G>A;c.113G>A;c.113G>A;c.113G>A;c.113G>A;c.113G>A;c.113G>A;c.113G>A;c.113G>A;c.113G>A;c.113G>A	p.Arg38His;p.Arg38His;p.Arg38His;p.Arg38His;p.Arg38His;p.Arg38His;p.Arg38His;p.Arg38His;p.Arg38His;p.Arg38His;p.Arg38His;p.Arg38His;p.Arg38His;p.Arg38His	c.113G>A;c.113G>A;c.113G>A;c.113G>A;c.113G>A;c.113G>A;c.113G>A;c.113G>A;c.113G>A;c.113G>A;c.113G>A;c.113G>A;c.113G>A;c.113G>A	p.Arg38His;p.Arg38His;p.Arg38His;p.Arg38His;p.Arg38His;p.Arg38His;p.Arg38His;p.Arg38His;p.Arg38His;p.Arg38His;p.Arg38His;p.Arg38His;p.Arg38His;p.Arg38His	0.91255	0.92824	0.90584	0.97372	0.8433	0.81001	0.99677	0.89627	0.81675	0.92317	0.99238	0.97389	0.92715	0.96993	0.97816	0.87844	0.88377	0.63398	0.96368	0.94077	0.94	0.99629	0.76468	0.90639	0.9089	0.99981	0.95634	0.93659	0.99661	0.9981	0.74766	0.73137
1	26438228	A	G	K	E	rs147394623	1	26764719	42;42;42;42;42;42;42;42;42;42;42;42;42;42	DHDDS	ENSG00000117682;ENSG00000117682;ENSG00000117682;ENSG00000117682;ENSG00000117682;ENSG00000117682;ENSG00000117682;ENSG00000117682;ENSG00000117682;ENSG00000117682;ENSG00000117682;ENSG00000117682;ENSG00000117682;ENSG00000117682	c.124A>G;c.124A>G;c.124A>G;c.124A>G;c.124A>G;c.124A>G;.;.;.;.;.;.;.;.	p.K42E;p.K42E;p.K42E;p.K42E;p.K42E;p.K42E;.;.;.;.;.;.;.;.	c.124A>G;c.124A>G;c.124A>G;c.124A>G;c.124A>G;c.124A>G;c.124A>G;c.124A>G;c.124A>G;c.124A>G;c.124A>G;c.124A>G;c.124A>G;c.124A>G	p.Lys42Glu;p.Lys42Glu;p.Lys42Glu;p.Lys42Glu;p.Lys42Glu;p.Lys42Glu;p.Lys42Glu;p.Lys42Glu;p.Lys42Glu;p.Lys42Glu;p.Lys42Glu;p.Lys42Glu;p.Lys42Glu;p.Lys42Glu	c.124A>G;c.124A>G;c.124A>G;c.124A>G;c.124A>G;c.124A>G;c.124A>G;c.124A>G;c.124A>G;c.124A>G;c.124A>G;c.124A>G;c.124A>G;c.124A>G	p.Lys42Glu;p.Lys42Glu;p.Lys42Glu;p.Lys42Glu;p.Lys42Glu;p.Lys42Glu;p.Lys42Glu;p.Lys42Glu;p.Lys42Glu;p.Lys42Glu;p.Lys42Glu;p.Lys42Glu;p.Lys42Glu;p.Lys42Glu	0.68238	0.66756	0.90584	0.92359	0.8433	0.81001	0.53315	0.77078	0.74051	0.6869	0.85016	0.85101	0.81049	0.87925	NA	0.60327	0.8931	0.60431	0.87707	0.80526	0.88555	0.2257	0.85835	0.65603	0.64027	0.92925	0.93532	0.94059	0.79154	0.8435	0.74766	0.73137
1	26442742	G	A	W	X	NA	1	26769233	64;64;64;64;64;64;64;64;64;64;64;64;64	DHDDS	ENSG00000117682;ENSG00000117682;ENSG00000117682;ENSG00000117682;ENSG00000117682;ENSG00000117682;ENSG00000117682;ENSG00000117682;ENSG00000117682;ENSG00000117682;ENSG00000117682;ENSG00000117682;ENSG00000117682	c.192G>A;c.192G>A;c.192G>A;c.192G>A;c.192G>A;c.192G>A;.;.;.;.;.;.;.	p.W64X;p.W64X;p.W64X;p.W64X;p.W64X;p.W64X;.;.;.;.;.;.;.	c.192G>A;c.192G>A;c.192G>A;c.192G>A;c.192G>A;c.192G>A;c.192G>A;c.192G>A;c.192G>A;c.192G>A;c.192G>A;c.192G>A;c.192G>A	p.Trp64*;p.Trp64*;p.Trp64*;p.Trp64*;p.Trp64*;p.Trp64*;p.Trp64*;p.Trp64*;p.Trp64*;p.Trp64*;p.Trp64*;p.Trp64*;p.Trp64*	c.192G>A;c.192G>A;c.192G>A;c.192G>A;c.192G>A;c.192G>A;c.192G>A;c.192G>A;c.192G>A;c.192G>A;c.192G>A;c.192G>A;c.192G>A	p.Trp64Ter;p.Trp64Ter;p.Trp64Ter;p.Trp64Ter;p.Trp64Ter;p.Trp64Ter;p.Trp64Ter;p.Trp64Ter;p.Trp64Ter;p.Trp64Ter;p.Trp64Ter;p.Trp64Ter;p.Trp64Ter	NA	NA	NA	NA	0.8433	0.81001	NA	NA	NA	0.64393	NA	NA	NA	NA	NA	NA	NA	NA	NA	0.98769	0.98747	NA	NA	0.97361	0.97538	0.59546	0.96143	0.99134	0.97658	0.98241	0.74766	0.73137
1	26457880	G	A	R	Q	NA	1	26784371	177;211;172;211;172;82	DHDDS	ENSG00000117682;ENSG00000117682;ENSG00000117682;ENSG00000117682;ENSG00000117682;ENSG00000117682	c.530G>A;c.632G>A;c.515G>A;c.632G>A;.;.	p.R177Q;p.R211Q;p.R172Q;p.R211Q;.;.	c.530G>A;c.632G>A;c.515G>A;c.632G>A;c.515G>A;c.245G>A	p.Arg177Gln;p.Arg211Gln;p.Arg172Gln;p.Arg211Gln;p.Arg172Gln;p.Arg82Gln	c.530G>A;c.632G>A;c.515G>A;c.632G>A;c.515G>A;c.245G>A	p.Arg177Gln;p.Arg211Gln;p.Arg172Gln;p.Arg211Gln;p.Arg172Gln;p.Arg82Gln	0.91255	0.92824	0.90584	0.92359	0.8433	0.81001	0.99038	0.70833	0.73477	0.98466	0.92654	0.89517	0.88897	0.96846	0.97081	0.72931	0.87384	0.69181	0.96185	0.90346	0.90225	0.9909	0.98044	0.91167	0.91292	0.99951	0.90348	0.88895	0.98449	0.99168	0.74766	0.73137
1	26729720	C	T	Q	X	rs878853088	1	27056211	20;20;403;403;20;20;20;22	ARID1A	ENSG00000117713;ENSG00000117713;ENSG00000117713;ENSG00000117713;ENSG00000117713;ENSG00000117713;ENSG00000117713;ENSG00000117713	c.58C>T;.;c.1207C>T;c.1207C>T;.;c.58C>T;c.58C>T;.	p.Q20X;.;p.Q403X;p.Q403X;.;p.Q20X;p.Q20X;.	c.58C>T;c.58C>T;c.1207C>T;c.1207C>T;c.58C>T;c.58C>T;c.58C>T;c.64C>T	p.Gln20*;p.Gln20*;p.Gln403*;p.Gln403*;p.Gln20*;p.Gln20*;p.Gln20*;p.Gln22*	c.58C>T;c.58C>T;c.1207C>T;c.1207C>T;c.58C>T;c.58C>T;c.58C>T;c.64C>T	p.Gln20Ter;p.Gln20Ter;p.Gln403Ter;p.Gln403Ter;p.Gln20Ter;p.Gln20Ter;p.Gln20Ter;p.Gln22Ter	NA	NA	NA	NA	0.8433	0.81001	NA	NA	NA	0.89577	NA	NA	NA	NA	NA	NA	NA	NA	NA	0.99412	0.99401	NA	NA	0.96796	0.97555	0.82761	0.89585	0.39723	0.98853	0.99237	0.98316	0.8544
1	26729861	C	T	Q	X	NA	1	27056352	67;67;450;450;67;67;67;69	ARID1A	ENSG00000117713;ENSG00000117713;ENSG00000117713;ENSG00000117713;ENSG00000117713;ENSG00000117713;ENSG00000117713;ENSG00000117713	c.199C>T;.;c.1348C>T;c.1348C>T;.;c.199C>T;c.199C>T;.	p.Q67X;.;p.Q450X;p.Q450X;.;p.Q67X;p.Q67X;.	c.199C>T;c.199C>T;c.1348C>T;c.1348C>T;c.199C>T;c.199C>T;c.199C>T;c.205C>T	p.Gln67*;p.Gln67*;p.Gln450*;p.Gln450*;p.Gln67*;p.Gln67*;p.Gln67*;p.Gln69*	c.199C>T;c.199C>T;c.1348C>T;c.1348C>T;c.199C>T;c.199C>T;c.199C>T;c.205C>T	p.Gln67Ter;p.Gln67Ter;p.Gln450Ter;p.Gln450Ter;p.Gln67Ter;p.Gln67Ter;p.Gln67Ter;p.Gln69Ter	NA	NA	NA	NA	0.8433	0.81001	NA	NA	NA	0.97643	NA	NA	NA	NA	NA	NA	NA	NA	NA	0.99412	0.99401	NA	NA	0.99947	0.99965	0.85335	0.99616	0.8803	0.98635	0.98882	0.98316	0.8544
1	26731191	C	T	Q	X	rs1057520585	1	27057682	81;81;464;464;81;81;81;83	ARID1A	ENSG00000117713;ENSG00000117713;ENSG00000117713;ENSG00000117713;ENSG00000117713;ENSG00000117713;ENSG00000117713;ENSG00000117713	c.241C>T;.;c.1390C>T;c.1390C>T;.;c.241C>T;c.241C>T;.	p.Q81X;.;p.Q464X;p.Q464X;.;p.Q81X;p.Q81X;.	c.241C>T;c.241C>T;c.1390C>T;c.1390C>T;c.241C>T;c.241C>T;c.241C>T;c.247C>T	p.Gln81*;p.Gln81*;p.Gln464*;p.Gln464*;p.Gln81*;p.Gln81*;p.Gln81*;p.Gln83*	c.241C>T;c.241C>T;c.1390C>T;c.1390C>T;c.241C>T;c.241C>T;c.241C>T;c.247C>T	p.Gln81Ter;p.Gln81Ter;p.Gln464Ter;p.Gln464Ter;p.Gln81Ter;p.Gln81Ter;p.Gln81Ter;p.Gln83Ter	NA	NA	NA	NA	0.3548	0.81001	NA	NA	NA	0.93723	NA	NA	NA	NA	NA	NA	NA	NA	NA	0.99412	0.99401	NA	NA	0.96696	0.96725	0.82406	0.54763	0.1467	0.89002	0.83856	0.74766	0.8544
1	26766246	C	T	Q	X	rs387906845	1	27092737	537;920;920;537;536;539	ARID1A	ENSG00000117713;ENSG00000117713;ENSG00000117713;ENSG00000117713;ENSG00000117713;ENSG00000117713	c.1609C>T;c.2758C>T;c.2758C>T;c.1609C>T;c.1606C>T;.	p.Q537X;p.Q920X;p.Q920X;p.Q537X;p.Q536X;.	c.1609C>T;c.2758C>T;c.2758C>T;c.1609C>T;c.1606C>T;c.1615C>T	p.Gln537*;p.Gln920*;p.Gln920*;p.Gln537*;p.Gln536*;p.Gln539*	c.1609C>T;c.2758C>T;c.2758C>T;c.1609C>T;c.1606C>T;c.1615C>T	p.Gln537Ter;p.Gln920Ter;p.Gln920Ter;p.Gln537Ter;p.Gln536Ter;p.Gln539Ter	NA	NA	NA	NA	0.8433	0.81001	NA	NA	NA	0.99337	NA	NA	NA	NA	NA	NA	NA	NA	NA	0.99412	0.99401	NA	NA	0.97116	0.98279	0.9015	0.9853	0.15603	0.99374	0.99496	0.74766	0.73137
1	26772951	G	T	E	X	rs875989849	1	27099442	843;1227;1227;844;843;845	ARID1A	ENSG00000117713;ENSG00000117713;ENSG00000117713;ENSG00000117713;ENSG00000117713;ENSG00000117713	c.2527G>T;c.3679G>T;c.3679G>T;c.2530G>T;c.2527G>T;.	p.E843X;p.E1227X;p.E1227X;p.E844X;p.E843X;.	c.2527G>T;c.3679G>T;c.3679G>T;c.2530G>T;c.2527G>T;c.2533G>T	p.Glu843*;p.Glu1227*;p.Glu1227*;p.Glu844*;p.Glu843*;p.Glu845*	c.2527G>T;c.3679G>T;c.3679G>T;c.2530G>T;c.2527G>T;c.2533G>T	p.Glu843Ter;p.Glu1227Ter;p.Glu1227Ter;p.Glu844Ter;p.Glu843Ter;p.Glu845Ter	NA	NA	NA	NA	0.8433	0.81001	NA	NA	NA	0.9941	NA	NA	NA	NA	NA	NA	NA	NA	NA	0.99412	0.99401	NA	NA	0.98585	0.98548	0.81703	0.76919	0.41508	0.99872	0.99816	0.98316	0.87903
1	26773716	C	T	R	X	rs387906846	1	27100207	951;1335;1335;952;951;953	ARID1A	ENSG00000117713;ENSG00000117713;ENSG00000117713;ENSG00000117713;ENSG00000117713;ENSG00000117713	c.2851C>T;c.4003C>T;c.4003C>T;c.2854C>T;c.2851C>T;.	p.R951X;p.R1335X;p.R1335X;p.R952X;p.R951X;.	c.2851C>T;c.4003C>T;c.4003C>T;c.2854C>T;c.2851C>T;c.2857C>T	p.Arg951*;p.Arg1335*;p.Arg1335*;p.Arg952*;p.Arg951*;p.Arg953*	c.2851C>T;c.4003C>T;c.4003C>T;c.2854C>T;c.2851C>T;c.2857C>T	p.Arg951Ter;p.Arg1335Ter;p.Arg1335Ter;p.Arg952Ter;p.Arg951Ter;p.Arg953Ter	NA	NA	NA	NA	0.55875	0.81001	NA	NA	NA	0.9775	NA	NA	NA	NA	NA	NA	NA	NA	NA	0.99412	0.99401	0.95188	NA	0.97845	0.98189	0.82549	0.4705	0.50317	0.92445	0.85433	0.47345	0.8544
1	26779062	C	T	R	X	NA	1	27105553	1338;1722;1505;1339;1340	ARID1A	ENSG00000117713;ENSG00000117713;ENSG00000117713;ENSG00000117713;ENSG00000117713	c.4012C>T;c.5164C>T;c.4513C>T;c.4015C>T;.	p.R1338X;p.R1722X;p.R1505X;p.R1339X;.	c.4012C>T;c.5164C>T;c.4513C>T;c.4015C>T;c.4018C>T	p.Arg1338*;p.Arg1722*;p.Arg1505*;p.Arg1339*;p.Arg1340*	c.4012C>T;c.5164C>T;c.4513C>T;c.4015C>T;c.4018C>T	p.Arg1338Ter;p.Arg1722Ter;p.Arg1505Ter;p.Arg1339Ter;p.Arg1340Ter	NA	NA	NA	NA	0.8433	0.81001	NA	NA	NA	0.9941	NA	NA	NA	NA	NA	NA	NA	NA	NA	0.99412	0.99401	0.95037	NA	0.97303	0.97329	0.86346	0.53465	0.2036	0.89403	0.78664	0.74766	0.52595
1	26779863	C	T	R	X	rs879255270	1	27106354	1605;1989;1772;1606;1607	ARID1A	ENSG00000117713;ENSG00000117713;ENSG00000117713;ENSG00000117713;ENSG00000117713	c.4813C>T;c.5965C>T;c.5314C>T;c.4816C>T;.	p.R1605X;p.R1989X;p.R1772X;p.R1606X;.	c.4813C>T;c.5965C>T;c.5314C>T;c.4816C>T;c.4819C>T	p.Arg1605*;p.Arg1989*;p.Arg1772*;p.Arg1606*;p.Arg1607*	c.4813C>T;c.5965C>T;c.5314C>T;c.4816C>T;c.4819C>T	p.Arg1605Ter;p.Arg1989Ter;p.Arg1772Ter;p.Arg1606Ter;p.Arg1607Ter	NA	NA	NA	NA	0.8433	0.81001	NA	NA	NA	0.9941	NA	NA	NA	NA	NA	NA	NA	NA	NA	0.99412	0.99401	0.93161	NA	0.97938	0.9843	0.83703	0.52487	0.26006	0.97361	0.95762	0.74766	0.52595
1	26794528	C	A	A	E	rs376328153	1	27121019	165;165;165	PIGV	ENSG00000060642;ENSG00000060642;ENSG00000060642	c.494C>A;c.494C>A;.	p.A165E;p.A165E;.	c.494C>A;c.494C>A;c.494C>A	p.Ala165Glu;p.Ala165Glu;p.Ala165Glu	c.494C>A;c.494C>A;c.494C>A	p.Ala165Glu;p.Ala165Glu;p.Ala165Glu	0.50676	0.56192	0.3954	0.41396	0.42254	0.81001	0.81625	0.84047	0.4085	0.83269	0.84861	0.85932	0.8083	0.8199	NA	0.91535	0.48817	0.40305	0.8898	0.79486	0.8635	0.38565	0.56692	0.44914	0.56459	0.46222	0.8527	NA	0.59322	0.63626	0.74766	0.73137
1	26794641	C	T	R	C	rs149690056	1	27121132	203;203	PIGV	ENSG00000060642;ENSG00000060642	c.607C>T;c.607C>T	p.R203C;p.R203C	c.607C>T;c.607C>T	p.Arg203Cys;p.Arg203Cys	c.607C>T;c.607C>T	p.Arg203Cys;p.Arg203Cys	0.91255	0.92824	0.90584	0.97372	0.8433	0.81001	0.9657	0.85799	0.90895	0.91276	0.95406	0.94567	0.8287	0.95753	NA	0.99188	0.62618	0.6362	0.97136	0.89373	0.92318	0.92464	0.83579	0.77529	0.88803	0.99767	0.87979	NA	0.88218	0.86613	0.74766	0.73137
1	26794800	C	A	Q	K	rs267606952	1	27121291	256;256	PIGV	ENSG00000060642;ENSG00000060642	c.766C>A;c.766C>A	p.Q256K;p.Q256K	c.766C>A;c.766C>A	p.Gln256Lys;p.Gln256Lys	c.766C>A;c.766C>A	p.Gln256Lys;p.Gln256Lys	0.46513	0.46862	0.53363	0.58175	0.8433	0.81001	0.95948	0.88533	0.64019	0.84922	0.94964	0.94543	0.85577	0.95645	0.85844	0.98123	0.56951	0.4568	0.96153	0.91045	0.90934	0.88504	0.41514	0.8043	0.90438	0.58043	0.97637	NA	0.87139	0.88801	0.74766	0.73137
1	26795056	C	T	A	V	rs139073416	1	27121547	341;341	PIGV	ENSG00000060642;ENSG00000060642	c.1022C>T;c.1022C>T	p.A341V;p.A341V	c.1022C>T;c.1022C>T	p.Ala341Val;p.Ala341Val	c.1022C>T;c.1022C>T	p.Ala341Val;p.Ala341Val	0.63226	0.70582	0.59044	0.60933	0.8433	0.81001	0.91202	0.85247	0.46673	0.68516	0.92924	0.9171	0.79515	0.91986	0.8748	0.93065	0.55518	0.52686	0.84556	0.79486	0.79219	0.7264	0.50694	0.67885	0.71654	0.97048	0.93502	0.68565	0.7552	0.72723	0.74766	0.97449
1	26795188	A	C	H	P	rs267606951	1	27121679	385;385	PIGV	ENSG00000060642;ENSG00000060642	c.1154A>C;c.1154A>C	p.H385P;p.H385P	c.1154A>C;c.1154A>C	p.His385Pro;p.His385Pro	c.1154A>C;c.1154A>C	p.His385Pro;p.His385Pro	0.91255	0.7415	0.90584	0.92359	0.8433	0.81001	0.86941	0.83578	0.98726	0.86297	0.9171	0.91784	0.88138	0.95097	0.94417	0.95525	0.65446	0.65992	0.91776	0.85955	0.92821	0.96125	0.50622	0.73952	0.70069	0.39114	0.97362	0.98841	0.85255	0.83578	0.74766	0.97449
1	26912036	C	A	A	S	rs74315350	1	27238527	195	NR0B2	ENSG00000131910	c.583G>T	p.A195S	c.583G>T	p.Ala195Ser	c.583G>T	p.Ala195Ser	0.56456	0.63918	0.90584	0.82059	0.8433	0.81001	0.80375	0.96716	0.49519	0.7212	0.9743	0.97659	0.8731	0.96737	0.94965	0.84974	0.36025	0.43189	0.96827	0.92654	0.92563	0.76815	0.40781	0.73785	0.81607	0.86867	0.89585	0.99581	0.88305	0.9196	0.98316	0.14033
1	26913841	G	A	R	X	rs74315349	1	27240332	34	NR0B2	ENSG00000131910	c.100C>T	p.R34X	c.100C>T	p.Arg34*	c.100C>T	p.Arg34Ter	NA	NA	NA	NA	0.13788	0.81001	NA	NA	NA	0.35088	NA	NA	NA	NA	NA	NA	NA	NA	NA	0.86232	0.98035	NA	NA	0.95465	0.91895	0.68919	0.93473	0.52176	0.60006	0.4447	0.74766	0.32782
1	26951628	G	T	F	L	rs1057519508	1	27278119	251	KDF1	ENSG00000175707	c.753C>A	p.F251L	c.753C>A	p.Phe251Leu	c.753C>A	p.Phe251Leu	0.56456	0.55759	0.62325	0.59331	0.62929	0.48716	0.50856	0.32958	0.8135	0.82964	0.25368	0.37593	0.4272	0.55468	0.33129	0.42548	0.76527	NA	0.45673	0.55489	0.54912	0.81979	0.60567	0.78859	0.69214	0.9275	0.73837	0.73035	0.6342	0.63774	0.40981	0.61202
1	27109678	C	T	G	R	rs786204831	1	27436169	305;305	SLC9A1	ENSG00000090020;ENSG00000090020	c.913G>A;c.913G>A	p.G305R;p.G305R	c.913G>A;c.913G>A	p.Gly305Arg;p.Gly305Arg	c.913G>A;c.913G>A	p.Gly305Arg;p.Gly305Arg	0.91255	0.92824	0.90584	0.92359	0.8433	0.81001	0.95014	0.20122	0.94928	0.99776	0.69784	0.59794	0.94471	0.98585	0.98309	0.64463	0.96653	0.76449	0.80679	0.8285	0.82629	0.9878	0.98615	0.78689	0.90267	0.99621	0.82198	0.92892	0.97115	0.98501	0.98316	0.8544
1	27548302	G	A	R	X	rs1135401761	1	27874813	1272;1272;1272;1272;1272	AHDC1	ENSG00000126705;ENSG00000126705;ENSG00000126705;ENSG00000126705;ENSG00000126705	c.3814C>T;.;c.3814C>T;.;.	p.R1272X;.;p.R1272X;.;.	c.3814C>T;.;c.3814C>T;.;.	p.Arg1272*;.;p.Arg1272*;.;.	c.3814C>T;c.3814C>T;c.3814C>T;c.3814C>T;c.3814C>T	p.Arg1272Ter;p.Arg1272Ter;p.Arg1272Ter;p.Arg1272Ter;p.Arg1272Ter	NA	NA	NA	NA	0.34511	0.81001	NA	NA	NA	0.36148	NA	NA	NA	NA	NA	NA	NA	NA	NA	0.99412	0.99401	NA	NA	0.97469	0.97588	0.84615	0.45092	0.28241	0.76887	0.68121	0.45458	0.57023
1	27548493	C	T	W	X	NA	1	27875004	1208;1208;1208;1208;1208	AHDC1	ENSG00000126705;ENSG00000126705;ENSG00000126705;ENSG00000126705;ENSG00000126705	c.3623G>A;.;c.3623G>A;.;.	p.W1208X;.;p.W1208X;.;.	c.3623G>A;.;c.3623G>A;.;.	p.Trp1208*;.;p.Trp1208*;.;.	c.3623G>A;c.3623G>A;c.3623G>A;c.3623G>A;c.3623G>A	p.Trp1208Ter;p.Trp1208Ter;p.Trp1208Ter;p.Trp1208Ter;p.Trp1208Ter	NA	NA	NA	NA	0.22491	0.81001	NA	NA	NA	0.33578	NA	NA	NA	NA	NA	NA	NA	NA	NA	0.99412	0.99401	NA	NA	0.98628	0.98822	0.72921	0.8249	0.39634	0.94311	0.92956	0.74766	0.92422
1	27548619	G	C	S	X	NA	1	27875130	1166;1166;1166;1166;1166	AHDC1	ENSG00000126705;ENSG00000126705;ENSG00000126705;ENSG00000126705;ENSG00000126705	c.3497C>G;.;c.3497C>G;.;.	p.S1166X;.;p.S1166X;.;.	c.3497C>G;.;c.3497C>G;.;.	p.Ser1166*;.;p.Ser1166*;.;.	c.3497C>G;c.3497C>G;c.3497C>G;c.3497C>G;c.3497C>G	p.Ser1166Ter;p.Ser1166Ter;p.Ser1166Ter;p.Ser1166Ter;p.Ser1166Ter	NA	NA	NA	NA	0.28361	0.81001	NA	NA	NA	0.36884	NA	NA	NA	NA	NA	NA	NA	NA	NA	0.99412	0.99401	NA	NA	0.9901	0.98142	0.64179	0.9438	0.33975	0.99216	0.98783	0.74766	0.46895
1	27548650	G	A	Q	X	NA	1	27875161	1156;1156;1156;1156;1156	AHDC1	ENSG00000126705;ENSG00000126705;ENSG00000126705;ENSG00000126705;ENSG00000126705	c.3466C>T;.;c.3466C>T;.;.	p.Q1156X;.;p.Q1156X;.;.	c.3466C>T;.;c.3466C>T;.;.	p.Gln1156*;.;p.Gln1156*;.;.	c.3466C>T;c.3466C>T;c.3466C>T;c.3466C>T;c.3466C>T	p.Gln1156Ter;p.Gln1156Ter;p.Gln1156Ter;p.Gln1156Ter;p.Gln1156Ter	NA	NA	NA	NA	0.29752	0.81001	NA	NA	NA	0.33687	NA	NA	NA	NA	NA	NA	NA	NA	NA	0.99412	0.99401	NA	NA	0.98376	0.97998	0.82054	0.65973	0.13767	0.97871	0.97422	0.74766	0.46895
1	27548912	G	C	Y	X	NA	1	27875423	1068;1068;1068;1068;1068	AHDC1	ENSG00000126705;ENSG00000126705;ENSG00000126705;ENSG00000126705;ENSG00000126705	c.3204C>G;.;c.3204C>G;.;.	p.Y1068X;.;p.Y1068X;.;.	c.3204C>G;.;c.3204C>G;.;.	p.Tyr1068*;.;p.Tyr1068*;.;.	c.3204C>G;c.3204C>G;c.3204C>G;c.3204C>G;c.3204C>G	p.Tyr1068Ter;p.Tyr1068Ter;p.Tyr1068Ter;p.Tyr1068Ter;p.Tyr1068Ter	NA	NA	NA	NA	0.30045	0.81001	NA	NA	NA	0.33687	NA	NA	NA	NA	NA	NA	NA	NA	NA	0.99412	0.99401	NA	NA	0.9773	0.98419	0.7602	0.72006	0.13844	0.91791	0.89462	0.74766	0.57023
1	27549208	G	A	Q	X	rs886041781	1	27875719	970;970;970;970;970	AHDC1	ENSG00000126705;ENSG00000126705;ENSG00000126705;ENSG00000126705;ENSG00000126705	c.2908C>T;.;c.2908C>T;.;.	p.Q970X;.;p.Q970X;.;.	c.2908C>T;.;c.2908C>T;.;.	p.Gln970*;.;p.Gln970*;.;.	c.2908C>T;c.2908C>T;c.2908C>T;c.2908C>T;c.2908C>T	p.Gln970Ter;p.Gln970Ter;p.Gln970Ter;p.Gln970Ter;p.Gln970Ter	NA	NA	NA	NA	0.52346	0.81001	NA	NA	NA	0.29429	NA	NA	NA	NA	NA	NA	NA	NA	NA	0.99412	0.99401	NA	NA	0.97969	0.96931	0.75533	0.45794	0.0175	0.95153	0.88684	0.74766	0.57023
1	27549751	G	A	R	X	NA	1	27876262	789;789;789;789;789	AHDC1	ENSG00000126705;ENSG00000126705;ENSG00000126705;ENSG00000126705;ENSG00000126705	c.2365C>T;.;c.2365C>T;.;.	p.R789X;.;p.R789X;.;.	c.2365C>T;.;c.2365C>T;.;.	p.Arg789*;.;p.Arg789*;.;.	c.2365C>T;c.2365C>T;c.2365C>T;c.2365C>T;c.2365C>T	p.Arg789Ter;p.Arg789Ter;p.Arg789Ter;p.Arg789Ter;p.Arg789Ter	NA	NA	NA	NA	0.22039	0.81001	NA	NA	NA	0.39962	NA	NA	NA	NA	NA	NA	NA	NA	NA	0.99412	0.99401	NA	NA	0.97513	0.97842	0.90939	0.63973	0.31013	0.80988	0.74628	0.74766	0.57023
1	27549789	C	T	W	X	NA	1	27876300	776;776;776;776;776	AHDC1	ENSG00000126705;ENSG00000126705;ENSG00000126705;ENSG00000126705;ENSG00000126705	c.2327G>A;.;c.2327G>A;.;.	p.W776X;.;p.W776X;.;.	c.2327G>A;.;c.2327G>A;.;.	p.Trp776*;.;p.Trp776*;.;.	c.2327G>A;c.2327G>A;c.2327G>A;c.2327G>A;c.2327G>A	p.Trp776Ter;p.Trp776Ter;p.Trp776Ter;p.Trp776Ter;p.Trp776Ter	NA	NA	NA	NA	0.62929	0.81001	NA	NA	NA	0.37197	NA	NA	NA	NA	NA	NA	NA	NA	NA	0.99412	0.99401	NA	NA	0.9766	0.98518	0.73395	0.77832	0.13545	0.89607	0.86458	0.74766	0.57023
1	27550054	G	A	R	X	NA	1	27876565	688;688;688;688;688	AHDC1	ENSG00000126705;ENSG00000126705;ENSG00000126705;ENSG00000126705;ENSG00000126705	c.2062C>T;.;c.2062C>T;.;.	p.R688X;.;p.R688X;.;.	c.2062C>T;.;c.2062C>T;.;.	p.Arg688*;.;p.Arg688*;.;.	c.2062C>T;c.2062C>T;c.2062C>T;c.2062C>T;c.2062C>T	p.Arg688Ter;p.Arg688Ter;p.Arg688Ter;p.Arg688Ter;p.Arg688Ter	NA	NA	NA	NA	0.45194	0.81001	NA	NA	NA	0.39962	NA	NA	NA	NA	NA	NA	NA	NA	NA	0.99412	0.99401	NA	NA	0.96912	0.97247	0.89797	0.60106	0.23653	0.80999	0.73768	0.51787	0.57023
1	27550357	G	A	R	X	rs886041620	1	27876868	587;587;587;587;587	AHDC1	ENSG00000126705;ENSG00000126705;ENSG00000126705;ENSG00000126705;ENSG00000126705	c.1759C>T;.;c.1759C>T;.;.	p.R587X;.;p.R587X;.;.	c.1759C>T;.;c.1759C>T;.;.	p.Arg587*;.;p.Arg587*;.;.	c.1759C>T;c.1759C>T;c.1759C>T;c.1759C>T;c.1759C>T	p.Arg587Ter;p.Arg587Ter;p.Arg587Ter;p.Arg587Ter;p.Arg587Ter	NA	NA	NA	NA	0.37183	0.81001	NA	NA	NA	0.37405	NA	NA	NA	NA	NA	NA	NA	NA	NA	0.99412	0.99401	NA	NA	0.97194	0.9645	0.82904	0.70244	0.18743	0.62709	0.53049	0.74766	0.57023
1	27550597	T	A	K	X	NA	1	27877108	507;507;507;507;507	AHDC1	ENSG00000126705;ENSG00000126705;ENSG00000126705;ENSG00000126705;ENSG00000126705	c.1519A>T;.;c.1519A>T;.;.	p.K507X;.;p.K507X;.;.	c.1519A>T;.;c.1519A>T;.;.	p.Lys507*;.;p.Lys507*;.;.	c.1519A>T;c.1519A>T;c.1519A>T;c.1519A>T;c.1519A>T	p.Lys507Ter;p.Lys507Ter;p.Lys507Ter;p.Lys507Ter;p.Lys507Ter	NA	NA	NA	NA	0.35041	0.81001	NA	NA	NA	0.42931	NA	NA	NA	NA	NA	NA	NA	NA	NA	0.99412	0.99401	NA	NA	0.97614	0.9783	0.63694	0.48567	0.20282	0.86621	0.82437	0.74766	0.73137
1	27551137	G	A	Q	X	NA	1	27877648	327;327;327;327;327	AHDC1	ENSG00000126705;ENSG00000126705;ENSG00000126705;ENSG00000126705;ENSG00000126705	c.979C>T;.;c.979C>T;.;.	p.Q327X;.;p.Q327X;.;.	c.979C>T;.;c.979C>T;.;.	p.Gln327*;.;p.Gln327*;.;.	c.979C>T;c.979C>T;c.979C>T;c.979C>T;c.979C>T	p.Gln327Ter;p.Gln327Ter;p.Gln327Ter;p.Gln327Ter;p.Gln327Ter	NA	NA	NA	NA	0.36243	0.81001	NA	NA	NA	0.42639	NA	NA	NA	NA	NA	NA	NA	NA	NA	0.99412	0.99401	NA	NA	0.96856	0.96977	0.90326	0.92693	0.26033	0.97743	0.96613	0.74766	0.82227
1	28993489	A	G	M	V	NA	1	29320001	1;1;210;1;1;1;1;1;1;210;210;210;210;210;210;210;210;210;210	EPB41	ENSG00000159023;ENSG00000159023;ENSG00000159023;ENSG00000159023;ENSG00000159023;ENSG00000159023;ENSG00000159023;ENSG00000159023;ENSG00000159023;ENSG00000159023;ENSG00000159023;ENSG00000159023;ENSG00000159023;ENSG00000159023;ENSG00000159023;ENSG00000159023;ENSG00000159023;ENSG00000159023;ENSG00000159023	.;.;c.628A>G;c.1A>G;.;.;.;c.1A>G;.;c.628A>G;.;c.628A>G;.;.;.;.;c.628A>G;c.1A>G;.	.;.;p.M210V;p.M1V;.;.;.;p.M1V;.;p.M210V;.;p.M210V;.;.;.;.;p.M210V;p.M1V;.	.;.;c.628A>G;c.1A>G;.;.;.;c.1A>G;.;c.628A>G;.;c.628A>G;.;.;.;.;c.628A>G;c.1A>G;.	.;.;p.Met210Val;p.Met1?;.;.;.;p.Met1?;.;p.Met210Val;.;p.Met210Val;.;.;.;.;p.Met210Val;p.Met1?;.	c.1A>G;c.1A>G;c.628A>G;c.1A>G;c.1A>G;c.1A>G;c.1A>G;c.1A>G;c.1A>G;c.628A>G;c.628A>G;c.628A>G;c.628A>G;c.628A>G;c.628A>G;c.628A>G;c.628A>G;c.628A>G;c.628A>G	p.Met1?;p.Met1?;p.Met210Val;p.Met1?;p.Met1?;p.Met1?;p.Met1?;p.Met1?;p.Met1?;p.Met210Val;p.Met210Val;p.Met210Val;p.Met210Val;p.Met210Val;p.Met210Val;p.Met210Val;p.Met210Val;p.Met210Val;p.Met210Val	0.68238	0.22761	0.41373	0.52463	0.62929	0.81001	0.25082	0.84773	0.45404	0.76111	0.6483	0.67205	0.66737	0.69168	0.32642	0.86832	0.63291	0.32003	0.71118	0.77005	0.76708	0.54035	0.67223	0.28843	0.2882	0.30129	0.66147	0.76232	0.46268	0.53114	0.51787	0.92422
1	28993490	T	C	M	T	rs121434564	1	29320002	1;1;210;1;1;1;1;1;1;210;210;210;210;210;210;210;210;210;210	EPB41	ENSG00000159023;ENSG00000159023;ENSG00000159023;ENSG00000159023;ENSG00000159023;ENSG00000159023;ENSG00000159023;ENSG00000159023;ENSG00000159023;ENSG00000159023;ENSG00000159023;ENSG00000159023;ENSG00000159023;ENSG00000159023;ENSG00000159023;ENSG00000159023;ENSG00000159023;ENSG00000159023;ENSG00000159023	.;.;c.629T>C;c.2T>C;.;.;.;c.2T>C;.;c.629T>C;.;c.629T>C;.;.;.;.;c.629T>C;c.2T>C;.	.;.;p.M210T;p.M1T;.;.;.;p.M1T;.;p.M210T;.;p.M210T;.;.;.;.;p.M210T;p.M1T;.	.;.;c.629T>C;c.2T>C;.;.;.;c.2T>C;.;c.629T>C;.;c.629T>C;.;.;.;.;c.629T>C;c.2T>C;.	.;.;p.Met210Thr;p.Met1?;.;.;.;p.Met1?;.;p.Met210Thr;.;p.Met210Thr;.;.;.;.;p.Met210Thr;p.Met1?;.	c.2T>C;c.2T>C;c.629T>C;c.2T>C;c.2T>C;c.2T>C;c.2T>C;c.2T>C;c.2T>C;c.629T>C;c.629T>C;c.629T>C;c.629T>C;c.629T>C;c.629T>C;c.629T>C;c.629T>C;c.629T>C;c.629T>C	p.Met1?;p.Met1?;p.Met210Thr;p.Met1?;p.Met1?;p.Met1?;p.Met1?;p.Met1?;p.Met1?;p.Met210Thr;p.Met210Thr;p.Met210Thr;p.Met210Thr;p.Met210Thr;p.Met210Thr;p.Met210Thr;p.Met210Thr;p.Met210Thr;p.Met210Thr	0.7849	0.76473	0.50838	0.62758	0.62929	0.81001	0.45235	0.85468	0.74427	0.8566	0.80257	0.79711	0.84776	0.8873	0.5597	0.94918	0.67526	0.52866	0.92804	0.90273	0.90152	0.78501	0.85063	0.5129	0.50415	0.48019	0.59421	0.62959	0.61044	0.64471	0.51787	0.92422
1	28993490	T	G	M	R	rs121434564	1	29320002	1;1;210;1;1;1;1;1;1;210;210;210;210;210;210;210;210;210;210	EPB41	ENSG00000159023;ENSG00000159023;ENSG00000159023;ENSG00000159023;ENSG00000159023;ENSG00000159023;ENSG00000159023;ENSG00000159023;ENSG00000159023;ENSG00000159023;ENSG00000159023;ENSG00000159023;ENSG00000159023;ENSG00000159023;ENSG00000159023;ENSG00000159023;ENSG00000159023;ENSG00000159023;ENSG00000159023	.;.;c.629T>G;c.2T>G;.;.;.;c.2T>G;.;c.629T>G;.;c.629T>G;.;.;.;.;c.629T>G;c.2T>G;.	.;.;p.M210R;p.M1R;.;.;.;p.M1R;.;p.M210R;.;p.M210R;.;.;.;.;p.M210R;p.M1R;.	.;.;c.629T>G;c.2T>G;.;.;.;c.2T>G;.;c.629T>G;.;c.629T>G;.;.;.;.;c.629T>G;c.2T>G;.	.;.;p.Met210Arg;p.Met1?;.;.;.;p.Met1?;.;p.Met210Arg;.;p.Met210Arg;.;.;.;.;p.Met210Arg;p.Met1?;.	c.2T>G;c.2T>G;c.629T>G;c.2T>G;c.2T>G;c.2T>G;c.2T>G;c.2T>G;c.2T>G;c.629T>G;c.629T>G;c.629T>G;c.629T>G;c.629T>G;c.629T>G;c.629T>G;c.629T>G;c.629T>G;c.629T>G	p.Met1?;p.Met1?;p.Met210Arg;p.Met1?;p.Met1?;p.Met1?;p.Met1?;p.Met1?;p.Met1?;p.Met210Arg;p.Met210Arg;p.Met210Arg;p.Met210Arg;p.Met210Arg;p.Met210Arg;p.Met210Arg;p.Met210Arg;p.Met210Arg;p.Met210Arg	0.91255	0.79402	0.5831	0.62758	0.62929	0.81001	0.35362	0.85613	0.81675	0.95021	0.71624	0.7272	0.78914	0.87442	0.51271	0.94128	0.7301	0.45156	0.92716	0.90802	0.90686	0.7856	0.88371	0.55833	0.54444	0.4178	0.61659	0.67082	0.54827	0.59712	0.51787	0.92422
1	28993527	T	G	Y	X	NA	1	29320039	13;13;222;13;13;13;13;13;13;222;222;222;222;222;222;222;222;222;222	EPB41	ENSG00000159023;ENSG00000159023;ENSG00000159023;ENSG00000159023;ENSG00000159023;ENSG00000159023;ENSG00000159023;ENSG00000159023;ENSG00000159023;ENSG00000159023;ENSG00000159023;ENSG00000159023;ENSG00000159023;ENSG00000159023;ENSG00000159023;ENSG00000159023;ENSG00000159023;ENSG00000159023;ENSG00000159023	.;.;c.666T>G;c.39T>G;.;.;.;c.39T>G;.;c.666T>G;.;c.666T>G;.;.;.;.;c.666T>G;c.39T>G;.	.;.;p.Y222X;p.Y13X;.;.;.;p.Y13X;.;p.Y222X;.;p.Y222X;.;.;.;.;p.Y222X;p.Y13X;.	.;.;c.666T>G;c.39T>G;.;.;.;c.39T>G;.;c.666T>G;.;c.666T>G;.;.;.;.;c.666T>G;c.39T>G;.	.;.;p.Tyr222*;p.Tyr13*;.;.;.;p.Tyr13*;.;p.Tyr222*;.;p.Tyr222*;.;.;.;.;p.Tyr222*;p.Tyr13*;.	c.39T>G;c.39T>G;c.666T>G;c.39T>G;c.39T>G;c.39T>G;c.39T>G;c.39T>G;c.39T>G;c.666T>G;c.666T>G;c.666T>G;c.666T>G;c.666T>G;c.666T>G;c.666T>G;c.666T>G;c.666T>G;c.666T>G	p.Tyr13Ter;p.Tyr13Ter;p.Tyr222Ter;p.Tyr13Ter;p.Tyr13Ter;p.Tyr13Ter;p.Tyr13Ter;p.Tyr13Ter;p.Tyr13Ter;p.Tyr222Ter;p.Tyr222Ter;p.Tyr222Ter;p.Tyr222Ter;p.Tyr222Ter;p.Tyr222Ter;p.Tyr222Ter;p.Tyr222Ter;p.Tyr222Ter;p.Tyr222Ter	NA	NA	NA	NA	0.31983	0.81001	NA	NA	NA	0.44379	NA	NA	NA	NA	NA	NA	NA	NA	NA	0.99412	0.99401	NA	NA	0.96537	0.9605	0.57055	0.38867	0.35143	0.68369	0.53542	0.18332	0.92422
1	29200574	G	A	R	W	rs145192716	1	29527086	182;258	MECR	ENSG00000116353;ENSG00000116353	c.544C>T;c.772C>T	p.R182W;p.R258W	c.544C>T;c.772C>T	p.Arg182Trp;p.Arg258Trp	c.544C>T;c.772C>T	p.Arg182Trp;p.Arg258Trp	0.7849	0.79402	0.90584	0.78936	0.8433	0.53665	0.89746	0.04267	0.84175	0.8902	0.76678	0.76743	0.39707	0.57225	NA	0.47172	0.49328	0.40265	0.63198	0.2646	0.52534	0.56409	0.95194	0.90552	0.92012	0.98449	0.5282	0.52578	0.67337	0.70369	0.51787	0.83141
1	32279728	T	C	L	P	rs587777335	1	32745329	348;341;290;341;371	LCK	ENSG00000182866;ENSG00000182866;ENSG00000182866;ENSG00000182866;ENSG00000182866	c.1043T>C;c.1022T>C;.;c.1022T>C;c.1112T>C	p.L348P;p.L341P;.;p.L341P;p.L371P	c.1043T>C;c.1022T>C;c.869T>C;c.1022T>C;c.1112T>C	p.Leu348Pro;p.Leu341Pro;p.Leu290Pro;p.Leu341Pro;p.Leu371Pro	c.1043T>C;c.1022T>C;c.869T>C;c.1022T>C;c.1112T>C	p.Leu348Pro;p.Leu341Pro;p.Leu290Pro;p.Leu341Pro;p.Leu371Pro	0.63226	0.83351	0.77913	0.79672	0.55875	0.81001	0.95136	0.6463	0.92217	0.98065	0.89538	0.84644	0.92066	0.93358	0.97641	0.92224	0.97788	0.74212	0.97957	0.88652	0.88508	0.93999	0.85511	0.92086	0.92174	0.9382	0.99355	0.99725	0.9249	0.93077	0.74766	0.92422
1	32889110	C	A	T	N	rs775863165	1	33354711	71	HPCA	ENSG00000121905	c.212C>A	p.T71N	c.212C>A	p.Thr71Asn	c.212C>A	p.Thr71Asn	0.68238	0.63918	0.54283	0.5548	0.8433	0.81001	0.76211	0.42122	0.75297	0.97856	0.6338	0.58843	0.92814	0.90885	0.61598	0.64092	0.95621	0.96006	0.90401	0.48134	0.47443	0.86077	0.79612	0.65138	0.70329	0.60371	0.78202	0.90716	0.85768	0.88957	0.74766	0.20929
1	32889123	C	A	N	K	rs786205675	1	33354724	75	HPCA	ENSG00000121905	c.225C>A	p.N75K	c.225C>A	p.Asn75Lys	c.225C>A	p.Asn75Lys	0.7849	0.76473	0.90584	0.8111	0.8433	0.58761	0.60977	0.69896	0.83967	0.92667	0.78014	0.77166	0.96341	0.94431	0.74407	0.87753	0.95233	0.89917	0.93327	0.56173	0.55606	0.83216	0.93438	0.63221	0.7288	0.90939	0.54076	0.61244	0.78351	0.77643	0.23039	0.20929
1	32893848	G	A	A	T	rs550921485	1	33359449	190	HPCA	ENSG00000121905	c.568G>A	p.A190T	c.568G>A	p.Ala190Thr	c.568G>A	p.Ala190Thr	0.21634	0.3904	0.11197	0.06944	0.8433	0.45878	0.28011	0.67011	0.11547	0.10769	0.48293	0.45997	0.3625	0.29117	0.04093	0.66075	0.70522	0.6257	0.44033	0.02245	0.38933	0.08806	0.60756	0.4963	0.4591	0.77694	0.43793	0.62925	0.33908	0.40544	0.74766	0.35316
1	33013204	T	A	K	X	rs267606646	1	33478805	233	AK2	ENSG00000004455	c.697A>T	p.K233X	c.697A>T	p.Lys233*	c.697A>T	p.Lys233Ter	NA	NA	NA	NA	0.46274	0.81001	NA	NA	NA	0.69913	NA	NA	NA	NA	NA	NA	NA	NA	NA	0.98769	0.98747	NA	NA	0.99063	0.99332	0.71831	0.99257	0.8216	0.90306	0.86819	0.74766	0.73137
1	33013345	G	A	R	C	rs267606645	1	33478946	186;144;186;186	AK2	ENSG00000004455;ENSG00000004455;ENSG00000004455;ENSG00000004455	c.556C>T;c.430C>T;c.556C>T;c.556C>T	p.R186C;p.R144C;p.R186C;p.R186C	c.556C>T;c.430C>T;c.556C>T;c.556C>T	p.Arg186Cys;p.Arg144Cys;p.Arg186Cys;p.Arg186Cys	c.556C>T;c.430C>T;c.556C>T;c.556C>T	p.Arg186Cys;p.Arg144Cys;p.Arg186Cys;p.Arg186Cys	0.52492	0.61642	0.28678	0.30674	0.8433	0.81001	0.99205	0.86963	0.95634	0.99015	0.93932	0.94379	0.77208	0.91611	0.96372	0.94869	0.2875	0.56265	0.97847	0.85195	0.92306	0.69838	0.78138	0.82499	0.78155	0.94276	0.97221	0.9504	0.75915	0.80013	0.74766	0.73137
1	33014526	T	C	D	G	rs267606643	1	33480127	165;123;165;165	AK2	ENSG00000004455;ENSG00000004455;ENSG00000004455;ENSG00000004455	c.494A>G;c.368A>G;c.494A>G;c.494A>G	p.D165G;p.D123G;p.D165G;p.D165G	c.494A>G;c.368A>G;c.494A>G;c.494A>G	p.Asp165Gly;p.Asp123Gly;p.Asp165Gly;p.Asp165Gly	c.494A>G;c.368A>G;c.494A>G;c.494A>G	p.Asp165Gly;p.Asp123Gly;p.Asp165Gly;p.Asp165Gly	0.91255	0.72224	0.90584	0.97372	0.8433	0.81001	0.99972	0.78645	0.93404	0.97856	0.94946	0.92356	0.91215	0.9755	0.93326	0.96205	0.69148	0.52843	0.91777	0.91915	0.91816	0.98831	0.9645	0.93915	0.93616	0.95244	0.7976	0.92031	0.96401	0.95847	0.74766	0.73137
1	33036804	C	A	E	X	rs267606647	1	33502405	9;9;9;9;9;9;9;9	AK2	ENSG00000004455;ENSG00000004455;ENSG00000004455;ENSG00000004455;ENSG00000004455;ENSG00000004455;ENSG00000004455;ENSG00000004455	c.25G>T;c.25G>T;c.25G>T;c.25G>T;c.25G>T;c.25G>T;c.25G>T;c.25G>T	p.E9X;p.E9X;p.E9X;p.E9X;p.E9X;p.E9X;p.E9X;p.E9X	c.25G>T;c.25G>T;c.25G>T;c.25G>T;c.25G>T;c.25G>T;c.25G>T;c.25G>T	p.Glu9*;p.Glu9*;p.Glu9*;p.Glu9*;p.Glu9*;p.Glu9*;p.Glu9*;p.Glu9*	c.25G>T;c.25G>T;c.25G>T;c.25G>T;c.25G>T;c.25G>T;c.25G>T;c.25G>T	p.Glu9Ter;p.Glu9Ter;p.Glu9Ter;p.Glu9Ter;p.Glu9Ter;p.Glu9Ter;p.Glu9Ter;p.Glu9Ter	NA	NA	NA	NA	0.05104	0.81001	NA	NA	NA	0.80473	NA	NA	NA	NA	NA	NA	NA	NA	NA	0.99412	0.99401	NA	NA	0.94418	0.93298	0.51006	0.39602	0.0734	0.44529	0.28266	0.74766	0.87236
1	33036828	T	C	M	V	rs137853206	1	33502429	1;1;1;1;1;1;1;1	AK2	ENSG00000004455;ENSG00000004455;ENSG00000004455;ENSG00000004455;ENSG00000004455;ENSG00000004455;ENSG00000004455;ENSG00000004455	c.1A>G;c.1A>G;c.1A>G;c.1A>G;c.1A>G;c.1A>G;c.1A>G;c.1A>G	p.M1V;p.M1V;p.M1V;p.M1V;p.M1V;p.M1V;p.M1V;p.M1V	c.1A>G;c.1A>G;c.1A>G;c.1A>G;c.1A>G;c.1A>G;c.1A>G;c.1A>G	p.Met1?;p.Met1?;p.Met1?;p.Met1?;p.Met1?;p.Met1?;p.Met1?;p.Met1?	c.1A>G;c.1A>G;c.1A>G;c.1A>G;c.1A>G;c.1A>G;c.1A>G;c.1A>G	p.Met1?;p.Met1?;p.Met1?;p.Met1?;p.Met1?;p.Met1?;p.Met1?;p.Met1?	0.72154	0.92824	0.544	0.67921	0.43413	0.81001	NA	0.75553	0.33197	0.92784	0.87848	0.82631	0.99391	0.81933	0.99957	0.81147	NA	NA	0.45396	0.82656	0.87706	0.62054	0.65058	0.41117	0.45673	0.5181	0.94478	0.09111	0.57457	0.57255	0.74766	0.87236
1	34761289	G	A	G	D	rs80358211	1	35226890	12	GJB4	ENSG00000189433	c.35G>A	p.G12D	c.35G>A	p.Gly12Asp	c.35G>A	p.Gly12Asp	0.65419	0.62352	0.90584	0.97372	0.8433	0.58761	0.84014	0.99045	0.92605	0.67908	0.99101	0.99319	0.87511	0.98621	0.99208	0.98578	0.50602	0.68217	0.93327	0.94716	0.94638	0.85315	0.72366	0.74854	0.81569	0.94637	0.62057	0.77674	0.90309	0.91357	0.98316	0.28877
1	34761319	G	A	R	H	rs80358212	1	35226920	22	GJB4	ENSG00000189433	c.65G>A	p.R22H	c.65G>A	p.Arg22His	c.65G>A	p.Arg22His	0.7849	0.79402	0.90584	0.88582	0.8433	0.43145	0.90531	0.99243	0.8135	0.77039	0.9889	0.99398	0.9276	0.96773	NA	0.9567	0.4973	0.47673	0.95413	0.85458	0.94561	0.36632	0.67884	0.68955	0.83691	0.99986	0.42588	0.61483	0.82222	0.81525	0.74766	0.28877
1	34761507	A	C	T	P	rs80358210	1	35227108	85	GJB4	ENSG00000189433	c.253A>C	p.T85P	c.253A>C	p.Thr85Pro	c.253A>C	p.Thr85Pro	0.7849	0.79402	0.90584	0.88582	0.8433	0.42056	0.9078	0.99131	0.83489	0.77319	0.99349	0.993	0.94102	0.9917	0.99409	0.92473	0.50326	0.34868	0.9638	0.9433	0.94252	0.69028	0.4341	0.60102	0.64382	0.44055	0.48735	0.63846	0.7302	0.68833	0.74766	0.28877
1	34761663	T	C	F	L	rs80358207	1	35227264	137	GJB4	ENSG00000189433	c.409T>C	p.F137L	c.409T>C	p.Phe137Leu	c.409T>C	p.Phe137Leu	0.35537	0.4011	0.17573	0.17295	0.8433	0.3202	0.45711	0.97672	0.71762	0.72209	0.95226	0.95911	0.76751	0.91569	0.95718	0.98039	0.11386	0.5903	0.90701	0.82537	0.82313	0.48693	0.46176	0.29678	0.33352	0.45408	0.57379	0.57222	0.38911	0.41534	0.74766	0.28877
1	34761665	C	A	F	L	rs80358206	1	35227266	137	GJB4	ENSG00000189433	c.411C>A	p.F137L	c.411C>A	p.Phe137Leu	c.411C>A	p.Phe137Leu	0.35537	0.4011	0.17573	0.17295	0.8433	0.35057	0.45711	0.97672	0.71762	0.72209	0.95682	0.96435	0.69955	0.88684	0.95718	0.98345	0.11386	0.5903	0.90701	0.82299	0.8207	0.57177	0.46176	0.27827	0.38073	0.66959	0.59187	0.57283	0.47482	0.52717	0.74766	0.28877
1	34761820	T	A	F	Y	rs80358213	1	35227421	189	GJB4	ENSG00000189433	c.566T>A	p.F189Y	c.566T>A	p.Phe189Tyr	c.566T>A	p.Phe189Tyr	0.72154	0.7415	0.90584	0.84481	0.8433	0.44459	0.81254	0.9637	0.58407	0.922	0.98094	0.97193	0.92036	0.99265	0.91726	0.98785	0.47974	0.65241	0.93657	0.94928	0.94853	0.76007	0.76468	0.80461	0.84124	0.76695	0.70712	0.8846	0.84988	0.88954	0.74766	0.28877
1	34784770	G	A	W	X	NA	1	35250371	3;3	GJB3	ENSG00000188910;ENSG00000188910	c.8G>A;c.8G>A	p.W3X;p.W3X	c.8G>A;c.8G>A	p.Trp3*;p.Trp3*	c.8G>A;c.8G>A	p.Trp3Ter;p.Trp3Ter	NA	NA	NA	NA	0.8433	0.81001	NA	NA	NA	0.70527	NA	NA	NA	NA	NA	NA	NA	NA	NA	0.97652	0.97616	NA	NA	0.98347	0.97701	0.74219	0.88611	0.38943	0.95655	0.94821	0.98316	0.19182
1	34784796	G	C	G	R	rs74315315	1	35250397	12;12	GJB3	ENSG00000188910;ENSG00000188910	c.34G>C;c.34G>C	p.G12R;p.G12R	c.34G>C;c.34G>C	p.Gly12Arg;p.Gly12Arg	c.34G>C;c.34G>C	p.Gly12Arg;p.Gly12Arg	0.7849	0.70582	0.90584	0.97372	0.8433	0.58761	0.82355	0.99066	0.94326	0.96644	0.99328	0.99185	0.85261	0.9755	0.98422	0.98534	0.43339	0.8667	0.97125	0.95515	0.95448	0.87821	0.94607	0.67588	0.58505	0.97275	0.76021	0.87905	0.81341	0.77061	0.74766	0.28877
1	34784797	G	A	G	D	rs74315316	1	35250398	12;12	GJB3	ENSG00000188910;ENSG00000188910	c.35G>A;c.35G>A	p.G12D;p.G12D	c.35G>A;c.35G>A	p.Gly12Asp;p.Gly12Asp	c.35G>A;c.35G>A	p.Gly12Asp;p.Gly12Asp	0.68238	0.69154	0.90584	0.97372	0.8433	0.58761	0.82355	0.99045	0.91268	0.95956	0.98967	0.99175	0.86953	0.97661	0.98604	0.99297	0.44634	0.87434	0.97494	0.95319	0.9525	0.89093	0.90356	0.6501	0.56892	0.8678	0.74188	0.82978	0.82193	0.77712	0.74766	0.28877
1	34784863	T	C	L	P	rs28937583	1	35250464	34;34	GJB3	ENSG00000188910;ENSG00000188910	c.101T>C;c.101T>C	p.L34P;p.L34P	c.101T>C;c.101T>C	p.Leu34Pro;p.Leu34Pro	c.101T>C;c.101T>C	p.Leu34Pro;p.Leu34Pro	0.91255	0.83351	0.90584	0.88582	0.62929	0.81001	0.9346	0.9933	0.88289	0.80964	0.97863	0.99528	0.96048	0.98657	0.99389	0.9676	0.4803	0.70416	0.99038	0.95355	0.95286	0.88083	0.38317	0.62557	0.6192	0.92316	0.4935	0.68893	0.81622	0.76525	0.74766	0.19182
1	34784887	G	C	R	P	rs74315321	1	35250488	42;42	GJB3	ENSG00000188910;ENSG00000188910	c.125G>C;c.125G>C	p.R42P;p.R42P	c.125G>C;c.125G>C	p.Arg42Pro;p.Arg42Pro	c.125G>C;c.125G>C	p.Arg42Pro;p.Arg42Pro	0.40319	0.50226	0.59675	0.62898	0.62929	0.37332	0.5543	0.99108	0.67941	0.90476	0.99799	0.98078	0.93824	0.92804	0.94662	0.92896	0.45448	0.61833	0.93571	0.92781	0.92692	0.68359	0.35069	0.46381	0.46004	0.39796	0.48797	0.67755	0.46096	0.41788	0.74766	0.82018
1	34785018	T	A	C	S	rs74315317	1	35250619	86;86	GJB3	ENSG00000188910;ENSG00000188910	c.256T>A;c.256T>A	p.C86S;p.C86S	c.256T>A;c.256T>A	p.Cys86Ser;p.Cys86Ser	c.256T>A;c.256T>A	p.Cys86Ser;p.Cys86Ser	0.2155	0.22223	0.56408	0.60045	0.8433	0.47904	0.61577	0.98988	0.93974	0.81658	0.99937	0.98667	0.81299	0.94167	0.96983	0.97851	0.43757	0.75061	0.96003	0.92621	0.92529	0.62838	0.181	0.57533	0.55878	0.33966	0.37972	0.32894	0.63994	0.62247	0.74766	0.82018
1	34785183	A	G	I	V	rs74315320	1	35250784	141;141	GJB3	ENSG00000188910;ENSG00000188910	c.421A>G;c.421A>G	p.I141V;p.I141V	c.421A>G;c.421A>G	p.Ile141Val;p.Ile141Val	c.421A>G;c.421A>G	p.Ile141Val;p.Ile141Val	0.11659	0.07267	0.07471	0.12133	0.8433	0.45007	0.11969	0.95212	0.0834	0.70615	0.84564	0.86659	0.72787	0.77335	0.72606	0.68207	0.0687	0.17039	0.75887	0.7518	0.74857	0.1999	0.19432	0.17749	0.24214	0.33252	0.38317	0.52553	0.25376	0.31191	0.74766	0.20929
1	34785259	A	G	N	S	rs121908851	1	35250860	166;166	GJB3	ENSG00000188910;ENSG00000188910	c.497A>G;c.497A>G	p.N166S;p.N166S	c.497A>G;c.497A>G	p.Asn166Ser;p.Asn166Ser	c.497A>G;c.497A>G	p.Asn166Ser;p.Asn166Ser	0.29288	0.1657	0.02946	0.01387	0.12274	0.08975	0.02725	0.97492	0.06868	0.63968	0.78725	0.88624	0.67435	0.672	0.6114	0.5861	0.05956	0.03929	0.74911	0.18859	0.37677	0.07199	0.27241	0.1294	0.06596	0.05646	0.18779	0.25152	0.0585	0.0698	0.42728	0.20929
1	36098318	G	T	Q	K	rs80358191	1	36563919	455;455;390	COL8A2	ENSG00000171812;ENSG00000171812;ENSG00000171812	c.1363C>A;c.1363C>A;c.1168C>A	p.Q455K;p.Q455K;p.Q390K	c.1363C>A;c.1363C>A;c.1168C>A	p.Gln455Lys;p.Gln455Lys;p.Gln390Lys	c.1363C>A;c.1363C>A;c.1168C>A	p.Gln455Lys;p.Gln455Lys;p.Gln390Lys	0.02424	0.04947	0.36386	0.323	0.55875	0.47363	0.21182	0.94067	0.2186	0.26717	0.82134	0.82626	0.85098	0.81646	0.89763	0.92504	0.39674	0.47257	0.51602	0.7516	0.74836	0.2563	0.61165	0.30345	0.35859	0.17849	0.37529	0.52092	0.28851	0.33634	0.74766	0.28877
1	36098332	A	C	L	W	rs80358192	1	36563933	450;450;385	COL8A2	ENSG00000171812;ENSG00000171812;ENSG00000171812	c.1349T>G;c.1349T>G;c.1154T>G	p.L450W;p.L450W;p.L385W	c.1349T>G;c.1349T>G;c.1154T>G	p.Leu450Trp;p.Leu450Trp;p.Leu385Trp	c.1349T>G;c.1349T>G;c.1154T>G	p.Leu450Trp;p.Leu450Trp;p.Leu385Trp	0.46129	0.59732	0.52202	0.48508	0.13606	0.08975	0.54099	0.94348	0.32791	0.4136	0.83901	0.90236	0.86591	0.86047	0.87649	0.95344	0.48259	0.37685	0.6705	0.76233	0.75922	0.20647	0.24812	0.48566	0.45768	0.21086	0.16905	0.47825	0.43103	0.3972	0.38873	0.28877
1	36467597	G	T	T	N	rs121918426	1	36933198	640;640;640;640;640	CSF3R	ENSG00000119535;ENSG00000119535;ENSG00000119535;ENSG00000119535;ENSG00000119535	c.1919C>A;c.1919C>A;c.1919C>A;c.1919C>A;c.1919C>A	p.T640N;p.T640N;p.T640N;p.T640N;p.T640N	c.1919C>A;c.1919C>A;c.1919C>A;c.1919C>A;c.1919C>A	p.Thr640Asn;p.Thr640Asn;p.Thr640Asn;p.Thr640Asn;p.Thr640Asn	c.1919C>A;c.1919C>A;c.1919C>A;c.1919C>A;c.1919C>A	p.Thr640Asn;p.Thr640Asn;p.Thr640Asn;p.Thr640Asn;p.Thr640Asn	0.35726	0.42261	0.11197	0.19346	0.05098	0.18198	0.30952	0.52187	0.47683	0.76296	0.23616	0.30798	0.53238	0.31538	0.96632	0.49304	0.36522	0.01994	0.56549	0.20073	0.19049	0.08614	0.17555	0.07921	0.10891	0.19356	0.15917	0.32627	0.05918	0.072	0.23164	0.09132
1	36472313	G	A	R	C	rs606231473	1	36937914	308;308;308;308;308	CSF3R	ENSG00000119535;ENSG00000119535;ENSG00000119535;ENSG00000119535;ENSG00000119535	c.922C>T;c.922C>T;c.922C>T;c.922C>T;c.922C>T	p.R308C;p.R308C;p.R308C;p.R308C;p.R308C	c.922C>T;c.922C>T;c.922C>T;c.922C>T;c.922C>T	p.Arg308Cys;p.Arg308Cys;p.Arg308Cys;p.Arg308Cys;p.Arg308Cys	c.922C>T;c.922C>T;c.922C>T;c.922C>T;c.922C>T	p.Arg308Cys;p.Arg308Cys;p.Arg308Cys;p.Arg308Cys;p.Arg308Cys	0.91255	0.83351	0.90584	0.97372	0.8433	0.58761	0.91085	0.60485	0.86073	0.98466	0.77945	0.74099	0.94846	0.93824	0.76912	0.94076	0.7978	0.53326	0.88855	0.82315	0.82086	0.86599	0.72455	0.89417	0.80926	0.99661	0.46308	0.77719	0.78806	0.75348	0.74766	0.21443
1	37537842	T	C	E	G	rs387906986	1	38003443	366	SNIP1	ENSG00000163877	c.1097A>G	p.E366G	c.1097A>G	p.Glu366Gly	c.1097A>G	p.Glu366Gly	0.7849	0.92824	0.77913	0.74104	0.8433	0.81001	0.54552	0.3723	0.92736	0.87157	0.49147	0.49881	0.53918	0.76356	0.43231	0.65165	0.75531	0.79909	0.8354	0.80649	0.80398	0.73774	0.8814	0.90357	0.90982	0.98586	0.87336	0.80717	0.79757	0.86223	0.74766	0.73137
1	37540752	G	A	R	C	rs202020647	1	38006353	111	SNIP1	ENSG00000163877	c.331C>T	p.R111C	c.331C>T	p.Arg111Cys	c.331C>T	p.Arg111Cys	0.91255	0.66756	0.68779	0.45259	0.39594	0.54805	0.60381	0.16351	0.74193	0.54584	0.05684	0.14987	0.52999	0.35566	0.44217	0.27685	0.88704	0.50481	0.66762	0.04779	0.37091	0.18534	0.58144	0.5863	0.50088	0.9275	0.66426	0.52046	0.44383	0.43537	0.09972	0.73137
1	39451086	G	C	G	R	rs1488808726	1	39916758	6802;6664;4706;6765;5208	MACF1	ENSG00000127603;ENSG00000127603;ENSG00000127603;ENSG00000127603;ENSG00000127603	c.20404G>C;c.19990G>C;c.14116G>C;c.20293G>C;c.15622G>C	p.G6802R;p.G6664R;p.G4706R;p.G6765R;p.G5208R	c.20404G>C;c.19990G>C;c.14116G>C;c.20293G>C;c.15622G>C	p.Gly6802Arg;p.Gly6664Arg;p.Gly4706Arg;p.Gly6765Arg;p.Gly5208Arg	c.20404G>C;c.19990G>C;c.14116G>C;c.20293G>C;c.15622G>C	p.Gly6802Arg;p.Gly6664Arg;p.Gly4706Arg;p.Gly6765Arg;p.Gly5208Arg	0.7849	0.92824	0.90584	0.97372	0.62929	0.81001	NA	0.32722	0.96191	0.82458	0.68	0.64495	0.76422	0.8356	0.62655	0.64608	NA	0.98347	0.88293	0.82403	0.82176	0.96929	0.97808	0.90279	0.91698	0.99279	0.97637	0.96117	0.97146	0.99056	0.98316	0.87903
1	39463640	G	T	C	F	NA	1	39929312	7273;7135;5177;7236;5679;16	MACF1	ENSG00000127603;ENSG00000127603;ENSG00000127603;ENSG00000127603;ENSG00000127603;ENSG00000127603	c.21818G>T;c.21404G>T;c.15530G>T;c.21707G>T;c.17036G>T;.	p.C7273F;p.C7135F;p.C5177F;p.C7236F;p.C5679F;.	c.21818G>T;c.21404G>T;c.15530G>T;c.21707G>T;c.17036G>T;c.47G>T	p.Cys7273Phe;p.Cys7135Phe;p.Cys5177Phe;p.Cys7236Phe;p.Cys5679Phe;p.Cys16Phe	c.21818G>T;c.21404G>T;c.15530G>T;c.21707G>T;c.17036G>T;c.47G>T	p.Cys7273Phe;p.Cys7135Phe;p.Cys5177Phe;p.Cys7236Phe;p.Cys5679Phe;p.Cys16Phe	0.91255	0.92824	0.7322	0.86255	0.62929	0.81001	NA	0.95077	0.99124	0.83885	0.7266	0.75494	0.85438	0.97885	0.99325	0.89231	NA	0.96114	0.88252	0.95653	0.95589	0.96225	0.99429	0.90899	0.91943	0.56825	0.97981	0.97308	0.75277	0.83215	0.74766	0.73137
1	39468720	G	T	D	Y	NA	1	39934392	7330;7186;5228;7293;5736;67	MACF1	ENSG00000127603;ENSG00000127603;ENSG00000127603;ENSG00000127603;ENSG00000127603;ENSG00000127603	c.21988G>T;c.21556G>T;c.15682G>T;c.21877G>T;c.17206G>T;.	p.D7330Y;p.D7186Y;p.D5228Y;p.D7293Y;p.D5736Y;.	c.21988G>T;c.21556G>T;c.15682G>T;c.21877G>T;c.17206G>T;c.199G>T	p.Asp7330Tyr;p.Asp7186Tyr;p.Asp5228Tyr;p.Asp7293Tyr;p.Asp5736Tyr;p.Asp67Tyr	c.21988G>T;c.21556G>T;c.15682G>T;c.21877G>T;c.17206G>T;c.199G>T	p.Asp7330Tyr;p.Asp7186Tyr;p.Asp5228Tyr;p.Asp7293Tyr;p.Asp5736Tyr;p.Asp67Tyr	0.91255	0.92824	0.90584	0.92359	0.62929	0.81001	NA	0.91363	0.98093	0.90251	0.78708	0.80801	0.78505	0.88448	0.9713	0.92435	NA	0.96154	0.88163	0.94087	0.9401	0.97117	0.98185	0.92697	0.9293	0.75898	0.9639	0.94467	0.79441	0.88208	0.74766	0.73137
1	39468726	T	G	C	G	NA	1	39934398	7332;7188;5230;7295;5738;69	MACF1	ENSG00000127603;ENSG00000127603;ENSG00000127603;ENSG00000127603;ENSG00000127603;ENSG00000127603	c.21994T>G;c.21562T>G;c.15688T>G;c.21883T>G;c.17212T>G;.	p.C7332G;p.C7188G;p.C5230G;p.C7295G;p.C5738G;.	c.21994T>G;c.21562T>G;c.15688T>G;c.21883T>G;c.17212T>G;c.205T>G	p.Cys7332Gly;p.Cys7188Gly;p.Cys5230Gly;p.Cys7295Gly;p.Cys5738Gly;p.Cys69Gly	c.21994T>G;c.21562T>G;c.15688T>G;c.21883T>G;c.17212T>G;c.205T>G	p.Cys7332Gly;p.Cys7188Gly;p.Cys5230Gly;p.Cys7295Gly;p.Cys5738Gly;p.Cys69Gly	0.91255	0.92824	0.7322	0.8317	0.62929	0.81001	NA	0.86415	0.99623	0.90932	0.75934	0.75713	0.90206	0.9211	0.97414	0.90439	NA	0.94131	0.88293	0.92847	0.92758	0.95923	0.58869	0.91274	0.90308	0.4076	0.89513	0.99212	0.71384	0.78471	0.74766	0.73137
1	39468727	G	T	C	F	NA	1	39934399	7332;7188;5230;7295;5738;69	MACF1	ENSG00000127603;ENSG00000127603;ENSG00000127603;ENSG00000127603;ENSG00000127603;ENSG00000127603	c.21995G>T;c.21563G>T;c.15689G>T;c.21884G>T;c.17213G>T;.	p.C7332F;p.C7188F;p.C5230F;p.C7295F;p.C5738F;.	c.21995G>T;c.21563G>T;c.15689G>T;c.21884G>T;c.17213G>T;c.206G>T	p.Cys7332Phe;p.Cys7188Phe;p.Cys5230Phe;p.Cys7295Phe;p.Cys5738Phe;p.Cys69Phe	c.21995G>T;c.21563G>T;c.15689G>T;c.21884G>T;c.17213G>T;c.206G>T	p.Cys7332Phe;p.Cys7188Phe;p.Cys5230Phe;p.Cys7295Phe;p.Cys5738Phe;p.Cys69Phe	0.91255	0.92824	0.7322	0.86255	0.62929	0.81001	NA	0.86415	0.99308	0.86725	0.8805	0.89742	0.75853	0.84853	0.9913	0.92088	NA	0.96723	0.88293	0.92981	0.92893	0.93698	0.77964	0.91864	0.92362	0.59092	0.9639	0.99036	0.94109	0.97635	0.74766	0.73137
1	39965333	C	T	T	M	rs1057517688	1	40431005	3;159;157;172	MFSD2A	ENSG00000168389;ENSG00000168389;ENSG00000168389;ENSG00000168389	c.8C>T;c.476C>T;.;c.515C>T	p.T3M;p.T159M;.;p.T172M	c.8C>T;c.476C>T;c.470C>T;c.515C>T	p.Thr3Met;p.Thr159Met;p.Thr157Met;p.Thr172Met	c.8C>T;c.476C>T;c.470C>T;c.515C>T	p.Thr3Met;p.Thr159Met;p.Thr157Met;p.Thr172Met	0.91255	0.83351	0.7322	0.699	0.8433	0.81001	0.90206	0.9021	0.82221	0.9967	0.95616	0.95428	0.9406	0.97773	0.82645	0.74877	0.85674	0.66058	0.95204	0.90271	0.93393	0.81111	0.93576	0.92088	0.92949	0.99334	0.81063	0.98578	0.91605	0.94047	0.74766	0.41029
1	39965490	C	T	S	L	rs1057517689	1	40431162	10;166;164;179	MFSD2A	ENSG00000168389;ENSG00000168389;ENSG00000168389;ENSG00000168389	c.29C>T;c.497C>T;.;c.536C>T	p.S10L;p.S166L;.;p.S179L	c.29C>T;c.497C>T;c.491C>T;c.536C>T	p.Ser10Leu;p.Ser166Leu;p.Ser164Leu;p.Ser179Leu	c.29C>T;c.497C>T;c.491C>T;c.536C>T	p.Ser10Leu;p.Ser166Leu;p.Ser164Leu;p.Ser179Leu	0.37966	0.3904	0.27649	0.32951	0.8433	0.81001	0.54099	0.89561	0.7498	0.91505	0.8821	0.89073	0.8199	0.90274	0.73695	0.19612	0.79628	0.90397	0.88019	0.81467	0.90257	0.5328	0.85427	0.67481	0.79231	0.94815	0.63958	0.96921	0.6115	0.68803	0.74766	0.41761
1	39967632	C	T	S	L	rs1057519087	1	40433304	183;339;352	MFSD2A	ENSG00000168389;ENSG00000168389;ENSG00000168389	c.548C>T;c.1016C>T;c.1055C>T	p.S183L;p.S339L;p.S352L	c.548C>T;c.1016C>T;c.1055C>T	p.Ser183Leu;p.Ser339Leu;p.Ser352Leu	c.548C>T;c.1016C>T;c.1055C>T	p.Ser183Leu;p.Ser339Leu;p.Ser352Leu	0.72154	0.72224	0.53279	0.4733	0.8433	0.81001	0.84231	0.79944	0.79482	0.92317	0.85737	0.88347	0.86537	0.85843	0.64135	0.58168	0.82317	0.64993	0.89072	0.89981	0.89855	0.85642	0.92959	0.60734	0.68484	0.918	0.58534	0.83532	0.68024	0.66839	0.74766	0.52595
1	40078630	A	T	L	Q	rs137852698	1	40544302	219;248;218;219;219;116;142	PPT1	ENSG00000131238;ENSG00000131238;ENSG00000131238;ENSG00000131238;ENSG00000131238;ENSG00000131238;ENSG00000131238	.;.;c.656T>A;.;.;c.347T>A;.	.;.;p.L219Q;.;.;p.L116Q;.	.;.;c.656T>A;.;c.341T>A;c.347T>A;c.431T>A	.;.;p.Leu219Gln;.;p.Leu114Gln;p.Leu116Gln;p.Leu144Gln	c.656T>A;c.743T>A;c.653T>A;c.656T>A;c.656T>A;c.347T>A;c.425T>A	p.Leu219Gln;p.Leu248Gln;p.Leu218Gln;p.Leu219Gln;p.Leu219Gln;p.Leu116Gln;p.Leu142Gln	0.91255	0.83351	0.90584	0.75477	0.8433	0.81001	0.94896	0.97753	0.87988	0.93487	0.99452	0.98951	0.8991	0.99892	0.98569	0.99787	0.544	0.47427	0.99883	0.97328	0.97285	0.95694	0.91072	0.87531	0.86664	0.69963	0.65184	0.92289	0.95079	0.95713	0.74766	0.81865
1	40089417	G	C	Q	E	rs386833650	1	40555089	177;206;176;177;177;74	PPT1	ENSG00000131238;ENSG00000131238;ENSG00000131238;ENSG00000131238;ENSG00000131238;ENSG00000131238	.;.;c.529C>G;.;.;c.220C>G	.;.;p.Q177E;.;.;p.Q74E	.;.;c.529C>G;.;c.214C>G;c.220C>G	.;.;p.Gln177Glu;.;p.Gln72Glu;p.Gln74Glu	c.529C>G;c.616C>G;c.526C>G;c.529C>G;c.529C>G;c.220C>G	p.Gln177Glu;p.Gln206Glu;p.Gln176Glu;p.Gln177Glu;p.Gln177Glu;p.Gln74Glu	0.7849	0.59159	0.90584	0.88582	0.8433	0.81001	0.96723	0.96957	0.62343	0.94432	0.99573	0.98636	0.89135	0.98513	NA	0.99234	0.55154	0.2811	0.99937	0.91827	0.96542	0.69068	0.86792	0.76629	0.6589	0.61979	0.99392	0.93616	0.92727	0.88993	0.74766	0.73137
1	40091398	T	A	E	V	rs137852695	1	40557070	79	PPT1	ENSG00000131238	NA	NA	c.139A>T	p.Arg47Trp	c.236A>T	p.Glu79Val	NA	NA	NA	NA	NA	0.81001	NA	NA	NA	NA	NA	NA	0.93668	NA	NA	NA	NA	NA	NA	0.83973	0.95465	0.31106	0.01966	0.80477	0.85601	0.98238	0.67665	0.63555	0.76007	0.6854	0.24166	0.73137
1	40091398	T	A	R	W	rs137852695	1	40557070	122;151;121;122;122	PPT1	ENSG00000131238;ENSG00000131238;ENSG00000131238;ENSG00000131238;ENSG00000131238	.;.;c.364A>T;.;.	.;.;p.R122W;.;.	.;.;c.364A>T;.;c.49A>T	.;.;p.Arg122Trp;.;p.Arg17Trp	c.364A>T;c.451A>T;c.361A>T;c.364A>T;c.364A>T	p.Arg122Trp;p.Arg151Trp;p.Arg121Trp;p.Arg122Trp;p.Arg122Trp	NA	NA	0.90584	0.97372	0.8433	0.81001	0.96844	NA	NA	NA	0.9993	0.98667	0.93668	0.99234	NA	0.9973	0.52335	0.54289	0.99974	0.83973	0.95465	0.31106	0.82627	0.80477	0.85601	0.98238	0.67665	0.63555	0.76007	0.6854	0.24166	0.73137
1	40092054	C	T	G	D	rs143657539	1	40557726	118;147;117;118;118	PPT1	ENSG00000131238;ENSG00000131238;ENSG00000131238;ENSG00000131238;ENSG00000131238	.;.;c.353G>A;.;.	.;.;p.G118D;.;.	.;.;c.353G>A;.;c.38G>A	.;.;p.Gly118Asp;.;p.Gly13Asp	c.353G>A;c.440G>A;c.350G>A;c.353G>A;c.353G>A	p.Gly118Asp;p.Gly147Asp;p.Gly117Asp;p.Gly118Asp;p.Gly118Asp	0.91255	NA	0.58756	0.6426	0.62929	0.81001	0.94269	0.99874	0.92518	NA	0.98906	0.99274	0.90959	0.98513	NA	0.99396	0.57744	0.52471	0.99931	0.90618	0.95305	0.828	0.96474	0.70975	0.76429	0.90238	0.49622	0.48894	0.87489	0.86368	0.74766	0.73137
1	40092085	C	G	G	R	rs137852701	1	40557757	108;137;107;108;108	PPT1	ENSG00000131238;ENSG00000131238;ENSG00000131238;ENSG00000131238;ENSG00000131238	.;.;c.322G>C;.;.	.;.;p.G108R;.;.	.;.;c.322G>C;.;c.7G>C	.;.;p.Gly108Arg;.;p.Gly3Arg	c.322G>C;c.409G>C;c.319G>C;c.322G>C;c.322G>C	p.Gly108Arg;p.Gly137Arg;p.Gly107Arg;p.Gly108Arg;p.Gly108Arg	NA	NA	0.90584	0.97372	0.8433	0.81001	0.95805	NA	NA	NA	0.9913	0.99098	0.90306	0.9997	0.99726	0.9992	0.57135	0.60214	0.99802	0.96969	0.96919	0.98678	0.91565	0.78736	0.88495	0.99734	0.81472	0.91505	0.9646	0.97337	0.74766	0.73137
1	40092171	T	C	D	G	rs137852697	1	40557843	79;108;78;79;79	PPT1	ENSG00000131238;ENSG00000131238;ENSG00000131238;ENSG00000131238;ENSG00000131238	.;.;c.236A>G;.;.	.;.;p.D79G;.;.	.;.;c.236A>G;.;c.-80A>G	.;.;p.Asp79Gly;.;.	c.236A>G;c.323A>G;c.233A>G;c.236A>G;c.236A>G	p.Asp79Gly;p.Asp108Gly;p.Asp78Gly;p.Asp79Gly;p.Asp79Gly	NA	NA	0.90584	0.97372	0.8433	0.81001	0.95912	NA	NA	NA	0.99573	0.98773	0.86864	0.99652	0.9968	0.99839	0.5887	0.37266	0.99659	0.97036	0.96987	0.94283	0.43818	0.91908	0.92041	0.92316	0.81443	0.97533	0.90191	0.87425	0.74766	0.83141
1	40092409	T	G	T	P	rs137852696	1	40558081	75;104;74;75;75;75	PPT1	ENSG00000131238;ENSG00000131238;ENSG00000131238;ENSG00000131238;ENSG00000131238;ENSG00000131238	.;.;c.223A>C;.;.;.	.;.;p.T75P;.;.;.	.;.;c.223A>C;.;c.-318A>C;c.125-352A>C	.;.;p.Thr75Pro;.;.;.	c.223A>C;c.310A>C;c.220A>C;c.223A>C;c.223A>C;c.223A>C	p.Thr75Pro;p.Thr104Pro;p.Thr74Pro;p.Thr75Pro;p.Thr75Pro;p.Thr75Pro	NA	NA	0.34724	0.41295	0.32522	0.81001	0.54099	NA	NA	NA	0.96091	0.93308	0.87515	0.92356	NA	0.96932	0.34004	0.21752	0.98605	0.70844	0.82201	0.29083	0.68653	0.60711	0.5171	0.73513	0.61822	0.74608	0.56445	0.5804	0.74766	0.73137
1	40092498	C	T	C	Y	rs137852702	1	40558170	45;74;44;45;45;45	PPT1	ENSG00000131238;ENSG00000131238;ENSG00000131238;ENSG00000131238;ENSG00000131238;ENSG00000131238	.;.;c.134G>A;.;.;.	.;.;p.C45Y;.;.;.	.;.;c.134G>A;.;c.-407G>A;c.125-441G>A	.;.;p.Cys45Tyr;.;.;.	c.134G>A;c.221G>A;c.131G>A;c.134G>A;c.134G>A;c.134G>A	p.Cys45Tyr;p.Cys74Tyr;p.Cys44Tyr;p.Cys45Tyr;p.Cys45Tyr;p.Cys45Tyr	NA	NA	0.90584	0.92359	0.8433	0.81001	0.77224	NA	NA	NA	0.98601	0.97809	0.90376	0.97327	0.94041	0.99431	0.6415	0.88098	0.9886	0.95861	0.95798	0.96819	0.82551	0.82015	0.69186	0.31068	0.72331	0.87248	0.66832	0.65158	0.74766	0.73137
1	40258392	C	T	Q	X	rs121908094	1	40724064	41	ZMPSTE24	ENSG00000084073	c.121C>T	p.Q41X	c.121C>T	p.Gln41*	c.121C>T	p.Gln41Ter	NA	NA	NA	NA	0.8433	0.81001	NA	NA	NA	0.84609	NA	NA	NA	NA	NA	NA	NA	NA	NA	0.93251	0.99401	NA	NA	0.99889	0.99553	0.85417	0.3749	0.86418	0.85855	0.75368	0.98316	0.08003
1	40271981	G	T	E	X	rs267607181	1	40737653	239	ZMPSTE24	ENSG00000084073	c.715G>T	p.E239X	c.715G>T	p.Glu239*	c.715G>T	p.Glu239Ter	NA	NA	NA	NA	0.8433	0.81001	NA	NA	NA	0.94314	NA	NA	NA	NA	NA	NA	NA	NA	NA	0.99412	0.99401	NA	NA	0.98879	0.98364	0.84931	0.91831	0.39657	0.99438	0.99304	0.74766	0.92422
1	40272009	C	T	P	L	rs121908095	1	40737681	248	ZMPSTE24	ENSG00000084073	c.743C>T	p.P248L	c.743C>T	p.Pro248Leu	c.743C>T	p.Pro248Leu	0.91255	0.76473	0.90584	0.92359	0.8433	0.81001	0.96317	0.7643	0.97942	0.95374	0.93378	0.91033	0.77914	0.9517	0.96425	0.99123	0.6232	0.79662	0.98147	0.90631	0.90515	0.99036	0.90144	0.78674	0.87403	0.94457	0.8073	0.80955	0.9412	0.94446	0.74766	0.92422
1	40285988	T	C	W	R	rs121908093	1	40751660	340	ZMPSTE24	ENSG00000084073	c.1018T>C	p.W340R	c.1018T>C	p.Trp340Arg	c.1018T>C	p.Trp340Arg	0.91255	0.79402	0.61912	0.7382	0.8433	0.81001	0.9635	0.74371	0.99899	0.96758	0.92162	0.8828	0.90217	0.96044	0.99448	0.99891	0.72154	0.98468	0.9876	0.90618	0.905	0.99309	0.60805	0.89261	0.83031	0.74042	0.83448	0.92673	0.89236	0.87196	0.41534	0.73137
1	40290891	T	G	L	X	rs1431637197	1	40756563	366	ZMPSTE24	ENSG00000084073	c.1097T>G	p.L366X	c.1097T>G	p.Leu366*	c.1097T>G	p.Leu366Ter	NA	NA	NA	NA	0.62929	0.81001	NA	NA	NA	0.8566	NA	NA	NA	NA	NA	NA	NA	NA	NA	0.99412	0.99401	NA	NA	0.98035	0.97803	0.55594	0.8247	0.42183	0.91971	0.88668	0.74766	0.92422
1	40292590	G	A	W	X	rs281875376	1	40758262	450	ZMPSTE24	ENSG00000084073	c.1349G>A	p.W450X	c.1349G>A	p.Trp450*	c.1349G>A	p.Trp450Ter	NA	NA	NA	NA	0.8433	0.81001	NA	NA	NA	0.78641	NA	NA	NA	NA	NA	NA	NA	NA	NA	0.99412	0.99401	NA	NA	0.98991	0.98553	0.59431	0.89456	0.43822	0.98761	0.98533	0.74766	0.61202
1	40784233	T	C	L	P	rs1271250198	1	41249905	47;47;47	KCNQ4	ENSG00000117013;ENSG00000117013;ENSG00000117013	.;c.140T>C;c.140T>C	.;p.L47P;p.L47P	.;c.140T>C;c.140T>C	.;p.Leu47Pro;p.Leu47Pro	c.140T>C;c.140T>C;c.140T>C	p.Leu47Pro;p.Leu47Pro;p.Leu47Pro	0.36509	0.76473	0.17573	0.1009	0.11066	0.81001	0.65957	0.98949	0.58733	0.46742	0.94265	0.96508	0.99764	0.68821	0.1721	0.75171	0.95666	0.98471	0.87525	0.70033	0.69649	0.21262	0.21054	0.5971	0.45153	0.19488	0.39461	0.36749	0.25295	0.25643	0.74766	0.07067
1	40818518	C	G	F	L	rs80358273	1	41284190	182;182;182	KCNQ4	ENSG00000117013;ENSG00000117013;ENSG00000117013	.;c.546C>G;c.546C>G	.;p.F182L;p.F182L	.;c.546C>G;c.546C>G	.;p.Phe182Leu;p.Phe182Leu	c.546C>G;c.546C>G;c.546C>G	p.Phe182Leu;p.Phe182Leu;p.Phe182Leu	0.00964	0.01155	0.26142	0.28123	0.46274	0.44569	0.00474	0.98126	0.00936	0.76481	0.15563	0.0965	0.76129	0.78782	0.89841	0.99205	0.83499	0.96003	0.83461	0.40718	0.78489	0.09216	0.57273	0.34809	0.39931	0.18488	0.27639	0.3622	0.33587	0.38034	0.74766	0.48094
1	40818661	T	A	V	E	rs797044965	1	41284333	230;230;230	KCNQ4	ENSG00000117013;ENSG00000117013;ENSG00000117013	.;c.689T>A;c.689T>A	.;p.V230E;p.V230E	.;c.689T>A;c.689T>A	.;p.Val230Glu;p.Val230Glu	c.689T>A;c.689T>A;c.689T>A	p.Val230Glu;p.Val230Glu;p.Val230Glu	0.91255	0.83351	0.7322	0.75168	0.62929	0.81001	0.93875	0.98684	0.8383	0.9941	0.99303	0.99085	0.982	0.99652	0.9746	0.99579	0.98613	0.96431	0.9982	0.96262	0.96203	0.93241	0.76632	0.92152	0.91232	0.48527	0.5882	0.86994	0.87362	0.8699	0.74766	0.48094
1	40819416	G	A	E	K	rs80358274	1	41285088	260;260;260	KCNQ4	ENSG00000117013;ENSG00000117013;ENSG00000117013	.;c.778G>A;c.778G>A	.;p.E260K;p.E260K	.;c.778G>A;c.778G>A	.;p.Glu260Lys;p.Glu260Lys	c.778G>A;c.778G>A;c.778G>A	p.Glu260Lys;p.Glu260Lys;p.Glu260Lys	0.7849	0.79402	0.90584	0.8317	0.8433	0.81001	0.89816	0.98684	0.71519	0.99822	0.98031	0.99414	0.95532	0.99471	0.95024	0.99621	0.97175	0.97	0.99881	0.96606	0.96549	0.88715	0.98066	0.92114	0.9104	0.99488	0.86563	0.88417	0.97186	0.97463	0.74766	0.49021
1	40819423	A	T	D	V	rs80358275	1	41285095	262;262;262	KCNQ4	ENSG00000117013;ENSG00000117013;ENSG00000117013	.;c.785A>T;c.785A>T	.;p.D262V;p.D262V	.;c.785A>T;c.785A>T	.;p.Asp262Val;p.Asp262Val	c.785A>T;c.785A>T;c.785A>T	p.Asp262Val;p.Asp262Val;p.Asp262Val	0.91255	0.79402	0.90584	0.82059	0.8433	0.81001	0.44315	0.98313	0.90411	0.92901	0.9994	0.98324	0.9632	0.99356	0.93459	0.9957	0.98449	0.83352	0.98345	0.94797	0.94721	0.87204	0.93456	0.91856	0.9189	0.52471	0.68855	0.68756	0.70586	0.71805	0.74766	0.49021
1	40819434	G	T	D	Y	NA	1	41285106	266;266;266	KCNQ4	ENSG00000117013;ENSG00000117013;ENSG00000117013	.;c.796G>T;c.796G>T	.;p.D266Y;p.D266Y	.;c.796G>T;c.796G>T	.;p.Asp266Tyr;p.Asp266Tyr	c.796G>T;c.796G>T;c.796G>T	p.Asp266Tyr;p.Asp266Tyr;p.Asp266Tyr	0.7849	0.76473	0.90584	0.74843	0.62929	0.81001	0.69639	0.98409	0.74051	0.51494	0.58514	0.61471	0.87179	0.91694	0.57243	0.92783	0.97628	0.76084	0.97301	0.82735	0.82512	0.87099	0.87634	0.87636	0.8817	0.65071	0.6628	0.66468	0.55933	0.59503	0.74766	0.99359
1	40819446	T	C	Y	H	rs797044967	1	41285118	270;270;270	KCNQ4	ENSG00000117013;ENSG00000117013;ENSG00000117013	.;c.808T>C;c.808T>C	.;p.Y270H;p.Y270H	.;c.808T>C;c.808T>C	.;p.Tyr270His;p.Tyr270His	c.808T>C;c.808T>C;c.808T>C	p.Tyr270His;p.Tyr270His;p.Tyr270His	0.91255	0.92824	0.90584	0.92359	0.8433	0.58761	0.84822	0.98809	0.79998	0.95841	0.99533	0.99034	0.94122	0.99824	0.91508	0.99512	0.9799	0.96301	0.99744	0.96265	0.96206	0.95098	0.9613	0.90885	0.85469	0.93191	0.75511	0.89607	0.87482	0.86576	0.74766	0.99359
1	40819459	T	A	L	H	rs80358276	1	41285131	274;274;274	KCNQ4	ENSG00000117013;ENSG00000117013;ENSG00000117013	.;c.821T>A;c.821T>A	.;p.L274H;p.L274H	.;c.821T>A;c.821T>A	.;p.Leu274His;p.Leu274His	c.821T>A;c.821T>A;c.821T>A	p.Leu274His;p.Leu274His;p.Leu274His	0.91255	0.92824	0.90584	0.97372	0.8433	0.81001	0.94052	0.98917	0.92128	0.99548	0.98853	0.99287	0.98619	0.9999	0.98309	0.99655	0.97924	0.99152	0.99813	0.97014	0.96964	0.9759	0.91638	0.90927	0.86841	0.3975	0.7756	0.93096	0.92315	0.90999	0.74766	0.99359
1	40819461	T	C	W	R	rs797044968	1	41285133	275;275;275	KCNQ4	ENSG00000117013;ENSG00000117013;ENSG00000117013	.;c.823T>C;c.823T>C	.;p.W275R;p.W275R	.;c.823T>C;c.823T>C	.;p.Trp275Arg;p.Trp275Arg	c.823T>C;c.823T>C;c.823T>C	p.Trp275Arg;p.Trp275Arg;p.Trp275Arg	0.91255	0.92824	0.90584	0.92359	0.8433	0.81001	0.98178	0.97956	0.99911	0.99822	0.99374	0.98948	0.97674	0.99962	0.97273	0.995	0.99228	0.98744	0.99909	0.97024	0.96975	0.99782	0.81824	0.91573	0.88241	0.65788	0.75511	0.94099	0.92294	0.91063	0.74766	0.99359
1	40819465	G	C	W	S	rs80358277	1	41285137	276;276;276	KCNQ4	ENSG00000117013;ENSG00000117013;ENSG00000117013	.;c.827G>C;c.827G>C	.;p.W276S;p.W276S	.;c.827G>C;c.827G>C	.;p.Trp276Ser;p.Trp276Ser	c.827G>C;c.827G>C;c.827G>C	p.Trp276Ser;p.Trp276Ser;p.Trp276Ser	0.91255	0.92824	0.90584	0.92359	0.8433	0.81001	0.98114	0.97849	0.99909	0.99987	0.98792	0.99149	0.96098	0.98549	0.98569	0.99696	0.9893	0.8989	0.99902	0.97076	0.97029	0.99958	0.95955	0.92318	0.90334	0.47169	0.90001	0.92862	0.97268	0.97592	0.74766	0.99359
1	40819882	T	C	L	S	rs80358278	1	41285554	281;281;281	KCNQ4	ENSG00000117013;ENSG00000117013;ENSG00000117013	.;c.842T>C;c.842T>C	.;p.L281S;p.L281S	.;c.842T>C;c.842T>C	.;p.Leu281Ser;p.Leu281Ser	c.842T>C;c.842T>C;c.842T>C	p.Leu281Ser;p.Leu281Ser;p.Leu281Ser	0.91255	0.83351	0.90584	0.92359	0.62929	0.81001	0.92123	0.98748	0.87223	0.991	0.99796	0.98851	0.94142	0.9986	0.9815	0.99417	0.98329	0.97268	0.99036	0.96997	0.96948	0.91478	0.74412	0.87659	0.83981	0.94366	0.97861	0.90041	0.86564	0.88365	0.74766	0.57023
1	40819893	G	A	G	S	rs28937588	1	41285565	285;285;285	KCNQ4	ENSG00000117013;ENSG00000117013;ENSG00000117013	.;c.853G>A;c.853G>A	.;p.G285S;p.G285S	.;c.853G>A;c.853G>A	.;p.Gly285Ser;p.Gly285Ser	c.853G>A;c.853G>A;c.853G>A	p.Gly285Ser;p.Gly285Ser;p.Gly285Ser	0.91255	0.59159	0.90584	0.97372	0.62929	0.81001	0.94653	0.99884	0.87223	0.98268	0.90056	0.86601	0.90932	0.99552	0.99157	0.99565	0.96362	0.95764	0.99889	0.97336	0.97294	0.96856	0.98573	0.9156	0.9189	0.95892	0.9931	0.96341	0.85012	0.89665	0.98316	0.57023
1	40819893	G	T	G	C	rs28937588	1	41285565	285;285;285	KCNQ4	ENSG00000117013;ENSG00000117013;ENSG00000117013	.;c.853G>T;c.853G>T	.;p.G285C;p.G285C	.;c.853G>T;c.853G>T	.;p.Gly285Cys;p.Gly285Cys	c.853G>T;c.853G>T;c.853G>T	p.Gly285Cys;p.Gly285Cys;p.Gly285Cys	0.91255	0.83351	0.90584	0.97372	0.62929	0.81001	0.98631	0.99886	0.9733	0.99611	0.93416	0.8998	0.94462	0.99676	0.99467	0.99645	0.96823	0.98049	0.99886	0.97339	0.97296	0.99829	0.97869	0.92232	0.92366	0.78977	0.99505	0.98142	0.88622	0.92156	0.98316	0.57023
1	40819899	G	C	G	R	rs137853969	1	41285571	287;287;287	KCNQ4	ENSG00000117013;ENSG00000117013;ENSG00000117013	.;c.859G>C;c.859G>C	.;p.G287R;p.G287R	.;c.859G>C;c.859G>C	.;p.Gly287Arg;p.Gly287Arg	c.859G>C;c.859G>C;c.859G>C	p.Gly287Arg;p.Gly287Arg;p.Gly287Arg	0.91255	0.92824	0.90584	0.97372	0.8433	0.81001	0.96814	0.99229	0.95246	0.99954	0.91109	0.87395	0.94514	0.99652	0.9827	0.99272	0.97539	0.99611	0.99844	0.97345	0.97302	0.983	0.99143	0.87508	0.88074	0.99913	0.99571	0.96675	0.86567	0.90927	0.98316	0.57023
1	40819911	C	T	P	S	rs797044969	1	41285583	291;291;291	KCNQ4	ENSG00000117013;ENSG00000117013;ENSG00000117013	.;c.871C>T;c.871C>T	.;p.P291S;p.P291S	.;c.871C>T;c.871C>T	.;p.Pro291Ser;p.Pro291Ser	c.871C>T;c.871C>T;c.871C>T	p.Pro291Ser;p.Pro291Ser;p.Pro291Ser	0.91255	0.92824	0.90584	0.97372	0.8433	0.81001	0.98614	0.98748	0.95276	0.99899	0.98675	0.99297	0.98539	0.99843	0.96983	0.98919	0.96476	0.85597	0.99886	0.9699	0.96941	0.99363	0.97777	0.65417	0.72385	0.99488	0.97881	0.87736	0.7677	0.75889	0.74766	0.45356
1	40819912	C	T	P	L	rs797044970	1	41285584	291;291;291	KCNQ4	ENSG00000117013;ENSG00000117013;ENSG00000117013	.;c.872C>T;c.872C>T	.;p.P291L;p.P291L	.;c.872C>T;c.872C>T	.;p.Pro291Leu;p.Pro291Leu	c.872C>T;c.872C>T;c.872C>T	p.Pro291Leu;p.Pro291Leu;p.Pro291Leu	0.91255	0.92824	0.90584	0.97372	0.8433	0.81001	0.97016	0.98748	0.98437	0.99929	0.98491	0.99375	0.98022	0.99603	0.9846	0.99245	0.96551	0.91291	0.9944	0.96989	0.9694	0.99958	0.98413	0.72292	0.80359	0.97124	0.97881	0.88331	0.92133	0.89279	0.74766	0.45356
1	40819926	G	A	G	S	rs80358279	1	41285598	296;296;296	KCNQ4	ENSG00000117013;ENSG00000117013;ENSG00000117013	.;c.886G>A;c.886G>A	.;p.G296S;p.G296S	.;c.886G>A;c.886G>A	.;p.Gly296Ser;p.Gly296Ser	c.886G>A;c.886G>A;c.886G>A	p.Gly296Ser;p.Gly296Ser;p.Gly296Ser	0.91255	0.79402	0.90584	0.97372	0.8433	0.81001	0.97016	0.98081	0.873	0.991	0.99736	0.9869	0.95741	0.98938	0.99584	0.98735	0.96362	0.76102	0.99449	0.97084	0.97036	0.95825	0.99063	0.8684	0.87294	0.97726	0.99226	0.95955	0.95821	0.97933	0.74766	0.45356
1	40819931	G	T	R	S	rs797044971	1	41285603	297;297;297	KCNQ4	ENSG00000117013;ENSG00000117013;ENSG00000117013	.;c.891G>T;c.891G>T	.;p.R297S;p.R297S	.;c.891G>T;c.891G>T	.;p.Arg297Ser;p.Arg297Ser	c.891G>T;c.891G>T;c.891G>T	p.Arg297Ser;p.Arg297Ser;p.Arg297Ser	0.91255	0.79402	0.90584	0.88582	0.8433	0.58761	0.95329	0.97989	0.873	0.99015	0.98964	0.99027	0.9033	0.98404	0.85844	0.99523	0.97175	0.85035	0.99758	0.95645	0.95581	0.91815	0.96411	0.76703	0.71925	0.84694	0.72348	0.69306	0.85248	0.81628	0.74766	0.45356
1	40838474	C	T	S	F	rs772135867	1	41304146	680;680;626	KCNQ4	ENSG00000117013;ENSG00000117013;ENSG00000117013	.;c.2039C>T;c.1877C>T	.;p.S680F;p.S626F	.;c.2039C>T;c.1877C>T	.;p.Ser680Phe;p.Ser626Phe	c.2039C>T;c.2039C>T;c.1877C>T	p.Ser680Phe;p.Ser680Phe;p.Ser626Phe	0.72154	0.60337	0.77913	0.86255	0.62929	0.81001	0.54552	0.99006	0.64939	0.84194	0.99902	0.98368	0.97926	0.91862	0.33129	0.90148	0.95661	0.73281	0.84373	0.72548	0.89123	0.46865	0.74741	0.79276	0.85033	0.90677	0.91152	0.92616	0.73651	0.76632	0.74766	0.82227
1	42457276	G	C	A	P	NA	1	42922947	7;180;180	PPCS	ENSG00000127125;ENSG00000127125;ENSG00000127125	c.19G>C;c.538G>C;c.538G>C	p.A7P;p.A180P;p.A180P	c.19G>C;c.538G>C;c.538G>C	p.Ala7Pro;p.Ala180Pro;p.Ala180Pro	c.19G>C;c.538G>C;c.538G>C	p.Ala7Pro;p.Ala180Pro;p.Ala180Pro	0.91255	0.92824	0.90584	0.97372	0.8433	0.81001	0.94097	NA	0.82221	0.95491	0.92595	0.89364	0.782	0.91484	0.94905	0.57955	0.92669	0.88804	0.9456	0.94047	0.93971	0.96929	0.95938	0.91378	0.88194	0.86003	0.82934	0.98754	0.97955	0.98867	0.98316	0.22433
1	42459688	A	T	E	V	NA	1	42925359	60;233	PPCS	ENSG00000127125;ENSG00000127125	c.179A>T;c.698A>T	p.E60V;p.E233V	c.179A>T;c.698A>T	p.Glu60Val;p.Glu233Val	c.179A>T;c.698A>T	p.Glu60Val;p.Glu233Val	0.91255	0.92824	0.90584	0.92359	0.8433	0.81001	0.94052	NA	0.92736	0.97426	0.91206	0.87222	0.64605	0.90362	0.98741	0.46225	0.90558	0.47262	0.94246	0.94385	0.94305	0.86908	0.99013	0.86374	0.89517	0.67516	0.6608	0.94605	0.97011	0.98052	0.74766	0.73137
1	42738421	C	A	G	C	NA	1	43204092	130;130;130	CLDN19	ENSG00000164007;ENSG00000164007;ENSG00000164007	c.388G>T;c.388G>T;c.388G>T	p.G130C;p.G130C;p.G130C	c.388G>T;c.388G>T;c.388G>T	p.Gly130Cys;p.Gly130Cys;p.Gly130Cys	c.388G>T;c.388G>T;c.388G>T	p.Gly130Cys;p.Gly130Cys;p.Gly130Cys	0.58626	0.83351	0.42714	0.54098	0.8433	0.81001	NA	0.89888	0.96342	0.75374	0.94284	0.93944	0.94276	0.9781	0.87142	0.97223	0.64244	0.83011	0.93228	0.92753	0.92663	0.9031	0.64352	0.93208	0.93438	0.77694	0.96919	0.99247	0.73578	0.7211	0.74766	0.57023
1	42738540	A	C	L	R	rs118203981	1	43204211	90;90;90	CLDN19	ENSG00000164007;ENSG00000164007;ENSG00000164007	c.269T>G;c.269T>G;c.269T>G	p.L90R;p.L90R;p.L90R	c.269T>G;c.269T>G;c.269T>G	p.Leu90Arg;p.Leu90Arg;p.Leu90Arg	c.269T>G;c.269T>G;c.269T>G	p.Leu90Arg;p.Leu90Arg;p.Leu90Arg	0.91255	0.83351	0.77913	0.8111	0.8433	0.58761	0.92227	0.91589	0.84246	0.94786	0.97468	0.96655	0.95725	0.99234	0.91139	0.97074	0.80515	0.81285	0.97183	0.94339	0.9426	0.90826	0.75597	0.86361	0.74487	0.83555	0.77189	0.95666	0.85091	0.80661	0.74766	0.57023
1	42738540	A	G	L	P	rs118203981	1	43204211	90;90;90	CLDN19	ENSG00000164007;ENSG00000164007;ENSG00000164007	c.269T>C;c.269T>C;c.269T>C	p.L90P;p.L90P;p.L90P	c.269T>C;c.269T>C;c.269T>C	p.Leu90Pro;p.Leu90Pro;p.Leu90Pro	c.269T>C;c.269T>C;c.269T>C	p.Leu90Pro;p.Leu90Pro;p.Leu90Pro	0.91255	0.79402	0.90584	0.8317	0.8433	0.81001	0.92227	0.91643	0.88361	0.96984	0.99307	0.96655	0.95829	0.99498	0.91581	0.97943	0.824	0.83769	0.9706	0.94396	0.94317	0.88931	0.68653	0.88205	0.75053	0.96204	0.69716	0.98599	0.85151	0.80707	0.74766	0.57023
1	42739895	G	A	Q	X	NA	1	43205566	57;57;57	CLDN19	ENSG00000164007;ENSG00000164007;ENSG00000164007	c.169C>T;c.169C>T;c.169C>T	p.Q57X;p.Q57X;p.Q57X	c.169C>T;c.169C>T;c.169C>T	p.Gln57*;p.Gln57*;p.Gln57*	c.169C>T;c.169C>T;c.169C>T	p.Gln57Ter;p.Gln57Ter;p.Gln57Ter	NA	NA	NA	NA	0.8433	0.81001	NA	NA	NA	0.94668	NA	NA	NA	NA	NA	NA	NA	NA	NA	0.96164	0.96104	NA	NA	0.97177	0.97029	0.85918	0.63471	0.4543	0.98353	0.96989	0.74766	0.87236
1	42739895	G	C	Q	E	rs118203980	1	43205566	57;57;57	CLDN19	ENSG00000164007;ENSG00000164007;ENSG00000164007	c.169C>G;c.169C>G;c.169C>G	p.Q57E;p.Q57E;p.Q57E	c.169C>G;c.169C>G;c.169C>G	p.Gln57Glu;p.Gln57Glu;p.Gln57Glu	c.169C>G;c.169C>G;c.169C>G	p.Gln57Glu;p.Gln57Glu;p.Gln57Glu	0.7849	0.72224	0.70673	0.70837	0.8433	0.81001	0.71894	0.88143	0.60188	0.80473	0.95074	0.93798	0.74613	0.9506	0.88562	0.97682	0.75284	0.59187	0.921	0.82249	0.82021	0.73482	0.83071	0.70128	0.68456	0.70523	0.68616	0.95315	0.86587	0.85511	0.74766	0.87236
1	42740005	C	T	G	D	rs118203979	1	43205676	20;20;20	CLDN19	ENSG00000164007;ENSG00000164007;ENSG00000164007	c.59G>A;c.59G>A;c.59G>A	p.G20D;p.G20D;p.G20D	c.59G>A;c.59G>A;c.59G>A	p.Gly20Asp;p.Gly20Asp;p.Gly20Asp	c.59G>A;c.59G>A;c.59G>A	p.Gly20Asp;p.Gly20Asp;p.Gly20Asp	0.72154	0.79402	0.77913	0.79672	0.8433	0.58761	0.90654	0.89293	0.84882	0.97535	0.96514	0.95356	0.82972	0.96883	0.83491	0.98709	0.78869	0.88552	0.96174	0.92156	0.92059	0.48028	0.87805	0.68362	0.75189	0.93368	0.42108	0.61946	0.87066	0.83699	0.74766	0.87236
1	42750250	G	T	Y	X	rs72659355	1	43215921	552;552;552	P3H1	ENSG00000117385;ENSG00000117385;ENSG00000117385	c.1656C>A;c.1656C>A;c.1656C>A	p.Y552X;p.Y552X;p.Y552X	c.1656C>A;c.1656C>A;c.1656C>A	p.Tyr552*;p.Tyr552*;p.Tyr552*	c.1656C>A;c.1656C>A;c.1656C>A	p.Tyr552Ter;p.Tyr552Ter;p.Tyr552Ter	NA	NA	NA	NA	0.55875	0.81001	NA	NA	NA	0.94432	NA	NA	NA	NA	NA	NA	NA	NA	NA	0.99412	0.99401	NA	NA	0.98782	0.99427	0.77442	0.83734	0.96311	0.90614	0.86555	0.74766	0.83141
1	42752551	G	A	Q	X	rs1229143002	1	43218222	487;487;487	P3H1	ENSG00000117385;ENSG00000117385;ENSG00000117385	c.1459C>T;c.1459C>T;c.1459C>T	p.Q487X;p.Q487X;p.Q487X	c.1459C>T;c.1459C>T;c.1459C>T	p.Gln487*;p.Gln487*;p.Gln487*	c.1459C>T;c.1459C>T;c.1459C>T	p.Gln487Ter;p.Gln487Ter;p.Gln487Ter	NA	NA	NA	NA	0.31707	0.81001	NA	NA	NA	0.91621	NA	NA	NA	NA	NA	NA	NA	NA	NA	0.99412	0.99401	0.88541	NA	0.99129	0.98716	0.86433	0.85586	0.22786	0.9535	0.91569	0.33706	0.73137
1	42754988	G	C	S	X	NA	1	43220659	409;409;409	P3H1	ENSG00000117385;ENSG00000117385;ENSG00000117385	c.1226C>G;c.1226C>G;c.1226C>G	p.S409X;p.S409X;p.S409X	c.1226C>G;c.1226C>G;c.1226C>G	p.Ser409*;p.Ser409*;p.Ser409*	c.1226C>G;c.1226C>G;c.1226C>G	p.Ser409Ter;p.Ser409Ter;p.Ser409Ter	NA	NA	NA	NA	0.26295	0.81001	NA	NA	NA	0.83987	NA	NA	NA	NA	NA	NA	NA	NA	NA	0.99412	0.99401	NA	NA	0.96918	0.96539	0.64472	0.67836	0.51342	0.91968	0.85123	0.18742	0.73137
1	42755166	T	A	K	X	NA	1	43220837	408;408;408	P3H1	ENSG00000117385;ENSG00000117385;ENSG00000117385	c.1222A>T;c.1222A>T;c.1222A>T	p.K408X;p.K408X;p.K408X	c.1222A>T;c.1222A>T;c.1222A>T	p.Lys408*;p.Lys408*;p.Lys408*	c.1222A>T;c.1222A>T;c.1222A>T	p.Lys408Ter;p.Lys408Ter;p.Lys408Ter	NA	NA	NA	NA	0.8433	0.81001	NA	NA	NA	0.97426	NA	NA	NA	NA	NA	NA	NA	NA	NA	0.99412	0.99401	NA	NA	0.9987	0.99585	0.7833	0.99164	0.9313	0.90135	0.86438	0.74766	0.73137
1	42755598	C	A	E	X	rs140468248	1	43221269	374;374;374	P3H1	ENSG00000117385;ENSG00000117385;ENSG00000117385	c.1120G>T;c.1120G>T;c.1120G>T	p.E374X;p.E374X;p.E374X	c.1120G>T;c.1120G>T;c.1120G>T	p.Glu374*;p.Glu374*;p.Glu374*	c.1120G>T;c.1120G>T;c.1120G>T	p.Glu374Ter;p.Glu374Ter;p.Glu374Ter	NA	NA	NA	NA	0.8433	0.81001	NA	NA	NA	0.91621	NA	NA	NA	NA	NA	NA	NA	NA	NA	0.94367	0.99401	NA	NA	0.96493	0.95689	0.78587	0.8348	0.21934	0.7453	0.6036	0.51787	0.73137
1	42755616	G	A	R	X	rs118203996	1	43221287	368;368;368	P3H1	ENSG00000117385;ENSG00000117385;ENSG00000117385	c.1102C>T;c.1102C>T;c.1102C>T	p.R368X;p.R368X;p.R368X	c.1102C>T;c.1102C>T;c.1102C>T	p.Arg368*;p.Arg368*;p.Arg368*	c.1102C>T;c.1102C>T;c.1102C>T	p.Arg368Ter;p.Arg368Ter;p.Arg368Ter	NA	NA	NA	NA	0.55875	0.81001	NA	NA	NA	0.95374	NA	NA	NA	NA	NA	NA	NA	NA	NA	0.98017	0.99401	NA	NA	0.97416	0.96413	0.88283	0.93751	0.37156	0.86777	0.79576	0.74766	0.73137
1	42757803	T	A	R	X	NA	1	43223474	354;354;354	P3H1	ENSG00000117385;ENSG00000117385;ENSG00000117385	c.1060A>T;c.1060A>T;c.1060A>T	p.R354X;p.R354X;p.R354X	c.1060A>T;c.1060A>T;c.1060A>T	p.Arg354*;p.Arg354*;p.Arg354*	c.1060A>T;c.1060A>T;c.1060A>T	p.Arg354Ter;p.Arg354Ter;p.Arg354Ter	NA	NA	NA	NA	0.0416	0.81001	NA	NA	NA	0.81857	NA	NA	NA	NA	NA	NA	NA	NA	NA	0.99412	0.99401	NA	NA	0.93251	0.92247	0.37035	0.25088	0.32362	0.31155	0.19604	0.35879	0.83141
1	42762400	G	A	Q	X	NA	1	43228071	181;181;181	P3H1	ENSG00000117385;ENSG00000117385;ENSG00000117385	c.541C>T;c.541C>T;c.541C>T	p.Q181X;p.Q181X;p.Q181X	c.541C>T;c.541C>T;c.541C>T	p.Gln181*;p.Gln181*;p.Gln181*	c.541C>T;c.541C>T;c.541C>T	p.Gln181Ter;p.Gln181Ter;p.Gln181Ter	NA	NA	NA	NA	0.8433	0.81001	NA	NA	NA	0.85766	NA	NA	NA	NA	NA	NA	NA	NA	NA	0.99412	0.99401	NA	NA	0.97886	0.98309	0.84931	0.90348	0.32226	0.98482	0.98185	0.74766	0.83141
1	42766580	G	T	S	X	rs72659347	1	43232251	131;131;131;131	P3H1	ENSG00000117385;ENSG00000117385;ENSG00000117385;ENSG00000117385	c.392C>A;c.392C>A;c.392C>A;.	p.S131X;p.S131X;p.S131X;.	c.392C>A;c.392C>A;c.392C>A;c.392C>A	p.Ser131*;p.Ser131*;p.Ser131*;p.Ser131*	c.392C>A;c.392C>A;c.392C>A;c.392C>A	p.Ser131Ter;p.Ser131Ter;p.Ser131Ter;p.Ser131Ter	NA	NA	NA	NA	0.04141	0.81001	NA	NA	NA	0.63459	NA	NA	NA	NA	NA	NA	NA	NA	NA	0.99412	0.99401	NA	NA	0.96307	0.96185	0.70274	0.1063	0.18536	0.60235	0.47301	0.74766	0.08003
1	42927066	G	A	P	L	NA	1	43392737	485	SLC2A1	ENSG00000117394	c.1454C>T	p.P485L	c.1454C>T	p.Pro485Leu	c.1454C>T	p.Pro485Leu	0.04928	0.06225	0.12183	0.16012	0.33273	0.40009	0.02972	0.7643	0.02993	0.71232	0.4605	0.55933	0.47488	0.65377	0.89447	0.93086	0.71582	0.42867	0.71007	0.54224	0.53625	0.28921	0.72135	0.37251	0.33221	0.16271	0.55428	0.47843	0.2891	0.35401	0.74766	0.73137
1	42927154	T	A	K	X	rs80359829	1	43392825	456	SLC2A1	ENSG00000117394	c.1366A>T	p.K456X	c.1366A>T	p.Lys456*	c.1366A>T	p.Lys456Ter	NA	NA	NA	NA	0.62929	0.81001	NA	NA	NA	0.86725	NA	NA	NA	NA	NA	NA	NA	NA	NA	0.97052	0.97004	NA	NA	0.98517	0.98355	0.67916	0.79598	0.23402	0.85679	0.80393	0.74766	0.73137
1	42927173	G	T	Y	X	rs80359828	1	43392844	449	SLC2A1	ENSG00000117394	c.1347C>A	p.Y449X	c.1347C>A	p.Tyr449*	c.1347C>A	p.Tyr449Ter	NA	NA	NA	NA	0.41888	0.81001	NA	NA	NA	0.83987	NA	NA	NA	NA	NA	NA	NA	NA	NA	0.97052	0.97004	NA	NA	0.98736	0.989	0.7782	0.97637	0.48034	0.96994	0.97346	0.98316	0.73137
1	42927224	G	T	Y	X	rs75485205	1	43392895	432	SLC2A1	ENSG00000117394	c.1296C>A	p.Y432X	c.1296C>A	p.Tyr432*	c.1296C>A	p.Tyr432Ter	NA	NA	NA	NA	0.62929	0.81001	NA	NA	NA	0.90138	NA	NA	NA	NA	NA	NA	NA	NA	NA	0.97052	0.97004	NA	NA	0.75864	0.92485	0.27369	0.29438	0.29036	0.15851	0.07752	0.74766	0.73137
1	42927611	A	C	Y	X	rs796053264	1	43393282	424	SLC2A1	ENSG00000117394	c.1272T>G	p.Y424X	c.1272T>G	p.Tyr424*	c.1272T>G	p.Tyr424Ter	NA	NA	NA	NA	0.8433	0.81001	NA	NA	NA	0.99611	NA	NA	NA	NA	NA	NA	NA	NA	NA	0.97052	0.97004	NA	NA	0.97753	0.98229	0.70461	0.47554	0.3553	0.70482	0.61466	0.43007	0.73137
1	42927622	A	G	C	R	NA	1	43393293	421	SLC2A1	ENSG00000117394	c.1261T>C	p.C421R	c.1261T>C	p.Cys421Arg	c.1261T>C	p.Cys421Arg	0.23007	0.16766	0.29318	0.39041	0.52346	0.81001	0.79712	0.75325	0.67941	0.73826	0.70552	0.73751	0.69133	0.77718	0.69815	0.76566	0.91544	0.80698	0.97189	0.68595	0.68198	0.39234	0.71216	0.4917	0.50768	0.29292	0.43385	0.43381	0.46721	0.51389	0.51787	0.73137
1	42927647	C	T	W	X	NA	1	43393318	412	SLC2A1	ENSG00000117394	c.1236G>A	p.W412X	c.1236G>A	p.Trp412*	c.1236G>A	p.Trp412Ter	NA	NA	NA	NA	0.8433	0.81001	NA	NA	NA	0.97535	NA	NA	NA	NA	NA	NA	NA	NA	NA	0.97052	0.97004	NA	NA	0.98771	0.99198	0.76081	0.7331	0.44856	0.96072	0.96047	0.74766	0.73137
1	42927684	C	A	R	L	rs776095655	1	43393355	400	SLC2A1	ENSG00000117394	c.1199G>T	p.R400L	c.1199G>T	p.Arg400Leu	c.1199G>T	p.Arg400Leu	0.54683	0.83351	0.65571	0.63631	0.8433	0.81001	0.97958	0.87512	0.91912	0.98929	0.96921	0.95444	0.97213	0.97475	0.98347	0.96585	0.95189	0.8254	0.98172	0.9256	0.92468	0.85148	0.93912	0.80226	0.89429	0.89174	0.75906	0.87629	0.96858	0.97647	0.74766	0.73137
1	42927684	C	T	R	H	rs776095655	1	43393355	400	SLC2A1	ENSG00000117394	c.1199G>A	p.R400H	c.1199G>A	p.Arg400His	c.1199G>A	p.Arg400His	0.91255	0.83351	0.77913	0.63213	0.8433	0.81001	0.99205	0.87512	0.79743	0.98929	0.9812	0.96169	0.9691	0.97773	0.99303	0.98315	0.95757	0.82393	0.98716	0.9335	0.93266	0.97155	0.71764	0.82343	0.90425	0.99279	0.72983	0.87629	0.98159	0.98584	0.74766	0.73137
1	42927685	G	A	R	C	rs796053263	1	43393356	400	SLC2A1	ENSG00000117394	c.1198C>T	p.R400C	c.1198C>T	p.Arg400Cys	c.1198C>T	p.Arg400Cys	0.91255	0.92824	0.68779	0.62173	0.8433	0.81001	0.99205	0.87591	0.95074	0.96531	0.96663	0.95644	0.97104	0.94356	0.9811	0.97989	0.96455	0.87513	0.98921	0.92139	0.92041	0.97802	0.73422	0.89115	0.89429	0.99797	0.57149	0.60381	0.95011	0.94155	0.74766	0.73137
1	42927795	C	T	W	X	NA	1	43393466	363	SLC2A1	ENSG00000117394	c.1088G>A	p.W363X	c.1088G>A	p.Trp363*	c.1088G>A	p.Trp363Ter	NA	NA	NA	NA	0.48594	0.81001	NA	NA	NA	0.99725	NA	NA	NA	NA	NA	NA	NA	NA	NA	0.97052	0.97004	NA	NA	0.97874	0.98413	0.50065	0.60882	0.23815	0.71774	0.61436	0.74766	0.73137
1	42928996	T	A	H	L	NA	1	43394667	337	SLC2A1	ENSG00000117394	c.1010A>T	p.H337L	c.1010A>T	p.His337Leu	c.1010A>T	p.His337Leu	0.13699	0.05018	0.12996	0.17295	0.8433	0.81001	0.13296	0.7567	0.94647	0.83269	0.52175	0.55598	0.66322	0.84959	0.80392	0.92677	0.94731	0.83429	0.9656	0.8545	0.8526	0.69671	0.63238	0.48672	0.48261	0.32521	0.74376	0.92867	0.3728	0.46552	0.74766	0.8544
1	42929018	G	A	R	X	rs80359826	1	43394689	330	SLC2A1	ENSG00000117394	c.988C>T	p.R330X	c.988C>T	p.Arg330*	c.988C>T	p.Arg330Ter	NA	NA	NA	NA	0.8433	0.81001	NA	NA	NA	0.99899	NA	NA	NA	NA	NA	NA	NA	NA	NA	0.97052	0.97004	NA	NA	0.99475	0.993	0.90502	0.59325	0.30456	0.77449	0.69056	0.74766	0.73137
1	42929211	G	A	S	L	rs796053253	1	43394882	324	SLC2A1	ENSG00000117394	c.971C>T	p.S324L	c.971C>T	p.Ser324Leu	c.971C>T	p.Ser324Leu	0.91255	0.83351	0.90584	0.79672	0.62929	0.81001	0.97262	0.76819	0.86758	0.99548	0.94091	0.91479	0.96471	0.98477	0.93326	0.98334	0.92603	0.88422	0.97859	0.91456	0.9135	0.95188	0.96997	0.93274	0.93456	0.98787	0.78445	0.95892	0.97212	0.97706	0.74766	0.73137
1	42929212	A	G	S	P	NA	1	43394883	324	SLC2A1	ENSG00000117394	c.970T>C	p.S324P	c.970T>C	p.Ser324Pro	c.970T>C	p.Ser324Pro	0.7849	0.79402	0.90584	0.88582	0.62929	0.81001	0.87836	0.77206	0.79743	0.99725	0.90514	0.8846	0.92481	0.97698	0.93913	0.98762	0.9584	0.88727	0.98139	0.90718	0.90601	0.86821	0.88169	0.90954	0.91357	0.92403	0.76464	0.99807	0.9047	0.90471	0.74766	0.73137
1	42929242	C	T	G	S	rs121909739	1	43394913	314	SLC2A1	ENSG00000117394	c.940G>A	p.G314S	c.940G>A	p.Gly314Ser	c.940G>A	p.Gly314Ser	0.7849	0.79402	0.90584	0.86255	0.8433	0.81001	0.75369	0.77843	0.88495	0.99822	0.91	0.89099	0.91474	0.9681	0.99704	0.96672	0.93904	0.80299	0.97753	0.89663	0.89533	0.90962	0.99761	0.80493	0.88122	0.95892	0.71093	0.9018	0.92465	0.93383	0.74766	0.73137
1	42929245	A	G	S	P	rs886041633	1	43394916	313	SLC2A1	ENSG00000117394	c.937T>C	p.S313P	c.937T>C	p.Ser313Pro	c.937T>C	p.Ser313Pro	0.46513	0.58089	0.15535	0.19346	0.55875	0.4544	0.50145	0.74159	0.41428	0.77226	0.54368	0.61095	0.61557	0.65772	0.65149	0.90092	0.85306	0.52746	0.86487	0.58284	0.57753	0.46769	0.72589	0.56002	0.53425	0.77068	0.48443	0.59864	0.31547	0.35308	0.51787	0.73137
1	42929298	G	A	T	M	rs80359823	1	43394969	295	SLC2A1	ENSG00000117394	c.884C>T	p.T295M	c.884C>T	p.Thr295Met	c.884C>T	p.Thr295Met	0.91255	0.92824	0.77913	0.75793	0.8433	0.81001	0.96783	0.81399	0.88361	0.95956	0.95742	0.93252	0.9653	0.98183	0.7937	0.97767	0.94402	0.69414	0.98225	0.92599	0.92507	0.96158	0.93381	0.9132	0.90183	0.98586	0.83569	0.913	0.97618	0.97974	0.74766	0.73137
1	42929601	T	G	I	L	NA	1	43395272	287	SLC2A1	ENSG00000117394	c.859A>C	p.I287L	c.859A>C	p.Ile287Leu	c.859A>C	p.Ile287Leu	0.7849	0.72224	0.58077	0.54779	0.8433	0.81001	0.8876	0.78645	0.45042	0.59563	0.89528	0.8633	0.91724	0.90668	0.88562	0.79471	0.94028	0.92964	0.89648	0.65477	0.65048	0.64897	0.93739	0.72345	0.65615	0.60615	0.56898	0.65151	0.78027	0.74828	0.74766	0.73137
1	42929603	C	T	G	D	rs864309514	1	43395274	286	SLC2A1	ENSG00000117394	c.857G>A	p.G286D	c.857G>A	p.Gly286Asp	c.857G>A	p.Gly286Asp	0.91255	0.92824	0.90584	0.97372	0.8433	0.81001	0.99338	0.87591	0.92825	0.99337	0.98736	0.96635	0.96146	0.98183	0.99726	0.9905	0.96146	0.99208	0.98667	0.93503	0.93421	0.96892	0.9422	0.71857	0.76219	0.91542	0.72062	0.96989	0.96266	0.93554	0.74766	0.73137
1	42929612	T	C	Q	R	rs796053251	1	43395283	283	SLC2A1	ENSG00000117394	c.848A>G	p.Q283R	c.848A>G	p.Gln283Arg	c.848A>G	p.Gln283Arg	0.7849	0.79402	0.90584	0.78396	0.8433	0.81001	0.97128	0.80983	0.72594	0.93605	0.95975	0.94008	0.98122	0.98109	0.98774	0.97585	0.93746	0.93347	0.98711	0.90861	0.90748	0.94196	0.54842	0.85778	0.82021	0.89973	0.71164	0.96121	0.96563	0.9527	0.74766	0.73137
1	42929613	G	A	Q	X	rs587784397	1	43395284	283	SLC2A1	ENSG00000117394	c.847C>T	p.Q283X	c.847C>T	p.Gln283*	c.847C>T	p.Gln283Ter	NA	NA	NA	NA	0.8433	0.81001	NA	NA	NA	0.96984	NA	NA	NA	NA	NA	NA	NA	NA	NA	0.97052	0.97004	NA	NA	0.9895	0.98616	0.82975	0.79352	0.47231	0.99572	0.99374	0.74766	0.73137
1	42929616	G	A	Q	X	rs1057521066	1	43395287	282	SLC2A1	ENSG00000117394	c.844C>T	p.Q282X	c.844C>T	p.Gln282*	c.844C>T	p.Gln282Ter	NA	NA	NA	NA	0.8433	0.81001	NA	NA	NA	0.98268	NA	NA	NA	NA	NA	NA	NA	NA	NA	0.97052	0.97004	NA	NA	0.98882	0.98495	0.83119	0.79352	0.47856	0.99598	0.99419	0.74766	0.73137
1	42929625	G	A	Q	X	NA	1	43395296	279	SLC2A1	ENSG00000117394	c.835C>T	p.Q279X	c.835C>T	p.Gln279*	c.835C>T	p.Gln279Ter	NA	NA	NA	NA	0.8433	0.81001	NA	NA	NA	0.94196	NA	NA	NA	NA	NA	NA	NA	NA	NA	0.97052	0.97004	NA	NA	0.99	0.9853	0.84077	0.76876	0.48638	0.99429	0.99226	0.74766	0.73137
1	42929637	C	T	A	T	rs121909740	1	43395308	275	SLC2A1	ENSG00000117394	c.823G>A	p.A275T	c.823G>A	p.Ala275Thr	c.823G>A	p.Ala275Thr	0.4691	0.44106	0.68779	0.64565	0.8433	0.81001	0.83812	0.75325	0.6471	0.93487	0.88704	0.8536	0.8936	0.94129	0.80694	0.86741	0.93023	0.7494	0.95739	0.84207	0.84002	0.74622	0.88031	0.78	0.85436	0.99222	0.72147	0.9487	0.88308	0.88844	0.74766	0.73137
1	42929652	G	A	Q	X	NA	1	43395323	270	SLC2A1	ENSG00000117394	c.808C>T	p.Q270X	c.808C>T	p.Gln270*	c.808C>T	p.Gln270Ter	NA	NA	NA	NA	0.8433	0.81001	NA	NA	NA	0.9926	NA	NA	NA	NA	NA	NA	NA	NA	NA	0.97052	0.97004	NA	NA	0.98813	0.98411	0.85918	0.64556	0.49771	0.97483	0.96603	0.74766	0.73137
1	42929712	G	A	Q	X	rs587784396	1	43395383	250	SLC2A1	ENSG00000117394	c.748C>T	p.Q250X	c.748C>T	p.Gln250*	c.748C>T	p.Gln250Ter	NA	NA	NA	NA	0.8433	0.81001	NA	NA	NA	0.97961	NA	NA	NA	NA	NA	NA	NA	NA	NA	0.97052	0.97004	NA	NA	0.98375	0.97848	0.82266	0.55177	0.2384	0.83058	0.75269	0.74766	0.73137
1	42929736	G	A	Q	X	rs794729221	1	43395407	242	SLC2A1	ENSG00000117394	c.724C>T	p.Q242X	c.724C>T	p.Gln242*	c.724C>T	p.Gln242Ter	NA	NA	NA	NA	0.8433	0.81001	NA	NA	NA	0.88798	NA	NA	NA	NA	NA	NA	NA	NA	NA	0.97052	0.97004	NA	NA	0.98529	0.97572	0.83629	0.62557	0.31445	0.94409	0.88938	0.74766	0.73137
1	42929766	G	A	R	C	rs387907313	1	43395437	232	SLC2A1	ENSG00000117394	c.694C>T	p.R232C	c.694C>T	p.Arg232Cys	c.694C>T	p.Arg232Cys	0.7849	0.83351	0.90584	0.8317	0.8433	0.81001	0.93784	0.76561	0.84175	0.9337	0.91271	0.89536	0.93707	0.9608	0.82359	0.95299	0.96564	0.75903	0.98219	0.88322	0.88173	0.82678	0.85511	0.88078	0.84195	0.99334	0.522	0.57979	0.73661	0.6656	0.74766	0.73137
1	42929885	G	A	R	W	rs796053248	1	43395556	223	SLC2A1	ENSG00000117394	c.667C>T	p.R223W	c.667C>T	p.Arg223Trp	c.667C>T	p.Arg223Trp	0.72154	0.76473	0.62824	0.62632	0.62929	0.37597	0.46185	0.75215	0.7092	0.82257	0.7913	0.77903	0.93009	0.85117	0.70979	0.87009	0.92655	0.52349	0.97906	0.72295	0.71936	0.73347	0.78806	0.88299	0.86544	0.97576	0.65265	0.76547	0.66333	0.64816	0.74766	0.73137
1	42929917	C	T	R	H	rs886039517	1	43395588	212	SLC2A1	ENSG00000117394	c.635G>A	p.R212H	c.635G>A	p.Arg212His	c.635G>A	p.Arg212His	0.7849	0.83351	0.68779	0.58175	0.8433	0.81001	0.91733	0.79475	0.79915	0.98268	0.92931	0.90072	0.94739	0.95935	0.99747	0.97012	0.95402	0.77663	0.98115	0.9137	0.91262	0.92338	0.97315	0.85429	0.87925	0.99963	0.88307	0.96881	0.9252	0.9295	0.74766	0.73137
1	42929918	G	A	R	C	rs387907312	1	43395589	212	SLC2A1	ENSG00000117394	c.634C>T	p.R212C	c.634C>T	p.Arg212Cys	c.634C>T	p.Arg212Cys	0.91255	0.92824	0.90584	0.8111	0.8433	0.81001	0.99153	0.79761	0.9516	0.97961	0.96631	0.93976	0.97047	0.95753	0.99584	0.96715	0.96295	0.82647	0.98563	0.91472	0.91367	0.98882	0.98066	0.92051	0.90704	0.99734	0.66186	0.77818	0.9634	0.95268	0.74766	0.73137
1	42929927	C	A	E	X	NA	1	43395598	209	SLC2A1	ENSG00000117394	c.625G>T	p.E209X	c.625G>T	p.Glu209*	c.625G>T	p.Glu209Ter	NA	NA	NA	NA	0.8433	0.81001	NA	NA	NA	0.991	NA	NA	NA	NA	NA	NA	NA	NA	NA	0.97052	0.97004	NA	NA	0.98337	0.98194	0.84772	0.63996	0.25278	0.97154	0.95334	0.74766	0.73137
1	42929995	C	T	W	X	NA	1	43395666	186	SLC2A1	ENSG00000117394	c.557G>A	p.W186X	c.557G>A	p.Trp186*	c.557G>A	p.Trp186Ter	NA	NA	NA	NA	0.8433	0.81001	NA	NA	NA	0.96758	NA	NA	NA	NA	NA	NA	NA	NA	NA	0.97052	0.97004	NA	NA	0.98233	0.98588	0.84694	0.74982	0.51544	0.93849	0.91414	0.74766	0.73137
1	42930649	C	T	V	I	rs1057520545	1	43396320	165	SLC2A1	ENSG00000117394	c.493G>A	p.V165I	c.493G>A	p.Val165Ile	c.493G>A	p.Val165Ile	0.48186	0.41742	0.52645	0.46423	0.8433	0.81001	0.57729	0.74371	0.25551	0.67908	0.82323	0.77815	0.75381	0.81933	0.82359	0.9054	0.91999	0.6974	0.8262	0.76196	0.75887	0.52738	0.5449	0.55498	0.58294	0.81143	0.68962	0.89387	0.71787	0.72175	0.74766	0.8544
1	42930661	G	A	Q	X	rs1413339367	1	43396332	161	SLC2A1	ENSG00000117394	c.481C>T	p.Q161X	c.481C>T	p.Gln161*	c.481C>T	p.Gln161Ter	NA	NA	NA	NA	0.8433	0.81001	NA	NA	NA	0.89912	NA	NA	NA	NA	NA	NA	NA	NA	NA	0.97052	0.97004	NA	NA	0.97951	0.98139	0.89885	0.76612	0.50061	0.99498	0.99297	0.74766	0.8544
1	42930684	C	A	R	L	rs794727642	1	43396355	153	SLC2A1	ENSG00000117394	c.458G>T	p.R153L	c.458G>T	p.Arg153Leu	c.458G>T	p.Arg153Leu	0.91255	0.83351	0.77913	0.80445	0.8433	0.81001	0.99303	0.81727	0.92648	0.99776	0.96713	0.94628	0.96058	0.98146	0.99257	0.96644	0.95965	0.85491	0.9874	0.9277	0.92681	0.99309	0.94364	0.84751	0.86841	0.92489	0.71932	0.93625	0.96487	0.95973	0.74766	0.8544
1	42930684	C	G	R	P	NA	1	43396355	153	SLC2A1	ENSG00000117394	c.458G>C	p.R153P	c.458G>C	p.Arg153Pro	c.458G>C	p.Arg153Pro	0.7849	0.83351	0.90584	0.86255	0.8433	0.81001	0.99303	0.82254	0.92648	0.99725	0.97501	0.95244	0.95493	0.98183	0.98774	0.95099	0.97054	0.86323	0.99364	0.92744	0.92656	0.98628	0.92669	0.86467	0.86694	0.9059	0.72742	0.99557	0.97434	0.96913	0.74766	0.8544
1	42930724	C	T	V	M	rs1057517822	1	43396395	140;108	SLC2A1	ENSG00000117394;ENSG00000117394	c.418G>A;.	p.V140M;.	c.418G>A;c.322G>A	p.Val140Met;p.Val108Met	c.418G>A;c.322G>A	p.Val140Met;p.Val108Met	0.7849	0.6789	0.70673	0.61806	0.8433	0.81001	0.88528	0.8164	0.52938	0.81261	0.90968	0.88516	0.93405	0.94469	0.85313	0.94602	0.9415	0.83199	0.97065	0.91244	0.91135	0.76331	0.62583	0.69967	0.75256	0.97651	0.63526	0.71849	0.88421	0.88593	0.74766	0.8544
1	42930754	C	G	G	R	rs80359819	1	43396425	130;98	SLC2A1	ENSG00000117394;ENSG00000117394	c.388G>C;.	p.G130R;.	c.388G>C;c.292G>C	p.Gly130Arg;p.Gly98Arg	c.388G>C;c.292G>C	p.Gly130Arg;p.Gly98Arg	0.91255	0.92824	0.90584	0.97372	0.8433	0.81001	0.99403	0.91363	0.94872	0.9884	0.99533	0.97693	0.9739	0.98869	0.9823	0.99033	0.95658	0.87248	0.99481	0.94259	0.94179	0.992	0.97476	0.71673	0.78969	0.99279	0.78912	0.9557	0.97054	0.95727	0.98316	0.73137
1	42930754	C	T	G	S	rs80359819	1	43396425	130;98	SLC2A1	ENSG00000117394;ENSG00000117394	c.388G>A;.	p.G130S;.	c.388G>A;c.292G>A	p.Gly130Ser;p.Gly98Ser	c.388G>A;c.292G>A	p.Gly130Ser;p.Gly98Ser	0.7849	0.92824	0.90584	0.86255	0.8433	0.81001	0.98342	0.91192	0.8645	0.99725	0.98115	0.96843	0.97139	0.99326	0.98673	0.9897	0.94063	0.78027	0.99038	0.94047	0.9397	0.95567	0.97178	0.71231	0.78524	0.95328	0.7545	0.95674	0.94036	0.92508	0.98316	0.73137
1	42930765	C	A	R	L	rs80359816	1	43396436	126;94	SLC2A1	ENSG00000117394;ENSG00000117394	c.377G>T;.	p.R126L;.	c.377G>T;c.281G>T	p.Arg126Leu;p.Arg94Leu	c.377G>T;c.281G>T	p.Arg126Leu;p.Arg94Leu	0.91255	0.79402	0.90584	0.92359	0.8433	0.81001	0.99403	0.90083	0.91653	0.99611	0.99533	0.97693	0.98146	0.98799	0.99852	0.99393	0.95965	0.8312	0.98925	0.94076	0.93999	0.99681	0.94423	0.84941	0.88359	0.93191	0.78187	0.93901	0.98496	0.98645	0.98316	0.73137
1	42930865	G	A	R	W	rs267607061	1	43396536	93;61	SLC2A1	ENSG00000117394;ENSG00000117394	c.277C>T;.	p.R93W;.	c.277C>T;c.181C>T	p.Arg93Trp;p.Arg61Trp	c.277C>T;c.181C>T	p.Arg93Trp;p.Arg61Trp	0.61437	0.76473	0.90584	0.69275	0.8433	0.81001	0.95627	0.79854	0.83763	0.97317	0.92378	0.90629	0.87962	0.91229	0.879	0.94945	0.94351	0.85643	0.98843	0.89066	0.88928	0.89195	0.96422	0.88431	0.91021	0.98238	0.5297	0.68293	0.75569	0.69882	0.74766	0.73137
1	42931049	C	T	G	D	rs80359814	1	43396720	91;59	SLC2A1	ENSG00000117394;ENSG00000117394	c.272G>A;.	p.G91D;.	c.272G>A;c.176G>A	p.Gly91Asp;p.Gly59Asp	c.272G>A;c.176G>A	p.Gly91Asp;p.Gly59Asp	0.7849	0.92824	0.90584	0.88582	0.8433	0.81001	0.9824	0.87352	0.89985	0.93605	0.98756	0.96659	0.96798	0.97923	0.99885	0.98973	0.96316	0.86441	0.99347	0.93609	0.93529	0.98022	0.55431	0.77302	0.84302	0.94366	0.5486	0.92563	0.97394	0.96856	0.98316	0.87903
1	42943239	T	A	N	I	rs80359812	1	43408910	34	SLC2A1	ENSG00000117394	c.101A>T	p.N34I	c.101A>T	p.Asn34Ile	c.101A>T	p.Asn34Ile	0.91255	0.92824	0.90584	0.86255	0.8433	0.81001	0.98614	0.75438	0.95045	0.97317	0.94586	0.90557	0.96712	0.91442	0.9846	0.89947	0.9599	0.54133	0.98272	0.80145	0.7989	0.99255	0.93846	0.89673	0.89337	0.61935	0.59971	0.72935	0.95088	0.93765	0.98316	0.8544
1	42943239	T	C	N	S	NA	1	43408910	34	SLC2A1	ENSG00000117394	c.101A>G	p.N34S	c.101A>G	p.Asn34Ser	c.101A>G	p.Asn34Ser	0.44358	0.53072	0.67487	0.70672	0.8433	0.81001	0.44892	0.73631	0.74193	0.90363	0.81185	0.79405	0.87802	0.83834	0.98774	0.83554	0.91778	0.43448	0.964	0.47317	0.46612	0.80542	0.72041	0.79121	0.76924	0.94093	0.58309	0.73389	0.77064	0.79258	0.98316	0.8544
1	42943291	C	A	G	X	NA	1	43408962	17	SLC2A1	ENSG00000117394	c.49G>T	p.G17X	c.49G>T	p.Gly17*	c.49G>T	p.Gly17Ter	NA	NA	NA	NA	0.8433	0.81001	NA	NA	NA	0.90932	NA	NA	NA	NA	NA	NA	NA	NA	NA	0.97052	0.97004	NA	NA	0.97947	0.98885	0.63984	0.62108	0.30831	0.97369	0.96164	0.98316	0.8544
1	42958650	A	G	M	T	NA	1	43424321	1;1;1	SLC2A1	ENSG00000117394;ENSG00000117394;ENSG00000117394	c.2T>C;.;c.2T>C	p.M1T;.;p.M1T	c.2T>C;c.2T>C;n.210T>C	p.Met1?;p.Met1?;.	c.2T>C;c.2T>C;c.2T>C	p.Met1?;p.Met1?;p.Met1?	0.68238	0.59159	0.26577	0.20508	0.09713	0.81001	NA	0.86815	0.29525	0.64563	0.77777	0.80673	0.99992	0.79456	0.71863	0.96847	NA	NA	0.75781	0.97052	0.97004	0.58748	0.65058	0.55613	0.58452	0.37929	0.39082	0.04522	0.35421	0.37115	0.74766	0.96898
1	43338146	C	T	R	X	rs148434485	1	43803817	43;36	MPL	ENSG00000117400;ENSG00000117400	c.127C>T;c.106C>T	p.R43X;p.R36X	c.127C>T;c.127C>T	p.Arg43*;p.Arg43*	c.127C>T;c.106C>T	p.Arg43Ter;p.Arg36Ter	NA	NA	NA	NA	0.24832	0.81001	NA	NA	NA	0.90138	NA	NA	NA	NA	NA	NA	NA	NA	NA	0.90459	0.97656	NA	NA	0.96498	0.96685	0.76819	0.38254	0.34472	0.8655	0.81533	0.20284	0.25195
1	43338633	C	T	R	C	rs763568293	1	43804304	102;95	MPL	ENSG00000117400;ENSG00000117400	c.304C>T;c.283C>T	p.R102C;p.R95C	c.304C>T;c.304C>T	p.Arg102Cys;p.Arg102Cys	c.304C>T;c.283C>T	p.Arg102Cys;p.Arg95Cys	0.36509	0.92824	0.90584	0.82059	0.19944	0.52396	0.73915	0.68616	0.59389	0.86511	0.80139	0.79162	0.77932	0.80358	0.98838	0.95974	0.69856	0.51013	0.97883	0.70899	0.81924	0.64591	0.6621	0.74175	0.81115	0.99661	0.46316	0.63222	0.75513	0.7433	0.33752	0.14033
1	43338634	G	C	R	P	rs28928907	1	43804305	102;95	MPL	ENSG00000117400;ENSG00000117400	c.305G>C;c.284G>C	p.R102P;p.R95P	c.305G>C;c.305G>C	p.Arg102Pro;p.Arg102Pro	c.305G>C;c.284G>C	p.Arg102Pro;p.Arg95Pro	0.33254	0.92824	0.90584	0.8317	0.19944	0.42307	0.73915	0.68474	0.51157	0.93723	0.79541	0.77101	0.71574	0.79637	NA	0.86456	0.70446	0.46086	0.96972	0.56203	0.82292	0.4011	0.47089	0.7474	0.72724	0.83927	0.56299	0.73674	0.75105	0.75218	0.33752	0.14033
1	43339435	C	T	Q	X	rs121913610	1	43805106	186;179	MPL	ENSG00000117400;ENSG00000117400	c.556C>T;c.535C>T	p.Q186X;p.Q179X	c.556C>T;c.556C>T	p.Gln186*;p.Gln186*	c.556C>T;c.535C>T	p.Gln186Ter;p.Gln179Ter	NA	NA	NA	NA	0.19016	0.81001	NA	NA	NA	0.92667	NA	NA	NA	NA	NA	NA	NA	NA	NA	0.97692	0.97656	NA	NA	0.95806	0.95656	0.85918	0.1999	0.21526	0.80369	0.70123	0.15825	0.25195
1	43340042	C	T	R	C	rs121913611	1	43805713	257;250	MPL	ENSG00000117400;ENSG00000117400	c.769C>T;c.748C>T	p.R257C;p.R250C	c.769C>T;c.769C>T	p.Arg257Cys;p.Arg257Cys	c.769C>T;c.748C>T	p.Arg257Cys;p.Arg250Cys	0.72154	0.92824	0.90584	0.84481	0.62929	0.58761	0.66821	0.89071	0.84457	0.64223	0.93964	0.93862	0.8833	0.93709	NA	0.96515	0.69892	0.53025	0.98759	0.76276	0.89194	0.45007	0.66592	0.77574	0.89411	0.99734	0.46002	0.62451	0.83574	0.85409	0.74766	0.14033
1	43340096	C	A	P	T	rs28928908	1	43805767	275;268	MPL	ENSG00000117400;ENSG00000117400	c.823C>A;c.802C>A	p.P275T;p.P268T	c.823C>A;c.823C>A	p.Pro275Thr;p.Pro275Thr	c.823C>A;c.802C>A	p.Pro275Thr;p.Pro268Thr	0.58626	0.48855	0.90584	0.8111	0.4544	0.40248	0.66821	0.86624	0.81835	0.40864	0.92515	0.92729	0.75346	0.8873	0.98497	0.92736	0.65798	0.26972	0.96309	0.8438	0.84176	0.71753	0.46506	0.49007	0.55032	0.85583	0.53972	0.43321	0.80776	0.81843	0.74766	0.14033
1	43346533	C	T	R	X	rs751975712	1	43812204	357;350	MPL	ENSG00000117400;ENSG00000117400	c.1069C>T;c.1048C>T	p.R357X;p.R350X	c.1069C>T;c.1069C>T	p.Arg357*;p.Arg357*	c.1069C>T;c.1048C>T	p.Arg357Ter;p.Arg350Ter	NA	NA	NA	NA	0.00863	0.81001	NA	NA	NA	0.88798	NA	NA	NA	NA	NA	NA	NA	NA	NA	0.93906	0.97656	NA	NA	0.96671	0.97311	0.86693	0.28015	0.33804	0.78002	0.70407	0.74766	0.25195
1	43346820	G	A	W	X	NA	1	43812491	398;391	MPL	ENSG00000117400;ENSG00000117400	c.1194G>A;c.1173G>A	p.W398X;p.W391X	c.1194G>A;c.1194G>A	p.Trp398*;p.Trp398*	c.1194G>A;c.1173G>A	p.Trp398Ter;p.Trp391Ter	NA	NA	NA	NA	0.24316	0.81001	NA	NA	NA	0.98167	NA	NA	NA	NA	NA	NA	NA	NA	NA	0.97692	0.97656	NA	NA	0.98435	0.97743	0.65684	0.49207	0.17102	0.96425	0.94351	0.74766	0.14033
1	43346873	G	A	W	X	NA	1	43812544	416;409	MPL	ENSG00000117400;ENSG00000117400	c.1247G>A;c.1226G>A	p.W416X;p.W409X	c.1247G>A;c.1247G>A	p.Trp416*;p.Trp416*	c.1247G>A;c.1226G>A	p.Trp416Ter;p.Trp409Ter	NA	NA	NA	NA	0.23702	0.81001	NA	NA	NA	0.90932	NA	NA	NA	NA	NA	NA	NA	NA	NA	0.97692	0.97656	NA	NA	0.98356	0.97976	0.64374	0.36028	0.22613	0.85231	0.796	0.74766	0.14033
1	43348996	G	T	E	X	NA	1	43814667	488;481	MPL	ENSG00000117400;ENSG00000117400	c.1462G>T;c.1441G>T	p.E488X;p.E481X	c.1462G>T;c.1462G>T	p.Glu488*;p.Glu488*	c.1462G>T;c.1441G>T	p.Glu488Ter;p.Glu481Ter	NA	NA	NA	NA	0.01686	0.81001	NA	NA	NA	0.88909	NA	NA	NA	NA	NA	NA	NA	NA	NA	0.97692	0.97656	NA	NA	0.98764	0.96647	0.68678	0.42188	0.11958	0.80039	0.63996	0.74766	0.07067
1	43349267	G	A	W	X	rs121913613	1	43814938	491;484	MPL	ENSG00000117400;ENSG00000117400	c.1473G>A;c.1452G>A	p.W491X;p.W484X	c.1473G>A;c.1473G>A	p.Trp491*;p.Trp491*	c.1473G>A;c.1452G>A	p.Trp491Ter;p.Trp484Ter	NA	NA	NA	NA	0.06185	0.81001	NA	NA	NA	0.95021	NA	NA	NA	NA	NA	NA	NA	NA	NA	0.97692	0.97656	NA	NA	0.98605	0.98263	0.50655	0.3211	0.11068	0.84949	0.75537	0.74766	0.00203
1	43349338	G	T	W	L	rs121913615	1	43815009	515;508	MPL	ENSG00000117400;ENSG00000117400	c.1544G>T;c.1523G>T	p.W515L;p.W508L	c.1544G>T;c.1544G>T	p.Trp515Leu;p.Trp515Leu	c.1544G>T;c.1523G>T	p.Trp515Leu;p.Trp508Leu	0.2266	0.03021	0.13644	0.12133	0.0232	0.28428	0.56016	0.78752	0.41809	0.59732	0.5647	0.75002	0.79798	0.65377	0.62053	0.87565	0.36457	0.78969	0.81547	0.54113	0.68344	0.44986	0.42712	0.49467	0.47275	0.25453	0.34437	0.40679	0.36794	0.41669	0.74766	0.00203
1	43352768	C	T	P	L	rs121913612	1	43818439	635;628	MPL	ENSG00000117400;ENSG00000117400	c.1904C>T;c.1883C>T	p.P635L;p.P628L	c.1904C>T;c.*3324C>T	p.Pro635Leu;.	c.1904C>T;c.1883C>T	p.Pro635Leu;p.Pro628Leu	0.91255	0.92824	0.90584	0.82059	NA	0.39716	0.56016	0.85091	0.56945	0.77226	0.90135	0.88242	0.93361	0.9211	0.88806	0.59724	0.6412	0.29236	0.81392	0.74727	0.74397	0.64862	0.35372	0.5596	0.57047	0.87661	0.40911	0.19488	0.55131	0.4737	0.44398	0.28877
1	43364448	G	A	S	F	NA	1	43830119	165;165;138	ELOVL1	ENSG00000066322;ENSG00000066322;ENSG00000066322	c.494C>T;c.494C>T;c.413C>T	p.S165F;p.S165F;p.S138F	c.494C>T;c.494C>T;c.413C>T	p.Ser165Phe;p.Ser165Phe;p.Ser138Phe	c.494C>T;c.494C>T;c.413C>T	p.Ser165Phe;p.Ser165Phe;p.Ser138Phe	0.91255	0.32891	0.35474	0.41053	0.8433	0.81001	0.16386	0.20808	0.69593	0.77883	0.04152	0.22539	0.4392	0.55883	0.66843	0.4129	0.92796	0.47805	0.40849	0.76533	0.76228	0.75115	0.35731	0.6389	0.65643	0.63075	0.6204	0.66011	0.48084	0.56133	0.74766	0.8544
1	43403222	C	T	R	X	rs397515489	1	43868893	25;25;25	SZT2	ENSG00000198198;ENSG00000198198;ENSG00000198198	c.73C>T;c.73C>T;c.73C>T	p.R25X;p.R25X;p.R25X	c.73C>T;c.73C>T;c.73C>T	p.Arg25*;p.Arg25*;p.Arg25*	c.73C>T;c.73C>T;c.73C>T	p.Arg25Ter;p.Arg25Ter;p.Arg25Ter	NA	NA	NA	NA	NA	0.81001	NA	NA	NA	0.32921	NA	NA	NA	NA	NA	NA	NA	NA	NA	0.99412	0.99401	NA	NA	0.95744	0.96378	0.79977	0.79615	0.19759	0.81413	0.74753	0.35561	0.73137
1	43403254	C	G	F	L	NA	1	43868925	35;35;35	SZT2	ENSG00000198198;ENSG00000198198;ENSG00000198198	c.105C>G;c.105C>G;c.105C>G	p.F35L;p.F35L;p.F35L	c.105C>G;c.105C>G;c.105C>G	p.Phe35Leu;p.Phe35Leu;p.Phe35Leu	c.105C>G;c.105C>G;c.105C>G	p.Phe35Leu;p.Phe35Leu;p.Phe35Leu	0.09374	0.32568	0.38961	0.33945	NA	0.26763	0.34214	NA	0.50666	0.67822	0.04501	0.20513	0.14591	0.48544	0.25071	0.28556	0.86526	0.66882	0.31084	0.59604	0.59093	0.26682	0.71997	0.2216	0.28443	0.25595	0.65477	0.34929	0.20089	0.24916	0.1738	0.73137
1	43420983	G	T	S	I	rs886041034	1	43886654	499;499	SZT2	ENSG00000198198;ENSG00000198198	c.1496G>T;c.1496G>T	p.S499I;p.S499I	c.1496G>T;c.1496G>T	p.Ser499Ile;p.Ser499Ile	c.1496G>T;c.1496G>T	p.Ser499Ile;p.Ser499Ile	0.72154	0.72224	NA	NA	NA	0.43019	0.56016	NA	0.67359	0.70351	NA	NA	0.98119	NA	NA	0.59252	0.88263	0.8884	0.83661	0.8068	0.8043	NA	0.69058	0.96328	0.96245	0.71023	0.96305	0.84848	NA	NA	0.74766	0.73137
1	43423153	C	T	Q	X	rs397515490	1	43888824	698;698	SZT2	ENSG00000198198;ENSG00000198198	c.2092C>T;c.2092C>T	p.Q698X;p.Q698X	c.2092C>T;c.2092C>T	p.Gln698*;p.Gln698*	c.2092C>T;c.2092C>T	p.Gln698Ter;p.Gln698Ter	NA	NA	NA	NA	NA	0.81001	NA	NA	NA	0.49146	NA	NA	NA	NA	NA	NA	NA	NA	NA	0.99412	0.99401	NA	NA	0.96849	0.96686	0.84615	0.95776	0.36841	NA	NA	0.74766	0.31514
1	43424324	C	G	S	X	rs769366055	1	43889995	788;788	SZT2	ENSG00000198198;ENSG00000198198	c.2363C>G;c.2363C>G	p.S788X;p.S788X	c.2363C>G;c.2363C>G	p.Ser788*;p.Ser788*	c.2363C>G;c.2363C>G	p.Ser788Ter;p.Ser788Ter	NA	NA	NA	NA	NA	0.81001	NA	NA	NA	0.52563	NA	NA	NA	NA	NA	NA	NA	NA	NA	0.99412	0.99401	NA	NA	0.96307	0.96784	0.65996	0.93924	0.22103	NA	NA	0.74766	0.31514
1	43428297	C	T	A	V	rs747241860	1	43893968	1326;1269	SZT2	ENSG00000198198;ENSG00000198198	c.3977C>T;c.3806C>T	p.A1326V;p.A1269V	c.3977C>T;c.3806C>T	p.Ala1326Val;p.Ala1269Val	c.3977C>T;c.3806C>T	p.Ala1326Val;p.Ala1269Val	0.91255	0.92824	0.90584	0.88582	0.8433	0.39247	0.45442	NA	0.60029	0.71765	0.78869	0.77068	0.37801	0.86803	0.76579	0.45249	0.71685	0.63623	0.63099	0.61203	0.7837	0.42442	0.60217	0.61425	0.71325	0.91886	0.9545	0.74988	0.86232	0.89163	0.74766	0.52595
1	43428455	C	T	R	W	rs752473314	1	43894126	1379;1322	SZT2	ENSG00000198198;ENSG00000198198	c.4135C>T;c.3964C>T	p.R1379W;p.R1322W	c.4135C>T;c.3964C>T	p.Arg1379Trp;p.Arg1322Trp	c.4135C>T;c.3964C>T	p.Arg1379Trp;p.Arg1322Trp	0.61437	0.83351	0.77913	0.63913	0.40743	0.22395	0.31408	NA	0.56787	0.53269	0.4116	0.46386	0.14258	0.41743	0.26992	0.41636	0.71961	0.52709	0.47336	0.73869	0.73529	0.49794	0.61827	0.80179	0.88359	0.67744	0.59349	0.58501	0.66546	0.69852	0.18088	0.52595
1	43430098	C	T	R	X	rs766090540	1	43895769	1466;1409	SZT2	ENSG00000198198;ENSG00000198198	c.4396C>T;c.4225C>T	p.R1466X;p.R1409X	c.4396C>T;c.4225C>T	p.Arg1466*;p.Arg1409*	c.4396C>T;c.4225C>T	p.Arg1466Ter;p.Arg1409Ter	NA	NA	NA	NA	0.40652	0.81001	NA	NA	NA	0.36254	NA	NA	NA	NA	NA	NA	NA	NA	NA	0.99412	0.99401	NA	NA	0.99473	0.99816	0.86003	0.55146	0.17894	0.88552	0.84829	0.31181	0.46895
1	43431773	C	T	Q	X	NA	1	43897444	1716;1659	SZT2	ENSG00000198198;ENSG00000198198	c.5146C>T;c.4975C>T	p.Q1716X;p.Q1659X	c.5146C>T;c.4975C>T	p.Gln1716*;p.Gln1659*	c.5146C>T;c.4975C>T	p.Gln1716Ter;p.Gln1659Ter	NA	NA	NA	NA	0.12975	0.81001	NA	NA	NA	0.39659	NA	NA	NA	NA	NA	NA	NA	NA	NA	0.99412	0.99401	NA	NA	0.97607	0.98019	0.85335	0.67189	0.15988	0.86462	0.80361	0.20351	0.73137
1	43435233	G	A	V	M	rs780805483	1	43900904	1980;1923	SZT2	ENSG00000198198;ENSG00000198198	c.5938G>A;c.5767G>A	p.V1980M;p.V1923M	c.5938G>A;c.5767G>A	p.Val1980Met;p.Val1923Met	c.5938G>A;c.5767G>A	p.Val1980Met;p.Val1923Met	0.47745	0.72224	0.52645	0.47189	0.37998	0.20516	0.55033	NA	0.20791	0.60833	0.32828	0.30148	0.11346	0.28361	0.05234	0.40925	0.53953	0.87664	0.39359	0.48891	0.48209	0.37559	0.63379	0.50322	0.53545	0.79909	0.40057	0.23409	0.57616	0.60142	0.41534	0.73137
1	43439950	A	T	E	V	rs1306918506	1	43905621	2371;2314	SZT2	ENSG00000198198;ENSG00000198198	c.7112A>T;c.6941A>T	p.E2371V;p.E2314V	c.7112A>T;c.6941A>T	p.Glu2371Val;p.Glu2314Val	c.7112A>T;c.6941A>T	p.Glu2371Val;p.Glu2314Val	0.16305	0.37872	0.39849	0.38699	0.34172	0.23013	0.34934	NA	0.49846	0.67391	0.12083	0.19518	0.07087	0.21439	0.36209	0.54202	0.6562	0.49703	0.39391	0.61189	0.6199	0.4034	0.55237	0.47178	0.45366	0.30935	0.39427	0.29359	0.43335	0.49208	0.18034	0.52595
1	43443774	C	T	R	W	NA	1	43909445	2935;2878	SZT2	ENSG00000198198;ENSG00000198198	c.8803C>T;c.8632C>T	p.R2935W;p.R2878W	c.8803C>T;c.8632C>T	p.Arg2935Trp;p.Arg2878Trp	c.8803C>T;c.8632C>T	p.Arg2935Trp;p.Arg2878Trp	0.72154	0.92824	0.90584	0.92359	0.8433	0.37329	0.50365	NA	0.67589	0.70878	0.73278	0.67195	0.40331	0.6757	0.51598	0.43723	0.72612	0.71466	0.80762	0.72828	0.72474	0.93833	0.93041	0.87497	0.91777	0.91112	0.55885	0.65931	0.68376	0.68598	0.48965	0.73137
1	43446201	C	T	T	I	rs766294629	1	43911872	2980;2923	SZT2	ENSG00000198198;ENSG00000198198	c.8939C>T;c.8768C>T	p.T2980I;p.T2923I	c.8939C>T;c.8768C>T	p.Thr2980Ile;p.Thr2923Ile	c.8939C>T;c.8768C>T	p.Thr2980Ile;p.Thr2923Ile	0.29959	0.31125	0.36739	0.40294	0.36846	0.23185	0.44892	NA	0.42384	0.70263	0.30451	0.35309	0.09963	0.09749	NA	0.25257	0.69863	0.40622	0.46567	0.36911	0.46768	0.48567	0.75281	0.35009	0.3763	0.72197	0.52426	0.47107	0.43325	0.48051	0.74766	0.32551
1	43446257	C	T	Q	X	NA	1	43911928	2999;2942	SZT2	ENSG00000198198;ENSG00000198198	c.8995C>T;c.8824C>T	p.Q2999X;p.Q2942X	c.8995C>T;c.8824C>T	p.Gln2999*;p.Gln2942*	c.8995C>T;c.8824C>T	p.Gln2999Ter;p.Gln2942Ter	NA	NA	NA	NA	0.8433	0.81001	NA	NA	NA	0.39356	NA	NA	NA	NA	NA	NA	NA	NA	NA	0.99412	0.99401	NA	NA	0.9963	0.99581	0.66259	0.57249	0.60032	0.92838	0.8558	0.74766	0.52595
1	43447886	C	T	Q	X	NA	1	43913557	3160;3103	SZT2	ENSG00000198198;ENSG00000198198	c.9478C>T;c.9307C>T	p.Q3160X;p.Q3103X	c.9478C>T;c.9307C>T	p.Gln3160*;p.Gln3103*	c.9478C>T;c.9307C>T	p.Gln3160Ter;p.Gln3103Ter	NA	NA	NA	NA	0.62929	0.81001	NA	NA	NA	0.33578	NA	NA	NA	NA	NA	NA	NA	NA	NA	0.99412	0.99401	NA	NA	0.98921	0.99488	0.73218	0.51063	0.19875	0.93255	0.90028	0.74766	0.8544
1	43448389	C	T	R	X	rs1302034044	1	43914060	3292;3235	SZT2	ENSG00000198198;ENSG00000198198	c.9874C>T;c.9703C>T	p.R3292X;p.R3235X	c.9874C>T;c.9703C>T	p.Arg3292*;p.Arg3235*	c.9874C>T;c.9703C>T	p.Arg3292Ter;p.Arg3235Ter	NA	NA	NA	NA	0.62929	0.81001	NA	NA	NA	0.39659	NA	NA	NA	NA	NA	NA	NA	NA	NA	0.99412	0.99401	NA	NA	0.98447	0.97001	0.54556	0.57177	0.262	0.6025	0.52112	0.48965	0.52595
1	43448641	G	A	W	X	rs980459888	1	43914312	3333;3276	SZT2	ENSG00000198198;ENSG00000198198	c.9999G>A;c.9828G>A	p.W3333X;p.W3276X	c.9999G>A;c.9828G>A	p.Trp3333*;p.Trp3276*	c.9999G>A;c.9828G>A	p.Trp3333Ter;p.Trp3276Ter	NA	NA	NA	NA	0.8433	0.81001	NA	NA	NA	0.48872	NA	NA	NA	NA	NA	NA	NA	NA	NA	0.99412	0.99401	NA	NA	0.99575	0.99346	0.57491	0.74114	0.41121	0.96875	0.97118	0.74766	0.44609
1	43736300	C	A	A	D	rs387906943	1	44201971	13;13;13;13;13;13;13;13;13;13;13;13;13;13;13;13;13;13;13;13;13;13;13;13;13;13;13;13;13;13;13;13;13;13	ST3GAL3	ENSG00000126091;ENSG00000126091;ENSG00000126091;ENSG00000126091;ENSG00000126091;ENSG00000126091;ENSG00000126091;ENSG00000126091;ENSG00000126091;ENSG00000126091;ENSG00000126091;ENSG00000126091;ENSG00000126091;ENSG00000126091;ENSG00000126091;ENSG00000126091;ENSG00000126091;ENSG00000126091;ENSG00000126091;ENSG00000126091;ENSG00000126091;ENSG00000126091;ENSG00000126091;ENSG00000126091;ENSG00000126091…	c.38C>A;c.38C>A;c.38C>A;c.38C>A;c.38C>A;c.38C>A;c.38C>A;.;.;.;c.38C>A;.;c.38C>A;.;c.38C>A;.;.;c.38C>A;.;c.38C>A;.;.;c.38C>A;.;c.38C>A;c.38C>A;c.38C>A;c.38C>A;c.38C>A;c.38C>A;c.38C>A;c.38C>A;c.38C>A;c.38C>A	p.A13D;p.A13D;p.A13D;p.A13D;p.A13D;p.A13D;p.A13D;.;.;.;p.A13D;.;p.A13D;.;p.A13D;.;.;p.A13D;.;p.A13D;.;.;p.A13D;.;p.A13D;p.A13D;p.A13D;p.A13D;p.A13D;p.A13D;p.A13D;p.A13D;p.A13D;p.A13D	c.38C>A;c.38C>A;c.38C>A;c.38C>A;c.38C>A;c.38C>A;c.38C>A;.;.;.;c.38C>A;.;c.38C>A;.;c.38C>A;.;.;c.38C>A;n.122C>A;c.38C>A;.;.;c.38C>A;.;c.38C>A;c.38C>A;c.38C>A;c.38C>A;c.38C>A;c.38C>A;c.38C>A;c.38C>A;c.38C>A;c.38C>A	p.Ala13Asp;p.Ala13Asp;p.Ala13Asp;p.Ala13Asp;p.Ala13Asp;p.Ala13Asp;p.Ala13Asp;.;.;.;p.Ala13Asp;.;p.Ala13Asp;.;p.Ala13Asp;.;.;p.Ala13Asp;.;p.Ala13Asp;.;.;p.Ala13Asp;.;p.Ala13Asp;p.Ala13Asp;p.Ala13Asp;p.Ala13Asp;p.Ala13Asp;p.Ala13Asp;p.Ala13Asp;p.Ala13Asp;p.Ala13Asp;p.Ala13Asp	c.38C>A;c.38C>A;c.38C>A;c.38C>A;c.38C>A;c.38C>A;c.38C>A;c.38C>A;c.38C>A;c.38C>A;c.38C>A;c.38C>A;c.38C>A;c.38C>A;c.38C>A;c.38C>A;c.38C>A;c.38C>A;c.38C>A;c.38C>A;c.38C>A;c.38C>A;c.38C>A;c.38C>A;c.38C>A;c.38C>A;c.38C>A;c.38C>A;c.38C>A;c.38C>A;c.38C>A;c.38C>A;c.38C>A;c.38C>A	p.Ala13Asp;p.Ala13Asp;p.Ala13Asp;p.Ala13Asp;p.Ala13Asp;p.Ala13Asp;p.Ala13Asp;p.Ala13Asp;p.Ala13Asp;p.Ala13Asp;p.Ala13Asp;p.Ala13Asp;p.Ala13Asp;p.Ala13Asp;p.Ala13Asp;p.Ala13Asp;p.Ala13Asp;p.Ala13Asp;p.Ala13Asp;p.Ala13Asp;p.Ala13Asp;p.Ala13Asp;p.Ala13Asp;p.Ala13Asp;p.Ala13Asp;p.Ala13Asp;p.Ala13Asp;p.Ala13Asp;p.Ala13Asp;p.Ala13Asp;p.Ala13Asp;p.Ala13Asp;p.Ala13Asp;p.Ala13Asp	0.72154	0.7415	0.65571	0.58704	0.26827	0.58761	0.46772	0.78537	0.72594	0.95256	0.83231	0.8298	0.50944	0.72016	0.66703	0.96885	0.68962	0.94152	0.52176	0.87014	0.86845	0.58247	0.89922	0.67327	0.765	0.60371	0.64896	0.67502	0.71862	0.78394	0.74766	0.46895
1	43920848	G	C	A	P	NA	1	44386520	320;358;304;289;320;335;335;374;320;320;389;351;320;320;304;290	ST3GAL3	ENSG00000126091;ENSG00000126091;ENSG00000126091;ENSG00000126091;ENSG00000126091;ENSG00000126091;ENSG00000126091;ENSG00000126091;ENSG00000126091;ENSG00000126091;ENSG00000126091;ENSG00000126091;ENSG00000126091;ENSG00000126091;ENSG00000126091;ENSG00000126091	c.1003G>C;c.1072G>C;c.910G>C;c.865G>C;.;.;c.958G>C;c.1072G>C;.;.;c.1165G>C;c.1165G>C;.;.;.;c.868G>C	p.A335P;p.A358P;p.A304P;p.A289P;.;.;p.A320P;p.A358P;.;.;p.A389P;p.A389P;.;.;.;p.A290P	c.1003G>C;c.1072G>C;c.910G>C;c.865G>C;.;.;c.958G>C;c.1072G>C;.;.;c.1165G>C;c.1165G>C;.;.;.;c.868G>C	p.Ala335Pro;p.Ala358Pro;p.Ala304Pro;p.Ala289Pro;.;.;p.Ala320Pro;p.Ala358Pro;.;.;p.Ala389Pro;p.Ala389Pro;.;.;.;p.Ala290Pro	c.958G>C;c.1072G>C;c.910G>C;c.865G>C;c.958G>C;c.1003G>C;c.1003G>C;c.1120G>C;c.958G>C;c.958G>C;c.1165G>C;c.1051G>C;c.958G>C;c.958G>C;c.910G>C;c.868G>C	p.Ala320Pro;p.Ala358Pro;p.Ala304Pro;p.Ala289Pro;p.Ala320Pro;p.Ala335Pro;p.Ala335Pro;p.Ala374Pro;p.Ala320Pro;p.Ala320Pro;p.Ala389Pro;p.Ala351Pro;p.Ala320Pro;p.Ala320Pro;p.Ala304Pro;p.Ala290Pro	0.7849	0.6789	0.90584	0.86255	0.62929	0.81001	0.89398	0.33189	0.75935	0.98563	0.69767	0.61969	0.86723	0.85843	0.96477	0.67827	0.91133	0.91134	0.83021	0.8273	0.82507	0.84673	0.95536	0.86777	0.83727	0.86003	0.91726	0.99838	0.91404	0.91186	0.74766	0.61202
1	43930201	G	T	D	Y	NA	1	44395873	370;408;354;339;326;385;272;256;424;370;439;401;370;375;340;225;302;261	ST3GAL3	ENSG00000126091;ENSG00000126091;ENSG00000126091;ENSG00000126091;ENSG00000126091;ENSG00000126091;ENSG00000126091;ENSG00000126091;ENSG00000126091;ENSG00000126091;ENSG00000126091;ENSG00000126091;ENSG00000126091;ENSG00000126091;ENSG00000126091;ENSG00000126091;ENSG00000126091;ENSG00000126091	c.1153G>T;c.1222G>T;c.1060G>T;c.1015G>T;.;c.1108G>T;c.814G>T;.;c.1222G>T;.;c.1315G>T;c.1315G>T;.;c.1270G>T;c.1018G>T;c.766G>T;c.814G>T;.	p.D385Y;p.D408Y;p.D354Y;p.D339Y;.;p.D370Y;p.D272Y;.;p.D408Y;.;p.D439Y;p.D439Y;.;p.D424Y;p.D340Y;p.D256Y;p.D272Y;.	c.1153G>T;c.1222G>T;c.1060G>T;c.1015G>T;.;c.1108G>T;c.814G>T;.;c.1222G>T;.;c.1315G>T;c.1315G>T;.;c.1270G>T;c.1018G>T;c.766G>T;c.814G>T;.	p.Asp385Tyr;p.Asp408Tyr;p.Asp354Tyr;p.Asp339Tyr;.;p.Asp370Tyr;p.Asp272Tyr;.;p.Asp408Tyr;.;p.Asp439Tyr;p.Asp439Tyr;.;p.Asp424Tyr;p.Asp340Tyr;p.Asp256Tyr;p.Asp272Tyr;.	c.1108G>T;c.1222G>T;c.1060G>T;c.1015G>T;c.976G>T;c.1153G>T;c.814G>T;c.766G>T;c.1270G>T;c.1108G>T;c.1315G>T;c.1201G>T;c.1108G>T;c.1123G>T;c.1018G>T;c.673G>T;c.904G>T;c.781G>T	p.Asp370Tyr;p.Asp408Tyr;p.Asp354Tyr;p.Asp339Tyr;p.Asp326Tyr;p.Asp385Tyr;p.Asp272Tyr;p.Asp256Tyr;p.Asp424Tyr;p.Asp370Tyr;p.Asp439Tyr;p.Asp401Tyr;p.Asp370Tyr;p.Asp375Tyr;p.Asp340Tyr;p.Asp225Tyr;p.Asp302Tyr;p.Asp261Tyr	0.91255	0.92824	0.90584	0.97372	0.62929	0.81001	NA	0.7643	0.94073	0.96302	0.69686	0.70429	NA	0.87394	0.69684	0.92995	0.90529	0.6615	0.67891	0.9094	0.90828	0.84023	0.89778	0.91297	0.91223	0.19346	0.59776	0.98878	0.63642	0.68092	0.74766	0.98306
1	43930201	G	T	X	L	NA	1	44395873	171;435;450;412;419;156;140;171	ST3GAL3	ENSG00000126091;ENSG00000126091;ENSG00000126091;ENSG00000126091;ENSG00000126091;ENSG00000126091;ENSG00000126091;ENSG00000126091	c.512G>T;.;.;.;.;c.467G>T;c.419G>T;c.512G>T	p.X171L;.;.;.;.;p.X156L;p.X140L;p.X171L	c.512G>T;.;.;.;.;c.467G>T;c.419G>T;c.512G>T	p.Ter171Leuext*?;.;.;.;.;p.Ter156Leuext*?;p.Ter140Leuext*?;p.Ter171Leuext*?	c.512G>T;c.1304G>T;c.1349G>T;c.1235G>T;c.1256G>T;c.467G>T;c.419G>T;c.512G>T	p.Ter171LeuextTer14;p.Ter435LeuextTer14;p.Ter450LeuextTer14;p.Ter412LeuextTer14;p.Ter419LeuextTer14;p.Ter156LeuextTer?;p.Ter140LeuextTer?;p.Ter171LeuextTer14	NA	NA	NA	NA	NA	0.81001	NA	NA	NA	0.33687	NA	NA	NA	NA	NA	NA	NA	NA	NA	0.9094	0.90828	0.84023	NA	0.91297	0.91223	0.19346	0.59776	0.98878	0.63642	0.68092	0.74766	0.98306
1	44000805	G	A	Q	X	rs1057519314	1	44466477	435;500;389;573;519	SLC6A9	ENSG00000196517;ENSG00000196517;ENSG00000196517;ENSG00000196517;ENSG00000196517	c.1303C>T;c.1498C>T;c.1165C>T;c.1717C>T;c.1555C>T	p.Q435X;p.Q500X;p.Q389X;p.Q573X;p.Q519X	c.1303C>T;c.1498C>T;c.1165C>T;c.1717C>T;c.1555C>T	p.Gln435*;p.Gln500*;p.Gln389*;p.Gln573*;p.Gln519*	c.1303C>T;c.1498C>T;c.1165C>T;c.1717C>T;c.1555C>T	p.Gln435Ter;p.Gln500Ter;p.Gln389Ter;p.Gln573Ter;p.Gln519Ter	NA	NA	NA	NA	0.62929	0.81001	NA	NA	NA	0.82257	NA	NA	NA	NA	NA	NA	NA	NA	NA	0.99412	0.99401	0.71757	NA	0.99163	0.99218	0.77757	0.58056	0.83987	0.58819	0.62207	0.74766	0.57023
1	44000805	G	A	S	L	rs1057519314	1	44466477	529	SLC6A9	ENSG00000196517	c.1586C>T	p.S529L	c.1586C>T	p.Ser529Leu	c.1586C>T	p.Ser529Leu	0.65419	0.29442	NA	NA	NA	0.81001	NA	0.75553	0.00483	0.35727	0.56331	0.58485	NA	0.68023	0.53066	0.5699	NA	NA	NA	0.99412	0.99401	0.71757	0.18668	0.99163	0.99218	0.77757	0.58056	0.83987	0.58819	0.62207	0.74766	0.57023
1	44001590	T	C	S	G	rs1057519313	1	44467262	269;334;334;223;407;353	SLC6A9	ENSG00000196517;ENSG00000196517;ENSG00000196517;ENSG00000196517;ENSG00000196517;ENSG00000196517	c.805A>G;c.1000A>G;c.1000A>G;c.667A>G;c.1219A>G;c.1057A>G	p.S269G;p.S334G;p.S334G;p.S223G;p.S407G;p.S353G	c.805A>G;c.1000A>G;c.1000A>G;c.667A>G;c.1219A>G;c.1057A>G	p.Ser269Gly;p.Ser334Gly;p.Ser334Gly;p.Ser223Gly;p.Ser407Gly;p.Ser353Gly	c.805A>G;c.1000A>G;c.1000A>G;c.667A>G;c.1219A>G;c.1057A>G	p.Ser269Gly;p.Ser334Gly;p.Ser334Gly;p.Ser223Gly;p.Ser407Gly;p.Ser353Gly	0.7849	0.79402	0.90584	0.92359	0.8433	0.81001	0.97183	0.79072	0.73684	0.94314	0.92315	0.89775	0.87441	0.98257	0.98707	0.84605	0.90791	0.74831	0.90882	0.91113	0.91002	0.95127	0.97904	0.7909	0.77391	0.95813	0.90363	0.92955	0.90758	0.9002	0.74766	0.57023
1	44002538	G	A	Q	X	rs201437896	1	44468210	213;278;278;167;351;297	SLC6A9	ENSG00000196517;ENSG00000196517;ENSG00000196517;ENSG00000196517;ENSG00000196517;ENSG00000196517	c.637C>T;c.832C>T;c.832C>T;c.499C>T;c.1051C>T;c.889C>T	p.Q213X;p.Q278X;p.Q278X;p.Q167X;p.Q351X;p.Q297X	c.637C>T;c.832C>T;c.832C>T;c.499C>T;c.1051C>T;c.889C>T	p.Gln213*;p.Gln278*;p.Gln278*;p.Gln167*;p.Gln351*;p.Gln297*	c.637C>T;c.832C>T;c.832C>T;c.499C>T;c.1051C>T;c.889C>T	p.Gln213Ter;p.Gln278Ter;p.Gln278Ter;p.Gln167Ter;p.Gln351Ter;p.Gln297Ter	NA	NA	NA	NA	0.55875	0.81001	NA	NA	NA	0.94668	NA	NA	NA	NA	NA	NA	NA	NA	NA	0.99412	0.99401	NA	NA	0.98882	0.98464	0.87043	0.46419	0.15011	0.81143	0.725	0.38711	0.81865
1	44827617	C	T	R	Q	rs121434397	1	45293289	719;719	PTCH2	ENSG00000117425;ENSG00000117425	c.2156G>A;c.2156G>A	p.R719Q;p.R719Q	c.2156G>A;c.2156G>A	p.Arg719Gln;p.Arg719Gln	c.2156G>A;c.2156G>A	p.Arg719Gln;p.Arg719Gln	0.19569	0.39492	0.90584	0.64565	0.23152	0.51308	0.24916	0.92508	0.36385	0.73735	0.92121	0.91883	0.85667	0.89873	NA	0.9189	0.22521	0.50623	0.55766	0.62719	0.74715	0.19659	0.70062	0.54824	0.61239	0.99698	0.57806	0.66325	0.4938	0.501	0.74766	0.22052
1	44875634	A	G	I	T	rs119474039	1	45341306	346;346;346	EIF2B3	ENSG00000070785;ENSG00000070785;ENSG00000070785	c.1037T>C;c.1037T>C;c.1037T>C	p.I346T;p.I346T;p.I346T	c.1037T>C;c.1037T>C;c.1037T>C	p.Ile346Thr;p.Ile346Thr;p.Ile346Thr	c.1037T>C;c.1037T>C;c.1037T>C	p.Ile346Thr;p.Ile346Thr;p.Ile346Thr	0.36709	0.43913	0.39896	0.43873	0.8433	0.58761	0.87836	0.94022	0.46503	0.68255	0.94396	0.94012	0.89564	0.8859	0.95259	0.99103	0.36549	0.60687	0.50418	0.93443	0.9336	0.65654	0.53011	0.46583	0.47933	0.53222	0.87189	0.70639	0.59063	0.63702	0.32885	0.61202
1	44881722	C	T	R	Q	rs113994024	1	45347394	225;225;225	EIF2B3	ENSG00000070785;ENSG00000070785;ENSG00000070785	c.674G>A;c.674G>A;c.674G>A	p.R225Q;p.R225Q;p.R225Q	c.674G>A;c.674G>A;c.674G>A	p.Arg225Gln;p.Arg225Gln;p.Arg225Gln	c.674G>A;c.674G>A;c.674G>A	p.Arg225Gln;p.Arg225Gln;p.Arg225Gln	0.56456	0.63109	0.90584	0.68658	0.8433	0.58761	0.71248	0.8532	0.42384	0.86297	0.89243	0.91188	0.73221	0.91778	0.91435	0.9621	0.43339	0.53969	0.58317	0.80805	0.89583	0.46137	0.66162	0.70784	0.86177	0.99163	0.89958	0.67489	0.8174	0.86231	0.74766	0.61202
1	44981089	A	T	L	Q	rs397514647	1	45446761	27;27;27	EIF2B3	ENSG00000070785;ENSG00000070785;ENSG00000070785	c.80T>A;c.80T>A;c.80T>A	p.L27Q;p.L27Q;p.L27Q	c.80T>A;c.80T>A;c.80T>A	p.Leu27Gln;p.Leu27Gln;p.Leu27Gln	c.80T>A;c.80T>A;c.80T>A	p.Leu27Gln;p.Leu27Gln;p.Leu27Gln	0.7849	0.83351	0.90584	0.8111	0.49741	0.81001	0.95442	0.96078	0.84105	0.88798	0.98429	0.98187	0.96196	0.98621	0.9423	0.99067	0.71217	0.3916	0.97705	0.96243	0.96184	0.90665	0.73169	0.84766	0.74487	0.7298	0.78147	0.81041	0.92237	0.91243	0.29131	0.61202
1	45013187	C	T	P	L	rs121918060	1	45478859	62;62;62;62	UROD	ENSG00000126088;ENSG00000126088;ENSG00000126088;ENSG00000126088	c.185C>T;c.185C>T;c.185C>T;.	p.P62L;p.P62L;p.P62L;.	c.185C>T;c.185C>T;c.185C>T;c.185C>T	p.Pro62Leu;p.Pro62Leu;p.Pro62Leu;p.Pro62Leu	c.185C>T;c.185C>T;c.185C>T;c.185C>T	p.Pro62Leu;p.Pro62Leu;p.Pro62Leu;p.Pro62Leu	0.91255	0.83351	0.90584	0.88582	0.8433	0.81001	0.98931	0.95528	0.987	0.991	0.99078	0.98738	0.96728	0.9917	0.98569	0.99598	0.80935	0.72283	0.99016	0.95675	0.95611	0.99981	0.95294	0.90617	0.9257	0.96513	0.93809	0.88501	0.97987	0.98522	0.98316	0.99359
1	45013663	C	T	Q	X	rs397514765	1	45479335	116;116;116;95	UROD	ENSG00000126088;ENSG00000126088;ENSG00000126088;ENSG00000126088	c.346C>T;c.346C>T;c.346C>T;.	p.Q116X;p.Q116X;p.Q116X;.	c.346C>T;c.346C>T;c.346C>T;c.283C>T	p.Gln116*;p.Gln116*;p.Gln116*;p.Gln95*	c.346C>T;c.346C>T;c.346C>T;c.283C>T	p.Gln116Ter;p.Gln116Ter;p.Gln116Ter;p.Gln95Ter	NA	NA	NA	NA	0.23297	0.81001	NA	NA	NA	0.69737	NA	NA	NA	NA	NA	NA	NA	NA	NA	0.94052	0.98035	0.46283	NA	0.96362	0.96042	0.63984	0.43471	0.3795	0.7446	0.58816	0.74766	0.4053
1	45013928	T	G	M	R	rs121918063	1	45479600	165;165;165;144	UROD	ENSG00000126088;ENSG00000126088;ENSG00000126088;ENSG00000126088	c.494T>G;c.494T>G;c.494T>G;.	p.M165R;p.M165R;p.M165R;.	c.494T>G;c.494T>G;c.494T>G;c.431T>G	p.Met165Arg;p.Met165Arg;p.Met165Arg;p.Met144Arg	c.494T>G;c.494T>G;c.494T>G;c.431T>G	p.Met165Arg;p.Met165Arg;p.Met165Arg;p.Met144Arg	0.7849	0.92824	0.90584	0.72692	0.8433	0.81001	0.98282	0.95247	0.83224	0.9967	0.99662	0.98146	0.97298	0.99652	NA	0.99804	0.87654	0.68337	0.98906	0.95687	0.95623	0.98022	0.9816	0.92183	0.92658	0.41331	0.88185	0.9733	0.9556	0.96112	0.74766	0.8544
1	45013933	G	A	E	K	rs121918058	1	45479605	167;167;167;146	UROD	ENSG00000126088;ENSG00000126088;ENSG00000126088;ENSG00000126088	c.499G>A;c.499G>A;c.499G>A;.	p.E167K;p.E167K;p.E167K;.	c.499G>A;c.499G>A;c.499G>A;c.436G>A	p.Glu167Lys;p.Glu167Lys;p.Glu167Lys;p.Glu146Lys	c.499G>A;c.499G>A;c.499G>A;c.436G>A	p.Glu167Lys;p.Glu167Lys;p.Glu167Lys;p.Glu146Lys	0.7849	0.83351	0.90584	0.82059	0.8433	0.81001	0.94896	0.95696	0.68999	0.96187	0.98937	0.98318	0.97136	0.99471	0.99553	0.99386	0.82813	0.61567	0.99337	0.96308	0.96249	0.90201	0.98766	0.91614	0.92555	0.98917	0.92113	0.9782	0.97051	0.98506	0.74766	0.8544
1	45014012	G	C	R	P	rs143823335	1	45479684	193;193;193;172	UROD	ENSG00000126088;ENSG00000126088;ENSG00000126088;ENSG00000126088	c.578G>C;c.578G>C;c.578G>C;.	p.R193P;p.R193P;p.R193P;.	c.578G>C;c.578G>C;c.578G>C;c.515G>C	p.Arg193Pro;p.Arg193Pro;p.Arg193Pro;p.Arg172Pro	c.578G>C;c.578G>C;c.578G>C;c.515G>C	p.Arg193Pro;p.Arg193Pro;p.Arg193Pro;p.Arg172Pro	0.51853	0.49942	0.37004	0.43735	0.1849	0.08975	0.61292	0.94348	0.62343	0.82559	0.87264	0.93443	0.81274	0.87877	0.9423	0.94962	0.67967	0.01201	0.98964	0.87757	0.87601	0.25117	0.88031	0.2494	0.33374	0.25248	0.24072	0.72315	0.23565	0.21482	0.39952	0.8544
1	45014017	C	T	L	F	rs121918064	1	45479689	195;195;195;174	UROD	ENSG00000126088;ENSG00000126088;ENSG00000126088;ENSG00000126088	c.583C>T;c.583C>T;c.583C>T;.	p.L195F;p.L195F;p.L195F;.	c.583C>T;c.583C>T;c.583C>T;c.520C>T	p.Leu195Phe;p.Leu195Phe;p.Leu195Phe;p.Leu174Phe	c.583C>T;c.583C>T;c.583C>T;c.520C>T	p.Leu195Phe;p.Leu195Phe;p.Leu195Phe;p.Leu174Phe	0.72154	0.72224	0.64738	0.62898	0.8433	0.58761	0.8222	0.95352	0.65512	0.7428	0.98484	0.97271	0.90232	0.97997	0.97986	0.98828	0.82622	0.41525	0.98697	0.9425	0.94173	0.75852	0.89922	0.68446	0.77936	0.93639	0.5389	0.73429	0.8279	0.82873	0.74766	0.8544
1	45014803	G	A	G	E	rs121918057	1	45480475	281;235;281	UROD	ENSG00000126088;ENSG00000126088;ENSG00000126088	c.842G>A;c.704G>A;c.842G>A	p.G281E;p.G235E;p.G281E	c.842G>A;c.704G>A;c.842G>A	p.Gly281Glu;p.Gly235Glu;p.Gly281Glu	c.842G>A;c.704G>A;c.842G>A	p.Gly281Glu;p.Gly235Glu;p.Gly281Glu	0.7849	0.83351	0.90584	0.97372	0.8433	0.81001	0.98614	0.94693	0.80256	0.93252	0.92749	0.89893	0.93683	0.99765	0.99389	0.98361	0.8534	0.73241	0.98914	0.89964	0.95291	0.95727	0.98514	0.85791	0.90837	0.85011	0.79786	0.97926	0.86328	0.90552	0.98316	0.55065
1	45014803	G	T	G	V	rs121918057	1	45480475	281;235;281	UROD	ENSG00000126088;ENSG00000126088;ENSG00000126088	c.842G>T;c.704G>T;c.842G>T	p.G281V;p.G235V;p.G281V	c.842G>T;c.704G>T;c.842G>T	p.Gly281Val;p.Gly235Val;p.Gly281Val	c.842G>T;c.704G>T;c.842G>T	p.Gly281Val;p.Gly235Val;p.Gly281Val	0.7849	0.83351	0.90584	0.97372	0.8433	0.81001	0.98614	0.94904	0.9014	0.97095	0.92749	0.89893	0.93661	0.99471	0.99347	0.97831	0.84866	0.65171	0.9866	0.91219	0.95422	0.95068	0.98628	0.8444	0.90387	0.85666	0.81764	0.98111	0.86328	0.90552	0.98316	0.55065
1	45014835	C	G	R	G	rs121918059	1	45480507	292;246;292	UROD	ENSG00000126088;ENSG00000126088;ENSG00000126088	c.874C>G;c.736C>G;c.874C>G	p.R292G;p.R246G;p.R292G	c.874C>G;c.736C>G;c.874C>G	p.Arg292Gly;p.Arg246Gly;p.Arg292Gly	c.874C>G;c.736C>G;c.874C>G	p.Arg292Gly;p.Arg246Gly;p.Arg292Gly	0.3775	0.55759	0.90584	0.71173	0.8433	0.81001	0.9457	0.94067	0.89211	0.87481	0.98321	0.9726	0.96655	0.98146	0.97552	0.98069	0.85244	0.4131	0.98862	0.9383	0.93752	0.87897	0.5868	0.65626	0.7406	0.87043	0.54335	0.8085	0.81312	0.76397	0.98316	0.55065
1	45014968	C	T	Q	X	NA	1	45480640	302;256	UROD	ENSG00000126088;ENSG00000126088	c.904C>T;c.766C>T	p.Q302X;p.Q256X	c.904C>T;c.766C>T	p.Gln302*;p.Gln256*	c.904C>T;c.766C>T	p.Gln302Ter;p.Gln256Ter	NA	NA	NA	NA	0.8433	0.81001	NA	NA	NA	0.93135	NA	NA	NA	NA	NA	NA	NA	NA	NA	0.98066	0.98035	NA	NA	0.99377	0.99651	0.80453	0.96964	0.30171	0.99196	0.98966	0.98316	0.8544
1	45014976	C	A	N	K	rs121918065	1	45480648	304;258	UROD	ENSG00000126088;ENSG00000126088	c.912C>A;c.774C>A	p.N304K;p.N258K	c.912C>A;c.774C>A	p.Asn304Lys;p.Asn258Lys	c.912C>A;c.774C>A	p.Asn304Lys;p.Asn258Lys	0.7849	0.92824	0.90584	0.86255	0.8433	0.58761	0.99327	0.97101	0.86686	0.86725	0.97053	0.98453	0.93152	0.93201	0.99836	0.97755	0.82077	0.61713	0.99622	0.78369	0.78087	0.983	0.94902	0.65196	0.69383	0.89442	0.76199	0.67528	0.74575	0.65654	0.74766	0.8544
1	45015389	G	A	R	H	rs121918066	1	45481061	332;286	UROD	ENSG00000126088;ENSG00000126088	c.995G>A;c.857G>A	p.R332H;p.R286H	c.995G>A;c.857G>A	p.Arg332His;p.Arg286His	c.995G>A;c.857G>A	p.Arg332His;p.Arg286His	0.29823	0.32891	0.28995	0.25278	0.62929	0.58761	0.60081	0.9426	0.5792	0.7212	0.89539	0.90554	0.73801	0.86302	0.95661	0.95886	0.4864	0.14107	0.97742	0.43083	0.79356	0.16576	0.81406	0.38928	0.5051	0.97801	0.65481	0.80603	0.45531	0.49611	0.74766	0.97449
1	45331184	T	A	K	X	rs863224502	1	45796856	159;464;475;464;465;464;489;479;478;159;492;478	MUTYH	ENSG00000132781;ENSG00000132781;ENSG00000132781;ENSG00000132781;ENSG00000132781;ENSG00000132781;ENSG00000132781;ENSG00000132781;ENSG00000132781;ENSG00000132781;ENSG00000132781;ENSG00000132781	c.475A>T;c.1390A>T;c.1423A>T;c.1390A>T;c.1393A>T;c.1390A>T;c.1465A>T;c.1435A>T;c.1432A>T;c.475A>T;c.1474A>T;c.1432A>T	p.K159X;p.K464X;p.K475X;p.K464X;p.K465X;p.K464X;p.K489X;p.K479X;p.K478X;p.K159X;p.K492X;p.K478X	c.475A>T;c.1390A>T;c.1423A>T;c.1390A>T;c.1393A>T;c.1390A>T;c.1465A>T;c.1435A>T;c.1432A>T;c.475A>T;c.1474A>T;c.1432A>T	p.Lys159*;p.Lys464*;p.Lys475*;p.Lys464*;p.Lys465*;p.Lys464*;p.Lys489*;p.Lys479*;p.Lys478*;p.Lys159*;p.Lys492*;p.Lys478*	c.475A>T;c.1390A>T;c.1423A>T;c.1390A>T;c.1393A>T;c.1390A>T;c.1465A>T;c.1435A>T;c.1432A>T;c.475A>T;c.1474A>T;c.1432A>T	p.Lys159Ter;p.Lys464Ter;p.Lys475Ter;p.Lys464Ter;p.Lys465Ter;p.Lys464Ter;p.Lys489Ter;p.Lys479Ter;p.Lys478Ter;p.Lys159Ter;p.Lys492Ter;p.Lys478Ter	NA	NA	NA	NA	0.8433	0.81001	NA	NA	NA	0.85872	NA	NA	NA	NA	NA	NA	NA	NA	NA	0.98769	0.98747	0.95376	NA	0.99818	0.99845	0.71953	0.97971	0.89897	0.89452	0.84424	0.74766	0.73137
1	45331220	C	A	E	X	rs121908381	1	45796892	147;452;463;452;453;452;477;467;466;147;480;466	MUTYH	ENSG00000132781;ENSG00000132781;ENSG00000132781;ENSG00000132781;ENSG00000132781;ENSG00000132781;ENSG00000132781;ENSG00000132781;ENSG00000132781;ENSG00000132781;ENSG00000132781;ENSG00000132781	c.439G>T;c.1354G>T;c.1387G>T;c.1354G>T;c.1357G>T;c.1354G>T;c.1429G>T;c.1399G>T;c.1396G>T;c.439G>T;c.1438G>T;c.1396G>T	p.E147X;p.E452X;p.E463X;p.E452X;p.E453X;p.E452X;p.E477X;p.E467X;p.E466X;p.E147X;p.E480X;p.E466X	c.439G>T;c.1354G>T;c.1387G>T;c.1354G>T;c.1357G>T;c.1354G>T;c.1429G>T;c.1399G>T;c.1396G>T;c.439G>T;c.1438G>T;c.1396G>T	p.Glu147*;p.Glu452*;p.Glu463*;p.Glu452*;p.Glu453*;p.Glu452*;p.Glu477*;p.Glu467*;p.Glu466*;p.Glu147*;p.Glu480*;p.Glu466*	c.439G>T;c.1354G>T;c.1387G>T;c.1354G>T;c.1357G>T;c.1354G>T;c.1429G>T;c.1399G>T;c.1396G>T;c.439G>T;c.1438G>T;c.1396G>T	p.Glu147Ter;p.Glu452Ter;p.Glu463Ter;p.Glu452Ter;p.Glu453Ter;p.Glu452Ter;p.Glu477Ter;p.Glu467Ter;p.Glu466Ter;p.Glu147Ter;p.Glu480Ter;p.Glu466Ter	NA	NA	NA	NA	0.51296	0.81001	NA	NA	NA	0.66787	NA	NA	NA	NA	NA	NA	NA	NA	NA	0.89213	0.98747	0.44809	NA	0.98076	0.99291	0.75052	0.97698	0.32508	0.97859	0.95961	0.74766	0.73137
1	45331240	G	T	A	D	rs200844166	1	45796912	140;445;456;445;446;445;470;460;459;140;473;459	MUTYH	ENSG00000132781;ENSG00000132781;ENSG00000132781;ENSG00000132781;ENSG00000132781;ENSG00000132781;ENSG00000132781;ENSG00000132781;ENSG00000132781;ENSG00000132781;ENSG00000132781;ENSG00000132781	c.419C>A;c.1334C>A;c.1367C>A;c.1334C>A;c.1337C>A;c.1334C>A;c.1409C>A;c.1379C>A;c.1376C>A;c.419C>A;c.1418C>A;c.1376C>A	p.A140D;p.A445D;p.A456D;p.A445D;p.A446D;p.A445D;p.A470D;p.A460D;p.A459D;p.A140D;p.A473D;p.A459D	c.419C>A;c.1334C>A;c.1367C>A;c.1334C>A;c.1337C>A;c.1334C>A;c.1409C>A;c.1379C>A;c.1376C>A;c.419C>A;c.1418C>A;c.1376C>A	p.Ala140Asp;p.Ala445Asp;p.Ala456Asp;p.Ala445Asp;p.Ala446Asp;p.Ala445Asp;p.Ala470Asp;p.Ala460Asp;p.Ala459Asp;p.Ala140Asp;p.Ala473Asp;p.Ala459Asp	c.419C>A;c.1334C>A;c.1367C>A;c.1334C>A;c.1337C>A;c.1334C>A;c.1409C>A;c.1379C>A;c.1376C>A;c.419C>A;c.1418C>A;c.1376C>A	p.Ala140Asp;p.Ala445Asp;p.Ala456Asp;p.Ala445Asp;p.Ala446Asp;p.Ala445Asp;p.Ala470Asp;p.Ala460Asp;p.Ala459Asp;p.Ala140Asp;p.Ala473Asp;p.Ala459Asp	0.41096	0.70582	0.50672	0.62173	0.25036	0.81001	0.75005	0.93532	0.43906	0.89912	0.72521	0.73182	0.73492	0.85482	0.96425	0.97298	0.3721	0.31057	0.78141	0.91696	0.91593	0.22905	0.58483	0.50494	0.61239	0.59393	0.58454	0.50661	0.45772	0.42033	0.74766	0.73137
1	45331462	C	T	W	X	rs1060501325	1	45797134	94;399;410;399;400;399;424;414;413;94;427;413	MUTYH	ENSG00000132781;ENSG00000132781;ENSG00000132781;ENSG00000132781;ENSG00000132781;ENSG00000132781;ENSG00000132781;ENSG00000132781;ENSG00000132781;ENSG00000132781;ENSG00000132781;ENSG00000132781	c.282G>A;c.1197G>A;c.1230G>A;c.1197G>A;c.1200G>A;c.1197G>A;c.1272G>A;c.1242G>A;c.1239G>A;c.282G>A;c.1281G>A;c.1239G>A	p.W94X;p.W399X;p.W410X;p.W399X;p.W400X;p.W399X;p.W424X;p.W414X;p.W413X;p.W94X;p.W427X;p.W413X	c.282G>A;c.1197G>A;c.1230G>A;c.1197G>A;c.1200G>A;c.1197G>A;c.1272G>A;c.1242G>A;c.1239G>A;c.282G>A;c.1281G>A;c.1239G>A	p.Trp94*;p.Trp399*;p.Trp410*;p.Trp399*;p.Trp400*;p.Trp399*;p.Trp424*;p.Trp414*;p.Trp413*;p.Trp94*;p.Trp427*;p.Trp413*	c.282G>A;c.1197G>A;c.1230G>A;c.1197G>A;c.1200G>A;c.1197G>A;c.1272G>A;c.1242G>A;c.1239G>A;c.282G>A;c.1281G>A;c.1239G>A	p.Trp94Ter;p.Trp399Ter;p.Trp410Ter;p.Trp399Ter;p.Trp400Ter;p.Trp399Ter;p.Trp424Ter;p.Trp414Ter;p.Trp413Ter;p.Trp94Ter;p.Trp427Ter;p.Trp413Ter	NA	NA	NA	NA	0.29712	0.81001	NA	NA	NA	0.90704	NA	NA	NA	NA	NA	NA	NA	NA	NA	0.972	0.97155	0.81968	NA	0.97056	0.98435	0.51574	0.74413	0.28374	0.93981	0.90121	0.74766	0.52595
1	45331476	C	A	E	X	rs1060501321	1	45797148	90;395;406;395;396;395;420;410;409;90;423;409	MUTYH	ENSG00000132781;ENSG00000132781;ENSG00000132781;ENSG00000132781;ENSG00000132781;ENSG00000132781;ENSG00000132781;ENSG00000132781;ENSG00000132781;ENSG00000132781;ENSG00000132781;ENSG00000132781	c.268G>T;c.1183G>T;c.1216G>T;c.1183G>T;c.1186G>T;c.1183G>T;c.1258G>T;c.1228G>T;c.1225G>T;c.268G>T;c.1267G>T;c.1225G>T	p.E90X;p.E395X;p.E406X;p.E395X;p.E396X;p.E395X;p.E420X;p.E410X;p.E409X;p.E90X;p.E423X;p.E409X	c.268G>T;c.1183G>T;c.1216G>T;c.1183G>T;c.1186G>T;c.1183G>T;c.1258G>T;c.1228G>T;c.1225G>T;c.268G>T;c.1267G>T;c.1225G>T	p.Glu90*;p.Glu395*;p.Glu406*;p.Glu395*;p.Glu396*;p.Glu395*;p.Glu420*;p.Glu410*;p.Glu409*;p.Glu90*;p.Glu423*;p.Glu409*	c.268G>T;c.1183G>T;c.1216G>T;c.1183G>T;c.1186G>T;c.1183G>T;c.1258G>T;c.1228G>T;c.1225G>T;c.268G>T;c.1267G>T;c.1225G>T	p.Glu90Ter;p.Glu395Ter;p.Glu406Ter;p.Glu395Ter;p.Glu396Ter;p.Glu395Ter;p.Glu420Ter;p.Glu410Ter;p.Glu409Ter;p.Glu90Ter;p.Glu423Ter;p.Glu409Ter	NA	NA	NA	NA	0.27054	0.81001	NA	NA	NA	0.8902	NA	NA	NA	NA	NA	NA	NA	NA	NA	0.96804	0.9675	0.81516	NA	0.95628	0.97715	0.74813	0.44875	0.48297	0.82486	0.70231	0.45129	0.52595
1	45331479	G	A	Q	X	rs1437789978	1	45797151	89;394;405;394;395;394;419;409;408;89;422;408	MUTYH	ENSG00000132781;ENSG00000132781;ENSG00000132781;ENSG00000132781;ENSG00000132781;ENSG00000132781;ENSG00000132781;ENSG00000132781;ENSG00000132781;ENSG00000132781;ENSG00000132781;ENSG00000132781	c.265C>T;c.1180C>T;c.1213C>T;c.1180C>T;c.1183C>T;c.1180C>T;c.1255C>T;c.1225C>T;c.1222C>T;c.265C>T;c.1264C>T;c.1222C>T	p.Q89X;p.Q394X;p.Q405X;p.Q394X;p.Q395X;p.Q394X;p.Q419X;p.Q409X;p.Q408X;p.Q89X;p.Q422X;p.Q408X	c.265C>T;c.1180C>T;c.1213C>T;c.1180C>T;c.1183C>T;c.1180C>T;c.1255C>T;c.1225C>T;c.1222C>T;c.265C>T;c.1264C>T;c.1222C>T	p.Gln89*;p.Gln394*;p.Gln405*;p.Gln394*;p.Gln395*;p.Gln394*;p.Gln419*;p.Gln409*;p.Gln408*;p.Gln89*;p.Gln422*;p.Gln408*	c.265C>T;c.1180C>T;c.1213C>T;c.1180C>T;c.1183C>T;c.1180C>T;c.1255C>T;c.1225C>T;c.1222C>T;c.265C>T;c.1264C>T;c.1222C>T	p.Gln89Ter;p.Gln394Ter;p.Gln405Ter;p.Gln394Ter;p.Gln395Ter;p.Gln394Ter;p.Gln419Ter;p.Gln409Ter;p.Gln408Ter;p.Gln89Ter;p.Gln422Ter;p.Gln408Ter	NA	NA	NA	NA	0.19776	0.81001	NA	NA	NA	0.89242	NA	NA	NA	NA	NA	NA	NA	NA	NA	0.93592	0.95508	NA	NA	0.96327	0.96921	0.45572	0.34275	0.31457	0.5826	0.45468	0.41424	0.52595
1	45331502	T	C	Q	R	rs121908383	1	45797174	81;386;397;386;387;386;411;401;400;81;414;400	MUTYH	ENSG00000132781;ENSG00000132781;ENSG00000132781;ENSG00000132781;ENSG00000132781;ENSG00000132781;ENSG00000132781;ENSG00000132781;ENSG00000132781;ENSG00000132781;ENSG00000132781;ENSG00000132781	c.242A>G;c.1157A>G;c.1190A>G;c.1157A>G;c.1160A>G;c.1157A>G;c.1232A>G;c.1202A>G;c.1199A>G;c.242A>G;c.1241A>G;c.1199A>G	p.Q81R;p.Q386R;p.Q397R;p.Q386R;p.Q387R;p.Q386R;p.Q411R;p.Q401R;p.Q400R;p.Q81R;p.Q414R;p.Q400R	c.242A>G;c.1157A>G;c.1190A>G;c.1157A>G;c.1160A>G;c.1157A>G;c.1232A>G;c.1202A>G;c.1199A>G;c.242A>G;c.1241A>G;c.1199A>G	p.Gln81Arg;p.Gln386Arg;p.Gln397Arg;p.Gln386Arg;p.Gln387Arg;p.Gln386Arg;p.Gln411Arg;p.Gln401Arg;p.Gln400Arg;p.Gln81Arg;p.Gln414Arg;p.Gln400Arg	c.242A>G;c.1157A>G;c.1190A>G;c.1157A>G;c.1160A>G;c.1157A>G;c.1232A>G;c.1202A>G;c.1199A>G;c.242A>G;c.1241A>G;c.1199A>G	p.Gln81Arg;p.Gln386Arg;p.Gln397Arg;p.Gln386Arg;p.Gln387Arg;p.Gln386Arg;p.Gln411Arg;p.Gln401Arg;p.Gln400Arg;p.Gln81Arg;p.Gln414Arg;p.Gln400Arg	0.26852	0.34716	0.02946	0.06944	0.10792	0.08975	0.34158	0.88847	0.35991	0.15187	0.28216	0.32556	0.42079	0.30828	0.31993	0.89109	0.13719	0.0678	0.71173	0.34629	0.33734	0.0426	0.20591	0.05786	0.07728	0.07973	0.21905	0.27595	0.14183	0.12681	0.35965	0.52595
1	45331503	G	A	Q	X	rs766420907	1	45797175	81;386;397;386;387;386;411;401;400;81;414;400	MUTYH	ENSG00000132781;ENSG00000132781;ENSG00000132781;ENSG00000132781;ENSG00000132781;ENSG00000132781;ENSG00000132781;ENSG00000132781;ENSG00000132781;ENSG00000132781;ENSG00000132781;ENSG00000132781	c.241C>T;c.1156C>T;c.1189C>T;c.1156C>T;c.1159C>T;c.1156C>T;c.1231C>T;c.1201C>T;c.1198C>T;c.241C>T;c.1240C>T;c.1198C>T	p.Q81X;p.Q386X;p.Q397X;p.Q386X;p.Q387X;p.Q386X;p.Q411X;p.Q401X;p.Q400X;p.Q81X;p.Q414X;p.Q400X	c.241C>T;c.1156C>T;c.1189C>T;c.1156C>T;c.1159C>T;c.1156C>T;c.1231C>T;c.1201C>T;c.1198C>T;c.241C>T;c.1240C>T;c.1198C>T	p.Gln81*;p.Gln386*;p.Gln397*;p.Gln386*;p.Gln387*;p.Gln386*;p.Gln411*;p.Gln401*;p.Gln400*;p.Gln81*;p.Gln414*;p.Gln400*	c.241C>T;c.1156C>T;c.1189C>T;c.1156C>T;c.1159C>T;c.1156C>T;c.1231C>T;c.1201C>T;c.1198C>T;c.241C>T;c.1240C>T;c.1198C>T	p.Gln81Ter;p.Gln386Ter;p.Gln397Ter;p.Gln386Ter;p.Gln387Ter;p.Gln386Ter;p.Gln411Ter;p.Gln401Ter;p.Gln400Ter;p.Gln81Ter;p.Gln414Ter;p.Gln400Ter	NA	NA	NA	NA	0.10792	0.81001	NA	NA	NA	0.91162	NA	NA	NA	NA	NA	NA	NA	NA	NA	0.5001	0.74724	NA	NA	0.92504	0.93368	0.31755	0.22691	0.21811	0.40641	0.2668	0.37559	0.52595
1	45331529	G	A	P	L	rs529008617	1	45797201	72;377;388;377;378;377;402;392;391;72;405;391	MUTYH	ENSG00000132781;ENSG00000132781;ENSG00000132781;ENSG00000132781;ENSG00000132781;ENSG00000132781;ENSG00000132781;ENSG00000132781;ENSG00000132781;ENSG00000132781;ENSG00000132781;ENSG00000132781	c.215C>T;c.1130C>T;c.1163C>T;c.1130C>T;c.1133C>T;c.1130C>T;c.1205C>T;c.1175C>T;c.1172C>T;c.215C>T;c.1214C>T;c.1172C>T	p.P72L;p.P377L;p.P388L;p.P377L;p.P378L;p.P377L;p.P402L;p.P392L;p.P391L;p.P72L;p.P405L;p.P391L	c.215C>T;c.1130C>T;c.1163C>T;c.1130C>T;c.1133C>T;c.1130C>T;c.1205C>T;c.1175C>T;c.1172C>T;c.215C>T;c.1214C>T;c.1172C>T	p.Pro72Leu;p.Pro377Leu;p.Pro388Leu;p.Pro377Leu;p.Pro378Leu;p.Pro377Leu;p.Pro402Leu;p.Pro392Leu;p.Pro391Leu;p.Pro72Leu;p.Pro405Leu;p.Pro391Leu	c.215C>T;c.1130C>T;c.1163C>T;c.1130C>T;c.1133C>T;c.1130C>T;c.1205C>T;c.1175C>T;c.1172C>T;c.215C>T;c.1214C>T;c.1172C>T	p.Pro72Leu;p.Pro377Leu;p.Pro388Leu;p.Pro377Leu;p.Pro378Leu;p.Pro377Leu;p.Pro402Leu;p.Pro392Leu;p.Pro391Leu;p.Pro72Leu;p.Pro405Leu;p.Pro391Leu	0.91255	0.92824	0.90584	0.88582	0.8433	0.81001	0.95291	0.98879	0.98325	0.95021	0.88127	0.83775	0.9044	0.99414	NA	0.97611	0.52354	0.50248	0.94258	0.90544	0.96876	0.8191	0.94177	0.78321	0.75527	0.97199	0.99392	0.93683	0.75259	0.76581	0.74766	0.52595
1	45331530	G	A	P	S	rs121908382	1	45797202	72;377;388;377;378;377;402;392;391;72;405;391	MUTYH	ENSG00000132781;ENSG00000132781;ENSG00000132781;ENSG00000132781;ENSG00000132781;ENSG00000132781;ENSG00000132781;ENSG00000132781;ENSG00000132781;ENSG00000132781;ENSG00000132781;ENSG00000132781	c.214C>T;c.1129C>T;c.1162C>T;c.1129C>T;c.1132C>T;c.1129C>T;c.1204C>T;c.1174C>T;c.1171C>T;c.214C>T;c.1213C>T;c.1171C>T	p.P72S;p.P377S;p.P388S;p.P377S;p.P378S;p.P377S;p.P402S;p.P392S;p.P391S;p.P72S;p.P405S;p.P391S	c.214C>T;c.1129C>T;c.1162C>T;c.1129C>T;c.1132C>T;c.1129C>T;c.1204C>T;c.1174C>T;c.1171C>T;c.214C>T;c.1213C>T;c.1171C>T	p.Pro72Ser;p.Pro377Ser;p.Pro388Ser;p.Pro377Ser;p.Pro378Ser;p.Pro377Ser;p.Pro402Ser;p.Pro392Ser;p.Pro391Ser;p.Pro72Ser;p.Pro405Ser;p.Pro391Ser	c.214C>T;c.1129C>T;c.1162C>T;c.1129C>T;c.1132C>T;c.1129C>T;c.1204C>T;c.1174C>T;c.1171C>T;c.214C>T;c.1213C>T;c.1171C>T	p.Pro72Ser;p.Pro377Ser;p.Pro388Ser;p.Pro377Ser;p.Pro378Ser;p.Pro377Ser;p.Pro402Ser;p.Pro392Ser;p.Pro391Ser;p.Pro72Ser;p.Pro405Ser;p.Pro391Ser	0.91255	0.92824	0.77913	0.84481	0.8433	0.81001	0.97473	0.98879	0.94729	0.81559	0.98335	0.99342	0.96209	0.99498	0.97859	0.99266	0.52086	0.42482	0.95816	0.97081	0.97033	0.96929	0.9132	0.74442	0.70445	0.96971	0.88443	0.79171	0.9104	0.88715	0.74766	0.52595
1	45331676	G	A	Q	X	rs587783057	1	45797348	363;374;363;364;363;388;378;377;391;377	MUTYH	ENSG00000132781;ENSG00000132781;ENSG00000132781;ENSG00000132781;ENSG00000132781;ENSG00000132781;ENSG00000132781;ENSG00000132781;ENSG00000132781;ENSG00000132781	c.1087C>T;c.1120C>T;c.1087C>T;c.1090C>T;c.1087C>T;c.1162C>T;c.1132C>T;c.1129C>T;c.1171C>T;c.1129C>T	p.Q363X;p.Q374X;p.Q363X;p.Q364X;p.Q363X;p.Q388X;p.Q378X;p.Q377X;p.Q391X;p.Q377X	c.1087C>T;c.1120C>T;c.1087C>T;c.1090C>T;c.1087C>T;c.1162C>T;c.1132C>T;c.1129C>T;c.1171C>T;c.1129C>T	p.Gln363*;p.Gln374*;p.Gln363*;p.Gln364*;p.Gln363*;p.Gln388*;p.Gln378*;p.Gln377*;p.Gln391*;p.Gln377*	c.1087C>T;c.1120C>T;c.1087C>T;c.1090C>T;c.1087C>T;c.1162C>T;c.1132C>T;c.1129C>T;c.1171C>T;c.1129C>T	p.Gln363Ter;p.Gln374Ter;p.Gln363Ter;p.Gln364Ter;p.Gln363Ter;p.Gln388Ter;p.Gln378Ter;p.Gln377Ter;p.Gln391Ter;p.Gln377Ter	NA	NA	NA	NA	0.62929	0.81001	NA	NA	NA	0.9255	NA	NA	NA	NA	NA	NA	NA	NA	NA	0.95621	0.98317	NA	NA	0.98164	0.9832	0.63645	0.9879	0.43123	0.95309	0.92194	0.74766	0.52595
1	45331712	G	A	Q	X	rs745910470	1	45797384	351;362;351;352;351;376;366;365;379;365	MUTYH	ENSG00000132781;ENSG00000132781;ENSG00000132781;ENSG00000132781;ENSG00000132781;ENSG00000132781;ENSG00000132781;ENSG00000132781;ENSG00000132781;ENSG00000132781	c.1051C>T;c.1084C>T;c.1051C>T;c.1054C>T;c.1051C>T;c.1126C>T;c.1096C>T;c.1093C>T;c.1135C>T;c.1093C>T	p.Q351X;p.Q362X;p.Q351X;p.Q352X;p.Q351X;p.Q376X;p.Q366X;p.Q365X;p.Q379X;p.Q365X	c.1051C>T;c.1084C>T;c.1051C>T;c.1054C>T;c.1051C>T;c.1126C>T;c.1096C>T;c.1093C>T;c.1135C>T;c.1093C>T	p.Gln351*;p.Gln362*;p.Gln351*;p.Gln352*;p.Gln351*;p.Gln376*;p.Gln366*;p.Gln365*;p.Gln379*;p.Gln365*	c.1051C>T;c.1084C>T;c.1051C>T;c.1054C>T;c.1051C>T;c.1126C>T;c.1096C>T;c.1093C>T;c.1135C>T;c.1093C>T	p.Gln351Ter;p.Gln362Ter;p.Gln351Ter;p.Gln352Ter;p.Gln351Ter;p.Gln376Ter;p.Gln366Ter;p.Gln365Ter;p.Gln379Ter;p.Gln365Ter	NA	NA	NA	NA	0.55875	0.81001	NA	NA	NA	0.88246	NA	NA	NA	NA	NA	NA	NA	NA	NA	0.95075	0.9747	NA	NA	0.96568	0.97129	0.75052	0.73745	0.13977	0.90904	0.85188	0.74766	0.52595
1	45331722	A	T	C	X	rs1114167685	1	45797394	347;358;347;348;347;372;362;361;375;361	MUTYH	ENSG00000132781;ENSG00000132781;ENSG00000132781;ENSG00000132781;ENSG00000132781;ENSG00000132781;ENSG00000132781;ENSG00000132781;ENSG00000132781;ENSG00000132781	c.1041T>A;c.1074T>A;c.1041T>A;c.1044T>A;c.1041T>A;c.1116T>A;c.1086T>A;c.1083T>A;c.1125T>A;c.1083T>A	p.C347X;p.C358X;p.C347X;p.C348X;p.C347X;p.C372X;p.C362X;p.C361X;p.C375X;p.C361X	c.1041T>A;c.1074T>A;c.1041T>A;c.1044T>A;c.1041T>A;c.1116T>A;c.1086T>A;c.1083T>A;c.1125T>A;c.1083T>A	p.Cys347*;p.Cys358*;p.Cys347*;p.Cys348*;p.Cys347*;p.Cys372*;p.Cys362*;p.Cys361*;p.Cys375*;p.Cys361*	c.1041T>A;c.1074T>A;c.1041T>A;c.1044T>A;c.1041T>A;c.1116T>A;c.1086T>A;c.1083T>A;c.1125T>A;c.1083T>A	p.Cys347Ter;p.Cys358Ter;p.Cys347Ter;p.Cys348Ter;p.Cys347Ter;p.Cys372Ter;p.Cys362Ter;p.Cys361Ter;p.Cys375Ter;p.Cys361Ter	NA	NA	NA	NA	0.8433	0.81001	NA	NA	NA	0.96416	NA	NA	NA	NA	NA	NA	NA	NA	NA	0.97509	0.9747	NA	NA	0.95361	0.95335	0.47545	0.68389	0.82676	0.57131	0.47047	0.38452	0.52595
1	45331835	G	A	Q	X	rs587780082	1	45797507	310;321;310;311;310;335;325;324;338;324;182	MUTYH	ENSG00000132781;ENSG00000132781;ENSG00000132781;ENSG00000132781;ENSG00000132781;ENSG00000132781;ENSG00000132781;ENSG00000132781;ENSG00000132781;ENSG00000132781;ENSG00000132781	c.928C>T;c.961C>T;c.928C>T;c.931C>T;c.928C>T;c.1003C>T;c.973C>T;c.970C>T;c.1012C>T;c.970C>T;.	p.Q310X;p.Q321X;p.Q310X;p.Q311X;p.Q310X;p.Q335X;p.Q325X;p.Q324X;p.Q338X;p.Q324X;.	c.928C>T;c.961C>T;c.928C>T;c.931C>T;c.928C>T;c.1003C>T;c.973C>T;c.970C>T;c.1012C>T;c.970C>T;c.544C>T	p.Gln310*;p.Gln321*;p.Gln310*;p.Gln311*;p.Gln310*;p.Gln335*;p.Gln325*;p.Gln324*;p.Gln338*;p.Gln324*;p.Gln182*	c.928C>T;c.961C>T;c.928C>T;c.931C>T;c.928C>T;c.1003C>T;c.973C>T;c.970C>T;c.1012C>T;c.970C>T;c.544C>T	p.Gln310Ter;p.Gln321Ter;p.Gln310Ter;p.Gln311Ter;p.Gln310Ter;p.Gln335Ter;p.Gln325Ter;p.Gln324Ter;p.Gln338Ter;p.Gln324Ter;p.Gln182Ter	NA	NA	NA	NA	0.24282	0.81001	NA	NA	NA	0.94077	NA	NA	NA	NA	NA	NA	NA	NA	NA	0.75353	0.91646	NA	NA	0.96789	0.97146	0.64032	0.20695	0.07264	0.68635	0.55925	0.45129	0.92422
1	45332049	G	T	S	X	NA	1	45797721	296;307;296;297;296;321;311;310;324;310;168	MUTYH	ENSG00000132781;ENSG00000132781;ENSG00000132781;ENSG00000132781;ENSG00000132781;ENSG00000132781;ENSG00000132781;ENSG00000132781;ENSG00000132781;ENSG00000132781;ENSG00000132781	c.887C>A;c.920C>A;c.887C>A;c.890C>A;c.887C>A;c.962C>A;c.932C>A;c.929C>A;c.971C>A;c.929C>A;.	p.S296X;p.S307X;p.S296X;p.S297X;p.S296X;p.S321X;p.S311X;p.S310X;p.S324X;p.S310X;.	c.887C>A;c.920C>A;c.887C>A;c.890C>A;c.887C>A;c.962C>A;c.932C>A;c.929C>A;c.971C>A;c.929C>A;c.503C>A	p.Ser296*;p.Ser307*;p.Ser296*;p.Ser297*;p.Ser296*;p.Ser321*;p.Ser311*;p.Ser310*;p.Ser324*;p.Ser310*;p.Ser168*	c.887C>A;c.920C>A;c.887C>A;c.890C>A;c.887C>A;c.962C>A;c.932C>A;c.929C>A;c.971C>A;c.929C>A;c.503C>A	p.Ser296Ter;p.Ser307Ter;p.Ser296Ter;p.Ser297Ter;p.Ser296Ter;p.Ser321Ter;p.Ser311Ter;p.Ser310Ter;p.Ser324Ter;p.Ser310Ter;p.Ser168Ter	NA	NA	NA	NA	0.09916	0.81001	NA	NA	NA	0.73105	NA	NA	NA	NA	NA	NA	NA	NA	NA	0.75878	0.75564	NA	NA	0.91642	0.93941	0.21822	0.20158	0.21109	0.37244	0.24431	0.36027	0.92422
1	45332080	G	A	Q	X	rs587781338	1	45797752	286;297;286;287;286;311;301;300;314;300;158	MUTYH	ENSG00000132781;ENSG00000132781;ENSG00000132781;ENSG00000132781;ENSG00000132781;ENSG00000132781;ENSG00000132781;ENSG00000132781;ENSG00000132781;ENSG00000132781;ENSG00000132781	c.856C>T;c.889C>T;c.856C>T;c.859C>T;c.856C>T;c.931C>T;c.901C>T;c.898C>T;c.940C>T;c.898C>T;.	p.Q286X;p.Q297X;p.Q286X;p.Q287X;p.Q286X;p.Q311X;p.Q301X;p.Q300X;p.Q314X;p.Q300X;.	c.856C>T;c.889C>T;c.856C>T;c.859C>T;c.856C>T;c.931C>T;c.901C>T;c.898C>T;c.940C>T;c.898C>T;c.472C>T	p.Gln286*;p.Gln297*;p.Gln286*;p.Gln287*;p.Gln286*;p.Gln311*;p.Gln301*;p.Gln300*;p.Gln314*;p.Gln300*;p.Gln158*	c.856C>T;c.889C>T;c.856C>T;c.859C>T;c.856C>T;c.931C>T;c.901C>T;c.898C>T;c.940C>T;c.898C>T;c.472C>T	p.Gln286Ter;p.Gln297Ter;p.Gln286Ter;p.Gln287Ter;p.Gln286Ter;p.Gln311Ter;p.Gln301Ter;p.Gln300Ter;p.Gln314Ter;p.Gln300Ter;p.Gln158Ter	NA	NA	NA	NA	0.01579	0.81001	NA	NA	NA	0.7212	NA	NA	NA	NA	NA	NA	NA	NA	NA	0.54551	0.59804	NA	NA	0.92923	0.92721	0.2304	0.18737	0.17561	0.33724	0.20976	0.35855	0.92422
1	45332222	G	A	Q	X	NA	1	45797894	265;276;265;266;265;290;280;279;293;279;137;276	MUTYH	ENSG00000132781;ENSG00000132781;ENSG00000132781;ENSG00000132781;ENSG00000132781;ENSG00000132781;ENSG00000132781;ENSG00000132781;ENSG00000132781;ENSG00000132781;ENSG00000132781;ENSG00000132781	c.793C>T;c.826C>T;c.793C>T;c.796C>T;c.793C>T;c.868C>T;c.838C>T;c.835C>T;c.877C>T;c.835C>T;.;.	p.Q265X;p.Q276X;p.Q265X;p.Q266X;p.Q265X;p.Q290X;p.Q280X;p.Q279X;p.Q293X;p.Q279X;.;.	c.793C>T;c.826C>T;c.793C>T;c.796C>T;c.793C>T;c.868C>T;c.838C>T;c.835C>T;c.877C>T;c.835C>T;c.409C>T;c.826C>T	p.Gln265*;p.Gln276*;p.Gln265*;p.Gln266*;p.Gln265*;p.Gln290*;p.Gln280*;p.Gln279*;p.Gln293*;p.Gln279*;p.Gln137*;p.Gln276*	c.793C>T;c.826C>T;c.793C>T;c.796C>T;c.793C>T;c.868C>T;c.838C>T;c.835C>T;c.877C>T;c.835C>T;c.409C>T;c.826C>T	p.Gln265Ter;p.Gln276Ter;p.Gln265Ter;p.Gln266Ter;p.Gln265Ter;p.Gln290Ter;p.Gln280Ter;p.Gln279Ter;p.Gln293Ter;p.Gln279Ter;p.Gln137Ter;p.Gln276Ter	NA	NA	NA	NA	0.31798	0.81001	NA	NA	NA	0.81459	NA	NA	NA	NA	NA	NA	NA	NA	NA	0.972	0.97155	NA	NA	0.97935	0.97481	0.76081	0.53286	0.21122	0.81922	0.74687	0.74766	0.92422
1	45332300	G	A	Q	X	rs786203115	1	45797972	239;250;239;240;239;264;254;253;267;253;111;250	MUTYH	ENSG00000132781;ENSG00000132781;ENSG00000132781;ENSG00000132781;ENSG00000132781;ENSG00000132781;ENSG00000132781;ENSG00000132781;ENSG00000132781;ENSG00000132781;ENSG00000132781;ENSG00000132781	c.715C>T;c.748C>T;c.715C>T;c.718C>T;c.715C>T;c.790C>T;c.760C>T;c.757C>T;c.799C>T;c.757C>T;.;.	p.Q239X;p.Q250X;p.Q239X;p.Q240X;p.Q239X;p.Q264X;p.Q254X;p.Q253X;p.Q267X;p.Q253X;.;.	c.715C>T;c.748C>T;c.715C>T;c.718C>T;c.715C>T;c.790C>T;c.760C>T;c.757C>T;c.799C>T;c.757C>T;c.331C>T;c.748C>T	p.Gln239*;p.Gln250*;p.Gln239*;p.Gln240*;p.Gln239*;p.Gln264*;p.Gln254*;p.Gln253*;p.Gln267*;p.Gln253*;p.Gln111*;p.Gln250*	c.715C>T;c.748C>T;c.715C>T;c.718C>T;c.715C>T;c.790C>T;c.760C>T;c.757C>T;c.799C>T;c.757C>T;c.331C>T;c.748C>T	p.Gln239Ter;p.Gln250Ter;p.Gln239Ter;p.Gln240Ter;p.Gln239Ter;p.Gln264Ter;p.Gln254Ter;p.Gln253Ter;p.Gln267Ter;p.Gln253Ter;p.Gln111Ter;p.Gln250Ter	NA	NA	NA	NA	0.62929	0.81001	NA	NA	NA	0.94432	NA	NA	NA	NA	NA	NA	NA	NA	NA	0.90148	0.97827	NA	NA	0.97092	0.96847	0.7304	0.49367	0.28757	0.89972	0.8216	0.74766	0.92422
1	45332310	C	T	W	X	rs1338038953	1	45797982	235;246;235;236;235;260;250;249;263;249;107;246	MUTYH	ENSG00000132781;ENSG00000132781;ENSG00000132781;ENSG00000132781;ENSG00000132781;ENSG00000132781;ENSG00000132781;ENSG00000132781;ENSG00000132781;ENSG00000132781;ENSG00000132781;ENSG00000132781	c.705G>A;c.738G>A;c.705G>A;c.708G>A;c.705G>A;c.780G>A;c.750G>A;c.747G>A;c.789G>A;c.747G>A;.;.	p.W235X;p.W246X;p.W235X;p.W236X;p.W235X;p.W260X;p.W250X;p.W249X;p.W263X;p.W249X;.;.	c.705G>A;c.738G>A;c.705G>A;c.708G>A;c.705G>A;c.780G>A;c.750G>A;c.747G>A;c.789G>A;c.747G>A;c.321G>A;c.738G>A	p.Trp235*;p.Trp246*;p.Trp235*;p.Trp236*;p.Trp235*;p.Trp260*;p.Trp250*;p.Trp249*;p.Trp263*;p.Trp249*;p.Trp107*;p.Trp246*	c.705G>A;c.738G>A;c.705G>A;c.708G>A;c.705G>A;c.780G>A;c.750G>A;c.747G>A;c.789G>A;c.747G>A;c.321G>A;c.738G>A	p.Trp235Ter;p.Trp246Ter;p.Trp235Ter;p.Trp236Ter;p.Trp235Ter;p.Trp260Ter;p.Trp250Ter;p.Trp249Ter;p.Trp263Ter;p.Trp249Ter;p.Trp107Ter;p.Trp246Ter	NA	NA	NA	NA	0.8433	0.81001	NA	NA	NA	0.97317	NA	NA	0.95499	NA	NA	NA	NA	NA	NA	0.98769	0.98747	NA	NA	0.99304	0.98695	0.48864	0.9127	0.97215	0.87913	0.80168	0.74766	0.92422
1	45332391	C	T	W	X	NA	1	45798063	235;246;235;236;235;260;250;249;263;249;107;246	MUTYH	ENSG00000132781;ENSG00000132781;ENSG00000132781;ENSG00000132781;ENSG00000132781;ENSG00000132781;ENSG00000132781;ENSG00000132781;ENSG00000132781;ENSG00000132781;ENSG00000132781;ENSG00000132781	c.704G>A;c.737G>A;c.704G>A;c.707G>A;c.704G>A;c.779G>A;c.749G>A;c.746G>A;c.788G>A;c.746G>A;.;.	p.W235X;p.W246X;p.W235X;p.W236X;p.W235X;p.W260X;p.W250X;p.W249X;p.W263X;p.W249X;.;.	c.704G>A;c.737G>A;c.704G>A;c.707G>A;c.704G>A;c.779G>A;c.749G>A;c.746G>A;c.788G>A;c.746G>A;c.320G>A;c.737G>A	p.Trp235*;p.Trp246*;p.Trp235*;p.Trp236*;p.Trp235*;p.Trp260*;p.Trp250*;p.Trp249*;p.Trp263*;p.Trp249*;p.Trp107*;p.Trp246*	c.704G>A;c.737G>A;c.704G>A;c.707G>A;c.704G>A;c.779G>A;c.749G>A;c.746G>A;c.788G>A;c.746G>A;c.320G>A;c.737G>A	p.Trp235Ter;p.Trp246Ter;p.Trp235Ter;p.Trp236Ter;p.Trp235Ter;p.Trp260Ter;p.Trp250Ter;p.Trp249Ter;p.Trp263Ter;p.Trp249Ter;p.Trp107Ter;p.Trp246Ter	NA	NA	NA	NA	0.8433	0.81001	NA	NA	NA	0.97317	NA	NA	NA	NA	NA	NA	NA	NA	NA	0.98769	0.98747	NA	NA	0.9994	0.99944	0.54643	0.98277	0.89268	0.98275	0.97289	0.74766	0.73137
1	45332440	G	A	R	X	rs587782885	1	45798112	219;230;219;220;219;244;234;233;247;233;91;230	MUTYH	ENSG00000132781;ENSG00000132781;ENSG00000132781;ENSG00000132781;ENSG00000132781;ENSG00000132781;ENSG00000132781;ENSG00000132781;ENSG00000132781;ENSG00000132781;ENSG00000132781;ENSG00000132781	c.655C>T;c.688C>T;c.655C>T;c.658C>T;c.655C>T;c.730C>T;c.700C>T;c.697C>T;c.739C>T;c.697C>T;.;.	p.R219X;p.R230X;p.R219X;p.R220X;p.R219X;p.R244X;p.R234X;p.R233X;p.R247X;p.R233X;.;.	c.655C>T;c.688C>T;c.655C>T;c.658C>T;c.655C>T;c.730C>T;c.700C>T;c.697C>T;c.739C>T;c.697C>T;c.271C>T;c.688C>T	p.Arg219*;p.Arg230*;p.Arg219*;p.Arg220*;p.Arg219*;p.Arg244*;p.Arg234*;p.Arg233*;p.Arg247*;p.Arg233*;p.Arg91*;p.Arg230*	c.655C>T;c.688C>T;c.655C>T;c.658C>T;c.655C>T;c.730C>T;c.700C>T;c.697C>T;c.739C>T;c.697C>T;c.271C>T;c.688C>T	p.Arg219Ter;p.Arg230Ter;p.Arg219Ter;p.Arg220Ter;p.Arg219Ter;p.Arg244Ter;p.Arg234Ter;p.Arg233Ter;p.Arg247Ter;p.Arg233Ter;p.Arg91Ter;p.Arg230Ter	NA	NA	NA	NA	0.8433	0.81001	NA	NA	NA	0.97095	NA	NA	NA	NA	NA	NA	NA	NA	NA	0.97509	0.9747	NA	NA	0.97082	0.95997	0.81283	0.51077	0.64474	0.66584	0.57848	0.45129	0.83141
1	45332636	G	A	Q	X	rs376561094	1	45798308	182;193;182;183;182;207;197;196;210;196;54;193	MUTYH	ENSG00000132781;ENSG00000132781;ENSG00000132781;ENSG00000132781;ENSG00000132781;ENSG00000132781;ENSG00000132781;ENSG00000132781;ENSG00000132781;ENSG00000132781;ENSG00000132781;ENSG00000132781	c.544C>T;c.577C>T;c.544C>T;c.547C>T;c.544C>T;c.619C>T;c.589C>T;c.586C>T;c.628C>T;c.586C>T;.;.	p.Q182X;p.Q193X;p.Q182X;p.Q183X;p.Q182X;p.Q207X;p.Q197X;p.Q196X;p.Q210X;p.Q196X;.;.	c.544C>T;c.577C>T;c.544C>T;c.547C>T;c.544C>T;c.619C>T;c.589C>T;c.586C>T;c.628C>T;c.586C>T;c.160C>T;c.577C>T	p.Gln182*;p.Gln193*;p.Gln182*;p.Gln183*;p.Gln182*;p.Gln207*;p.Gln197*;p.Gln196*;p.Gln210*;p.Gln196*;p.Gln54*;p.Gln193*	c.544C>T;c.577C>T;c.544C>T;c.547C>T;c.544C>T;c.619C>T;c.589C>T;c.586C>T;c.628C>T;c.586C>T;c.160C>T;c.577C>T	p.Gln182Ter;p.Gln193Ter;p.Gln182Ter;p.Gln183Ter;p.Gln182Ter;p.Gln207Ter;p.Gln197Ter;p.Gln196Ter;p.Gln210Ter;p.Gln196Ter;p.Gln54Ter;p.Gln193Ter	NA	NA	NA	NA	0.19934	0.81001	NA	NA	NA	0.90363	NA	NA	NA	NA	NA	NA	NA	NA	NA	0.95356	0.95287	NA	NA	0.96612	0.95174	0.53383	0.52352	0.61165	0.59927	0.4587	0.36777	0.73137
1	45332678	C	A	E	X	rs745921592	1	45798350	168;179;168;169;168;193;183;182;196;182;40;179	MUTYH	ENSG00000132781;ENSG00000132781;ENSG00000132781;ENSG00000132781;ENSG00000132781;ENSG00000132781;ENSG00000132781;ENSG00000132781;ENSG00000132781;ENSG00000132781;ENSG00000132781;ENSG00000132781	c.502G>T;c.535G>T;c.502G>T;c.505G>T;c.502G>T;c.577G>T;c.547G>T;c.544G>T;c.586G>T;c.544G>T;.;.	p.E168X;p.E179X;p.E168X;p.E169X;p.E168X;p.E193X;p.E183X;p.E182X;p.E196X;p.E182X;.;.	c.502G>T;c.535G>T;c.502G>T;c.505G>T;c.502G>T;c.577G>T;c.547G>T;c.544G>T;c.586G>T;c.544G>T;c.118G>T;c.535G>T	p.Glu168*;p.Glu179*;p.Glu168*;p.Glu169*;p.Glu168*;p.Glu193*;p.Glu183*;p.Glu182*;p.Glu196*;p.Glu182*;p.Glu40*;p.Glu179*	c.502G>T;c.535G>T;c.502G>T;c.505G>T;c.502G>T;c.577G>T;c.547G>T;c.544G>T;c.586G>T;c.544G>T;c.118G>T;c.535G>T	p.Glu168Ter;p.Glu179Ter;p.Glu168Ter;p.Glu169Ter;p.Glu168Ter;p.Glu193Ter;p.Glu183Ter;p.Glu182Ter;p.Glu196Ter;p.Glu182Ter;p.Glu40Ter;p.Glu179Ter	NA	NA	NA	NA	0.8433	0.81001	NA	NA	NA	0.922	NA	NA	NA	NA	NA	NA	NA	NA	NA	0.972	0.97155	NA	NA	0.97346	0.978	0.61198	0.61321	0.81634	0.75517	0.65052	0.51787	0.73137
1	45332794	C	T	R	H	rs143353451	1	45798466	154;165;154;155;154;179;169;168;182;168;26;165	MUTYH	ENSG00000132781;ENSG00000132781;ENSG00000132781;ENSG00000132781;ENSG00000132781;ENSG00000132781;ENSG00000132781;ENSG00000132781;ENSG00000132781;ENSG00000132781;ENSG00000132781;ENSG00000132781	c.461G>A;c.494G>A;c.461G>A;c.464G>A;c.461G>A;c.536G>A;c.506G>A;c.503G>A;c.545G>A;c.503G>A;.;.	p.R154H;p.R165H;p.R154H;p.R155H;p.R154H;p.R179H;p.R169H;p.R168H;p.R182H;p.R168H;.;.	c.461G>A;c.494G>A;c.461G>A;c.464G>A;c.461G>A;c.536G>A;c.506G>A;c.503G>A;c.545G>A;c.503G>A;c.77G>A;c.494G>A	p.Arg154His;p.Arg165His;p.Arg154His;p.Arg155His;p.Arg154His;p.Arg179His;p.Arg169His;p.Arg168His;p.Arg182His;p.Arg168His;p.Arg26His;p.Arg165His	c.461G>A;c.494G>A;c.461G>A;c.464G>A;c.461G>A;c.536G>A;c.506G>A;c.503G>A;c.545G>A;c.503G>A;c.77G>A;c.494G>A	p.Arg154His;p.Arg165His;p.Arg154His;p.Arg155His;p.Arg154His;p.Arg179His;p.Arg169His;p.Arg168His;p.Arg182His;p.Arg168His;p.Arg26His;p.Arg165His	0.91255	0.92824	0.90584	0.97372	0.8433	0.81001	0.99737	0.9021	0.80851	0.96187	0.99662	0.97473	0.95419	0.97735	0.99704	0.98856	0.55964	0.69681	0.891	0.93432	0.93736	0.98483	0.99868	0.7118	0.81532	0.99963	0.99077	0.86987	0.95618	0.93484	0.74766	0.73137
1	45332817	C	T	G	S	NA	1	45798489	45;45	MUTYH	ENSG00000132781;ENSG00000132781	c.133G>A;c.133G>A	p.G45S;p.G45S	c.133G>A;c.133G>A	p.Gly45Ser;p.Gly45Ser	c.133G>A;c.133G>A	p.Gly45Ser;p.Gly45Ser	0.28646	0.15255	NA	NA	NA	0.81001	NA	0.1278	0.0438	0.6895	0.39106	0.4581	NA	0.36201	0.17363	0.75541	NA	NA	NA	0.41962	0.41178	0.50015	0.20591	0.9746	0.98092	0.56405	0.96378	0.98549	0.91374	0.86981	0.74766	0.73137
1	45332817	C	T	W	X	NA	1	45798489	146;157;146;147;146;171;161;160;174;160;18;157	MUTYH	ENSG00000132781;ENSG00000132781;ENSG00000132781;ENSG00000132781;ENSG00000132781;ENSG00000132781;ENSG00000132781;ENSG00000132781;ENSG00000132781;ENSG00000132781;ENSG00000132781;ENSG00000132781	c.438G>A;c.471G>A;c.438G>A;c.441G>A;c.438G>A;c.513G>A;c.483G>A;c.480G>A;c.522G>A;c.480G>A;.;.	p.W146X;p.W157X;p.W146X;p.W147X;p.W146X;p.W171X;p.W161X;p.W160X;p.W174X;p.W160X;.;.	c.438G>A;c.471G>A;c.438G>A;c.441G>A;c.438G>A;c.513G>A;c.483G>A;c.480G>A;c.522G>A;c.480G>A;c.54G>A;c.471G>A	p.Trp146*;p.Trp157*;p.Trp146*;p.Trp147*;p.Trp146*;p.Trp171*;p.Trp161*;p.Trp160*;p.Trp174*;p.Trp160*;p.Trp18*;p.Trp157*	c.438G>A;c.471G>A;c.438G>A;c.441G>A;c.438G>A;c.513G>A;c.483G>A;c.480G>A;c.522G>A;c.480G>A;c.54G>A;c.471G>A	p.Trp146Ter;p.Trp157Ter;p.Trp146Ter;p.Trp147Ter;p.Trp146Ter;p.Trp171Ter;p.Trp161Ter;p.Trp160Ter;p.Trp174Ter;p.Trp160Ter;p.Trp18Ter;p.Trp157Ter	NA	NA	NA	NA	0.8433	0.81001	NA	NA	NA	0.97426	NA	NA	NA	NA	NA	NA	NA	NA	NA	0.41962	0.41178	0.50015	NA	0.9746	0.98092	0.56405	0.96378	0.98549	0.91374	0.86981	0.74766	0.73137
1	45332818	C	T	W	X	rs1306473047	1	45798490	146;157;146;147;146;171;161;160;174;160;18;157	MUTYH	ENSG00000132781;ENSG00000132781;ENSG00000132781;ENSG00000132781;ENSG00000132781;ENSG00000132781;ENSG00000132781;ENSG00000132781;ENSG00000132781;ENSG00000132781;ENSG00000132781;ENSG00000132781	c.437G>A;c.470G>A;c.437G>A;c.440G>A;c.437G>A;c.512G>A;c.482G>A;c.479G>A;c.521G>A;c.479G>A;.;.	p.W146X;p.W157X;p.W146X;p.W147X;p.W146X;p.W171X;p.W161X;p.W160X;p.W174X;p.W160X;.;.	c.437G>A;c.470G>A;c.437G>A;c.440G>A;c.437G>A;c.512G>A;c.482G>A;c.479G>A;c.521G>A;c.479G>A;c.53G>A;c.470G>A	p.Trp146*;p.Trp157*;p.Trp146*;p.Trp147*;p.Trp146*;p.Trp171*;p.Trp161*;p.Trp160*;p.Trp174*;p.Trp160*;p.Trp18*;p.Trp157*	c.437G>A;c.470G>A;c.437G>A;c.440G>A;c.437G>A;c.512G>A;c.482G>A;c.479G>A;c.521G>A;c.479G>A;c.53G>A;c.470G>A	p.Trp146Ter;p.Trp157Ter;p.Trp146Ter;p.Trp147Ter;p.Trp146Ter;p.Trp171Ter;p.Trp161Ter;p.Trp160Ter;p.Trp174Ter;p.Trp160Ter;p.Trp18Ter;p.Trp157Ter	NA	NA	NA	NA	0.8433	0.81001	NA	NA	NA	0.97426	NA	NA	NA	NA	NA	NA	NA	NA	NA	0.98769	0.98747	NA	NA	0.97979	0.98336	0.57121	0.96378	0.36663	0.91412	0.87058	0.74766	0.73137
1	45332959	T	A	K	X	rs876660787	1	45798631	127;138;127;128;127;152;142;141;155;141;138	MUTYH	ENSG00000132781;ENSG00000132781;ENSG00000132781;ENSG00000132781;ENSG00000132781;ENSG00000132781;ENSG00000132781;ENSG00000132781;ENSG00000132781;ENSG00000132781;ENSG00000132781	c.379A>T;c.412A>T;c.379A>T;c.382A>T;c.379A>T;c.454A>T;c.424A>T;c.421A>T;c.463A>T;c.421A>T;.	p.K127X;p.K138X;p.K127X;p.K128X;p.K127X;p.K152X;p.K142X;p.K141X;p.K155X;p.K141X;.	c.379A>T;c.412A>T;c.379A>T;c.382A>T;c.379A>T;c.454A>T;c.424A>T;c.421A>T;c.463A>T;c.421A>T;c.412A>T	p.Lys127*;p.Lys138*;p.Lys127*;p.Lys128*;p.Lys127*;p.Lys152*;p.Lys142*;p.Lys141*;p.Lys155*;p.Lys141*;p.Lys138*	c.379A>T;c.412A>T;c.379A>T;c.382A>T;c.379A>T;c.454A>T;c.424A>T;c.421A>T;c.463A>T;c.421A>T;c.412A>T	p.Lys127Ter;p.Lys138Ter;p.Lys127Ter;p.Lys128Ter;p.Lys127Ter;p.Lys152Ter;p.Lys142Ter;p.Lys141Ter;p.Lys155Ter;p.Lys141Ter;p.Lys138Ter	NA	NA	NA	NA	0.51296	0.81001	NA	NA	NA	0.87481	NA	NA	NA	NA	NA	NA	NA	NA	NA	0.92837	0.97155	NA	NA	0.98488	0.98495	0.54326	0.78888	0.66708	0.84047	0.77455	0.4811	0.73137
1	45333115	G	C	Y	X	NA	1	45798787	120;131;120;121;120;145;135;134;148;134;131	MUTYH	ENSG00000132781;ENSG00000132781;ENSG00000132781;ENSG00000132781;ENSG00000132781;ENSG00000132781;ENSG00000132781;ENSG00000132781;ENSG00000132781;ENSG00000132781;ENSG00000132781	c.360C>G;c.393C>G;c.360C>G;c.363C>G;c.360C>G;c.435C>G;c.405C>G;c.402C>G;c.444C>G;c.402C>G;.	p.Y120X;p.Y131X;p.Y120X;p.Y121X;p.Y120X;p.Y145X;p.Y135X;p.Y134X;p.Y148X;p.Y134X;.	c.360C>G;c.393C>G;c.360C>G;c.363C>G;c.360C>G;c.435C>G;c.405C>G;c.402C>G;c.444C>G;c.402C>G;c.393C>G	p.Tyr120*;p.Tyr131*;p.Tyr120*;p.Tyr121*;p.Tyr120*;p.Tyr145*;p.Tyr135*;p.Tyr134*;p.Tyr148*;p.Tyr134*;p.Tyr131*	c.360C>G;c.393C>G;c.360C>G;c.363C>G;c.360C>G;c.435C>G;c.405C>G;c.402C>G;c.444C>G;c.402C>G;c.393C>G	p.Tyr120Ter;p.Tyr131Ter;p.Tyr120Ter;p.Tyr121Ter;p.Tyr120Ter;p.Tyr145Ter;p.Tyr135Ter;p.Tyr134Ter;p.Tyr148Ter;p.Tyr134Ter;p.Tyr131Ter	NA	NA	NA	NA	0.8433	0.81001	NA	NA	NA	0.97207	NA	NA	NA	NA	NA	NA	NA	NA	NA	0.97509	0.9747	NA	NA	0.96102	0.96666	0.5631	0.65609	0.41836	0.70519	0.61201	0.43792	0.73137
1	45333138	G	A	Q	X	rs876659625	1	45798810	113;124;113;114;113;138;128;127;141;127;124	MUTYH	ENSG00000132781;ENSG00000132781;ENSG00000132781;ENSG00000132781;ENSG00000132781;ENSG00000132781;ENSG00000132781;ENSG00000132781;ENSG00000132781;ENSG00000132781;ENSG00000132781	c.337C>T;c.370C>T;c.337C>T;c.340C>T;c.337C>T;c.412C>T;c.382C>T;c.379C>T;c.421C>T;c.379C>T;.	p.Q113X;p.Q124X;p.Q113X;p.Q114X;p.Q113X;p.Q138X;p.Q128X;p.Q127X;p.Q141X;p.Q127X;.	c.337C>T;c.370C>T;c.337C>T;c.340C>T;c.337C>T;c.412C>T;c.382C>T;c.379C>T;c.421C>T;c.379C>T;c.370C>T	p.Gln113*;p.Gln124*;p.Gln113*;p.Gln114*;p.Gln113*;p.Gln138*;p.Gln128*;p.Gln127*;p.Gln141*;p.Gln127*;p.Gln124*	c.337C>T;c.370C>T;c.337C>T;c.340C>T;c.337C>T;c.412C>T;c.382C>T;c.379C>T;c.421C>T;c.379C>T;c.370C>T	p.Gln113Ter;p.Gln124Ter;p.Gln113Ter;p.Gln114Ter;p.Gln113Ter;p.Gln138Ter;p.Gln128Ter;p.Gln127Ter;p.Gln141Ter;p.Gln127Ter;p.Gln124Ter	NA	NA	NA	NA	0.8433	0.81001	NA	NA	NA	0.99725	NA	NA	NA	NA	NA	NA	NA	NA	NA	0.94431	0.98747	NA	NA	0.97257	0.97113	0.83778	0.95634	0.42684	0.9979	0.99737	0.74766	0.73137
1	45333449	G	T	Y	X	rs121908380	1	45799121	76;87;76;77;76;101;91;90;104;90;87;82	MUTYH	ENSG00000132781;ENSG00000132781;ENSG00000132781;ENSG00000132781;ENSG00000132781;ENSG00000132781;ENSG00000132781;ENSG00000132781;ENSG00000132781;ENSG00000132781;ENSG00000132781;ENSG00000132781	c.228C>A;c.261C>A;c.228C>A;c.231C>A;c.228C>A;c.303C>A;c.273C>A;c.270C>A;c.312C>A;c.270C>A;.;.	p.Y76X;p.Y87X;p.Y76X;p.Y77X;p.Y76X;p.Y101X;p.Y91X;p.Y90X;p.Y104X;p.Y90X;.;.	c.228C>A;c.261C>A;c.228C>A;c.231C>A;c.228C>A;c.303C>A;c.273C>A;c.270C>A;c.312C>A;c.270C>A;c.261C>A;c.246C>A	p.Tyr76*;p.Tyr87*;p.Tyr76*;p.Tyr77*;p.Tyr76*;p.Tyr101*;p.Tyr91*;p.Tyr90*;p.Tyr104*;p.Tyr90*;p.Tyr87*;p.Tyr82*	c.228C>A;c.261C>A;c.228C>A;c.231C>A;c.228C>A;c.303C>A;c.273C>A;c.270C>A;c.312C>A;c.270C>A;c.261C>A;c.246C>A	p.Tyr76Ter;p.Tyr87Ter;p.Tyr76Ter;p.Tyr77Ter;p.Tyr76Ter;p.Tyr101Ter;p.Tyr91Ter;p.Tyr90Ter;p.Tyr104Ter;p.Tyr90Ter;p.Tyr87Ter;p.Tyr82Ter	NA	NA	NA	NA	0.8433	0.81001	NA	NA	NA	0.89465	NA	NA	NA	NA	NA	NA	NA	NA	NA	0.53695	0.80047	NA	NA	0.91632	0.91998	0.24081	0.41242	0.46539	0.23438	0.14779	0.74766	0.92422
1	45333453	C	T	W	X	NA	1	45799125	75;86;75;76;75;100;90;89;103;89;86;81	MUTYH	ENSG00000132781;ENSG00000132781;ENSG00000132781;ENSG00000132781;ENSG00000132781;ENSG00000132781;ENSG00000132781;ENSG00000132781;ENSG00000132781;ENSG00000132781;ENSG00000132781;ENSG00000132781	c.224G>A;c.257G>A;c.224G>A;c.227G>A;c.224G>A;c.299G>A;c.269G>A;c.266G>A;c.308G>A;c.266G>A;.;.	p.W75X;p.W86X;p.W75X;p.W76X;p.W75X;p.W100X;p.W90X;p.W89X;p.W103X;p.W89X;.;.	c.224G>A;c.257G>A;c.224G>A;c.227G>A;c.224G>A;c.299G>A;c.269G>A;c.266G>A;c.308G>A;c.266G>A;c.257G>A;c.242G>A	p.Trp75*;p.Trp86*;p.Trp75*;p.Trp76*;p.Trp75*;p.Trp100*;p.Trp90*;p.Trp89*;p.Trp103*;p.Trp89*;p.Trp86*;p.Trp81*	c.224G>A;c.257G>A;c.224G>A;c.227G>A;c.224G>A;c.299G>A;c.269G>A;c.266G>A;c.308G>A;c.266G>A;c.257G>A;c.242G>A	p.Trp75Ter;p.Trp86Ter;p.Trp75Ter;p.Trp76Ter;p.Trp75Ter;p.Trp100Ter;p.Trp90Ter;p.Trp89Ter;p.Trp103Ter;p.Trp89Ter;p.Trp86Ter;p.Trp81Ter	NA	NA	NA	NA	0.8433	0.81001	NA	NA	NA	0.91162	NA	NA	NA	NA	NA	NA	NA	NA	NA	0.98769	0.98747	NA	NA	0.96634	0.96803	0.56597	0.98931	0.367	0.88983	0.82412	0.74766	0.92422
1	45333472	G	A	R	X	rs138775799	1	45799144	69;80;69;70;69;94;84;83;97;83;80;75	MUTYH	ENSG00000132781;ENSG00000132781;ENSG00000132781;ENSG00000132781;ENSG00000132781;ENSG00000132781;ENSG00000132781;ENSG00000132781;ENSG00000132781;ENSG00000132781;ENSG00000132781;ENSG00000132781	c.205C>T;c.238C>T;c.205C>T;c.208C>T;c.205C>T;c.280C>T;c.250C>T;c.247C>T;c.289C>T;c.247C>T;.;.	p.R69X;p.R80X;p.R69X;p.R70X;p.R69X;p.R94X;p.R84X;p.R83X;p.R97X;p.R83X;.;.	c.205C>T;c.238C>T;c.205C>T;c.208C>T;c.205C>T;c.280C>T;c.250C>T;c.247C>T;c.289C>T;c.247C>T;c.238C>T;c.223C>T	p.Arg69*;p.Arg80*;p.Arg69*;p.Arg70*;p.Arg69*;p.Arg94*;p.Arg84*;p.Arg83*;p.Arg97*;p.Arg83*;p.Arg80*;p.Arg75*	c.205C>T;c.238C>T;c.205C>T;c.208C>T;c.205C>T;c.280C>T;c.250C>T;c.247C>T;c.289C>T;c.247C>T;c.238C>T;c.223C>T	p.Arg69Ter;p.Arg80Ter;p.Arg69Ter;p.Arg70Ter;p.Arg69Ter;p.Arg94Ter;p.Arg84Ter;p.Arg83Ter;p.Arg97Ter;p.Arg83Ter;p.Arg80Ter;p.Arg75Ter	NA	NA	NA	NA	0.8433	0.81001	NA	NA	NA	0.91968	NA	NA	NA	NA	NA	NA	NA	NA	NA	0.93742	0.97827	NA	NA	0.96541	0.95756	0.81984	0.94394	0.33723	0.81201	0.71493	0.74766	0.92422
1	45333509	G	T	Y	X	NA	1	45799181	56;67;56;57;56;81;71;70;84;70;67;62	MUTYH	ENSG00000132781;ENSG00000132781;ENSG00000132781;ENSG00000132781;ENSG00000132781;ENSG00000132781;ENSG00000132781;ENSG00000132781;ENSG00000132781;ENSG00000132781;ENSG00000132781;ENSG00000132781	c.168C>A;c.201C>A;c.168C>A;c.171C>A;c.168C>A;c.243C>A;c.213C>A;c.210C>A;c.252C>A;c.210C>A;.;.	p.Y56X;p.Y67X;p.Y56X;p.Y57X;p.Y56X;p.Y81X;p.Y71X;p.Y70X;p.Y84X;p.Y70X;.;.	c.168C>A;c.201C>A;c.168C>A;c.171C>A;c.168C>A;c.243C>A;c.213C>A;c.210C>A;c.252C>A;c.210C>A;c.201C>A;c.186C>A	p.Tyr56*;p.Tyr67*;p.Tyr56*;p.Tyr57*;p.Tyr56*;p.Tyr81*;p.Tyr71*;p.Tyr70*;p.Tyr84*;p.Tyr70*;p.Tyr67*;p.Tyr62*	c.168C>A;c.201C>A;c.168C>A;c.171C>A;c.168C>A;c.243C>A;c.213C>A;c.210C>A;c.252C>A;c.210C>A;c.201C>A;c.186C>A	p.Tyr56Ter;p.Tyr67Ter;p.Tyr56Ter;p.Tyr57Ter;p.Tyr56Ter;p.Tyr81Ter;p.Tyr71Ter;p.Tyr70Ter;p.Tyr84Ter;p.Tyr70Ter;p.Tyr67Ter;p.Tyr62Ter	NA	NA	NA	NA	0.30588	0.81001	NA	NA	NA	0.91852	NA	NA	NA	NA	NA	NA	NA	NA	NA	0.972	0.97155	NA	NA	0.95644	0.95142	0.71645	0.66686	NA	0.8183	0.7497	0.39898	0.92422
1	45333583	C	A	E	X	NA	1	45799255	43;57;60;46;43	MUTYH	ENSG00000132781;ENSG00000132781;ENSG00000132781;ENSG00000132781;ENSG00000132781	c.127G>T;c.169G>T;c.178G>T;c.136G>T;.	p.E43X;p.E57X;p.E60X;p.E46X;.	c.127G>T;c.169G>T;c.178G>T;c.136G>T;c.127G>T	p.Glu43*;p.Glu57*;p.Glu60*;p.Glu46*;p.Glu43*	c.127G>T;c.169G>T;c.178G>T;c.136G>T;c.127G>T	p.Glu43Ter;p.Glu57Ter;p.Glu60Ter;p.Glu46Ter;p.Glu43Ter	NA	NA	NA	NA	0.02705	0.81001	NA	NA	NA	0.84298	NA	NA	NA	NA	NA	NA	NA	NA	NA	0.39131	0.38305	NA	NA	0.65103	0.65698	0.22068	0.05455	NA	0.29961	0.17157	0.378	0.73137
1	45334493	G	A	R	X	rs587780088	1	45800165	5;5;5;5;5;5;19;19;19;5;19;5;5;5;11	MUTYH	ENSG00000132781;ENSG00000132781;ENSG00000132781;ENSG00000132781;ENSG00000132781;ENSG00000132781;ENSG00000132781;ENSG00000132781;ENSG00000132781;ENSG00000132781;ENSG00000132781;ENSG00000132781;ENSG00000132781;ENSG00000132781;ENSG00000132781	c.13C>T;c.13C>T;c.13C>T;c.13C>T;c.13C>T;c.13C>T;c.55C>T;c.55C>T;c.55C>T;c.13C>T;c.55C>T;c.13C>T;c.13C>T;.;.	p.R5X;p.R5X;p.R5X;p.R5X;p.R5X;p.R5X;p.R19X;p.R19X;p.R19X;p.R5X;p.R19X;p.R5X;p.R5X;.;.	c.13C>T;c.13C>T;c.13C>T;c.13C>T;c.13C>T;c.13C>T;c.55C>T;c.55C>T;c.55C>T;c.13C>T;c.55C>T;c.13C>T;c.13C>T;c.13C>T;c.31C>T	p.Arg5*;p.Arg5*;p.Arg5*;p.Arg5*;p.Arg5*;p.Arg5*;p.Arg19*;p.Arg19*;p.Arg19*;p.Arg5*;p.Arg19*;p.Arg5*;p.Arg5*;p.Arg5*;p.Arg11*	c.13C>T;c.13C>T;c.13C>T;c.13C>T;c.13C>T;c.13C>T;c.55C>T;c.55C>T;c.55C>T;c.13C>T;c.55C>T;c.13C>T;c.13C>T;c.13C>T;c.31C>T	p.Arg5Ter;p.Arg5Ter;p.Arg5Ter;p.Arg5Ter;p.Arg5Ter;p.Arg5Ter;p.Arg19Ter;p.Arg19Ter;p.Arg19Ter;p.Arg5Ter;p.Arg19Ter;p.Arg5Ter;p.Arg5Ter;p.Arg5Ter;p.Arg11Ter	NA	NA	NA	NA	0.14264	0.81001	NA	NA	NA	0.87265	NA	NA	NA	NA	NA	NA	NA	NA	NA	0.89117	0.94335	NA	NA	0.96929	0.97628	0.62202	0.42876	0.53909	0.81658	0.72474	0.74766	0.83141
1	45334505	T	C	M	V	NA	1	45800177	1;1;1;1;1;1;15;15;15;1;15;1;1;1;7	MUTYH	ENSG00000132781;ENSG00000132781;ENSG00000132781;ENSG00000132781;ENSG00000132781;ENSG00000132781;ENSG00000132781;ENSG00000132781;ENSG00000132781;ENSG00000132781;ENSG00000132781;ENSG00000132781;ENSG00000132781;ENSG00000132781;ENSG00000132781	c.1A>G;c.1A>G;c.1A>G;c.1A>G;c.1A>G;c.1A>G;c.43A>G;c.43A>G;c.43A>G;c.1A>G;c.43A>G;c.1A>G;c.1A>G;.;.	p.M1V;p.M1V;p.M1V;p.M1V;p.M1V;p.M1V;p.M15V;p.M15V;p.M15V;p.M1V;p.M15V;p.M1V;p.M1V;.;.	c.1A>G;c.1A>G;c.1A>G;c.1A>G;c.1A>G;c.1A>G;c.43A>G;c.43A>G;c.43A>G;c.1A>G;c.43A>G;c.1A>G;c.1A>G;c.1A>G;c.19A>G	p.Met1?;p.Met1?;p.Met1?;p.Met1?;p.Met1?;p.Met1?;p.Met15Val;p.Met15Val;p.Met15Val;p.Met1?;p.Met15Val;p.Met1?;p.Met1?;p.Met1?;p.Met7Val	c.1A>G;c.1A>G;c.1A>G;c.1A>G;c.1A>G;c.1A>G;c.43A>G;c.43A>G;c.43A>G;c.1A>G;c.43A>G;c.1A>G;c.1A>G;c.1A>G;c.19A>G	p.Met1?;p.Met1?;p.Met1?;p.Met1?;p.Met1?;p.Met1?;p.Met15Val;p.Met15Val;p.Met15Val;p.Met1?;p.Met15Val;p.Met1?;p.Met1?;p.Met1?;p.Met7Val	0.91255	0.92824	0.60036	0.70482	0.49741	0.81001	0.47718	0.59983	0.74051	0.87265	0.92262	0.92178	0.9494	0.89829	0.48486	0.77897	0.13271	0.31842	0.59128	0.70966	0.70592	0.57152	0.65058	0.3441	0.43204	0.25358	0.42534	0.4321	0.61953	0.60357	0.74766	0.83141
1	45340219	C	T	W	X	NA	1	45805891	12;12;12;12;12	MUTYH	ENSG00000132781;ENSG00000132781;ENSG00000132781;ENSG00000132781;ENSG00000132781	c.36G>A;c.36G>A;c.36G>A;c.36G>A;.	p.W12X;p.W12X;p.W12X;p.W12X;.	c.36G>A;c.36G>A;c.36G>A;c.36G>A;c.36G>A	p.Trp12*;p.Trp12*;p.Trp12*;p.Trp12*;p.Trp12*	c.36G>A;c.36G>A;c.36G>A;c.36G>A;c.36G>A	p.Trp12Ter;p.Trp12Ter;p.Trp12Ter;p.Trp12Ter;p.Trp12Ter	NA	NA	NA	NA	0.04793	0.81001	NA	NA	NA	0.68777	NA	NA	NA	NA	NA	NA	NA	NA	NA	0.73454	0.73109	NA	NA	0.96749	0.97129	0.21634	0.13087	0.22486	0.37817	0.2332	0.74766	0.08003
1	45342063	C	T	Q	X	rs1465984343	1	45807735	150	TOE1	ENSG00000132773	c.448C>T	p.Q150X	c.448C>T	p.Gln150*	c.448C>T	p.Gln150Ter	NA	NA	NA	NA	0.40219	0.81001	NA	NA	NA	0.34981	NA	NA	NA	NA	NA	NA	NA	NA	NA	0.95413	0.95345	NA	NA	0.95855	0.96608	0.86174	0.52018	0.20282	0.8363	0.77317	0.74766	0.8544
1	45342624	G	T	E	X	rs1393167436	1	45808296	245	TOE1	ENSG00000132773	c.733G>T	p.E245X	c.733G>T	p.Glu245*	c.733G>T	p.Glu245Ter	NA	NA	NA	NA	0.8433	0.81001	NA	NA	NA	0.47022	NA	NA	NA	NA	NA	NA	NA	NA	NA	0.97509	0.9747	NA	NA	0.98551	0.9865	0.64374	0.85758	0.41474	0.9986	0.99847	0.98316	0.52595
1	45343126	C	A	H	Q	rs758153898	1	45808798	319	TOE1	ENSG00000132773	c.957C>A	p.H319Q	c.957C>A	p.His319Gln	c.957C>A	p.His319Gln	0.91255	0.92824	0.90584	0.97372	0.8433	0.58761	0.75554	0.99951	0.93786	0.81459	0.96559	0.99908	0.96071	0.93554	0.68756	0.97375	0.81046	0.61973	0.69231	0.86312	0.86924	0.59865	0.59928	0.29393	0.46075	0.47895	0.45288	0.46015	0.49653	0.43413	0.3963	0.52595
1	45500333	A	G	M	V	rs758477536	1	45966005	1	MMACHC	ENSG00000132763	c.1A>G	p.M1V	c.1A>G	p.Met1?	c.1A>G	p.Met1?	0.91255	0.92824	0.544	0.67921	0.43581	0.81001	NA	0.95247	0.28497	0.97095	0.96978	0.96558	0.99856	0.91484	0.9999	0.98379	NA	NA	0.37925	0.95523	0.97982	0.84163	0.65058	0.61471	0.70941	0.64276	0.5194	0.02668	0.72868	0.74891	0.98316	0.04791
1	45500335	G	A	M	I	rs779893448	1	45966007	1	MMACHC	ENSG00000132763	c.3G>A	p.M1I	c.3G>A	p.Met1?	c.3G>A	p.Met1?	0.91255	0.92824	0.544	0.67921	0.43581	0.81001	NA	0.95247	0.30762	0.9926	0.97015	0.96772	0.9965	0.91526	0.99969	0.98575	NA	NA	0.38053	0.95338	0.97656	0.89883	0.65058	0.71116	0.86575	0.83409	0.52897	0.03251	0.78149	0.81616	0.98316	0.04791
1	45500412	A	G	Q	R	rs546099787	1	45966084	27	MMACHC	ENSG00000132763	c.80A>G	p.Q27R	c.80A>G	p.Gln27Arg	c.80A>G	p.Gln27Arg	0.13219	0.16766	0.18677	0.24832	0.8433	0.52396	0.15399	0.95009	0.0759	0.80669	0.84733	0.88992	0.77257	0.82836	0.93125	0.8893	0.01211	0.47384	0.65863	0.7593	0.90118	0.21707	0.3349	0.71425	0.72108	0.35317	0.44639	0.73775	0.38957	0.47416	0.98316	0.08003
1	45507363	G	A	W	X	NA	1	45973035	30	MMACHC	ENSG00000132763	c.89G>A	p.W30X	c.89G>A	p.Trp30*	c.89G>A	p.Trp30Ter	NA	NA	NA	NA	0.8433	0.81001	NA	NA	NA	0.69562	NA	NA	NA	NA	NA	NA	NA	NA	NA	0.97692	0.97656	NA	NA	0.97598	0.97727	0.58113	0.75047	0.42462	0.95602	0.94795	0.74766	0.41029
1	45507432	T	C	L	P	rs756980496	1	45973104	53	MMACHC	ENSG00000132763	c.158T>C	p.L53P	c.158T>C	p.Leu53Pro	c.158T>C	p.Leu53Pro	0.7849	0.79402	0.90584	0.80445	0.62929	0.81001	0.67151	0.97628	0.88361	0.97426	0.99792	0.98528	0.94661	0.99906	0.8377	0.99062	0.09014	0.74962	0.97631	0.953	0.9523	0.8786	0.4924	0.78705	0.7953	0.96819	0.69224	0.99342	0.86648	0.873	0.74766	0.41029
1	45507491	C	T	R	X	rs796051995	1	45973163	73;16	MMACHC	ENSG00000132763;ENSG00000132763	c.217C>T;c.46C>T	p.R73X;p.R16X	c.217C>T;c.46C>T	p.Arg73*;p.Arg16*	c.217C>T;c.46C>T	p.Arg73Ter;p.Arg16Ter	NA	NA	NA	NA	0.22765	0.81001	NA	NA	NA	0.76853	NA	NA	NA	NA	NA	NA	NA	NA	NA	0.93906	0.97656	NA	NA	0.91243	0.94914	0.79241	0.2937	0.40576	0.60714	0.44723	0.4811	0.41029
1	45507550	G	T	E	D	rs556977618	1	45973222	92;35	MMACHC	ENSG00000132763;ENSG00000132763	c.276G>T;c.105G>T	p.E92D;p.E35D	c.276G>T;c.105G>T	p.Glu92Asp;p.Glu35Asp	c.276G>T;c.105G>T	p.Glu92Asp;p.Glu35Asp	0.21304	0.38596	0.02946	0.01387	0.21003	0.48888	0.60081	0.97538	0.36586	0.44283	0.92351	0.94926	0.78408	0.59638	0.10565	0.94384	0.01075	0.12911	0.77264	0.56896	0.65318	0.38836	0.31167	0.76777	0.75391	0.59622	0.69209	0.71794	0.42079	0.47579	0.74766	0.41029
1	45508227	C	T	Q	X	rs759188647	1	45973899	98;41	MMACHC	ENSG00000132763;ENSG00000132763	c.292C>T;c.121C>T	p.Q98X;p.Q41X	c.292C>T;c.121C>T	p.Gln98*;p.Gln41*	c.292C>T;c.121C>T	p.Gln98Ter;p.Gln41Ter	NA	NA	NA	NA	0.17465	0.81001	NA	NA	NA	0.76296	NA	NA	NA	NA	NA	NA	NA	NA	NA	0.93758	0.97656	NA	NA	0.96556	0.96227	0.78138	0.17191	0.26177	0.55933	0.4107	0.4811	0.41029
1	45508250	C	G	Y	X	rs528744719	1	45973922	105;48	MMACHC	ENSG00000132763;ENSG00000132763	c.315C>G;c.144C>G	p.Y105X;p.Y48X	c.315C>G;c.144C>G	p.Tyr105*;p.Tyr48*	c.315C>G;c.144C>G	p.Tyr105Ter;p.Tyr48Ter	NA	NA	NA	NA	0.8433	0.81001	NA	NA	NA	0.83885	NA	NA	NA	NA	NA	NA	NA	NA	NA	0.97692	0.97656	NA	NA	0.67956	0.84688	0.19527	0.20541	0.3336	0.15475	0.08284	0.74766	0.41029
1	45508266	C	T	R	X	rs121918242	1	45973938	111;54	MMACHC	ENSG00000132763;ENSG00000132763	c.331C>T;c.160C>T	p.R111X;p.R54X	c.331C>T;c.160C>T	p.Arg111*;p.Arg54*	c.331C>T;c.160C>T	p.Arg111Ter;p.Arg54Ter	NA	NA	NA	NA	0.8433	0.81001	NA	NA	NA	0.83678	NA	NA	NA	NA	NA	NA	NA	NA	NA	0.91994	0.97656	NA	NA	0.97381	0.96371	0.65633	0.41823	0.34669	0.60856	0.52091	0.74766	0.41029
1	45508329	C	T	R	X	rs121918241	1	45974001	132;75	MMACHC	ENSG00000132763;ENSG00000132763	c.394C>T;c.223C>T	p.R132X;p.R75X	c.394C>T;c.223C>T	p.Arg132*;p.Arg75*	c.394C>T;c.223C>T	p.Arg132Ter;p.Arg75Ter	NA	NA	NA	NA	0.40932	0.81001	NA	NA	NA	0.80866	NA	NA	NA	NA	NA	NA	NA	NA	NA	0.85998	0.97656	NA	NA	0.96883	0.98092	0.85254	0.37176	0.47167	0.87002	0.82971	0.74766	0.41029
1	45508355	G	A	W	X	rs796051996	1	45974027	140;83	MMACHC	ENSG00000132763;ENSG00000132763	c.420G>A;c.249G>A	p.W140X;p.W83X	c.420G>A;c.249G>A	p.Trp140*;p.Trp83*	c.420G>A;c.249G>A	p.Trp140Ter;p.Trp83Ter	NA	NA	NA	NA	0.8433	0.81001	NA	NA	NA	0.83473	NA	NA	NA	NA	NA	NA	NA	NA	NA	0.93617	0.97656	NA	NA	0.98365	0.98014	0.41954	0.64996	0.40898	0.92958	0.89267	0.74766	0.41029
1	45508823	C	T	R	X	rs757325789	1	45974495	153;96	MMACHC	ENSG00000132763;ENSG00000132763	c.457C>T;c.286C>T	p.R153X;p.R96X	c.457C>T;c.286C>T	p.Arg153*;p.Arg96*	c.457C>T;c.286C>T	p.Arg153Ter;p.Arg96Ter	NA	NA	NA	NA	0.17407	0.81001	NA	NA	NA	0.6895	NA	NA	NA	NA	NA	NA	NA	NA	NA	0.93906	0.97656	NA	NA	0.94667	0.96485	0.80453	0.26666	0.28942	0.60726	0.4853	0.74766	0.41029
1	45508830	G	A	G	E	rs606231425	1	45974502	155;98	MMACHC	ENSG00000132763;ENSG00000132763	c.464G>A;c.293G>A	p.G155E;p.G98E	c.464G>A;c.293G>A	p.Gly155Glu;p.Gly98Glu	c.464G>A;c.293G>A	p.Gly155Glu;p.Gly98Glu	0.68238	0.92824	0.90584	0.97372	0.8433	0.81001	0.91446	0.97419	0.94145	0.991	0.99586	0.98552	0.97547	0.99202	0.96265	0.97799	0.09054	0.63854	0.98818	0.96255	0.96196	0.90849	0.67748	0.7208	0.80964	0.89174	0.83308	0.97561	0.9361	0.95718	0.74766	0.41029
1	45508837	G	C	W	C	rs1002571805	1	45974509	157;100	MMACHC	ENSG00000132763;ENSG00000132763	c.471G>C;c.300G>C	p.W157C;p.W100C	c.471G>C;c.300G>C	p.Trp157Cys;p.Trp100Cys	c.471G>C;c.300G>C	p.Trp157Cys;p.Trp100Cys	0.65419	0.92824	0.90584	0.97372	0.8433	0.81001	0.90338	0.97628	0.99325	0.99863	0.99787	0.98749	0.95756	0.9796	0.97944	0.97509	0.09032	0.58632	0.98322	0.96035	0.95974	0.99036	0.8037	0.90968	0.89916	0.57765	0.85832	0.98082	0.93175	0.95479	0.74766	0.41029
1	45508847	C	T	R	X	rs370596113	1	45974519	161;104	MMACHC	ENSG00000132763;ENSG00000132763	c.481C>T;c.310C>T	p.R161X;p.R104X	c.481C>T;c.310C>T	p.Arg161*;p.Arg104*	c.481C>T;c.310C>T	p.Arg161Ter;p.Arg104Ter	NA	NA	NA	NA	0.8433	0.81001	NA	NA	NA	0.87373	NA	NA	NA	NA	NA	NA	NA	NA	NA	0.95155	0.97656	NA	NA	0.96997	0.97214	0.82336	0.53435	0.49671	0.73834	0.65689	0.74766	0.41029
1	45508848	G	A	R	Q	rs121918243	1	45974520	161;104	MMACHC	ENSG00000132763;ENSG00000132763	c.482G>A;c.311G>A	p.R161Q;p.R104Q	c.482G>A;c.311G>A	p.Arg161Gln;p.Arg104Gln	c.482G>A;c.311G>A	p.Arg161Gln;p.Arg104Gln	0.91255	0.92824	0.90584	0.97372	0.8433	0.81001	0.8634	0.97792	0.7092	0.98466	0.99698	0.98814	0.91945	0.99265	NA	0.97952	0.07535	0.59557	0.98113	0.81449	0.96296	0.43844	0.57225	0.90042	0.89411	0.99981	0.81813	0.94692	0.94926	0.97102	0.74766	0.41029
1	45508974	G	A	W	X	rs398124295	1	45974646	203;146	MMACHC	ENSG00000132763;ENSG00000132763	c.608G>A;c.437G>A	p.W203X;p.W146X	c.608G>A;c.437G>A	p.Trp203*;p.Trp146*	c.608G>A;c.437G>A	p.Trp203Ter;p.Trp146Ter	NA	NA	NA	NA	0.62929	0.81001	NA	NA	NA	0.73375	NA	NA	NA	NA	NA	NA	NA	NA	NA	0.91355	0.97656	NA	NA	0.98857	0.98816	0.5587	0.84785	0.4682	0.97604	0.97343	0.74766	0.41029
1	45508975	G	A	W	X	rs587776889	1	45974647	203;146	MMACHC	ENSG00000132763;ENSG00000132763	c.609G>A;c.438G>A	p.W203X;p.W146X	c.609G>A;c.438G>A	p.Trp203*;p.Trp146*	c.609G>A;c.438G>A	p.Trp203Ter;p.Trp146Ter	NA	NA	NA	NA	0.62929	0.81001	NA	NA	NA	0.73375	NA	NA	NA	NA	NA	NA	NA	NA	NA	0.87668	0.97656	NA	NA	0.98565	0.98366	0.4915	0.68247	0.27462	0.94527	0.92129	0.74766	0.41029
1	45508981	C	A	Y	X	rs747527726	1	45974653	205;148	MMACHC	ENSG00000132763;ENSG00000132763	c.615C>A;c.444C>A	p.Y205X;p.Y148X	c.615C>A;c.444C>A	p.Tyr205*;p.Tyr148*	c.615C>A;c.444C>A	p.Tyr205Ter;p.Tyr148Ter	NA	NA	NA	NA	0.8433	0.81001	NA	NA	NA	0.76296	NA	NA	NA	NA	NA	NA	NA	NA	NA	0.97692	0.97656	NA	NA	0.97286	0.97517	0.76633	0.69843	0.41592	0.77314	0.69626	0.51787	0.41029
1	45508981	C	G	Y	X	rs747527726	1	45974653	205;148	MMACHC	ENSG00000132763;ENSG00000132763	c.615C>G;c.444C>G	p.Y205X;p.Y148X	c.615C>G;c.444C>G	p.Tyr205*;p.Tyr148*	c.615C>G;c.444C>G	p.Tyr205Ter;p.Tyr148Ter	NA	NA	NA	NA	0.8433	0.81001	NA	NA	NA	0.76296	NA	NA	NA	NA	NA	NA	NA	NA	NA	0.93217	0.97656	NA	NA	0.97366	0.97517	0.77192	0.70458	0.41592	0.77314	0.69626	0.51787	0.41029
1	45508983	G	A	R	Q	rs371753672	1	45974655	206;149	MMACHC	ENSG00000132763;ENSG00000132763	c.617G>A;c.446G>A	p.R206Q;p.R149Q	c.617G>A;c.446G>A	p.Arg206Gln;p.Arg149Gln	c.617G>A;c.446G>A	p.Arg206Gln;p.Arg149Gln	0.91255	0.92824	0.90584	0.92359	0.8433	0.81001	0.86592	0.98959	0.7092	0.96758	0.99082	0.99339	0.9712	0.99578	NA	0.97671	0.06699	0.33767	0.98086	0.83074	0.96317	0.40246	0.47089	0.9026	0.90599	0.99951	0.9359	0.92792	0.94926	0.97057	0.74766	0.41029
1	45509032	C	A	Y	X	rs201266016	1	45974704	222;165	MMACHC	ENSG00000132763;ENSG00000132763	c.666C>A;c.495C>A	p.Y222X;p.Y165X	c.666C>A;c.495C>A	p.Tyr222*;p.Tyr165*	c.666C>A;c.495C>A	p.Tyr222Ter;p.Tyr165Ter	NA	NA	NA	NA	0.8433	0.81001	NA	NA	NA	0.77978	NA	NA	NA	NA	NA	NA	NA	NA	NA	0.93617	0.97656	NA	NA	0.96598	0.972	0.77068	0.65965	0.50058	0.7066	0.61864	0.4811	0.41029
1	46189458	G	C	S	X	rs200471699	1	46655130	632	POMGNT1	ENSG00000085998	c.1895C>G	p.S632X	c.1895C>G	p.Ser632*	c.1895C>G	p.Ser632Ter	NA	NA	NA	NA	NA	0.81001	NA	NA	NA	0.85343	NA	NA	NA	NA	NA	NA	NA	NA	NA	0.54712	0.54123	NA	NA	0.53091	0.56841	0.74634	0.82603	0.98734	0.69972	0.78459	0.74766	0.92422
1	46192132	C	G	G	A	rs886037948	1	46657804	502;502	POMGNT1	ENSG00000085998;ENSG00000085998	c.1505G>C;c.1505G>C	p.G502A;p.G502A	c.1505G>C;c.1505G>C	p.Gly502Ala;p.Gly502Ala	c.1505G>C;c.1505G>C	p.Gly502Ala;p.Gly502Ala	0.91255	0.92824	0.90584	0.88582	0.8433	0.81001	0.93219	0.90679	0.84811	0.95956	0.95992	0.96261	0.88991	0.96444	0.98673	0.98166	0.71493	0.92195	0.99796	0.93939	0.93862	0.63324	0.92384	0.5809	0.64738	0.92489	0.74808	0.92687	0.95435	0.97409	0.74766	0.73137
1	46192159	G	C	P	R	rs28942068	1	46657831	493;493	POMGNT1	ENSG00000085998;ENSG00000085998	c.1478C>G;c.1478C>G	p.P493R;p.P493R	c.1478C>G;c.1478C>G	p.Pro493Arg;p.Pro493Arg	c.1478C>G;c.1478C>G	p.Pro493Arg;p.Pro493Arg	0.91255	0.92824	0.90584	0.97372	0.8433	0.81001	0.9346	0.90272	0.97121	0.99822	0.96939	0.96795	0.96792	0.9755	0.99208	0.98834	0.71442	0.84889	0.99778	0.94126	0.94049	0.96745	0.88325	0.67992	0.67126	0.94457	0.80315	0.89549	0.98033	0.99318	0.74766	0.73137
1	46192175	G	A	R	X	rs727504103	1	46657847	488;488	POMGNT1	ENSG00000085998;ENSG00000085998	c.1462C>T;c.1462C>T	p.R488X;p.R488X	c.1462C>T;c.1462C>T	p.Arg488*;p.Arg488*	c.1462C>T;c.1462C>T	p.Arg488Ter;p.Arg488Ter	NA	NA	NA	NA	0.62929	0.81001	NA	NA	NA	0.92784	NA	NA	NA	NA	NA	NA	NA	NA	NA	0.99412	0.99401	NA	NA	0.98384	0.98586	0.87131	0.55689	0.34212	0.81151	0.74131	0.31047	0.73137
1	46192212	C	T	W	X	rs267606961	1	46657884	475;475	POMGNT1	ENSG00000085998;ENSG00000085998	c.1425G>A;c.1425G>A	p.W475X;p.W475X	c.1425G>A;c.1425G>A	p.Trp475*;p.Trp475*	c.1425G>A;c.1425G>A	p.Trp475Ter;p.Trp475Ter	NA	NA	NA	NA	0.8433	0.81001	NA	NA	NA	0.87157	NA	NA	NA	NA	NA	NA	NA	NA	NA	0.99412	0.99401	NA	NA	0.99525	0.99744	0.63169	0.76234	0.38141	0.95405	0.94736	0.74766	0.73137
1	46192396	C	T	R	H	rs150877512	1	46658068	442;442	POMGNT1	ENSG00000085998;ENSG00000085998	c.1325G>A;c.1325G>A	p.R442H;p.R442H	c.1325G>A;c.1325G>A	p.Arg442His;p.Arg442His	c.1325G>A;c.1325G>A	p.Arg442His;p.Arg442His	0.91255	0.92824	0.90584	0.97372	0.8433	0.81001	0.9346	0.88611	0.79482	0.9967	0.96698	0.96115	0.8708	0.9608	NA	0.97622	0.74438	0.7876	0.99702	0.90841	0.93415	0.91815	0.95349	0.66926	0.74752	0.99767	0.67976	0.6843	0.93112	0.93618	0.74766	0.73137
1	46193599	G	A	Q	X	NA	1	46659271	331;331	POMGNT1	ENSG00000085998;ENSG00000085998	c.991C>T;c.991C>T	p.Q331X;p.Q331X	c.991C>T;c.991C>T	p.Gln331*;p.Gln331*	c.991C>T;c.991C>T	p.Gln331Ter;p.Gln331Ter	NA	NA	NA	NA	0.55875	0.81001	NA	NA	NA	0.96984	NA	NA	NA	NA	NA	NA	NA	NA	NA	0.99412	0.99401	NA	NA	0.99056	0.99019	0.87839	0.79276	0.4117	0.95983	0.9462	0.74766	0.73137
1	46193874	G	A	R	X	rs386834039	1	46659546	311;311	POMGNT1	ENSG00000085998;ENSG00000085998	c.931C>T;c.931C>T	p.R311X;p.R311X	c.931C>T;c.931C>T	p.Arg311*;p.Arg311*	c.931C>T;c.931C>T	p.Arg311Ter;p.Arg311Ter	NA	NA	NA	NA	0.8433	0.81001	NA	NA	NA	0.9455	NA	NA	NA	NA	NA	NA	NA	NA	NA	0.99412	0.99401	NA	NA	0.97328	0.96903	0.52471	0.4522	0.32644	0.61551	0.52585	0.26116	0.73137
1	46194293	A	C	I	S	rs200863680	1	46659965	287;287	POMGNT1	ENSG00000085998;ENSG00000085998	c.860T>G;c.860T>G	p.I287S;p.I287S	c.860T>G;c.860T>G	p.Ile287Ser;p.Ile287Ser	c.860T>G;c.860T>G	p.Ile287Ser;p.Ile287Ser	0.7849	0.83351	0.61118	0.5689	0.8433	0.81001	0.62545	0.83072	0.76254	0.90476	0.87584	0.88433	0.87926	0.8705	NA	0.97157	0.73903	0.41958	0.93986	0.78549	0.88292	0.64336	0.89615	0.70178	0.67928	0.56957	0.55629	0.75643	0.77931	0.80632	0.74766	0.99735
1	46194853	G	A	R	X	rs386834034	1	46660525	215;215	POMGNT1	ENSG00000085998;ENSG00000085998	c.643C>T;c.643C>T	p.R215X;p.R215X	c.643C>T;c.643C>T	p.Arg215*;p.Arg215*	c.643C>T;c.643C>T	p.Arg215Ter;p.Arg215Ter	NA	NA	NA	NA	0.62929	0.81001	NA	NA	NA	0.84194	NA	NA	NA	NA	NA	NA	NA	NA	NA	0.94367	0.99401	NA	NA	0.97935	0.98067	0.84228	0.47792	0.21126	0.92502	0.90374	0.74766	0.73137
1	46195834	G	A	R	X	rs1424631447	1	46661506	171;171;171	POMGNT1	ENSG00000085998;ENSG00000085998;ENSG00000085998	c.511C>T;c.511C>T;c.511C>T	p.R171X;p.R171X;p.R171X	c.511C>T;c.511C>T;c.511C>T	p.Arg171*;p.Arg171*;p.Arg171*	c.511C>T;c.511C>T;c.511C>T	p.Arg171Ter;p.Arg171Ter;p.Arg171Ter	NA	NA	NA	NA	0.8433	0.81001	NA	NA	NA	0.9455	NA	NA	NA	NA	NA	NA	NA	NA	NA	0.99412	0.99401	NA	NA	0.96015	0.96219	0.89353	0.44827	0.39068	0.77357	0.69285	0.51787	0.61202
1	46195879	C	T	E	K	rs886037947	1	46661551	156;156;156	POMGNT1	ENSG00000085998;ENSG00000085998;ENSG00000085998	c.466G>A;c.466G>A;c.466G>A	p.E156K;p.E156K;p.E156K	c.466G>A;c.466G>A;c.466G>A	p.Glu156Lys;p.Glu156Lys;p.Glu156Lys	c.466G>A;c.466G>A;c.466G>A	p.Glu156Lys;p.Glu156Lys;p.Glu156Lys	0.50132	0.92824	0.90584	0.86255	0.8433	0.81001	0.67893	0.78427	0.61722	0.97643	0.86507	0.87727	0.7846	0.862	0.5597	0.86949	0.64741	0.98114	0.63035	0.88417	0.8827	0.65531	0.9632	0.65033	0.71355	0.99661	0.60242	0.84894	0.83201	0.87152	0.74766	0.61202
1	46195887	G	C	S	X	rs1048865247	1	46661559	153;153;153	POMGNT1	ENSG00000085998;ENSG00000085998;ENSG00000085998	c.458C>G;c.458C>G;c.458C>G	p.S153X;p.S153X;p.S153X	c.458C>G;c.458C>G;c.458C>G	p.Ser153*;p.Ser153*;p.Ser153*	c.458C>G;c.458C>G;c.458C>G	p.Ser153Ter;p.Ser153Ter;p.Ser153Ter	NA	NA	NA	NA	0.8433	0.81001	NA	NA	NA	0.92667	NA	NA	NA	NA	NA	NA	NA	NA	NA	0.99412	0.99401	NA	NA	0.97491	0.96458	0.57255	0.68558	0.39447	0.94254	0.90753	0.74766	0.61202
1	46196073	A	C	L	R	rs886037949	1	46661745	120;120;120	POMGNT1	ENSG00000085998;ENSG00000085998;ENSG00000085998	c.359T>G;c.359T>G;c.359T>G	p.L120R;p.L120R;p.L120R	c.359T>G;c.359T>G;c.359T>G	p.Leu120Arg;p.Leu120Arg;p.Leu120Arg	c.359T>G;c.359T>G;c.359T>G	p.Leu120Arg;p.Leu120Arg;p.Leu120Arg	0.7849	0.92824	0.90584	0.92359	0.8433	0.53665	0.67893	0.77336	0.7674	0.9926	0.87933	0.86267	0.82233	0.9182	0.8628	0.95931	0.67772	0.95954	0.92189	0.89303	0.89168	0.83229	0.89644	0.72173	0.60535	0.79574	0.86692	0.95381	0.76781	0.74233	0.74766	0.61202
1	46197018	G	A	R	X	rs193919337	1	46662690	63;63;63	POMGNT1	ENSG00000085998;ENSG00000085998;ENSG00000085998	c.187C>T;c.187C>T;c.187C>T	p.R63X;p.R63X;p.R63X	c.187C>T;c.187C>T;c.187C>T	p.Arg63*;p.Arg63*;p.Arg63*	c.187C>T;c.187C>T;c.187C>T	p.Arg63Ter;p.Arg63Ter;p.Arg63Ter	NA	NA	NA	NA	0.42799	0.81001	NA	NA	NA	0.93487	NA	NA	NA	NA	NA	NA	NA	NA	NA	0.99412	0.99401	NA	NA	0.97143	0.94704	0.74873	0.43783	0.4561	0.48922	0.35752	0.40495	0.73137
1	46250097	C	A	P	H	rs121908688	1	46715769	63;63;63	RAD54L	ENSG00000085999;ENSG00000085999;ENSG00000085999	c.188C>A;c.188C>A;.	p.P63H;p.P63H;.	c.188C>A;c.188C>A;c.188C>A	p.Pro63His;p.Pro63His;p.Pro63His	c.188C>A;c.188C>A;c.188C>A	p.Pro63His;p.Pro63His;p.Pro63His	0.22746	0.28032	0.07471	0.1009	0.11179	0.3129	0.04484	0.88066	0.30346	0.25253	0.70578	0.73317	0.36156	0.54769	NA	0.89098	0.16547	0.07878	0.40285	0.26778	0.32945	0.03633	0.23716	0.13107	0.23441	0.0847	0.14103	0.07675	0.13859	0.18122	0.46732	0.73137
1	46267540	G	A	G	R	rs121908690	1	46733212	325;325	RAD54L	ENSG00000085999;ENSG00000085999	c.973G>A;c.973G>A	p.G325R;p.G325R	c.973G>A;c.973G>A	p.Gly325Arg;p.Gly325Arg	c.973G>A;c.973G>A	p.Gly325Arg;p.Gly325Arg	0.91255	0.83351	0.90584	0.97372	0.8433	0.81001	0.99868	0.95826	0.95542	0.99999	0.98964	0.9892	0.85304	0.99676	0.99894	0.99162	0.5769	0.98999	0.99425	0.96307	0.96247	0.98346	0.9917	0.88401	0.90267	0.99824	0.92098	0.84912	0.98717	0.98813	0.74766	0.73137
1	46272758	T	A	V	E	rs121908689	1	46738430	444;444	RAD54L	ENSG00000085999;ENSG00000085999	c.1331T>A;c.1331T>A	p.V444E;p.V444E	c.1331T>A;c.1331T>A	p.Val444Glu;p.Val444Glu	c.1331T>A;c.1331T>A	p.Val444Glu;p.Val444Glu	0.03044	0.13252	0.25247	0.31021	0.8433	0.81001	0.23413	0.763	0.35597	0.78737	0.59874	0.65831	0.59953	0.72246	0.59911	0.81374	0.28638	0.65302	0.81207	0.6818	0.67778	0.46757	0.72634	0.50101	0.52946	0.19775	0.62892	0.70788	0.34149	0.40924	0.3615	0.52595
1	47251285	G	A	Q	X	rs121918609	1	47716957	1239;1193;1240;1222	STIL	ENSG00000123473;ENSG00000123473;ENSG00000123473;ENSG00000123473	c.3715C>T;c.3577C>T;c.3718C>T;c.3664C>T	p.Q1239X;p.Q1193X;p.Q1240X;p.Q1222X	c.3715C>T;c.3577C>T;c.3718C>T;c.3664C>T	p.Gln1239*;p.Gln1193*;p.Gln1240*;p.Gln1222*	c.3715C>T;c.3577C>T;c.3718C>T;c.3664C>T	p.Gln1239Ter;p.Gln1193Ter;p.Gln1240Ter;p.Gln1222Ter	NA	NA	NA	NA	0.19816	0.81001	NA	NA	NA	0.57006	NA	NA	NA	NA	NA	NA	NA	NA	NA	0.94003	0.93926	NA	NA	0.99257	0.98236	0.74873	0.75278	0.1964	0.95855	0.93086	0.74766	0.73137
1	47269857	A	C	L	W	rs398122976	1	47735529	798;751;798;798;751	STIL	ENSG00000123473;ENSG00000123473;ENSG00000123473;ENSG00000123473;ENSG00000123473	c.2393T>G;c.2252T>G;c.2393T>G;c.2393T>G;.	p.L798W;p.L751W;p.L798W;p.L798W;.	c.2393T>G;c.2252T>G;c.2393T>G;c.2393T>G;c.2252T>G	p.Leu798Trp;p.Leu751Trp;p.Leu798Trp;p.Leu798Trp;p.Leu751Trp	c.2393T>G;c.2252T>G;c.2393T>G;c.2393T>G;c.2252T>G	p.Leu798Trp;p.Leu751Trp;p.Leu798Trp;p.Leu798Trp;p.Leu751Trp	0.91255	0.83351	0.90584	0.97372	0.8433	0.54805	0.79925	0.72678	0.7698	0.94077	0.83774	0.81401	0.82302	0.80298	0.47501	0.88422	0.59325	0.66122	0.92483	0.88733	0.8859	0.91939	0.63771	0.7909	0.74919	0.30628	0.70005	0.60228	0.76805	0.74617	0.24487	0.92422
1	47300146	G	A	Q	X	NA	1	47765818	154;154;154;154;154	STIL	ENSG00000123473;ENSG00000123473;ENSG00000123473;ENSG00000123473;ENSG00000123473	c.460C>T;c.460C>T;c.460C>T;c.460C>T;.	p.Q154X;p.Q154X;p.Q154X;p.Q154X;.	c.460C>T;c.460C>T;c.460C>T;c.460C>T;c.460C>T	p.Gln154*;p.Gln154*;p.Gln154*;p.Gln154*;p.Gln154*	c.460C>T;c.460C>T;c.460C>T;c.460C>T;c.460C>T	p.Gln154Ter;p.Gln154Ter;p.Gln154Ter;p.Gln154Ter;p.Gln154Ter	NA	NA	NA	NA	0.55875	0.81001	NA	NA	NA	0.9337	NA	NA	NA	NA	NA	NA	NA	NA	NA	0.99412	0.99401	NA	NA	0.99379	0.98183	0.94815	0.56638	0.11127	0.85022	0.72814	0.1668	0.92422
1	47416622	G	A	E	K	rs1057518738	1	47882294	103	FOXE3	ENSG00000186790	c.307G>A	p.E103K	c.307G>A	p.Glu103Lys	c.307G>A	p.Glu103Lys	0.59928	0.46862	0.66517	0.62173	0.37945	0.81001	0.18542	0.95629	0.57435	0.33469	0.95031	0.94687	0.99099	0.87636	0.52088	0.82764	NA	0.95372	0.9391	0.69381	0.6899	0.69149	0.85148	0.81449	0.69955	0.93368	0.66979	0.5791	0.56422	0.51062	0.74766	0.09132
1	47417035	C	A	C	X	rs80358194	1	47882707	240	FOXE3	ENSG00000186790	c.720C>A	p.C240X	c.720C>A	p.Cys240*	c.720C>A	p.Cys240Ter	NA	NA	NA	NA	0.02308	0.81001	NA	NA	NA	0.34444	NA	NA	NA	NA	NA	NA	NA	NA	NA	0.83997	0.96539	NA	NA	0.96459	0.96239	0.44967	0.20835	0.07838	0.58268	0.40336	0.32756	0.34471
1	47417274	G	T	X	L	rs387906793	1	47882946	320	FOXE3	ENSG00000186790	c.959G>T	p.X320L	c.959G>T	p.Ter320Leuext*?	c.959G>T	p.Ter320LeuextTer72	NA	NA	NA	NA	NA	0.08975	NA	NA	NA	0.01911	NA	NA	NA	NA	NA	NA	NA	NA	NA	0.28757	0.2779	NA	NA	0.25259	0.17615	0.20616	0.52428	NA	0.82093	0.68008	0.74766	0.03914
1	52375574	C	T	R	Q	rs387906828	1	52841246	720;720	ORC1	ENSG00000085840;ENSG00000085840	c.2159G>A;c.2159G>A	p.R720Q;p.R720Q	c.2159G>A;c.2159G>A	p.Arg720Gln;p.Arg720Gln	c.2159G>A;c.2159G>A	p.Arg720Gln;p.Arg720Gln	0.91255	0.92824	0.90584	0.97372	0.8433	0.81001	0.97772	0.6463	0.73893	0.91852	0.9004	0.85991	0.91283	0.88069	NA	0.92516	0.61295	0.75221	0.78469	0.75634	0.8828	0.96394	0.96434	0.82062	0.91729	0.99981	0.83799	0.7169	0.96168	0.96653	0.74766	0.73137
1	52383437	G	A	R	W	rs201253919	1	52849109	666;666	ORC1	ENSG00000085840;ENSG00000085840	c.1996C>T;c.1996C>T	p.R666W;p.R666W	c.1996C>T;c.1996C>T	p.Arg666Trp;p.Arg666Trp	c.1996C>T;c.1996C>T	p.Arg666Trp;p.Arg666Trp	0.91255	0.83351	0.90584	0.97372	0.8433	0.81001	0.89746	0.97126	0.95045	0.96531	0.98964	0.98552	0.93894	0.97252	NA	0.98824	0.59319	0.73515	0.93512	0.89131	0.95268	0.74354	0.92475	0.87589	0.90783	0.97576	0.42397	0.62819	0.81402	0.77257	0.17255	0.52595
1	52397707	T	C	E	G	rs387906826	1	52863379	127;127	ORC1	ENSG00000085840;ENSG00000085840	c.380A>G;c.380A>G	p.E127G;p.E127G	c.380A>G;c.380A>G	p.Glu127Gly;p.Glu127Gly	c.380A>G;c.380A>G	p.Glu127Gly;p.Glu127Gly	0.68238	0.7415	0.77913	0.73362	0.52346	0.50806	0.66631	0.85943	0.67359	0.46928	0.89522	0.90079	0.89155	0.92642	0.78427	0.92976	0.60855	0.29895	0.84833	0.7793	0.77642	0.64436	0.37642	0.68374	0.64519	0.97875	0.49036	0.39738	0.65713	0.60624	0.31316	0.73137
1	52397821	A	G	F	S	rs387906827	1	52863493	89;89	ORC1	ENSG00000085840;ENSG00000085840	c.266T>C;c.266T>C	p.F89S;p.F89S	c.266T>C;c.266T>C	p.Phe89Ser;p.Phe89Ser	c.266T>C;c.266T>C	p.Phe89Ser;p.Phe89Ser	0.72154	0.79402	0.64738	0.67921	0.8433	0.58761	0.77586	0.8783	0.79659	0.78262	0.91354	0.91437	0.94478	0.98367	0.93326	0.95234	0.69027	0.55312	0.91019	0.90644	0.90527	0.76903	0.28627	0.63164	0.72693	0.92143	0.63599	0.49752	0.67631	0.64781	0.39007	0.52595
1	52687970	C	A	S	I	NA	1	53153642	149	COA7	ENSG00000162377	c.446G>T	p.S149I	c.446G>T	p.Ser149Ile	c.446G>T	p.Ser149Ile	0.65419	0.53426	0.90584	0.8317	0.8433	0.81001	0.90961	0.53302	0.7674	0.90932	0.76102	0.7272	0.68607	0.86047	0.84865	0.85701	0.60675	0.42563	0.30495	0.82986	0.82765	0.75356	0.66396	0.71438	0.80661	0.7713	0.56868	0.70818	0.89415	0.91168	0.37148	0.73137
1	52688006	T	C	Y	C	rs961876891	1	53153678	137	COA7	ENSG00000162377	c.410A>G	p.Y137C	c.410A>G	p.Tyr137Cys	c.410A>G	p.Tyr137Cys	0.31682	0.76473	0.28923	0.35748	0.8433	0.81001	0.82803	0.56446	0.74661	0.93135	0.67737	0.64639	0.58424	0.78658	0.74874	0.66984	0.39917	0.58512	0.29689	0.82496	0.8227	0.74115	0.71908	0.52042	0.52612	0.54269	0.67939	0.88472	0.61352	0.67656	0.74766	0.83141
1	52698310	T	C	D	G	rs780572767	1	53163982	6	COA7	ENSG00000162377	c.17A>G	p.D6G	c.17A>G	p.Asp6Gly	c.17A>G	p.Asp6Gly	0.53172	0.46406	0.4719	0.39041	0.62929	0.51612	0.75005	0.52642	0.70674	0.44952	0.41781	0.41865	0.61482	0.45174	0.22995	0.60454	0.38534	0.36914	0.31284	0.50311	0.49652	0.81006	0.57812	0.54876	0.56256	0.52985	0.9391	0.71005	0.49105	0.4843	0.98316	0.08003
1	53197092	C	A	P	H	rs28936375	1	53662764	50;50;50;50;50;50	CPT2	ENSG00000157184;ENSG00000157184;ENSG00000157184;ENSG00000157184;ENSG00000157184;ENSG00000157184	c.149C>A;c.149C>A;c.149C>A;c.149C>A;c.149C>A;c.149C>A	p.P50H;p.P50H;p.P50H;p.P50H;p.P50H;p.P50H	c.149C>A;c.149C>A;c.149C>A;c.149C>A;c.149C>A;c.149C>A	p.Pro50His;p.Pro50His;p.Pro50His;p.Pro50His;p.Pro50His;p.Pro50His	c.149C>A;c.149C>A;c.149C>A;c.149C>A;c.149C>A;c.149C>A	p.Pro50His;p.Pro50His;p.Pro50His;p.Pro50His;p.Pro50His;p.Pro50His	0.7849	0.72224	0.90584	0.8111	0.8433	0.81001	0.98048	0.96594	0.92825	0.72746	0.99678	0.98677	NA	0.9917	0.9846	0.99768	0.54387	0.5896	0.95356	0.86532	0.95621	0.34039	0.61484	0.84187	0.88122	0.81074	0.45385	0.68219	0.91185	0.88145	0.74766	0.08003
1	53210312	A	G	D	G	rs74315300	1	53675984	213;213;213;213;213	CPT2	ENSG00000157184;ENSG00000157184;ENSG00000157184;ENSG00000157184;ENSG00000157184	c.638A>G;c.638A>G;c.638A>G;c.638A>G;c.638A>G	p.D213G;p.D213G;p.D213G;p.D213G;p.D213G	c.638A>G;c.638A>G;c.638A>G;c.638A>G;c.638A>G	p.Asp213Gly;p.Asp213Gly;p.Asp213Gly;p.Asp213Gly;p.Asp213Gly	c.638A>G;c.638A>G;c.638A>G;c.638A>G;c.638A>G	p.Asp213Gly;p.Asp213Gly;p.Asp213Gly;p.Asp213Gly;p.Asp213Gly	0.91255	0.70582	0.90584	0.97372	0.8433	0.81001	0.95518	0.90147	0.91436	0.98563	0.95707	0.95861	0.92197	0.95608	0.99157	0.99785	0.57225	0.80511	0.95135	0.94155	0.94078	0.92312	0.91515	0.86401	0.84826	0.92229	0.91431	0.94966	0.88654	0.88828	0.74766	0.73137
1	53210315	T	C	M	T	rs515726174	1	53675987	214;214;214;214;214	CPT2	ENSG00000157184;ENSG00000157184;ENSG00000157184;ENSG00000157184;ENSG00000157184	c.641T>C;c.641T>C;c.641T>C;c.641T>C;c.641T>C	p.M214T;p.M214T;p.M214T;p.M214T;p.M214T	c.641T>C;c.641T>C;c.641T>C;c.641T>C;c.641T>C	p.Met214Thr;p.Met214Thr;p.Met214Thr;p.Met214Thr;p.Met214Thr	c.641T>C;c.641T>C;c.641T>C;c.641T>C;c.641T>C	p.Met214Thr;p.Met214Thr;p.Met214Thr;p.Met214Thr;p.Met214Thr	0.91255	0.92824	0.70673	0.88582	0.8433	0.81001	0.92816	0.91643	0.85844	0.99181	0.96991	0.96515	0.92755	0.97252	0.9982	0.99882	0.54668	0.81041	0.92201	0.94165	0.94088	0.86141	0.58869	0.73757	0.72693	0.60091	0.83998	0.93327	0.91124	0.91579	0.74766	0.73137
1	53210570	G	A	W	X	NA	1	53676242	299;299;299;299;299	CPT2	ENSG00000157184;ENSG00000157184;ENSG00000157184;ENSG00000157184;ENSG00000157184	c.896G>A;c.896G>A;c.896G>A;c.896G>A;c.896G>A	p.W299X;p.W299X;p.W299X;p.W299X;p.W299X	c.896G>A;c.896G>A;c.896G>A;c.896G>A;c.896G>A	p.Trp299*;p.Trp299*;p.Trp299*;p.Trp299*;p.Trp299*	c.896G>A;c.896G>A;c.896G>A;c.896G>A;c.896G>A	p.Trp299Ter;p.Trp299Ter;p.Trp299Ter;p.Trp299Ter;p.Trp299Ter	NA	NA	NA	NA	0.8433	0.81001	NA	NA	NA	0.90363	NA	NA	NA	NA	NA	NA	NA	NA	NA	0.99412	0.99401	NA	NA	0.98542	0.98456	0.80112	0.98423	0.41483	0.95924	0.95121	0.74766	0.92422
1	53210657	A	G	D	G	rs515726175	1	53676329	328;328;328;328;328	CPT2	ENSG00000157184;ENSG00000157184;ENSG00000157184;ENSG00000157184;ENSG00000157184	c.983A>G;c.983A>G;c.983A>G;c.983A>G;c.983A>G	p.D328G;p.D328G;p.D328G;p.D328G;p.D328G	c.983A>G;c.983A>G;c.983A>G;c.983A>G;c.983A>G	p.Asp328Gly;p.Asp328Gly;p.Asp328Gly;p.Asp328Gly;p.Asp328Gly	c.983A>G;c.983A>G;c.983A>G;c.983A>G;c.983A>G	p.Asp328Gly;p.Asp328Gly;p.Asp328Gly;p.Asp328Gly;p.Asp328Gly	0.91255	0.92824	0.90584	0.97372	0.8433	0.81001	0.98444	0.95422	0.91868	0.9941	0.99757	0.98491	0.9385	0.99919	0.99726	0.99537	0.57225	0.55571	0.9625	0.94444	0.96232	0.97194	0.89563	0.80556	0.77644	0.92576	0.79471	0.8322	0.95271	0.95137	0.35467	0.92422
1	53210819	G	A	R	K	rs515726176	1	53676491	382;382;382;382;382	CPT2	ENSG00000157184;ENSG00000157184;ENSG00000157184;ENSG00000157184;ENSG00000157184	c.1145G>A;c.1145G>A;c.1145G>A;c.1145G>A;c.1145G>A	p.R382K;p.R382K;p.R382K;p.R382K;p.R382K	c.1145G>A;c.1145G>A;c.1145G>A;c.1145G>A;c.1145G>A	p.Arg382Lys;p.Arg382Lys;p.Arg382Lys;p.Arg382Lys;p.Arg382Lys	c.1145G>A;c.1145G>A;c.1145G>A;c.1145G>A;c.1145G>A	p.Arg382Lys;p.Arg382Lys;p.Arg382Lys;p.Arg382Lys;p.Arg382Lys	0.91255	0.58613	0.68779	0.78936	0.8433	0.58761	0.93507	0.88767	0.59389	0.95725	0.95935	0.95066	0.91227	0.95426	0.98707	0.99915	0.52107	0.59592	0.94512	0.93977	0.939	0.91741	0.7223	0.8112	0.72354	0.80044	0.95802	0.92828	0.927	0.93358	0.74766	0.92422
1	53211034	G	T	E	X	rs74315299	1	53676706	454;454;454;454;454	CPT2	ENSG00000157184;ENSG00000157184;ENSG00000157184;ENSG00000157184;ENSG00000157184	c.1360G>T;c.1360G>T;c.1360G>T;c.1360G>T;c.1360G>T	p.E454X;p.E454X;p.E454X;p.E454X;p.E454X	c.1360G>T;c.1360G>T;c.1360G>T;c.1360G>T;c.1360G>T	p.Glu454*;p.Glu454*;p.Glu454*;p.Glu454*;p.Glu454*	c.1360G>T;c.1360G>T;c.1360G>T;c.1360G>T;c.1360G>T	p.Glu454Ter;p.Glu454Ter;p.Glu454Ter;p.Glu454Ter;p.Glu454Ter	NA	NA	NA	NA	0.55875	0.81001	NA	NA	NA	0.83473	NA	NA	NA	NA	NA	NA	NA	NA	NA	0.99412	0.99401	NA	NA	0.98348	0.97597	0.84382	0.95751	0.40748	0.87525	0.81199	0.44398	0.92422
1	53211185	C	T	P	L	rs368311455	1	53676857	504;504;504;504;504	CPT2	ENSG00000157184;ENSG00000157184;ENSG00000157184;ENSG00000157184;ENSG00000157184	c.1511C>T;c.1511C>T;c.1511C>T;c.1511C>T;c.1511C>T	p.P504L;p.P504L;p.P504L;p.P504L;p.P504L	c.1511C>T;c.1511C>T;c.1511C>T;c.1511C>T;c.1511C>T	p.Pro504Leu;p.Pro504Leu;p.Pro504Leu;p.Pro504Leu;p.Pro504Leu	c.1511C>T;c.1511C>T;c.1511C>T;c.1511C>T;c.1511C>T	p.Pro504Leu;p.Pro504Leu;p.Pro504Leu;p.Pro504Leu;p.Pro504Leu	0.72154	0.76473	0.90584	0.92359	0.8433	0.81001	0.89537	0.89627	0.95366	0.97535	0.96021	0.95482	0.80391	0.9648	NA	0.99655	0.52515	0.64929	0.89911	0.85942	0.93305	0.62868	0.96026	0.6695	0.63508	0.95653	0.89343	0.91686	0.80895	0.73655	0.74766	0.52595
1	53213509	C	T	R	C	rs74315293	1	53679181	631;608;643;196;620	CPT2	ENSG00000157184;ENSG00000157184;ENSG00000157184;ENSG00000157184;ENSG00000157184	c.1891C>T;c.1822C>T;c.1927C>T;c.586C>T;c.1858C>T	p.R631C;p.R608C;p.R643C;p.R196C;p.R620C	c.1891C>T;c.1822C>T;c.1927C>T;c.586C>T;c.1858C>T	p.Arg631Cys;p.Arg608Cys;p.Arg643Cys;p.Arg196Cys;p.Arg620Cys	c.1891C>T;c.1822C>T;c.1927C>T;c.586C>T;c.1858C>T	p.Arg631Cys;p.Arg608Cys;p.Arg643Cys;p.Arg196Cys;p.Arg620Cys	0.65419	0.64786	0.90584	0.78396	0.8433	0.81001	0.88382	0.89822	0.72932	0.86618	0.94073	0.94564	0.81025	0.94876	0.96683	0.963	0.28649	0.28459	0.94252	0.80952	0.91949	0.52552	0.83469	0.84853	0.9088	0.97426	0.70622	0.7504	0.89711	0.91625	0.32449	0.52595
[truncated: 34,407 more rows]
[truncated: 63 more columns]
