# Supplementary material for: An expanded phenotype centric benchmark of variant prioritisation tools
Source: Hum Mutat. 2022 Mar 9;43(5):539–46. doi: 10.1002/humu.24362 (PMC9313608; doi:10.1002/humu.24362)
Supplement: Supplementary file 3 — Supporting information. [file HUMU-43-539-s006.zip › Supplementary_Data_File_S3.xlsx]

## Sheet: Supplementary_Data_File_S3
chr	pos.1.based.	ref	alt	aaref	aaalt	rs_dbSNP151	hg19_chr	hg19_pos.1.based.	aapos	Gene	Ensembl_geneid	HGVSc_ANNOVAR	HGVSp_ANNOVAR	HGVSc_snpEff	HGVSp_snpEff	HGVSc_VEP	HGVSp_VEP	SIFT_converted_rankscore	SIFT4G_converted_rankscore	Polyphen2_HDIV_rankscore	Polyphen2_HVAR_rankscore	LRT_converted_rankscore	MutationTaster_converted_rankscore	MutationAssessor_rankscore	FATHMM_converted_rankscore	PROVEAN_converted_rankscore	VEST4_rankscore	MetaSVM_rankscore	MetaLR_rankscore	M.CAP_rankscore	REVEL_rankscore	MutPred_rankscore	MVP_rankscore	MPC_rankscore	PrimateAI_rankscore	DEOGEN2_rankscore	BayesDel_addAF_rankscore	BayesDel_noAF_rankscore	ClinPred_rankscore	LIST.S2_rankscore	CADD_raw_rankscore	CADD_raw_rankscore_hg19	DANN_rankscore	fathmm.MKL_coding_rankscore	fathmm.XF_coding_rankscore	Eigen.raw_coding_rankscore	Eigen.PC.raw_coding_rankscore	GenoCanyon_rankscore	integrated_fitCons_rankscore
1	69428	T	G	F	C	rs140739101	1	69428	134;113	OR4F5	ENSG00000186092;ENSG00000186092	.;c.338T>G	.;p.F113C	.;c.338T>G	.;p.Phe113Cys	c.401T>G;c.338T>G	p.Phe134Cys;p.Phe113Cys	0.539	0.69154	0.77913	0.76113	0.30029	0.30028	0.64187	0.00481	0.827	0.10483	0.39952	0.00255	NA	0.16033	NA	NA	0.99114	0.21036	0.19787	0.18892	0.17865	0.08378	0.23323	0.62592	0.5216	0.44667	0.29947	0.29138	0.51195	0.41076	0.01202	0.14033
1	69590	T	A	V	D	rs141776804	1	69590	188;167	OR4F5	ENSG00000186092;ENSG00000186092	.;c.500T>A	.;p.V167D	.;c.500T>A	.;p.Val167Asp	c.563T>A;c.500T>A	p.Val188Asp;p.Val167Asp	0.91255	0.92824	0.54666	0.50435	0.40389	0.08975	0.95805	0.00126	0.90178	0.68169	0.37774	0.00255	NA	0.34919	NA	0.54945	0.99941	0.67315	0.20855	0.49724	0.49054	0.2413	0.82456	0.5999	0.34817	0.33243	0.24956	0.35753	0.49002	0.40381	0.01202	0.14033
1	69761	A	T	D	V	rs200505207	1	69761	245;224	OR4F5	ENSG00000186092;ENSG00000186092	.;c.671A>T	.;p.D224V	.;c.671A>T	.;p.Asp224Val	c.734A>T;c.671A>T	p.Asp245Val;p.Asp224Val	0.56456	0.3571	0.33059	0.38155	0.08698	0.08975	0.13142	0.00119	0.49846	0.04426	0.02082	0.00011	NA	0.06892	NA	NA	0.96158	0.04082	0.1048	0.006	0.0661	0.00184	0.00527	0.19712	0.19042	0.21255	0.06793	0.07368	0.12175	0.10924	0.01202	0.14033
1	966543	C	A	S	R	rs149741186	1	901923	4;4;4	PLEKHN1	ENSG00000187583;ENSG00000187583;ENSG00000187583	c.12C>A;c.12C>A;c.12C>A	p.S4R;p.S4R;p.S4R	c.12C>A;c.12C>A;c.12C>A	p.Ser4Arg;p.Ser4Arg;p.Ser4Arg	c.12C>A;c.12C>A;c.12C>A	p.Ser4Arg;p.Ser4Arg;p.Ser4Arg	0.39575	0.40747	0.77913	0.69102	0.27499	0.4001	0.1902	0.46028	0.55181	0.61002	0.31459	0.2828	NA	0.30588	NA	0.66117	0.05486	0.60526	0.0791	0.00226	0.16101	0.01441	0.51512	0.55686	0.65588	0.83409	0.30426	0.31457	0.58438	0.58011	0.74766	0.32371
1	966748	C	T	A	V	rs28499371	1	902128	43;43;43	PLEKHN1	ENSG00000187583;ENSG00000187583;ENSG00000187583	c.128C>T;c.128C>T;c.128C>T	p.A43V;p.A43V;p.A43V	c.128C>T;c.128C>T;c.128C>T	p.Ala43Val;p.Ala43Val;p.Ala43Val	c.128C>T;c.128C>T;c.128C>T	p.Ala43Val;p.Ala43Val;p.Ala43Val	0.35537	0.57104	0.29916	0.27542	0.13178	0.08975	0.28011	0.51952	0.39503	0.20528	0.07387	0.00222	NA	0.02902	NA	NA	0.01305	0.26606	0.12184	0.00026	0.0769	0.00109	0.19565	0.17929	0.19157	0.68206	0.13863	0.22516	0.13309	0.13695	0.74766	0.32371
1	973842	G	A	A	T	rs56185812	1	909222	482;534;447;47	PLEKHN1	ENSG00000187583;ENSG00000187583;ENSG00000187583;ENSG00000187583	c.1444G>A;c.1600G>A;c.1339G>A;.	p.A482T;p.A534T;p.A447T;.	c.1444G>A;c.1600G>A;c.1339G>A;c.139G>A	p.Ala482Thr;p.Ala534Thr;p.Ala447Thr;p.Ala47Thr	c.1444G>A;c.1600G>A;c.1339G>A;c.139G>A	p.Ala482Thr;p.Ala534Thr;p.Ala447Thr;p.Ala47Thr	0.539	0.43159	0.42542	0.42645	0.2904	0.08975	0.12951	0.58176	0.25332	0.2791	0.01536	0.05994	NA	0.423	NA	0.64355	0.01475	0.28012	0.46498	0.00352	0.22977	0.00161	0.28956	0.27416	0.25131	0.08906	0.29419	0.26462	0.28972	0.26823	0.15807	0.45356
1	973929	T	C	S	P	rs3829738	1	909309	511;563;476;76	PLEKHN1	ENSG00000187583;ENSG00000187583;ENSG00000187583;ENSG00000187583	c.1531T>C;c.1687T>C;c.1426T>C;.	p.S511P;p.S563P;p.S476P;.	c.1531T>C;c.1687T>C;c.1426T>C;c.226T>C	p.Ser511Pro;p.Ser563Pro;p.Ser476Pro;p.Ser76Pro	c.1531T>C;c.1687T>C;c.1426T>C;c.226T>C	p.Ser511Pro;p.Ser563Pro;p.Ser476Pro;p.Ser76Pro	0.19157	0.32144	0.02946	0.04355	0.06019	0.08975	0.16971	0.55945	0.27052	0.12198	0.1603	0.00011	NA	0.08674	NA	NA	0.00885	0.37489	0.29299	0.00033	0.09291	0.00091	0.08501	0.1281	0.03607	0.05081	0.02127	0.12603	0.02553	0.01967	0.34982	0.28877
1	974031	C	A	P	T	rs771451427	1	909411	545;597;510;110	PLEKHN1	ENSG00000187583;ENSG00000187583;ENSG00000187583;ENSG00000187583	c.1633C>A;c.1789C>A;c.1528C>A;.	p.P545T;p.P597T;p.P510T;.	c.1633C>A;c.1789C>A;c.1528C>A;c.328C>A	p.Pro545Thr;p.Pro597Thr;p.Pro510Thr;p.Pro110Thr	c.1633C>A;c.1789C>A;c.1528C>A;c.328C>A	p.Pro545Thr;p.Pro597Thr;p.Pro510Thr;p.Pro110Thr	0.51853	0.58613	0.38659	0.40804	0.32555	0.08975	0.45442	0.49068	0.51319	0.40765	0.254	0.366	NA	0.25183	0.37511	0.4212	0.05213	0.16549	0.46316	0.02056	0.3234	0.02029	0.37327	0.21725	0.20327	0.10293	0.20797	0.1843	0.22315	0.19749	0.20909	0.3313
1	999114	G	A	A	V	rs551966964	1	934494	230;204;172	HES4	ENSG00000188290;ENSG00000188290;ENSG00000188290	c.689C>T;c.611C>T;c.515C>T	p.A230V;p.A204V;p.A172V	c.689C>T;c.611C>T;c.515C>T	p.Ala230Val;p.Ala204Val;p.Ala172Val	c.689C>T;c.611C>T;c.515C>T	p.Ala230Val;p.Ala204Val;p.Ala172Val	0.09291	0.12037	0.02946	0.04355	0.01039	0.08975	0.09354	0.60854	0.11366	0.21319	0.08144	0.31735	NA	0.02325	0.08998	0.15292	0.53832	0.82579	0.07723	0.00332	0.11537	0.00046	0.12628	0.09788	0.1043	0.1927	0.15733	0.1021	0.01243	0.01285	0.74766	0.07067
1	999355	A	C	F	V	rs200527634	1	934735	150;124;92	HES4	ENSG00000188290;ENSG00000188290;ENSG00000188290	c.448T>G;c.370T>G;c.274T>G	p.F150V;p.F124V;p.F92V	c.448T>G;c.370T>G;c.274T>G	p.Phe150Val;p.Phe124Val;p.Phe92Val	c.448T>G;c.370T>G;c.274T>G	p.Phe150Val;p.Phe124Val;p.Phe92Val	0.5748	0.59732	0.51527	0.5637	0.35968	0.58761	0.6217	0.58468	0.89871	0.62273	0.64345	0.65527	NA	0.63947	NA	0.53368	0.87855	0.973	0.47699	0.20947	0.66588	0.13702	0.77539	0.58497	0.50838	0.40329	0.45279	0.62995	0.48195	0.43088	0.74766	0.48094
1	999390	G	A	A	V	rs201391049	1	934770	138;112;80	HES4	ENSG00000188290;ENSG00000188290;ENSG00000188290	c.413C>T;c.335C>T;c.239C>T	p.A138V;p.A112V;p.A80V	c.413C>T;c.335C>T;c.239C>T	p.Ala138Val;p.Ala112Val;p.Ala80Val	c.413C>T;c.335C>T;c.239C>T	p.Ala138Val;p.Ala112Val;p.Ala80Val	0.7849	0.76473	0.70673	0.74843	0.34034	0.81001	0.85499	0.56446	0.7271	0.54671	0.82399	0.75045	NA	0.71391	NA	0.76156	0.86141	0.80518	0.44866	0.18255	0.64089	0.10301	0.87125	0.71804	0.74586	0.97426	0.56933	0.68934	0.76371	0.69245	0.98316	0.48094
1	999394	G	T	R	S	rs375384131	1	934774	137;111;79	HES4	ENSG00000188290;ENSG00000188290;ENSG00000188290	c.409C>A;c.331C>A;c.235C>A	p.R137S;p.R111S;p.R79S	c.409C>A;c.331C>A;c.235C>A	p.Arg137Ser;p.Arg111Ser;p.Arg79Ser	c.409C>A;c.331C>A;c.235C>A	p.Arg137Ser;p.Arg111Ser;p.Arg79Ser	0.46129	0.55341	0.90584	0.78396	0.34365	0.48481	0.66631	0.54728	0.86914	0.58798	0.60908	0.6527	NA	0.65178	NA	0.67471	0.84227	0.74571	0.41791	0.1378	0.60695	0.19865	0.74113	0.58907	0.5679	0.66049	0.31534	0.43429	0.5229	0.44925	0.74766	0.48094
1	999421	C	T	A	T	rs200512735	1	934801	128;102;70	HES4	ENSG00000188290;ENSG00000188290;ENSG00000188290	c.382G>A;c.304G>A;c.208G>A	p.A128T;p.A102T;p.A70T	c.382G>A;c.304G>A;c.208G>A	p.Ala128Thr;p.Ala102Thr;p.Ala70Thr	c.382G>A;c.304G>A;c.208G>A	p.Ala128Thr;p.Ala102Thr;p.Ala70Thr	0.00964	0.01155	0.32288	0.17295	0.037	0.44427	0.03631	0.41392	0.02297	0.05037	0.46129	0.17191	NA	0.11889	NA	0.15978	0.53541	0.72738	0.03101	0.00116	0.09433	0.00029	0.2582	0.13254	0.16555	0.17784	0.21414	0.27232	0.04714	0.05722	0.74766	0.48094
1	1014042	G	A	S	N	rs143888043	1	949422	13;13;21;21	ISG15	ENSG00000187608;ENSG00000187608;ENSG00000187608;ENSG00000187608	c.38G>A;.;c.62G>A;.	p.S13N;.;p.S21N;.	c.38G>A;c.38G>A;c.62G>A;.	p.Ser13Asn;p.Ser13Asn;p.Ser21Asn;.	c.38G>A;c.38G>A;c.62G>A;c.62G>A	p.Ser13Asn;p.Ser13Asn;p.Ser21Asn;p.Ser21Asn	0.03787	0.05825	0.02946	0.01387	0.05318	0.08975	0.02258	0.74371	0.03824	0.06454	0.44915	0.42526	NA	0.28106	NA	0.18263	0.21377	0.15064	0.40091	0.00125	0.09944	0.00011	0.01205	0.01753	0.08339	0.13737	0.05876	0.20797	0.05995	0.06764	0.74766	0.87236
1	1014228	G	A	S	N	rs1921	1	949608	75;75;83;83	ISG15	ENSG00000187608;ENSG00000187608;ENSG00000187608;ENSG00000187608	c.224G>A;.;c.248G>A;.	p.S75N;.;p.S83N;.	c.224G>A;c.224G>A;c.248G>A;.	p.Ser75Asn;p.Ser75Asn;p.Ser83Asn;.	c.224G>A;c.224G>A;c.248G>A;c.248G>A	p.Ser75Asn;p.Ser75Asn;p.Ser83Asn;p.Ser83Asn	0.13971	0.3731	0.15535	0.11217	0.00653	0.08975	0.40776	0.28836	0.26843	0.00407	0.47694	0.00011	NA	0.13297	NA	NA	0.21462	0.14013	0.39424	9e-05	0.02993	0.00038	0.14579	0.04392	0.06002	0.15196	0.14566	0.33944	0.03563	0.03465	0.74766	0.87236
1	1180802	C	T	R	W	rs58991788	1	1116182	233;233;160	TTLL10	ENSG00000162571;ENSG00000162571;ENSG00000162571	c.697C>T;c.697C>T;c.478C>T	p.R233W;p.R233W;p.R160W	c.697C>T;c.697C>T;c.478C>T	p.Arg233Trp;p.Arg233Trp;p.Arg160Trp	c.697C>T;c.697C>T;c.478C>T	p.Arg233Trp;p.Arg233Trp;p.Arg160Trp	0.7849	0.92824	0.90584	0.88582	0.04807	0.38031	0.81869	0.49642	0.93974	0.60495	0.60829	0.52904	NA	0.51539	NA	0.59299	0.24794	0.34948	0.40618	0.01831	0.38458	0.09795	0.29402	0.44953	0.47839	0.79775	0.47768	0.60709	0.35915	0.27441	0.33929	0.45356
1	1180851	T	C	V	A	rs13374146	1	1116231	249;249;176	TTLL10	ENSG00000162571;ENSG00000162571;ENSG00000162571	c.746T>C;c.746T>C;c.527T>C	p.V249A;p.V249A;p.V176A	c.746T>C;c.746T>C;c.527T>C	p.Val249Ala;p.Val249Ala;p.Val176Ala	c.746T>C;c.746T>C;c.527T>C	p.Val249Ala;p.Val249Ala;p.Val176Ala	0.04032	0.0339	0.02946	0.01387	0.24728	0.08975	0.00654	0.42502	0.01641	0.05799	0.38897	0.00011	NA	0.08316	NA	NA	0.03088	0.06436	0.12953	5e-05	0.01657	7e-05	0.01174	0.06089	0.0373	0.01907	0.00474	0.01945	0.01478	0.02258	0.32145	0.3313
1	1184990	C	G	L	V	rs74046640	1	1120370	428;428;355	TTLL10	ENSG00000162571;ENSG00000162571;ENSG00000162571	c.1282C>G;c.1282C>G;c.1063C>G	p.L428V;p.L428V;p.L355V	c.1282C>G;c.1282C>G;c.1063C>G	p.Leu428Val;p.Leu428Val;p.Leu355Val	c.1282C>G;c.1282C>G;c.1063C>G	p.Leu428Val;p.Leu428Val;p.Leu355Val	0.15406	0.52727	0.63424	0.64641	0.53742	0.31135	0.66631	0.05249	0.47344	0.33687	0.02517	0.00585	NA	0.19598	NA	0.32213	0.22987	0.22828	0.00986	0.00065	0.09243	0.02583	0.5464	0.42652	0.46547	0.52776	0.33835	0.36436	0.46353	0.4129	0.32749	0.3313
1	1184997	T	A	M	K	rs116321663	1	1120377	430;430;357	TTLL10	ENSG00000162571;ENSG00000162571;ENSG00000162571	c.1289T>A;c.1289T>A;c.1070T>A	p.M430K;p.M430K;p.M357K	c.1289T>A;c.1289T>A;c.1070T>A	p.Met430Lys;p.Met430Lys;p.Met357Lys	c.1289T>A;c.1289T>A;c.1070T>A	p.Met430Lys;p.Met430Lys;p.Met357Lys	0.02298	0.2121	0.09854	0.04355	0.11316	0.22554	0.0282	0.04494	0.31778	0.16725	0.4554	0.008	NA	0.10108	NA	NA	0.05714	0.04751	0.00107	0.00042	0.03961	0.00027	0.15024	0.16935	0.20747	0.14773	0.30202	0.24791	0.13878	0.20293	0.3139	0.3313
1	1185041	C	T	R	C	rs146121068	1	1120421	445;445;372	TTLL10	ENSG00000162571;ENSG00000162571;ENSG00000162571	c.1333C>T;c.1333C>T;c.1114C>T	p.R445C;p.R445C;p.R372C	c.1333C>T;c.1333C>T;c.1114C>T	p.Arg445Cys;p.Arg445Cys;p.Arg372Cys	c.1333C>T;c.1333C>T;c.1114C>T	p.Arg445Cys;p.Arg445Cys;p.Arg372Cys	0.40832	0.64786	0.3654	0.28435	0.21249	0.31465	0.458	0.05918	0.70674	0.33469	0.07701	0.08173	NA	0.34919	NA	0.31499	0.04724	0.05785	0.0428	0.00645	0.25842	0.05497	0.37025	0.18631	0.28087	0.1944	0.27027	0.22668	0.31496	0.29622	0.34254	0.3313
1	1197558	G	A	G	D	rs2274791	1	1132938	578;578	TTLL10	ENSG00000162571;ENSG00000162571	c.1733G>A;c.1733G>A	p.G578D;p.G578D	c.1733G>A;c.1733G>A	p.Gly578Asp;p.Gly578Asp	c.1733G>A;c.1733G>A	p.Gly578Asp;p.Gly578Asp	0.50676	0.50226	0.24468	0.24832	0.00162	0.08975	0.43825	0.06063	0.24026	0.1714	0.40345	0.00011	NA	0.27591	NA	NA	0.04851	0.76494	0.07033	0.0007	0.15844	0.00187	0.13307	0.20537	0.20656	0.21863	0.04973	0.03161	0.09886	0.10291	0.21521	0.06075
1	1197573	G	A	R	H	rs766057941	1	1132953	583;583	TTLL10	ENSG00000162571;ENSG00000162571	c.1748G>A;c.1748G>A	p.R583H;p.R583H	c.1748G>A;c.1748G>A	p.Arg583His;p.Arg583His	c.1748G>A;c.1748G>A	p.Arg583His;p.Arg583His	0.05826	0.31629	0.02946	0.01387	0.01665	0.08975	0.01383	0.06445	0.16187	0.0672	0.38704	0.02842	NA	0.00175	0.28924	0.0136	0.0315	0.75825	0.02525	0.03328	0.02544	0.01542	0.11093	0.03043	0.01891	0.17481	0.02456	0.04042	0.01116	0.01072	0.20349	0.21443
1	1206444	G	C	T	R	rs11466676	1	1141824	43;43;43	TNFRSF18	ENSG00000186891;ENSG00000186891;ENSG00000186891	c.128C>G;c.128C>G;c.128C>G	p.T43R;p.T43R;p.T43R	c.128C>G;c.128C>G;c.128C>G	p.Thr43Arg;p.Thr43Arg;p.Thr43Arg	c.128C>G;c.128C>G;c.128C>G	p.Thr43Arg;p.Thr43Arg;p.Thr43Arg	0.72154	0.6789	0.59353	0.53983	0.08878	0.08975	0.53506	0.59983	0.57599	0.41459	0.11706	0.00556	NA	0.26539	NA	0.53881	0.15877	0.35173	0.57329	0.00151	0.21043	0.03756	0.23835	0.321	0.32154	0.2291	0.08326	0.07493	0.26203	0.19385	0.38084	0.5555
1	1214100	G	A	R	C	rs35304565	1	1149480	10	TNFRSF4	ENSG00000186827	c.28C>T	p.R10C	c.28C>T	p.Arg10Cys	c.28C>T	p.Arg10Cys	0.59928	0.64786	0.59675	0.39681	0.00817	0.08975	0.22405	0.62918	0.55662	0.17278	0.47717	0.43848	NA	0.33375	NA	0.62094	0.22444	0.3226	0.74689	0.00779	0.29056	0.00413	0.17353	0.20382	0.26229	0.41288	0.09711	0.191	0.20852	0.16631	0.41424	0.18159
1	1228635	C	A	E	D	rs61743559	1	1164015	53;53	SDF4	ENSG00000078808;ENSG00000078808	c.159G>T;c.159G>T	p.E53D;p.E53D	c.159G>T;c.159G>T	p.Glu53Asp;p.Glu53Asp	c.159G>T;c.159G>T	p.Glu53Asp;p.Glu53Asp	0.20912	0.23776	0.19245	0.14941	0.53742	0.43494	0.40313	0.09075	0.09627	0.23506	0.36344	0.03359	NA	0.10822	NA	0.22657	0.34731	0.30091	0.46529	0.00072	0.06305	0.00057	0.34774	0.13976	0.13618	0.38831	0.41444	0.45773	0.15369	0.17212	0.34405	0.73137
1	1228651	A	G	V	A	rs61744664	1	1164031	48;48	SDF4	ENSG00000078808;ENSG00000078808	c.143T>C;c.143T>C	p.V48A;p.V48A	c.143T>C;c.143T>C	p.Val48Ala;p.Val48Ala	c.143T>C;c.143T>C	p.Val48Ala;p.Val48Ala	0.00964	0.01155	0.02946	0.04355	0.22217	0.08975	0.00987	0.06445	0.03243	0.00485	0.33494	0.00039	NA	0.00887	NA	NA	0.43218	0.16416	0.41949	5e-05	0.01052	3e-05	0.01369	0.00522	0.01059	0.03164	0.05346	0.07996	0.00386	0.00743	0.31876	0.73137
1	1232800	G	C	E	D	rs12085009	1	1168180	174;174	B3GALT6	ENSG00000176022;ENSG00000176022	.;c.522G>C	.;p.E174D	.;c.522G>C	.;p.Glu174Asp	c.522G>C;c.522G>C	p.Glu174Asp;p.Glu174Asp	0.03799	0.05072	0.11197	0.16012	0.28452	0.33189	0.09354	0.42502	0.02163	0.00445	0.34932	0.00011	NA	0.13297	NA	NA	0.68515	0.84782	0.01865	0.00011	0.0349	0.0005	0.03486	0.12956	0.13856	0.19502	0.12907	0.07869	0.01796	0.0203	0.74766	0.09556
1	1295900	T	A	E	V	rs139847292	1	1231280	514;472	ACAP3	ENSG00000131584;ENSG00000131584	c.1541A>T;c.1415A>T	p.E514V;p.E472V	c.1541A>T;c.1415A>T	p.Glu514Val;p.Glu472Val	c.1541A>T;c.1415A>T	p.Glu514Val;p.Glu472Val	0.7849	0.76473	0.70673	0.76457	0.8433	0.51968	0.89398	0.48142	0.89401	0.87481	0.725	0.55654	NA	0.6993	NA	0.56381	0.8138	0.49551	0.66058	0.0509	0.49633	0.05338	0.79945	0.88551	0.7938	0.63838	0.95262	0.86287	0.75294	0.70728	0.74766	0.41761
1	1303203	G	A	R	C	rs145087137	1	1238583	62;20	ACAP3	ENSG00000131584;ENSG00000131584	c.184C>T;c.58C>T	p.R62C;p.R20C	c.184C>T;c.58C>T	p.Arg62Cys;p.Arg20Cys	c.184C>T;c.58C>T	p.Arg62Cys;p.Arg20Cys	0.53172	0.42794	0.90584	0.63631	0.62929	0.42768	0.50856	0.04446	0.63554	0.78927	0.00842	0.02801	NA	0.32238	NA	NA	0.77734	0.54165	0.48916	0.02279	0.43406	0.0102	0.55914	0.84999	0.6927	0.92576	0.60709	0.58727	0.53588	0.49151	0.47345	0.61202
1	1309258	G	A	R	Q	rs12094447	1	1244638	103	PUSL1	ENSG00000169972	c.308G>A	p.R103Q	c.308G>A	p.Arg103Gln	c.308G>A	p.Arg103Gln	0.04366	0.0649	0.28858	0.23831	0.06731	0.08975	0.18861	0.56772	0.03352	0.13341	0.0589	0.01026	NA	0.02609	NA	0.13715	0.10486	0.41198	0.08414	0.00091	0.105	0.0001	0.58632	0.21617	0.18103	0.18406	0.13437	0.15859	0.06806	0.09004	0.74766	0.87236
1	1341799	C	T	R	Q	rs150617550	1	1277179	158;158;158	DVL1	ENSG00000107404;ENSG00000107404;ENSG00000107404	c.473G>A;c.473G>A;c.473G>A	p.R158Q;p.R158Q;p.R158Q	c.473G>A;c.473G>A;c.473G>A	p.Arg158Gln;p.Arg158Gln;p.Arg158Gln	c.473G>A;c.473G>A;c.473G>A	p.Arg158Gln;p.Arg158Gln;p.Arg158Gln	0.4691	0.44302	0.7322	0.68059	0.55875	0.58761	0.65957	0.05574	0.65283	0.73826	0.00916	0.16806	NA	0.49511	NA	0.80966	0.45742	0.70702	0.90958	0.07167	0.52755	0.20957	0.70674	0.84618	0.63288	0.9516	0.98644	0.70911	0.65948	0.59875	0.37289	0.73137
1	1354058	C	T	M	I	rs140032389	1	1289438	297;398;398;389	MXRA8	ENSG00000162576;ENSG00000162576;ENSG00000162576;ENSG00000162576	c.891G>A;c.1194G>A;c.1194G>A;c.1167G>A	p.M297I;p.M398I;p.M398I;p.M389I	c.891G>A;c.1194G>A;c.1194G>A;c.1167G>A	p.Met297Ile;p.Met398Ile;p.Met398Ile;p.Met389Ile	c.891G>A;c.1194G>A;c.1194G>A;c.1167G>A	p.Met297Ile;p.Met398Ile;p.Met398Ile;p.Met389Ile	0.18562	0.26714	0.14655	0.14941	0.04894	0.08975	0.0333	0.13095	0.17624	0.16586	0.33663	0.02206	NA	0.02609	NA	0.06686	0.17099	0.1888	0.01394	0.00031	0.0242	0.00029	0.1738	0.02762	0.02438	0.0655	0.12519	0.05722	0.00451	0.00775	0.74766	0.87236
1	1355537	G	C	Q	E	rs200138692	1	1290917	97;97;88	MXRA8	ENSG00000162576;ENSG00000162576;ENSG00000162576	c.289C>G;c.289C>G;c.262C>G	p.Q97E;p.Q97E;p.Q88E	c.289C>G;c.289C>G;c.262C>G	p.Gln97Glu;p.Gln97Glu;p.Gln88Glu	c.289C>G;c.289C>G;c.262C>G	p.Gln97Glu;p.Gln97Glu;p.Gln88Glu	0.12796	0.23029	0.22967	0.26147	0.45194	0.81001	0.46772	0.64086	0.25332	0.22098	0.39735	0.33522	NA	0.35779	NA	0.57866	0.81532	0.97751	0.13711	0.0305	0.41026	0.01119	0.38984	0.4532	0.23875	0.03259	0.42112	0.57844	0.28041	0.32712	0.74766	0.48094
1	1355705	C	T	A	T	rs181929025	1	1291085	41;41;32	MXRA8	ENSG00000162576;ENSG00000162576;ENSG00000162576	c.121G>A;c.121G>A;c.94G>A	p.A41T;p.A41T;p.A32T	c.121G>A;c.121G>A;c.94G>A	p.Ala41Thr;p.Ala41Thr;p.Ala32Thr	c.121G>A;c.121G>A;c.94G>A	p.Ala41Thr;p.Ala41Thr;p.Ala32Thr	0.00964	0.08052	0.09854	0.04355	0.1784	0.08975	0.34934	0.26301	0.02558	0.00825	0.35838	0.00039	NA	0.00703	NA	NA	0.67522	0.63713	0.02809	0.00013	0.02808	9e-05	0.21717	0.10726	0.0955	0.05985	0.07809	0.0744	0.04314	0.05749	0.48965	0.99359
1	1373805	T	C	K	R	rs111933693	1	1309185	199;199;199;199	AURKAIP1	ENSG00000175756;ENSG00000175756;ENSG00000175756;ENSG00000175756	c.596A>G;c.596A>G;c.596A>G;c.596A>G	p.K199R;p.K199R;p.K199R;p.K199R	c.596A>G;c.596A>G;c.596A>G;c.596A>G	p.Lys199Arg;p.Lys199Arg;p.Lys199Arg;p.Lys199Arg	c.596A>G;c.596A>G;c.596A>G;c.596A>G	p.Lys199Arg;p.Lys199Arg;p.Lys199Arg;p.Lys199Arg	0.43085	0.23164	0.11197	0.06944	0.17291	0.22441	0.57402	0.47477	0.17003	0.06587	0.06227	0.00287	NA	0.12596	NA	NA	0.2819	0.27922	0.14664	0.0009	0.12303	0.00324	0.11694	0.23057	0.1531	0.24903	0.26226	0.27955	0.13018	0.15768	0.3947	0.8544
1	1374025	T	C	Q	R	rs150194697	1	1309405	158;158;158;158	AURKAIP1	ENSG00000175756;ENSG00000175756;ENSG00000175756;ENSG00000175756	c.473A>G;c.473A>G;c.473A>G;c.473A>G	p.Q158R;p.Q158R;p.Q158R;p.Q158R	c.473A>G;c.473A>G;c.473A>G;c.473A>G	p.Gln158Arg;p.Gln158Arg;p.Gln158Arg;p.Gln158Arg	c.473A>G;c.473A>G;c.473A>G;c.473A>G	p.Gln158Arg;p.Gln158Arg;p.Gln158Arg;p.Gln158Arg	0.00964	0.03099	0.02946	0.01387	0.16184	0.08975	0.00654	0.3791	0.01092	0.00618	0.26541	0.03492	NA	0.22919	NA	NA	0.3345	0.24759	0.07183	0.00036	0.03226	0.00039	0.15238	0.12784	0.03329	0.01017	0.15473	0.24006	0.00742	0.01553	0.39415	0.22433
1	1387356	G	A	P	S	rs139345631	1	1322736	480;307	CCNL2	ENSG00000221978;ENSG00000221978	c.1438C>T;c.919C>T	p.P480S;p.P307S	c.1438C>T;c.919C>T	p.Pro480Ser;p.Pro307Ser	c.1438C>T;c.919C>T	p.Pro480Ser;p.Pro307Ser	0.00964	0.04079	0.02946	0.04355	0.21767	0.08975	0.00556	0.39401	0.06253	0.03283	0.32601	0.02478	NA	0.05495	NA	0.09146	0.3944	0.09856	0.01729	0.00055	0.04501	0.00063	0.29475	0.04906	0.01325	0.01837	0.19659	0.08028	0.00966	0.02138	0.19815	0.73137
1	1439353	C	T	R	W	rs771609003	1	1374733	302	VWA1	ENSG00000179403	c.904C>T	p.R302W	c.904C>T	p.Arg302Trp	c.904C>T	p.Arg302Trp	0.41915	0.54541	0.60381	0.42135	0.16817	0.24493	0.16971	0.61208	0.25332	0.13626	0.21494	0.33606	NA	0.15697	0.38817	0.59358	0.14547	0.74511	0.49441	0.00702	0.26561	0.09464	0.41328	0.47293	0.40878	0.88639	0.1698	0.39811	0.30687	0.2893	0.3685	0.57023
1	1439372	C	T	P	L	rs201042102	1	1374752	308	VWA1	ENSG00000179403	c.923C>T	p.P308L	c.923C>T	p.Pro308Leu	c.923C>T	p.Pro308Leu	0.34982	0.26631	0.20242	0.01387	0.01663	0.08975	0.06538	0.61443	0.36787	0.04913	0.10479	0.19599	NA	0.07246	NA	0.08302	0.03527	0.71767	0.38749	0.00132	0.12709	9e-05	0.06988	0.08193	0.04146	0.06838	0.03401	0.15421	0.02748	0.0237	0.74766	0.57023
1	1439425	G	C	A	P	rs2275916	1	1374805	326	VWA1	ENSG00000179403	c.976G>C	p.A326P	c.976G>C	p.Ala326Pro	c.976G>C	p.Ala326Pro	0.13744	0.37037	0.07471	0.04355	0.05354	0.08975	0.06538	0.61798	0.0946	0.00203	0.04103	0.00152	NA	0.01542	NA	NA	0.95441	0.62221	0.31428	0.0003	0.08565	0.00015	0.07715	0.01816	0.08378	0.16022	0.02113	0.19421	0.04881	0.05351	0.35425	0.57023
1	1439581	C	T	R	W	rs758041400	1	1374961	378	VWA1	ENSG00000179403	c.1132C>T	p.R378W	c.1132C>T	p.Arg378Trp	c.1132C>T	p.Arg378Trp	0.22053	0.40586	0.66517	0.56031	0.19505	0.08975	0.55341	0.57419	0.57435	0.12627	0.37733	0.49027	NA	0.40416	NA	NA	0.99282	0.99502	0.67651	0.00767	0.28574	0.06227	0.34027	0.43669	0.32176	0.8575	0.10793	0.3913	0.28438	0.22398	0.32667	0.57023
1	1450709	C	T	A	V	rs149262155	1	1386089	9;9	ATAD3C	ENSG00000215915;ENSG00000215915	c.26C>T;.	p.A9V;.	c.26C>T;c.26C>T	p.Ala9Val;p.Ala9Val	c.26C>T;c.26C>T	p.Ala9Val;p.Ala9Val	0.30656	0.43913	0.58535	0.45392	0.30346	0.3129	0.04094	0.96047	0.35194	0.00485	0.83046	0.72568	NA	0.68113	NA	NA	0.17223	0.72486	0.04862	0.16767	0.64689	0.02665	0.11587	0.09732	0.21371	0.19508	0.46171	0.51628	0.32399	0.29735	0.20462	0.45356
1	1452052	G	C	V	L	rs112072883	1	1387432	28;28	ATAD3C	ENSG00000215915;ENSG00000215915	c.82G>C;.	p.V28L;.	c.82G>C;c.82G>C	p.Val28Leu;p.Val28Leu	c.82G>C;c.82G>C	p.Val28Leu;p.Val28Leu	0.04897	0.18732	0.07471	0.04355	0.25845	0.22843	0.28011	0.94022	0.18248	0.17691	0.64891	0.5798	NA	0.57094	NA	0.69533	0.16665	0.49674	0.01422	0.03311	0.46031	0.00029	0.07063	0.0695	0.06028	0.03251	0.04292	0.04819	0.06445	0.08841	0.02871	0.45356
1	1452367	C	T	A	V	rs113110734	1	1387747	52;52	ATAD3C	ENSG00000215915;ENSG00000215915	c.155C>T;.	p.A52V;.	c.155C>T;c.155C>T	p.Ala52Val;p.Ala52Val	c.155C>T;c.155C>T	p.Ala52Val;p.Ala52Val	0.41096	0.76473	0.25941	0.27321	0.62929	0.24099	0.29295	0.94067	0.0834	0.47208	0.72891	0.66084	NA	0.63094	NA	0.87597	0.23328	0.55897	0.02484	0.11736	0.60777	0.03391	0.15191	0.3141	0.29223	0.17654	0.59311	0.7087	0.26174	0.27323	0.27671	0.45356
1	1452384	G	A	G	R	rs9793256	1	1387764	58;58	ATAD3C	ENSG00000215915;ENSG00000215915	c.172G>A;.	p.G58R;.	c.172G>A;c.172G>A	p.Gly58Arg;p.Gly58Arg	c.172G>A;c.172G>A	p.Gly58Arg;p.Gly58Arg	0.4732	0.92824	0.77913	0.78936	0.8433	0.58761	0.66631	0.94621	0.93999	0.36569	0	0.00011	NA	0.89739	NA	NA	0.61839	0.63879	0.40732	0.11365	0.68904	0.04872	0.94195	0.88725	0.6964	0.13979	0.66195	0.67029	0.61503	0.51457	0.26247	0.45356
1	1452396	C	T	R	C	rs144852834	1	1387776	62;62	ATAD3C	ENSG00000215915;ENSG00000215915	c.184C>T;.	p.R62C;.	c.184C>T;c.184C>T	p.Arg62Cys;p.Arg62Cys	c.184C>T;c.184C>T	p.Arg62Cys;p.Arg62Cys	0.61437	0.35082	0.29987	0.28987	0.62929	0.58761	0.41143	0.94621	0.76414	0.77319	0.84327	0.79893	NA	0.87636	NA	0.92775	0.26336	0.39912	0.30857	0.29968	0.73216	0.06496	0.93381	0.45243	0.32305	0.08671	0.42065	0.63085	0.29487	0.28752	0.05786	0.45356
1	1454412	G	A	R	H	rs572992447	1	1389792	97	ATAD3C	ENSG00000215915	c.290G>A	p.R97H	c.290G>A	p.Arg97His	c.290G>A	p.Arg97His	0.5748	0.58089	0.90584	0.7382	0.62929	0.81001	0.75005	0.94508	0.77798	0.89689	0.9615	0.96548	NA	0.85326	NA	0.93459	0.49927	0.57126	0.40143	0.27549	0.71251	0.16052	0.60904	0.69557	0.45461	0.90502	0.6727	0.6774	0.54619	0.40931	0.18421	0.28877
1	1454463	G	A	R	H	rs187191868	1	1389843	114	ATAD3C	ENSG00000215915	c.341G>A	p.R114H	c.341G>A	p.Arg114His	c.341G>A	p.Arg114His	0.7849	0.83351	0.90584	0.97372	0.62929	0.58761	0.90531	0.95493	0.8034	0.80767	0.86638	0.88796	NA	0.89648	NA	0.88763	0.38969	0.68062	0.34273	0.26784	0.72404	0.12332	0.62852	0.62317	0.56155	0.98379	0.84032	0.58752	0.66203	0.54848	0.18421	0.5607
1	1472063	A	T	K	M	rs757224727	1	1407443	60	ATAD3B	ENSG00000160072	c.179A>T	p.K60M	c.179A>T	p.Lys60Met	c.179A>T	p.Lys60Met	0.7849	0.79402	0.7322	0.67021	0.62929	0.81001	0.85968	0.8791	0.65056	0.37613	0.92212	0.92171	NA	0.8517	0.31023	0.78237	0.95278	0.98004	0.6538	0.20499	0.64749	0.3065	0.76258	0.85681	0.75053	0.64423	0.49643	0.58459	0.68112	0.60042	0.74766	0.1806
1	1478690	C	T	A	V	rs200050752	1	1414070	110	ATAD3B	ENSG00000160072	c.329C>T	p.A110V	c.329C>T	p.Ala110Val	c.329C>T	p.Ala110Val	0.00964	0.01155	0.12183	0.12133	0.24801	0.58761	0.01655	0.30669	0.00328	0.04547	0.38547	0.01578	NA	0.13992	NA	0.33007	0.68643	0.52065	0.04301	0.00105	0.09016	0.00032	0.50504	0.12702	0.08984	0.03053	0.16369	0.00867	0.04887	0.08415	0.21751	0.92422
1	1482207	C	T	A	V	rs181312132	1	1417587	195	ATAD3B	ENSG00000160072	c.584C>T	p.A195V	c.584C>T	p.Ala195Val	c.584C>T	p.Ala195Val	0.28148	0.30436	0.90584	0.78936	0.8433	0.81001	0.87108	0.58029	0.65171	0.65159	0.7278	0.57639	NA	0.5927	NA	0.76407	0.87751	0.79349	0.43251	0.07001	0.53922	0.14567	0.88224	0.44827	0.37793	0.96049	0.85659	0.6006	0.56714	0.43692	0.41644	0.52595
1	1485152	C	T	A	V	rs185762308	1	1420532	296	ATAD3B	ENSG00000160072	c.887C>T	p.A296V	c.887C>T	p.Ala296Val	c.887C>T	p.Ala296Val	0.27194	0.30534	0.30377	0.2154	0.51296	0.48481	0.6625	0.93691	0.35792	0.59053	0.74174	0.79668	NA	0.72626	NA	0.89312	0.07714	0.57192	0.14166	0.18355	0.6663	0.05863	0.84482	0.34562	0.22966	0.32547	0.67528	0.44756	0.19931	0.19287	0.09011	0.92422
1	1486574	G	A	A	T	rs137911966	1	1421954	374	ATAD3B	ENSG00000160072	c.1120G>A	p.A374T	c.1120G>A	p.Ala374Thr	c.1120G>A	p.Ala374Thr	0.91255	0.49663	0.90584	0.74843	0.8433	0.81001	0.52268	0.92774	0.71997	0.79599	0.63333	0.29802	NA	0.89694	NA	0.87781	0.99434	0.82159	0.70163	0.18586	0.70612	0.02633	0.83363	0.80257	0.52588	0.84002	0.6705	0.56321	0.60622	0.50234	0.29188	0.73137
1	1490373	T	C	V	A	rs145313947	1	1425753	485	ATAD3B	ENSG00000160072	c.1454T>C	p.V485A	c.1454T>C	p.Val485Ala	c.1454T>C	p.Val485Ala	0.72154	0.69154	0.53279	0.49068	0.8433	0.4991	0.51302	0.94799	0.67824	0.33469	0.90063	0.9079	NA	0.88448	NA	NA	0.23564	0.22317	0.40021	0.25285	0.70278	0.05567	0.62511	0.62843	0.47511	0.39387	0.82188	0.5395	0.52474	0.43235	0.1975	0.73137
1	1495588	A	T	K	M	rs189192055	1	1430968	573	ATAD3B	ENSG00000160072	c.1718A>T	p.K573M	c.1718A>T	p.Lys573Met	c.1718A>T	p.Lys573Met	0.50132	0.52389	0.42139	0.39516	0.3373	0.25935	0.48079	0.93975	0.51319	0.44666	0.83652	0.89503	NA	0.68381	NA	0.81128	0.06783	0.07474	0.40824	0.09879	0.56663	0.08125	0.48536	0.21448	0.19811	0.24022	0.2214	0.19813	0.20146	0.14127	0.07004	0.73137
1	1495591	C	T	A	V	rs147286181	1	1430971	574	ATAD3B	ENSG00000160072	c.1721C>T	p.A574V	c.1721C>T	p.Ala574Val	c.1721C>T	p.Ala574Val	0.12673	0.21678	0.12183	0.06944	0.254	0.08975	0.23706	0.9364	0.28906	0.13484	0.59304	0.3932	NA	0.32468	NA	0.64826	0.02972	0.07255	0.09459	0.01035	0.36506	0.00015	0.02194	0.08267	0.07479	0.12562	0.10393	0.06062	0.0642	0.0545	0.07176	0.73137
1	1495605	C	T	R	C	rs139902189	1	1430985	579	ATAD3B	ENSG00000160072	c.1735C>T	p.R579C	c.1735C>T	p.Arg579Cys	c.1735C>T	p.Arg579Cys	0.51853	0.52389	0.56973	0.39872	0.06375	0.08975	0.29295	0.93835	0.47683	0.01421	0.60992	0.10329	NA	0.74235	NA	NA	0.14354	0.05626	0.24309	0.00815	0.43838	0.01212	0.21938	0.11829	0.16747	0.39175	0.0623	0.06085	0.15066	0.10422	0.08694	0.73137
1	1495729	G	A	G	E	rs144198445	1	1431109	620	ATAD3B	ENSG00000160072	c.1859G>A	p.G620E	c.1859G>A	p.Gly620Glu	c.1859G>A	p.Gly620Glu	0.41915	0.92824	0.37115	0.20792	0.0819	0.08975	0.28011	0.94348	0.15379	0.25989	0.66343	0.41495	NA	0.50304	NA	0.5505	0.1205	0.07736	0.17168	0.02831	0.47276	0.0032	0.12478	0.128	0.17517	0.20737	0.08618	0.02603	0.09854	0.08496	0.10012	0.73137
1	1512312	G	A	G	D	rs2274435	1	1447692	15;15	ATAD3A	ENSG00000197785;ENSG00000197785	c.44G>A;c.44G>A	p.G15D;p.G15D	c.44G>A;c.44G>A	p.Gly15Asp;p.Gly15Asp	c.44G>A;c.44G>A	p.Gly15Asp;p.Gly15Asp	0.33418	0.26714	0.3954	0.3708	0.29047	0.30899	0.37844	0.95009	0.27463	0.31253	0.07118	0.00011	NA	0.65277	NA	NA	0.73981	0.86946	0.02626	0.01383	0.49432	0.00339	0.27879	0.42427	0.24781	0.30777	0.37669	0.28697	0.31587	0.34378	0.74766	0.99359
1	1517171	G	A	R	Q	rs1619925	1	1452551	96	ATAD3A	ENSG00000197785	c.287G>A	p.R96Q	c.287G>A	p.Arg96Gln	c.287G>A	p.Arg96Gln	0.07969	0.06071	0.02946	0.01387	0.00348	0.08975	0.01383	0.86722	0.08653	0.00445	0.45743	0.00585	NA	0.45174	NA	NA	0.39358	0.00281	0.05862	0.00105	0.19879	5e-05	0.03	0.00349	0.00136	0.06802	0.00238	0.00196	0.00059	0.00057	0.38651	0.09802
1	1517186	G	A	S	N	rs1619896	1	1452566	101	ATAD3A	ENSG00000197785	c.302G>A	p.S101N	c.302G>A	p.Ser101Asn	c.302G>A	p.Ser101Asn	0.10083	0.19131	0.19866	0.21332	0.01971	0.08975	0.0333	0.85468	0.08653	0.02964	0.26259	0.00929	NA	0.43936	NA	NA	0.33242	0.07492	0.08314	0.00186	0.25999	0.00035	0.08694	0.11543	0.10086	0.1304	0.0721	0.01968	0.05551	0.05958	0.1174	0.09802
1	1517261	G	A	G	D	rs139994378	1	1452641	126	ATAD3A	ENSG00000197785	c.377G>A	p.G126D	c.377G>A	p.Gly126Asp	c.377G>A	p.Gly126Asp	0.23007	0.03108	0.02946	0.01387	0.02985	0.08975	0.11182	0.84773	0.15578	0.03841	0.56104	0.40672	NA	0.5108	NA	0.73807	0.45032	0.09288	0.02788	0.00662	0.2731	0.00022	0.05177	0.03107	0.08403	0.00378	0.05379	0.02833	0.073	0.07619	0.11577	0.52595
1	1523535	C	T	P	S	rs113107431	1	1458915	311;359;232	ATAD3A	ENSG00000197785;ENSG00000197785;ENSG00000197785	c.931C>T;c.1075C>T;c.694C>T	p.P311S;p.P359S;p.P232S	c.931C>T;c.1075C>T;c.694C>T	p.Pro311Ser;p.Pro359Ser;p.Pro232Ser	c.931C>T;c.1075C>T;c.694C>T	p.Pro311Ser;p.Pro359Ser;p.Pro232Ser	0.33753	0.31833	0.30008	0.23831	0.3373	0.36543	0.56016	0.94658	0.80682	0.54584	0.30507	0.01944	NA	0.5976	NA	0.95098	0.67601	0.3048	0.3806	0.12782	0.64209	0.03865	0.85735	0.23592	0.2529	0.47102	0.46021	0.44377	0.45024	0.43722	0.15625	0.73137
1	1534019	T	C	C	R	rs41285842	1	1469399	570;618;491	ATAD3A	ENSG00000197785;ENSG00000197785;ENSG00000197785	c.1708T>C;c.1852T>C;c.1471T>C	p.C570R;p.C618R;p.C491R	c.1708T>C;c.1852T>C;c.1471T>C	p.Cys570Arg;p.Cys618Arg;p.Cys491Arg	c.1708T>C;c.1852T>C;c.1471T>C	p.Cys570Arg;p.Cys618Arg;p.Cys491Arg	0.09048	0.1119	0.02946	0.01387	0.23276	0.44953	0.00268	0.9374	0.00531	0.0174	0.16059	0.05849	NA	0.56561	NA	NA	0.67274	0.12425	0.02596	0.10014	0.57471	6e-05	0.03572	0.16403	0.17878	0.08412	0.27098	0.17838	0.14771	0.17765	0.13762	0.52595
1	2030125	C	T	T	M	rs116604393	1	1961564	401;429;378;329	GABRD	ENSG00000187730;ENSG00000187730;ENSG00000187730;ENSG00000187730	c.1202C>T;c.1286C>T;c.1133C>T;.	p.T401M;p.T429M;p.T378M;.	c.1202C>T;.;.;.	p.Thr401Met;.;.;.	c.1202C>T;c.1286C>T;c.1133C>T;c.986C>T	p.Thr401Met;p.Thr429Met;p.Thr378Met;p.Thr329Met	0.23905	0.32568	0.45299	0.41149	0.05233	0.08975	0.43825	0.8397	0.16393	0.0949	0.60031	0.56526	NA	0.57487	NA	0.67563	0.66277	0.37588	0.65175	0.0035	0.19535	0.00038	0.2468	0.05734	0.02812	0.21101	0.16726	0.19829	0.05272	0.03835	0.17134	0.3313
1	2055515	G	A	R	H	rs35271800	1	1986954	49;49;3	PRKCZ	ENSG00000067606;ENSG00000067606;ENSG00000067606	.;.;.	.;.;.	c.146G>A;c.146G>A;c.8G>A	p.Arg49His;p.Arg49His;p.Arg3His	c.146G>A;c.146G>A;c.8G>A	p.Arg49His;p.Arg49His;p.Arg3His	0.13088	0.27056	0.12183	0.143	0.19977	0.08975	0.28011	0.3147	0.46337	0.24758	0.25207	0.03856	NA	0.12947	NA	0.67751	0.32131	0.12027	0.59584	0.00356	0.20051	0.00159	0.17156	0.20017	0.17173	0.50106	0.1813	0.30954	0.11118	0.13039	0.14052	0.61202
1	2144301	G	A	R	H	rs142085528	1	2075740	171;141;67	PRKCZ	ENSG00000067606;ENSG00000067606;ENSG00000067606	.;.;.	.;.;.	c.512G>A;c.422G>A;c.200G>A	p.Arg171His;p.Arg141His;p.Arg67His	c.512G>A;c.422G>A;c.200G>A	p.Arg171His;p.Arg141His;p.Arg67His	0.7849	0.79402	0.77913	0.72001	0.8433	0.81001	0.56677	0.93532	0.66549	0.59901	0.94028	0.93747	NA	0.90929	NA	0.97408	0.72301	0.67464	0.98555	0.31921	0.73068	0.14045	0.92442	0.8644	0.85202	0.99975	0.59302	0.69139	0.76053	0.7702	0.74766	0.61202
1	2321462	A	G	V	A	rs369916252	1	2252901	472	MORN1	ENSG00000116151	c.1415T>C	p.V472A	c.1415T>C	p.Val472Ala	c.1415T>C	p.Val472Ala	0.51853	0.69154	0.30614	0.25995	0.01231	0.08975	0.43825	0.53516	0.262	0.02559	0.22017	0.37618	NA	0.34042	0.03916	0.32251	0.03783	0.30656	0.15143	0.00232	0.15184	0.00233	0.07865	0.04596	0.0494	0.10436	0.03094	0.04508	0.04882	0.0309	0.74766	0.57023
1	2321531	C	T	G	E	rs150504740	1	2252970	449	MORN1	ENSG00000116151	c.1346G>A	p.G449E	c.1346G>A	p.Gly449Glu	c.1346G>A	p.Gly449Glu	0.72154	0.92824	0.90584	0.88582	0.41772	0.37274	0.57402	0.60111	0.56466	0.5194	0.71402	0.687	NA	0.59393	NA	0.7227	0.22635	0.61073	0.51826	0.06649	0.51026	0.01644	0.24459	0.50756	0.59273	0.71521	0.30602	0.39546	0.53358	0.43483	0.74766	0.45356
1	2321534	A	G	L	P	rs201836187	1	2252973	448	MORN1	ENSG00000116151	c.1343T>C	p.L448P	c.1343T>C	p.Leu448Pro	c.1343T>C	p.Leu448Pro	0.91255	0.92824	0.90584	0.84481	0.20193	0.53665	0.58565	0.65563	0.58248	0.32481	0.64063	0.62235	NA	0.48544	NA	0.56706	0.24335	0.57256	0.3969	0.05356	0.4882	0.12564	0.1239	0.51679	0.46382	0.69161	0.21303	0.39408	0.32821	0.25158	0.40981	0.45356
1	2358704	G	A	R	W	rs34587196	1	2290143	253;253	MORN1	ENSG00000116151;ENSG00000116151	c.757C>T;c.757C>T	p.R253W;p.R253W	c.757C>T;c.757C>T	p.Arg253Trp;p.Arg253Trp	c.757C>T;c.757C>T	p.Arg253Trp;p.Arg253Trp	0.91255	0.92824	0.90584	0.97372	0.52346	0.35119	0.63811	0.61798	0.85468	0.66101	0.76174	0.69817	NA	0.76024	NA	0.60883	0.21894	0.2573	0.69224	0.08543	0.55232	0.05246	0.61653	0.90159	0.79044	0.97726	0.38237	0.45921	0.64999	0.58559	0.3733	0.57023
1	2374479	T	C	I	V	rs56199918	1	2305918	206;206	MORN1	ENSG00000116151;ENSG00000116151	c.616A>G;c.616A>G	p.I206V;p.I206V	c.616A>G;c.616A>G	p.Ile206Val;p.Ile206Val	c.616A>G;c.616A>G	p.Ile206Val;p.Ile206Val	0.17643	0.2821	0.35556	0.31289	0.41772	0.25487	0.49914	0.40749	0.12283	0.32148	0.05416	0.26913	NA	0.02051	NA	0.24938	0.03026	0.27615	0.11507	0.00454	0.20383	0.00535	0.27951	0.25084	0.33594	0.24673	0.31067	0.26441	0.27473	0.29894	0.34909	0.49826
1	2384998	C	T	A	T	rs140159982	1	2316437	173;173	MORN1	ENSG00000116151;ENSG00000116151	c.517G>A;c.517G>A	p.A173T;p.A173T	c.517G>A;c.517G>A	p.Ala173Thr;p.Ala173Thr	c.517G>A;c.517G>A	p.Ala173Thr;p.Ala173Thr	0.16738	0.19246	0.2319	0.1814	0.17257	0.08975	0.39704	0.58613	0.33998	0.28146	0.19332	0.33298	NA	0.10822	NA	0.31222	0.03112	0.1721	0.26623	0.00327	0.17445	0.00068	0.2393	0.08778	0.10968	0.28368	0.12709	0.0264	0.08543	0.09322	0.51787	0.49826
1	2385003	C	T	R	H	rs142675526	1	2316442	171;171	MORN1	ENSG00000116151;ENSG00000116151	c.512G>A;c.512G>A	p.R171H;p.R171H	c.512G>A;c.512G>A	p.Arg171His;p.Arg171His	c.512G>A;c.512G>A	p.Arg171His;p.Arg171His	0.06735	0.10173	0.2013	0.18783	0.04267	0.08975	0.26769	0.42122	0.41046	0.07398	0.10666	0.1964	NA	0.26002	NA	0.28806	0.02802	0.01958	0.30478	0.00142	0.10376	0.00048	0.29402	0.05364	0.10175	0.21011	0.07571	0.07142	0.08631	0.08845	0.48965	0.49826
1	2408720	A	G	L	P	rs35426403	1	2340159	111;111;111	PEX10	ENSG00000157911;ENSG00000157911;ENSG00000157911	c.332T>C;c.332T>C;c.332T>C	p.L111P;p.L111P;p.L111P	c.332T>C;c.332T>C;c.332T>C	p.Leu111Pro;p.Leu111Pro;p.Leu111Pro	c.332T>C;c.332T>C;c.332T>C	p.Leu111Pro;p.Leu111Pro;p.Leu111Pro	0.31987	0.18732	0.62824	0.62698	0.14138	0.46174	0.23706	0.81559	0.31576	0.63289	0.60222	0.56717	NA	0.59516	NA	0.61331	0.44962	0.41286	0.35061	0.04833	0.48941	0.00408	0.4442	0.35747	0.23875	0.68799	0.46454	0.53633	0.2243	0.21643	0.23363	0.52595
1	2591973	C	T	D	N	rs144423087	1	2523412	708;551	MMEL1	ENSG00000142606;ENSG00000142606	c.2122G>A;c.1651G>A	p.D708N;p.D551N	c.2122G>A;c.1651G>A	p.Asp708Asn;p.Asp551Asn	c.2122G>A;c.1651G>A	p.Asp708Asn;p.Asp551Asn	0.00964	0.01155	0.02946	0.12992	0.17982	0.18878	0.13215	0.8244	0.03521	0.24758	0.53081	0.51052	NA	0.40799	NA	0.12331	0.18776	0.04227	0.60826	0.00245	0.15409	0.00057	0.55085	0.0835	0.04093	0.06333	0.09017	0.25624	0.01012	0.01244	0.36906	0.28877
1	2591992	G	T	D	E	rs139941953	1	2523431	701;544	MMEL1	ENSG00000142606;ENSG00000142606	c.2103C>A;c.1632C>A	p.D701E;p.D544E	c.2103C>A;c.1632C>A	p.Asp701Glu;p.Asp544Glu	c.2103C>A;c.1632C>A	p.Asp701Glu;p.Asp544Glu	0.00964	0.01155	0.13644	0.24832	0.50451	0.25267	0.01622	0.87433	0.01551	0.13626	0.58128	0.41799	NA	0.4919	NA	0.152	0.22128	0.18811	0.6218	0.00565	0.25082	0.00056	0.25361	0.07445	0.08893	0.13902	0.14217	0.24654	0.03671	0.05543	0.35751	0.28877
1	2604193	T	C	Q	R	rs114540215	1	2535632	302	MMEL1	ENSG00000142606	c.905A>G	p.Q302R	c.905A>G	p.Gln302Arg	c.905A>G	p.Gln302Arg	0.04277	0.05292	0.07471	0.1009	0.09917	0.488	0.02141	0.73739	0.10308	0.06454	0.27912	0.31972	NA	0.20529	NA	0.38055	0.20789	0.01933	0.4274	0.00105	0.08562	0.00015	0.10744	0.00184	0.01266	0.00647	0.08173	0.19779	0.01026	0.01041	0.193	0.28877
1	2606283	T	A	N	Y	rs533316401	1	2537722	239	MMEL1	ENSG00000142606	c.715A>T	p.N239Y	c.715A>T	p.Asn239Tyr	c.715A>T	p.Asn239Tyr	0.49613	0.47581	0.53761	0.48072	0.53742	0.81001	0.60977	0.73739	0.50992	0.70175	0.78243	0.74575	NA	0.71627	0.69945	0.85527	0.61107	0.39171	0.68957	0.06908	0.52743	0.08987	0.3795	0.92864	0.88927	0.58759	0.48962	0.59199	0.56545	0.5373	0.29294	0.3313
1	2629468	C	G	G	A	rs370691154	1	2560907	6;6	MMEL1	ENSG00000142606;ENSG00000142606	c.17G>C;c.17G>C	p.G6A;p.G6A	c.17G>C;c.17G>C	p.Gly6Ala;p.Gly6Ala	c.17G>C;c.17G>C	p.Gly6Ala;p.Gly6Ala	0.37536	0.23638	0.15093	0.1009	0.38052	0.58761	0.06538	0.8397	0.07444	0.13911	0.68319	0.68753	NA	0.56426	NA	0.52604	0.20985	0.45822	0.45407	0.02304	0.40057	0.00047	0.31245	0.14608	0.14121	0.06928	0.24364	0.13937	0.1363	0.15504	0.44867	0.34471
1	3021831	G	A	A	T	rs35209244	1	2938395	49	ACTRT2	ENSG00000169717	c.145G>A	p.A49T	c.145G>A	p.Ala49Thr	c.145G>A	p.Ala49Thr	0.26629	0.07082	0.02946	0.087	0.03892	0.08975	0.25427	0.94348	0.18248	0.00407	0.72414	0.7981	NA	0.38657	NA	0.37754	0.13643	0.02084	0.6889	0.01258	0.33772	0.00383	0.07542	0.07024	0.06833	0.19598	0.0283	0.06011	0.07624	0.07397	0.05898	0.06075
1	3021942	G	A	V	M	rs34872045	1	2938506	86	ACTRT2	ENSG00000169717	c.256G>A	p.V86M	c.256G>A	p.Val86Met	c.256G>A	p.Val86Met	0.00964	0.01155	0.13644	0.1009	0.19063	0.28665	0.00102	0.96716	0.00136	0.05162	0.7536	0.71936	NA	0.61646	NA	0.48634	0.13861	0.07453	0.67973	0.02369	0.40934	0.0017	0.4428	0.0074	0.06926	0.00017	0.06626	0.08992	0.03815	0.06492	0.02871	0.06075
1	3022323	G	A	V	M	rs61745278	1	2938887	213	ACTRT2	ENSG00000169717	c.637G>A	p.V213M	c.637G>A	p.Val213Met	c.637G>A	p.Val213Met	0.91255	0.83351	0.90584	0.71741	0.25141	0.49177	0.889	0.95111	0.57599	0.50056	0.86686	0.88174	NA	0.84159	NA	0.89558	0.51865	0.37763	0.87653	0.25356	0.71674	0.05934	0.45852	0.53865	0.52421	0.8626	0.73238	0.62663	0.66741	0.57554	0.74766	0.06694
1	3022360	T	G	L	W	rs72629486	1	2938924	225	ACTRT2	ENSG00000169717	c.674T>G	p.L225W	c.674T>G	p.Leu225Trp	c.674T>G	p.Leu225Trp	0.45756	0.63918	0.67487	0.69447	0.17235	0.35972	0.95912	0.94764	0.72471	0.19459	0.86262	0.84522	NA	0.72474	NA	NA	0.27147	0.193	0.93693	0.15641	0.65392	0.10321	0.49049	0.51601	0.47652	0.27175	0.51713	0.62879	0.53715	0.43537	0.03498	0.06694
1	3022425	G	A	G	R	rs3795263	1	2938989	247	ACTRT2	ENSG00000169717	c.739G>A	p.G247R	c.739G>A	p.Gly247Arg	c.739G>A	p.Gly247Arg	0.59928	0.83351	0.90584	0.84481	0.55875	0.58761	0.96814	0.9703	0.94814	0.2158	0	0.0133	NA	0.91058	NA	NA	0.56922	0.5188	0.92482	0.19731	0.75107	0.08376	0.32652	0.68724	0.64793	0.96971	0.75953	0.74566	0.84399	0.78038	0.23975	0.06694
1	3411763	G	T	L	F	rs554705536	1	3328327	523;522;523;522;331	PRDM16	ENSG00000142611;ENSG00000142611;ENSG00000142611;ENSG00000142611;ENSG00000142611	c.1569G>T;c.1566G>T;c.1569G>T;c.1566G>T;.	p.L523F;p.L522F;p.L523F;p.L522F;.	c.1569G>T;c.1566G>T;c.1569G>T;c.1566G>T;c.993G>T	p.Leu523Phe;p.Leu522Phe;p.Leu523Phe;p.Leu522Phe;p.Leu331Phe	c.1569G>T;c.1566G>T;c.1569G>T;c.1566G>T;c.993G>T	p.Leu523Phe;p.Leu522Phe;p.Leu523Phe;p.Leu522Phe;p.Leu331Phe	0.42199	0.33666	0.90584	0.92359	0.39594	0.49394	0.79018	0.07711	0.34795	0.7676	0.0168	0.27811	NA	0.37446	0.13925	0.47065	0.79902	0.66853	0.53479	0.00865	0.2935	0.12269	0.99955	0.57936	0.62468	0.94002	0.49219	0.52784	0.6835	0.65629	0.30716	0.14033
1	3412095	C	T	P	L	rs2493292	1	3328659	634;633;634;633;442	PRDM16	ENSG00000142611;ENSG00000142611;ENSG00000142611;ENSG00000142611;ENSG00000142611	c.1901C>T;c.1898C>T;c.1901C>T;c.1898C>T;.	p.P634L;p.P633L;p.P634L;p.P633L;.	c.1901C>T;c.1898C>T;c.1901C>T;c.1898C>T;c.1325C>T	p.Pro634Leu;p.Pro633Leu;p.Pro634Leu;p.Pro633Leu;p.Pro442Leu	c.1901C>T;c.1898C>T;c.1901C>T;c.1898C>T;c.1325C>T	p.Pro634Leu;p.Pro633Leu;p.Pro634Leu;p.Pro633Leu;p.Pro442Leu	0.50676	0.19016	0.23586	0.22909	0.28882	0.36216	0.16971	0.04852	0.14978	0.2287	0.47343	0.00039	NA	0.22036	NA	NA	0.38212	0.41989	0.36705	0.00017	0.05215	0.00392	0.63238	0.38712	0.50862	0.81984	0.59684	0.68561	0.32446	0.38075	0.48965	0.3313
1	3426071	C	T	L	F	rs187400273	1	3342635	1045;1044;1044;1044;852	PRDM16	ENSG00000142611;ENSG00000142611;ENSG00000142611;ENSG00000142611;ENSG00000142611	c.3133C>T;c.3130C>T;c.3130C>T;c.3130C>T;.	p.L1045F;p.L1044F;p.L1044F;p.L1044F;.	c.3133C>T;c.3130C>T;c.3130C>T;c.3130C>T;c.2554C>T	p.Leu1045Phe;p.Leu1044Phe;p.Leu1044Phe;p.Leu1044Phe;p.Leu852Phe	c.3133C>T;c.3130C>T;c.3130C>T;c.3130C>T;c.2554C>T	p.Leu1045Phe;p.Leu1044Phe;p.Leu1044Phe;p.Leu1044Phe;p.Leu852Phe	0.51248	0.51112	0.56581	0.55393	0.28928	0.41073	0.56016	0.06845	0.36189	0.41261	0.01388	0.10998	NA	0.12243	NA	0.19855	0.08693	0.5789	0.43258	0.00216	0.14284	0.00273	0.43036	0.29272	0.26637	0.87396	0.43982	0.61375	0.50521	0.46488	0.16226	0.3313
1	3430888	G	A	V	M	rs201654872	1	3347452	1102;1101;1101;1101;909	PRDM16	ENSG00000142611;ENSG00000142611;ENSG00000142611;ENSG00000142611;ENSG00000142611	c.3304G>A;c.3301G>A;c.3301G>A;c.3301G>A;.	p.V1102M;p.V1101M;p.V1101M;p.V1101M;.	c.3304G>A;c.3301G>A;c.3301G>A;c.3301G>A;c.2725G>A	p.Val1102Met;p.Val1101Met;p.Val1101Met;p.Val1101Met;p.Val909Met	c.3304G>A;c.3301G>A;c.3301G>A;c.3301G>A;c.2725G>A	p.Val1102Met;p.Val1101Met;p.Val1101Met;p.Val1101Met;p.Val909Met	0.20456	0.29945	0.45487	0.2927	0.16077	0.18612	0.16971	0.05574	0.13805	0.2171	0.43057	0.03183	NA	0.08316	NA	0.15789	0.07981	0.03049	0.40378	0.00055	0.0499	0.00091	0.14261	0.24262	0.19475	0.14148	0.27162	0.19162	0.15914	0.18343	0.13347	0.45356
1	3463266	G	A	R	Q	rs183210126	1	3379830	61	ARHGEF16	ENSG00000130762	c.182G>A	p.R61Q	c.182G>A	p.Arg61Gln	c.182G>A	p.Arg61Gln	0.15303	0.24913	0.26519	0.17295	0.00607	0.08975	0.22405	0.30669	0.03463	0.1714	0.09971	0.10194	NA	0.02902	NA	0.16258	0.29277	0.30212	0.1596	0.00061	0.05242	0.00053	0.10182	0.06044	0.08468	0.39001	0.10952	0.24238	0.0493	0.04151	0.16453	0.45356
1	3463493	G	A	V	M	rs3806164	1	3380057	137	ARHGEF16	ENSG00000130762	c.409G>A	p.V137M	c.409G>A	p.Val137Met	c.409G>A	p.Val137Met	0.25979	0.34241	0.11197	0.06944	0.20696	0.08975	0.03792	0.62051	0.05405	0.00044	0.04781	0.00114	NA	0.03203	NA	NA	0.25854	0.18607	0.12045	0.00026	0.06839	0.0001	0.10783	0.0105	0.01427	0.17313	0.05414	0.10688	0.00837	0.00963	0.43459	0.57023
1	3469503	T	G	L	R	rs553627615	1	3386067	311;23;23;23	ARHGEF16	ENSG00000130762;ENSG00000130762;ENSG00000130762;ENSG00000130762	c.932T>G;c.68T>G;c.68T>G;.	p.L311R;p.L23R;p.L23R;.	c.932T>G;c.68T>G;c.68T>G;c.68T>G	p.Leu311Arg;p.Leu23Arg;p.Leu23Arg;p.Leu23Arg	c.932T>G;c.68T>G;c.68T>G;c.68T>G	p.Leu311Arg;p.Leu23Arg;p.Leu23Arg;p.Leu23Arg	0.53172	0.06014	0.24665	0.28987	0.1631	0.45007	0.39561	0.64818	0.0438	0.73735	0.40345	0.45979	NA	0.56291	0.79783	0.39401	0.57875	0.36111	0.16051	0.05941	0.52189	0.02716	0.37241	0.31999	0.29775	0.23652	0.37821	0.68054	0.26174	0.2823	0.41534	0.57023
1	3473193	A	G	N	D	rs41315284	1	3389757	380;92;92;92;84	ARHGEF16	ENSG00000130762;ENSG00000130762;ENSG00000130762;ENSG00000130762;ENSG00000130762	c.1138A>G;c.274A>G;c.274A>G;.;.	p.N380D;p.N92D;p.N92D;.;.	c.1138A>G;c.274A>G;c.274A>G;c.274A>G;c.250A>G	p.Asn380Asp;p.Asn92Asp;p.Asn92Asp;p.Asn92Asp;p.Asn84Asp	c.1138A>G;c.274A>G;c.274A>G;c.274A>G;c.250A>G	p.Asn380Asp;p.Asn92Asp;p.Asn92Asp;p.Asn92Asp;p.Asn84Asp	0.68238	0.92824	0.90584	0.88582	0.8433	0.81001	0.889	0.38397	0.81675	0.9059	0.67844	0.54999	NA	0.73877	NA	0.38175	0.70913	0.46647	0.70633	0.08092	0.53877	0.01369	0.88252	0.74217	0.68821	0.84537	0.80093	0.94282	0.82319	0.78111	0.74766	0.57023
1	3477969	G	A	R	Q	rs147069493	1	3394533	523;235;235	ARHGEF16	ENSG00000130762;ENSG00000130762;ENSG00000130762	c.1568G>A;c.704G>A;c.704G>A	p.R523Q;p.R235Q;p.R235Q	c.1568G>A;c.704G>A;c.704G>A	p.Arg523Gln;p.Arg235Gln;p.Arg235Gln	c.1568G>A;c.704G>A;c.704G>A	p.Arg523Gln;p.Arg235Gln;p.Arg235Gln	0.34444	0.49942	0.66517	0.60657	0.55875	0.50402	0.84822	0.75911	0.41239	0.52208	0.81091	0.81628	NA	0.68908	NA	0.66218	0.71019	0.23098	0.53028	0.07634	0.52207	0.09815	0.51418	0.68542	0.65204	0.99579	0.37891	0.47274	0.68066	0.65997	0.29498	0.57023
1	3478438	T	C	M	T	rs74050529	1	3395002	547;259;259	ARHGEF16	ENSG00000130762;ENSG00000130762;ENSG00000130762	c.1640T>C;c.776T>C;c.776T>C	p.M547T;p.M259T;p.M259T	c.1640T>C;c.776T>C;c.776T>C	p.Met547Thr;p.Met259Thr;p.Met259Thr	c.1640T>C;c.776T>C;c.776T>C	p.Met547Thr;p.Met259Thr;p.Met259Thr	0.04987	0.07716	0.02946	0.01387	0.09418	0.08975	0.06538	0.73949	0.01467	0.00717	0.06946	0.11087	NA	0.16698	NA	0.12655	0.29342	0.05469	0.30084	0.00154	0.12526	3e-05	0.17058	0.14866	0.09267	0.0105	0.14381	0.22763	0.04349	0.07015	0.20563	0.82227
1	3480498	G	A	E	K	rs56309807	1	3397062	681;393;393	ARHGEF16	ENSG00000130762;ENSG00000130762;ENSG00000130762	c.2041G>A;c.1177G>A;c.1177G>A	p.E681K;p.E393K;p.E393K	c.2041G>A;c.1177G>A;c.1177G>A	p.Glu681Lys;p.Glu393Lys;p.Glu393Lys	c.2041G>A;c.1177G>A;c.1177G>A	p.Glu681Lys;p.Glu393Lys;p.Glu393Lys	0.02767	0.05416	0.29318	0.27542	0.52346	0.43729	0.23872	0.46777	0.16187	0.15609	0.03247	0.10374	NA	0.17682	NA	NA	0.35164	0.2467	0.13724	0.00326	0.19578	0.00282	0.53946	0.33599	0.27087	0.19259	0.51238	0.49222	0.19332	0.23683	0.45857	0.57023
1	3492708	C	T	A	T	rs61746548	1	3409272	1171;1483	MEGF6	ENSG00000162591;ENSG00000162591	c.3511G>A;c.4447G>A	p.A1171T;p.A1483T	c.3511G>A;c.4447G>A	p.Ala1171Thr;p.Ala1483Thr	c.3511G>A;c.4447G>A	p.Ala1171Thr;p.Ala1483Thr	0.48642	0.6789	0.47827	0.44827	0.28942	0.08975	0.86842	0.65006	0.52776	0.43803	0.43349	0.00526	NA	0.57487	NA	NA	0.21002	0.20121	0.09727	0.01026	0.44787	0.05377	0.48908	0.40585	0.31086	0.53037	0.40361	0.37931	0.49577	0.42809	0.48965	0.50134
1	3494017	G	A	H	Y	rs61746168	1	3410581	1413	MEGF6	ENSG00000162591	c.4237C>T	p.H1413Y	c.4237C>T	p.His1413Tyr	c.4237C>T	p.His1413Tyr	0.07116	0.0391	0.07471	0.11217	0.19278	0.19072	0.25186	0.31731	0.52451	0.05542	0.41665	0.00011	NA	0.08674	NA	NA	0.13684	0.18591	0.03887	0.00054	0.13443	0.00016	0.00828	0.04443	0.03597	0.0182	0.2259	0.29318	0.04448	0.05547	0.2593	0.57023
1	3494080	A	G	W	R	rs61742508	1	3410644	1392	MEGF6	ENSG00000162591	c.4174T>C	p.W1392R	c.4174T>C	p.Trp1392Arg	c.4174T>C	p.Trp1392Arg	0.15717	0.145	0.02946	0.01387	0.0859	0.08975	0.00237	0.73311	0.00765	0.03069	0.11532	0.00011	NA	0.39643	NA	NA	0.21015	0.11368	0.00556	0.00358	0.33651	0.00079	5e-05	0.03367	0.07898	0.02774	0.03773	0.034	0.00315	0.00504	0.25985	0.41761
1	3495901	C	T	R	H	rs57804877	1	3412465	1052;1287	MEGF6	ENSG00000162591;ENSG00000162591	c.3155G>A;c.3860G>A	p.R1052H;p.R1287H	c.3155G>A;c.3860G>A	p.Arg1052His;p.Arg1287His	c.3155G>A;c.3860G>A	p.Arg1052His;p.Arg1287His	0.224	0.2812	0.07471	0.06944	0.20696	0.21933	0.09922	0.33189	0.02558	0.40765	0.20195	0.0314	NA	0.03203	NA	0.02173	0.14629	0.03722	0.01317	0.00133	0.12205	0.00148	0.01614	0.04256	0.15607	0.33075	0.16796	0.13255	0.07344	0.10114	0.74766	0.41761
1	3497304	C	G	G	A	rs4648506	1	3413868	946;1137	MEGF6	ENSG00000162591;ENSG00000162591	c.2837G>C;c.3410G>C	p.G946A;p.G1137A	c.2837G>C;c.3410G>C	p.Gly946Ala;p.Gly1137Ala	c.2837G>C;c.3410G>C	p.Gly946Ala;p.Gly1137Ala	0.56456	0.51737	0.52977	0.64047	0.48115	0.27735	0.93268	0.71779	0.75058	0.37613	0.05351	0.00011	NA	0.43757	NA	NA	0.4848	0.44977	0.19419	0.00776	0.43297	0.09257	0.34274	0.25527	0.29022	0.41063	0.24186	0.4184	0.34512	0.23168	0.36074	0.45356
1	3497338	C	T	E	K	rs200142733	1	3413902	935;1126	MEGF6	ENSG00000162591;ENSG00000162591	c.2803G>A;c.3376G>A	p.E935K;p.E1126K	c.2803G>A;c.3376G>A	p.Glu935Lys;p.Glu1126Lys	c.2803G>A;c.3376G>A	p.Glu935Lys;p.Glu1126Lys	0.03005	0.05146	0.13644	0.19048	0.39242	0.28463	0.13296	0.33189	0.15782	0.32701	0.18575	0.15986	NA	0.43033	NA	0.67078	0.13433	0.37812	0.02096	0.0209	0.24759	0.00655	0.10281	0.27596	0.2673	0.11198	0.17823	0.02964	0.19596	0.24178	0.40607	0.57023
1	3498793	C	T	R	Q	rs41315294	1	3415357	1043	MEGF6	ENSG00000162591	c.3128G>A	p.R1043Q	c.3128G>A	p.Arg1043Gln	c.3128G>A	p.Arg1043Gln	0.0276	0.05602	0.02946	0.01387	0.02944	0.08975	0.01958	0.67187	0.01064	0.10483	0.27105	0.23866	NA	0.36201	NA	0.20551	0.13549	0.0582	0.00219	0.00431	0.2129	0.00043	0.00861	0.02937	0.00571	0.15909	0.04809	0.07185	0.00112	0.00148	0.37711	0.49826
1	3499609	G	A	R	W	rs202226429	1	3416173	877;982	MEGF6	ENSG00000162591;ENSG00000162591	c.2629C>T;c.2944C>T	p.R877W;p.R982W	c.2629C>T;c.2944C>T	p.Arg877Trp;p.Arg982Trp	c.2629C>T;c.2944C>T	p.Arg877Trp;p.Arg982Trp	0.21304	0.28958	0.19406	0.143	0.07313	0.08975	0.3836	0.35405	0.2577	0.28965	0.23519	0.15509	NA	0.06892	NA	0.40873	0.12176	0.18004	0.07338	0.00545	0.23381	0.00093	0.16835	0.16542	0.18174	0.20534	0.17486	0.39859	0.07544	0.09485	0.15311	0.49826
1	3500647	G	A	P	L	rs61742846	1	3417211	793;898	MEGF6	ENSG00000162591;ENSG00000162591	c.2378C>T;c.2693C>T	p.P793L;p.P898L	c.2378C>T;c.2693C>T	p.Pro793Leu;p.Pro898Leu	c.2378C>T;c.2693C>T	p.Pro793Leu;p.Pro898Leu	0.16958	0.1732	0.13644	0.1646	0.08964	0.08975	0.44382	0.48142	0.62863	0.18376	0.17011	0.08824	NA	0.16367	NA	NA	0.1205	0.15404	0.21483	0.00368	0.23003	0.00055	0.07415	0.10085	0.13199	0.14093	0.16666	0.15257	0.07674	0.08627	0.25452	0.41761
1	3500654	C	T	V	M	rs200407453	1	3417218	791;896	MEGF6	ENSG00000162591;ENSG00000162591	c.2371G>A;c.2686G>A	p.V791M;p.V896M	c.2371G>A;c.2686G>A	p.Val791Met;p.Val896Met	c.2371G>A;c.2686G>A	p.Val791Met;p.Val896Met	0.24661	0.36365	0.32311	0.31289	0.10186	0.08975	0.08292	0.32958	0.19933	0.31027	0.2751	0.11663	NA	0.02325	NA	0.23479	0.12532	0.14031	0.01102	0.00392	0.18489	0.00579	0.12562	0.0554	0.07176	0.17693	0.10393	0.06962	0.03496	0.03765	0.28294	0.41761
1	3501198	C	T	V	I	rs61978585	1	3417762	704;809	MEGF6	ENSG00000162591;ENSG00000162591	c.2110G>A;c.2425G>A	p.V704I;p.V809I	c.2110G>A;c.2425G>A	p.Val704Ile;p.Val809Ile	c.2110G>A;c.2425G>A	p.Val704Ile;p.Val809Ile	0.11015	0.14369	0.2787	0.19346	0.27024	0.08975	0.09956	0.32722	0.15986	0.25006	0.10526	0.078	NA	0.0584	NA	0.38251	0.0951	0.10855	0.01261	0.00155	0.11665	0.00015	0.01543	0.08213	0.06437	0.18829	0.08802	0.03323	0.09071	0.0971	0.1734	0.49826
1	3501835	G	A	R	W	rs61735149	1	3418399	654;759	MEGF6	ENSG00000162591;ENSG00000162591	c.1960C>T;c.2275C>T	p.R654W;p.R759W	c.1960C>T;c.2275C>T	p.Arg654Trp;p.Arg759Trp	c.1960C>T;c.2275C>T	p.Arg654Trp;p.Arg759Trp	0.29029	0.28958	0.09854	0.06944	0.1046	0.08975	0.53209	0.25182	0.29727	0.18784	0.25816	0.14247	NA	0.08674	NA	0.54358	0.12176	0.1828	0.04071	0.00496	0.23071	0.00041	0.03859	0.21281	0.18443	0.16886	0.16594	0.42344	0.0917	0.10097	0.31499	0.41761
1	3501898	C	T	V	M	rs79376840	1	3418462	633;738	MEGF6	ENSG00000162591;ENSG00000162591	c.1897G>A;c.2212G>A	p.V633M;p.V738M	c.1897G>A;c.2212G>A	p.Val633Met;p.Val738Met	c.1897G>A;c.2212G>A	p.Val633Met;p.Val738Met	0.18371	0.33554	0.42493	0.37572	0.10659	0.08975	0.40863	0.37052	0.26843	0.21969	0.06908	0.04369	NA	0.13992	NA	0.47924	0.12965	0.19991	0.07575	0.0036	0.20798	0.00026	0.03765	0.10793	0.11921	0.29533	0.05998	0.14498	0.16089	0.1324	0.26633	0.41761
1	3505333	A	G	L	P	rs2821008	1	3421897	583;688	MEGF6	ENSG00000162591;ENSG00000162591	c.1748T>C;c.2063T>C	p.L583P;p.L688P	c.1748T>C;c.2063T>C	p.Leu583Pro;p.Leu688Pro	c.1748T>C;c.2063T>C	p.Leu583Pro;p.Leu688Pro	0.00964	0.04807	0.02946	0.01387	0.15795	0.08975	0.00713	0.13552	0.00015	0.02179	0.4453	0.00011	NA	0.22332	NA	NA	0.1914	0.27513	0.00271	0.0007	0.1585	0	0.00166	0.10376	0.10891	4e-05	0.0291	0.07044	0.034	0.05666	0.50053	0.20391
1	3507824	G	A	P	L	rs947345	1	3424388	482;587	MEGF6	ENSG00000162591;ENSG00000162591	c.1445C>T;c.1760C>T	p.P482L;p.P587L	c.1445C>T;c.1760C>T	p.Pro482Leu;p.Pro587Leu	c.1445C>T;c.1760C>T	p.Pro482Leu;p.Pro587Leu	0.68238	0.79402	0.90584	0.8317	0.53742	0.52935	0.71715	0.54149	0.98526	0.66873	0.52392	0.03765	NA	0.5108	NA	NA	0.50389	0.38764	0.21993	0.01	0.38603	0.05894	0.60904	0.60305	0.52445	0.85172	0.60522	0.49936	0.58042	0.48113	0.32667	0.92422
1	3509158	G	A	P	L	rs117113675	1	3425722	377;482	MEGF6	ENSG00000162591;ENSG00000162591	c.1130C>T;c.1445C>T	p.P377L;p.P482L	c.1130C>T;c.1445C>T	p.Pro377Leu;p.Pro482Leu	c.1130C>T;c.1445C>T	p.Pro377Leu;p.Pro482Leu	0.2852	0.22962	0.32132	0.22329	0.21076	0.08975	0.51138	0.86283	0.64246	0.21449	0.52587	0.57334	NA	0.5046	NA	0.59952	0.11961	0.46434	0.03512	0.04388	0.48638	0.0107	0.44691	0.11089	0.13763	0.1114	0.1434	0.10432	0.1149	0.11337	0.27982	0.92422
1	3512044	G	A	A	V	rs11585362	1	3428608	208;313	MEGF6	ENSG00000162591;ENSG00000162591	c.623C>T;c.938C>T	p.A208V;p.A313V	c.623C>T;c.938C>T	p.Ala208Val;p.Ala313Val	c.623C>T;c.938C>T	p.Ala208Val;p.Ala313Val	0.43708	0.5664	0.53885	0.43183	0.51296	0.08975	0.52871	0.92208	0.46842	0.30004	0.03104	0.00011	NA	0.68995	NA	NA	0.24448	0.15773	0.4081	0.03945	0.59167	0.04337	0.76191	0.35037	0.21217	0.64179	0.51094	0.45597	0.2878	0.26058	0.1617	0.92422
1	3514574	C	A	A	S	rs200914366	1	3431138	172;277	MEGF6	ENSG00000162591;ENSG00000162591	c.514G>T;c.829G>T	p.A172S;p.A277S	c.514G>T;c.829G>T	p.Ala172Ser;p.Ala277Ser	c.514G>T;c.829G>T	p.Ala172Ser;p.Ala277Ser	0.22746	0.12142	0.42167	0.45113	0.52346	0.33778	0.09762	0.86815	0.43149	0.24758	0.66707	0.69985	NA	0.60717	NA	0.72165	0.32506	0.2284	0.0303	0.0329	0.44496	0.02255	0.3063	0.22643	0.20327	0.27965	0.56756	0.48049	0.27715	0.2788	0.26909	0.61202
1	3514604	G	A	R	C	rs199566066	1	3431168	162;267	MEGF6	ENSG00000162591;ENSG00000162591	c.484C>T;c.799C>T	p.R162C;p.R267C	c.484C>T;c.799C>T	p.Arg162Cys;p.Arg267Cys	c.484C>T;c.799C>T	p.Arg162Cys;p.Arg267Cys	0.54683	0.4808	0.70673	0.5187	0.26271	0.34912	0.90338	0.87671	0.74742	0.45803	0.93211	0.89716	NA	0.77782	NA	0.93705	0.37621	0.0525	0.44305	0.18887	0.65783	0.16148	0.70989	0.71309	0.64848	0.97502	0.56205	0.64531	0.64613	0.59483	0.45458	0.61202
1	3515461	C	T	R	Q	rs12090611	1	3432025	119;224	MEGF6	ENSG00000162591;ENSG00000162591	c.356G>A;c.671G>A	p.R119Q;p.R224Q	c.356G>A;c.671G>A	p.Arg119Gln;p.Arg224Gln	c.356G>A;c.671G>A	p.Arg119Gln;p.Arg224Gln	0.03653	0.02654	0.21238	0.17743	0.3162	0.25101	0.0873	0.96111	0.06138	0.16586	0.65348	0.62988	NA	0.5602	NA	0.70549	0.13643	0.01508	0.25791	0.07924	0.55446	0.00053	0.42251	0.2184	0.15553	0.01993	0.11327	0.08541	0.15194	0.18574	0.29011	0.57754
1	3524189	G	A	P	L	rs41307039	1	3440753	75;180	MEGF6	ENSG00000162591;ENSG00000162591	c.224C>T;c.539C>T	p.P75L;p.P180L	c.224C>T;c.539C>T	p.Pro75Leu;p.Pro180Leu	c.224C>T;c.539C>T	p.Pro75Leu;p.Pro180Leu	0.00964	0.0609	0.14655	0.19653	0.17227	0.08975	0.36358	0.97292	0.66665	0.40665	0.79502	0.89709	NA	0.64468	NA	0.7162	0.12232	0.12608	0.40183	0.18401	0.65609	0.00078	0.22875	0.13619	0.03147	0.02997	0.11927	0.10223	0.02931	0.03907	0.32706	0.52595
1	3595370	A	G	M	T	rs7513275	1	3511934	115	MEGF6	ENSG00000162591	c.344T>C	p.M115T	c.344T>C	p.Met115Thr	c.344T>C	p.Met115Thr	0.0698	0.17478	0.02946	0.01387	0.10087	0.19238	0.0123	0.83495	0.03243	0.25989	0.03961	0.00011	NA	0.48217	NA	NA	0.13526	0.2801	0.0014	0.00117	0.20986	1e-05	0.00526	0.13379	0.14828	0.01081	0.18448	0.09838	0.06006	0.0931	0.14965	0.45356
1	3602598	G	A	P	L	rs61737345	1	3519162	45	MEGF6	ENSG00000162591	c.134C>T	p.P45L	c.134C>T	p.Pro45Leu	c.134C>T	p.Pro45Leu	0.52492	0.7415	0.90584	0.92359	0.8433	0.58761	0.68279	0.84842	0.78636	0.43514	0.7788	0.59965	NA	0.90406	NA	0.93607	0.40454	0.7147	0.22674	0.10627	0.61566	0.0139	0.28305	0.76098	0.70765	0.96049	0.71971	0.93932	0.8259	0.81517	0.74766	0.45356
1	3631486	G	A	S	L	rs76211155	1	3548050	407;407	WRAP73	ENSG00000116213;ENSG00000116213	c.1220C>T;c.1220C>T	p.S407L;p.S407L	c.1220C>T;c.1220C>T	p.Ser407Leu;p.Ser407Leu	c.1220C>T;c.1220C>T	p.Ser407Leu;p.Ser407Leu	0.1155	0.20228	0.56581	0.41603	0.8433	0.81001	0.80084	0.42502	0.56466	0.50508	0.07881	0.01688	NA	0.40608	NA	0.49804	0.22544	0.51222	0.52543	0.00812	0.33596	0.05764	0.89085	0.49218	0.55057	0.95653	0.56698	0.73337	0.63888	0.68463	0.74766	0.73137
1	3631634	C	T	V	I	rs16823940	1	3548198	358;358	WRAP73	ENSG00000116213;ENSG00000116213	c.1072G>A;c.1072G>A	p.V358I;p.V358I	c.1072G>A;c.1072G>A	p.Val358Ile;p.Val358Ile	c.1072G>A;c.1072G>A	p.Val358Ile;p.Val358Ile	0.00964	0.01155	0.02946	0.04355	0.36688	0.35408	0.0365	0.24841	0.02764	0.09349	0.39753	0.00075	NA	0.21439	NA	0.16945	0.18072	0.04483	0.10734	0.00033	0.04765	0.00026	0.5132	0.11334	0.19752	0.15064	0.28263	0.17615	0.10444	0.17937	0.28534	0.73137
1	3632268	G	C	I	M	rs2760320	1	3548832	331;331;286	WRAP73	ENSG00000116213;ENSG00000116213;ENSG00000116213	c.993C>G;c.993C>G;.	p.I331M;p.I331M;.	c.993C>G;c.993C>G;c.858C>G	p.Ile331Met;p.Ile331Met;p.Ile286Met	c.993C>G;c.993C>G;c.858C>G	p.Ile331Met;p.Ile331Met;p.Ile286Met	0.18061	0.22154	0.19556	0.24975	0.62929	0.35891	0.15665	0.29085	0.0946	0.09349	0.0988	0.00222	NA	0.3599	NA	NA	0.23089	0.18302	0.05794	0.00039	0.10543	0.00016	0.56114	0.06556	0.09229	0.09299	0.20315	0.14907	0.03908	0.04025	0.3615	0.97996
1	3633445	G	A	P	L	rs115630424	1	3550009	292;292;247	WRAP73	ENSG00000116213;ENSG00000116213;ENSG00000116213	c.875C>T;c.875C>T;.	p.P292L;p.P292L;.	c.875C>T;c.875C>T;c.740C>T	p.Pro292Leu;p.Pro292Leu;p.Pro247Leu	c.875C>T;c.875C>T;c.740C>T	p.Pro292Leu;p.Pro292Leu;p.Pro247Leu	0.2708	0.22761	0.13644	0.1009	0.27295	0.19853	0.65703	0.44461	0.51319	0.44474	0.30755	0.28346	NA	0.34042	NA	0.29686	0.23008	0.24542	0.20618	0.00999	0.3142	0.01839	0.42483	0.25534	0.13803	0.09229	0.31245	0.2173	0.2241	0.22245	0.3047	0.57023
1	3727758	G	A	A	T	rs61737710	1	3644322	325;325;325;325;325;325;325;276;276;276;254	TP73	ENSG00000078900;ENSG00000078900;ENSG00000078900;ENSG00000078900;ENSG00000078900;ENSG00000078900;ENSG00000078900;ENSG00000078900;ENSG00000078900;ENSG00000078900;ENSG00000078900	c.973G>A;c.973G>A;c.973G>A;c.973G>A;c.973G>A;c.973G>A;c.973G>A;c.826G>A;c.826G>A;c.826G>A;c.760G>A	p.A325T;p.A325T;p.A325T;p.A325T;p.A325T;p.A325T;p.A325T;p.A276T;p.A276T;p.A276T;p.A254T	c.973G>A;c.973G>A;c.973G>A;c.973G>A;c.973G>A;c.973G>A;c.973G>A;c.826G>A;c.826G>A;c.826G>A;c.760G>A	p.Ala325Thr;p.Ala325Thr;p.Ala325Thr;p.Ala325Thr;p.Ala325Thr;p.Ala325Thr;p.Ala325Thr;p.Ala276Thr;p.Ala276Thr;p.Ala276Thr;p.Ala254Thr	c.973G>A;c.973G>A;c.973G>A;c.973G>A;c.973G>A;c.973G>A;c.973G>A;c.826G>A;c.826G>A;c.826G>A;c.760G>A	p.Ala325Thr;p.Ala325Thr;p.Ala325Thr;p.Ala325Thr;p.Ala325Thr;p.Ala325Thr;p.Ala325Thr;p.Ala276Thr;p.Ala276Thr;p.Ala276Thr;p.Ala254Thr	0.31088	0.27591	0.15914	0.17743	0.62929	0.58761	0.35949	0.99411	0.24676	0.19593	0.93067	0.9581	NA	0.75005	NA	0.8652	0.28795	0.44144	0.7538	0.10871	0.59435	0.00105	0.29365	0.23241	0.24816	0.55624	0.55105	0.50874	0.25058	0.24757	0.74766	0.52595
1	3752608	C	T	R	C	rs41315312	1	3669172	43	CCDC27	ENSG00000162592	c.127C>T	p.R43C	c.127C>T	p.Arg43Cys	c.127C>T	p.Arg43Cys	0.2556	0.5206	0.53761	0.39956	0.01688	0.08975	0.06538	0.2227	0.15782	0.0174	0.15188	0.00526	NA	0.22332	NA	NA	0.53695	0.00663	0.03191	0.00013	0.02838	0.03763	0.1122	0.12827	0.05975	0.048	0.03872	0.01746	0.07578	0.05431	0.30245	0.19182
1	3752717	G	A	R	Q	rs114328241	1	3669281	79	CCDC27	ENSG00000162592	c.236G>A	p.R79Q	c.236G>A	p.Arg79Gln	c.236G>A	p.Arg79Gln	0.0579	0.02453	0.02946	0.01387	0.10718	0.08975	0.00691	0.17271	0.02721	0.0699	0.39807	0.00897	NA	0.05495	NA	0.11017	0.16431	0.00151	0.0084	9e-05	0.00635	0.00026	0.0946	0.00455	0.03663	0.07872	0.00397	0.00165	0.01744	0.02694	0.2728	0.19182
1	3752792	G	A	R	K	rs76597070	1	3669356	104	CCDC27	ENSG00000162592	c.311G>A	p.R104K	c.311G>A	p.Arg104Lys	c.311G>A	p.Arg104Lys	0.11085	0.14075	0.14184	0.16012	0.0177	0.08975	0.1584	0.18248	0.14978	0.05037	0.25688	0.07329	NA	0.03203	NA	0.06686	0.36533	0.01838	0.0457	0.00036	0.02834	0.00013	0.05256	0.06987	0.09332	0.07791	0.04705	0.05616	0.06046	0.06517	0.26665	0.19182
1	3754127	A	G	K	E	rs75854782	1	3670691	110	CCDC27	ENSG00000162592	c.328A>G	p.K110E	c.328A>G	p.Lys110Glu	c.328A>G	p.Lys110Glu	0.50676	0.50226	0.21471	0.2628	0.0164	0.08975	0.24501	0.24841	0.22727	0.23758	0.19522	0.04843	NA	0.04815	NA	0.07271	0.52852	0.19247	0.08271	0.0011	0.10099	0.00696	0.06152	0.12756	0.12428	0.05137	0.16565	0.03481	0.09758	0.09788	0.19828	0.19182
1	3762639	C	T	S	L	rs75571263	1	3679203	294	CCDC27	ENSG00000162592	c.881C>T	p.S294L	c.881C>T	p.Ser294Leu	c.881C>T	p.Ser294Leu	0.32296	0.21277	0.33059	0.1814	0.00674	0.08975	0.37844	0.1945	0.54702	0.04188	0.08745	0.014	NA	0.05153	NA	0.0136	0.12682	0.01937	0.08152	0.00019	0.01639	0.00213	0.14792	0.04224	0.10583	0.43745	0.03537	0.03017	0.04232	0.03367	0.18819	0.20481
1	3763211	C	T	T	M	rs10910024	1	3679775	353	CCDC27	ENSG00000162592	c.1058C>T	p.T353M	c.1058C>T	p.Thr353Met	c.1058C>T	p.Thr353Met	0.30097	0.39492	0.20876	0.12992	0.00554	0.08975	0.16971	0.18875	0.18459	0.01498	0.28487	0.00011	NA	0.06892	NA	NA	0.15954	0.11651	0.04831	4e-05	0.01373	0.0002	0.07635	0.00121	0.01048	0.18351	0.07301	0.02802	0.00469	0.00446	0.28429	0.19182
1	3763219	T	C	W	R	rs76416341	1	3679783	356	CCDC27	ENSG00000162592	c.1066T>C	p.W356R	c.1066T>C	p.Trp356Arg	c.1066T>C	p.Trp356Arg	0.02658	0.06071	0.02946	0.01387	0.00977	0.08975	0.00556	0.16089	0.00359	0.00527	0.18888	0.00255	NA	0.01089	NA	NA	0.25199	0.07021	0.00808	4e-05	0.00483	0.00029	0.00795	0.01584	0.02253	0.01544	0.06967	0.00719	0.00315	0.00429	0.23075	0.19182
1	3763361	T	C	L	P	rs138987139	1	3679925	403	CCDC27	ENSG00000162592	c.1208T>C	p.L403P	c.1208T>C	p.Leu403Pro	c.1208T>C	p.Leu403Pro	0.30097	0.60337	0.70673	0.66596	0.06743	0.08975	0.24054	0.20959	0.63207	0.1034	0.21821	0.22346	NA	0.17029	NA	0.1206	0.62188	0.16083	0.18386	0.00339	0.18525	0.03654	0.03902	0.2941	0.32937	0.73925	0.10931	0.09076	0.26891	0.21287	0.16042	0.19182
1	3763769	C	T	T	M	rs75853003	1	3680333	462	CCDC27	ENSG00000162592	c.1385C>T	p.T462M	c.1385C>T	p.Thr462Met	c.1385C>T	p.Thr462Met	0.21718	0.32355	0.25713	0.14941	0.05135	0.08975	0.32135	0.19311	0.39692	0.1892	0.25848	0.00676	NA	0.00887	NA	0.00435	0.15322	0.0224	0.03917	0.00021	0.0505	0.00011	0.18256	0.01115	0.00979	0.1302	0.02889	0.02799	0.00917	0.00924	0.22291	0.3313
1	3763781	C	T	T	M	rs144028564	1	3680345	466	CCDC27	ENSG00000162592	c.1397C>T	p.T466M	c.1397C>T	p.Thr466Met	c.1397C>T	p.Thr466Met	0.11156	0.34009	0.02946	0.04355	0.02322	0.08975	0.08516	0.17761	0.15379	0.16864	0.31538	0.05608	NA	0.0179	NA	0.0136	0.1478	0.0862	0.01176	0.00014	0.00844	0.00017	0.04265	0.00291	0.0888	0.22947	0.01347	0.01247	0.04202	0.04871	0.18722	0.3313
1	3766573	G	C	M	I	rs139337972	1	3683137	497	CCDC27	ENSG00000162592	c.1491G>C	p.M497I	c.1491G>C	p.Met497Ile	c.1491G>C	p.Met497Ile	0.12305	0.19246	0.21573	0.24676	0.44119	0.28421	0.4175	0.16351	0.38151	0.11197	0.20454	0.03183	NA	0.03203	NA	0.11017	0.18609	0.2058	0.1158	0.00055	0.04993	0.00169	0.19943	0.24595	0.25955	0.25398	0.36584	0.38724	0.23484	0.27695	0.27685	0.3313
1	3766595	A	C	N	H	rs144089943	1	3683159	505	CCDC27	ENSG00000162592	c.1513A>C	p.N505H	c.1513A>C	p.Asn505His	c.1513A>C	p.Asn505His	0.65419	0.57104	0.77913	0.82059	0.62929	0.37049	0.75187	0.2227	0.6678	0.77319	0.11336	0.26136	NA	0.29614	NA	0.30898	0.44188	0.41564	0.59808	0.01192	0.34904	0.02986	0.38892	0.71141	0.64164	0.68799	0.51903	0.56226	0.62929	0.61939	0.35977	0.3313
1	3767350	T	A	W	R	rs2275839	1	3683914	550	CCDC27	ENSG00000162592	c.1648T>A	p.W550R	c.1648T>A	p.Trp550Arg	c.1648T>A	p.Trp550Arg	0.03218	0.13792	0.19406	0.2154	0.05892	0.08975	0.15267	0.17761	0.54864	0.0479	0.36562	0.00152	NA	0.04815	NA	NA	0.26495	0.053	0.03847	0.00026	0.04959	0.00066	0.0976	0.04994	0.03672	0.02096	0.09764	0.18529	0.03357	0.03582	0.21947	0.3313
1	3771489	T	G	L	R	rs79789173	1	3688053	646	CCDC27	ENSG00000162592	c.1937T>G	p.L646R	c.1937T>G	p.Leu646Arg	c.1937T>G	p.Leu646Arg	0.34982	0.46632	0.54136	0.54683	0.05086	0.08975	0.48678	0.19726	0.24244	0.27673	0.12698	0.12497	NA	0.16367	NA	0.1206	0.53041	0.11272	0.08314	0.00059	0.05019	0.00967	0.14054	0.34505	0.272	0.33341	0.14723	0.19813	0.16651	0.12471	0.74766	0.09556
1	3781099	C	T	V	I	rs11547615	1	3697663	581	LRRC47	ENSG00000130764	c.1741G>A	p.V581I	c.1741G>A	p.Val581Ile	c.1741G>A	p.Val581Ile	0.11732	0.1856	0.22967	0.2154	0.53742	0.44071	0.33515	0.46777	0.12472	0.00825	0.04433	0.14464	NA	0.1502	NA	NA	0.29526	0.22404	0.20051	0.00096	0.09505	0.00091	0.16189	0.20937	0.21433	0.13455	0.43168	0.2429	0.2296	0.24955	0.45458	0.73137
1	3823176	C	T	E	K	rs111626991	1	3739740	857;176	CEP104	ENSG00000116198;ENSG00000116198	c.2569G>A;.	p.E857K;.	c.2569G>A;c.526G>A	p.Glu857Lys;p.Glu176Lys	c.2569G>A;c.526G>A	p.Glu857Lys;p.Glu176Lys	0.53172	0.69154	0.40609	0.43123	0.62929	0.58761	0.55341	0.53516	0.52776	0.73015	0.38916	0.29227	NA	0.29614	NA	0.68211	0.60249	0.56442	0.30722	0.0303	0.44539	0.04371	0.71216	0.6936	0.84231	0.95572	0.83029	0.60505	0.61374	0.64509	0.74766	0.73137
1	3829360	G	A	A	V	rs2275831	1	3745924	686;5	CEP104	ENSG00000116198;ENSG00000116198	c.2057C>T;.	p.A686V;.	c.2057C>T;c.14C>T	p.Ala686Val;p.Ala5Val	c.2057C>T;c.14C>T	p.Ala686Val;p.Ala5Val	0.21718	0.15355	0.2319	0.18783	0.2743	0.28404	0.47622	0.3999	0.37566	0.03392	0.46103	0.00011	NA	0.07601	NA	NA	0.23359	0.10817	0.12515	0.00051	0.12872	0.00054	0.45944	0.46496	0.40925	0.21579	0.51386	0.26893	0.29833	0.33514	0.14077	0.61202
1	3836572	A	T	L	I	rs2275824	1	3753136	414;108	CEP104	ENSG00000116198;ENSG00000116198	c.1240T>A;.	p.L414I;.	c.1240T>A;c.322T>A	p.Leu414Ile;p.Leu108Ile	c.1240T>A;c.322T>A	p.Leu414Ile;p.Leu108Ile	0.32296	0.22895	0.18677	0.13708	0.0713	0.08975	0.06538	0.16217	0.11547	0.01274	0.48185	0.00011	NA	0.00538	NA	NA	0.21052	0.10964	0.07627	0.00029	0.08373	0.00035	0.26722	0.03885	0.07715	0.21216	0.09475	0.0484	0.05102	0.05662	0.14384	0.92422
1	3836643	T	C	H	R	rs145728798	1	3753207	390;84	CEP104	ENSG00000116198;ENSG00000116198	c.1169A>G;.	p.H390R;.	c.1169A>G;c.251A>G	p.His390Arg;p.His84Arg	c.1169A>G;c.251A>G	p.His390Arg;p.His84Arg	0.12032	0.14588	0.24665	0.26451	0.25696	0.18612	0.06538	0.40218	0.1867	0.09631	0.14064	0.27017	NA	0.03203	NA	0.3203	0.2313	0.10692	0.12784	0.00565	0.2239	0.002	0.19298	0.18422	0.10405	0.05594	0.47142	0.24649	0.14672	0.17589	0.14477	0.40138
1	3844921	T	A	E	D	rs61745578	1	3761485	184;126;184	CEP104	ENSG00000116198;ENSG00000116198;ENSG00000116198	c.552A>T;.;c.552A>T	p.E184D;.;p.E184D	c.552A>T;c.378A>T;c.552A>T	p.Glu184Asp;p.Glu126Asp;p.Glu184Asp	c.552A>T;c.378A>T;c.552A>T	p.Glu184Asp;p.Glu126Asp;p.Glu184Asp	0.10148	0.0426	0.02946	0.087	0.44317	0.27854	0.00807	0.30937	0.03579	0.10626	0.29313	0.01944	NA	0.16698	NA	0.13603	0.17276	0.22453	0.02166	0.00095	0.08128	0.00024	0.4442	0.02898	0.09945	0.03479	0.15988	0.0683	0.02495	0.04423	0.08984	0.92422
1	4711974	C	T	A	V	rs149284997	1	4772034	35;35	AJAP1	ENSG00000196581;ENSG00000196581	c.104C>T;c.104C>T	p.A35V;p.A35V	c.104C>T;c.104C>T	p.Ala35Val;p.Ala35Val	c.104C>T;c.104C>T	p.Ala35Val;p.Ala35Val	0.56456	0.54159	0.61912	0.58472	0.4325	0.4898	0.28011	0.53731	0.60188	0.24385	0.53002	0.39027	NA	0.27591	NA	0.41971	0.79005	0.54401	0.51701	0.01735	0.37705	0.02285	0.46038	0.47762	0.64519	0.98917	0.46395	0.40649	0.59599	0.60051	0.74766	0.55306
1	4712402	A	T	T	S	rs139622182	1	4772462	178;178	AJAP1	ENSG00000196581;ENSG00000196581	c.532A>T;c.532A>T	p.T178S;p.T178S	c.532A>T;c.532A>T	p.Thr178Ser;p.Thr178Ser	c.532A>T;c.532A>T	p.Thr178Ser;p.Thr178Ser	0.15665	0.17166	0.42542	0.34953	0.21617	0.29367	0.28011	0.46028	0.39887	0.3782	0.10926	0.06569	NA	0.09032	NA	0.46108	0.75175	0.61905	0.24849	0.00371	0.20682	0.00173	0.17353	0.21556	0.1984	0.36285	0.32948	0.31855	0.30782	0.33263	0.13185	0.55306
1	4712475	G	A	G	D	rs76065876	1	4772535	202;202	AJAP1	ENSG00000196581;ENSG00000196581	c.605G>A;c.605G>A	p.G202D;p.G202D	c.605G>A;c.605G>A	p.Gly202Asp;p.Gly202Asp	c.605G>A;c.605G>A	p.Gly202Asp;p.Gly202Asp	0.39097	0.08025	0.90584	0.92359	0.28435	0.39128	0.57047	0.40749	0.71157	0.25253	0.28065	0.14857	NA	0.5491	NA	0.58375	0.84944	0.5576	0.40691	0.09449	0.57722	0.02631	0.27843	0.57403	0.46264	0.85417	0.43852	0.47725	0.6037	0.60241	0.35704	0.55306
1	5865244	G	A	T	M	rs144624477	1	5925304	1225	NPHP4	ENSG00000131697	c.3674C>T	p.T1225M	c.3674C>T	p.Thr1225Met	c.3674C>T	p.Thr1225Met	0.43393	0.63109	0.37682	0.28627	0.33015	0.27465	0.50856	0.74477	0.17834	0.47395	0.51725	0.35174	NA	0.45523	NA	0.81284	0.10642	0.11093	0.57264	0.01377	0.35427	0.00857	0.51891	0.29384	0.32893	0.42434	0.21014	0.13199	0.31845	0.30098	0.21921	0.45356
1	5867109	G	A	P	L	rs113445782	1	5927169	1160	NPHP4	ENSG00000131697	c.3479C>T	p.P1160L	c.3479C>T	p.Pro1160Leu	c.3479C>T	p.Pro1160Leu	0.30375	0.38305	0.38332	0.33484	0.23096	0.32218	0.63811	0.8775	0.71639	0.36148	0.72971	0.6664	NA	0.49351	NA	NA	0.07925	0.28097	0.72595	0.01321	0.35065	0.01182	0.33234	0.24167	0.19957	0.11384	0.31548	0.17701	0.0653	0.0792	0.13627	0.57023
1	5904794	C	T	D	N	rs191602135	1	5964854	656;655	NPHP4	ENSG00000131697;ENSG00000131697	c.1966G>A;c.1963G>A	p.D656N;p.D655N	c.1966G>A;c.1963G>A	p.Asp656Asn;p.Asp655Asn	c.1966G>A;c.1963G>A	p.Asp656Asn;p.Asp655Asn	0.24277	0.25286	0.41582	0.40142	0.43931	0.30638	0.72069	0.86722	0.37178	0.44857	0.82886	0.74771	NA	0.55746	NA	0.92082	0.35496	0.28986	0.57897	0.02458	0.42055	0.08401	0.49191	0.45272	0.51498	0.97124	0.76633	0.42999	0.56431	0.59988	0.45458	0.37627
1	5905395	C	T	E	K	rs571655	1	5965455	618;617	NPHP4	ENSG00000131697;ENSG00000131697	c.1852G>A;c.1849G>A	p.E618K;p.E617K	c.1852G>A;c.1849G>A	p.Glu618Lys;p.Glu617Lys	c.1852G>A;c.1849G>A	p.Glu618Lys;p.Glu617Lys	0.63226	0.59159	0.90584	0.8111	0.55875	0.43821	0.80084	0.88066	0.54059	0.50418	0.88107	0.87175	NA	0.70994	NA	NA	0.17036	0.36613	0.60216	0.16103	0.63695	0.03256	0.53799	0.52961	0.46712	0.92489	0.53455	0.37841	0.52052	0.42231	0.38711	0.61202
1	5909165	G	C	P	R	rs375051705	1	5969225	497;497	NPHP4	ENSG00000131697;ENSG00000131697	c.1490C>G;c.1490C>G	p.P497R;p.P497R	c.1490C>G;c.1490C>G	p.Pro497Arg;p.Pro497Arg	c.1490C>G;c.1490C>G	p.Pro497Arg;p.Pro497Arg	0.51853	0.42261	0.77913	0.73562	0.35704	0.26034	0.77738	0.87116	0.43334	0.46368	0.80492	0.89312	NA	0.57748	0.13635	0.93091	0.40258	0.6054	0.53752	0.09604	0.58496	0.03287	0.48908	0.73017	0.58268	0.87308	0.37463	0.3563	0.56223	0.48553	0.25186	0.61202
1	5986204	G	A	T	M	rs12142270	1	6046264	29;29	NPHP4	ENSG00000131697;ENSG00000131697	c.86C>T;c.86C>T	p.T29M;p.T29M	c.86C>T;c.86C>T	p.Thr29Met;p.Thr29Met	c.86C>T;c.86C>T	p.Thr29Met;p.Thr29Met	0.56456	0.55341	0.64738	0.5046	0.19708	0.08975	0.33002	0.87272	0.22294	0.23253	0.4038	0.11574	NA	0.5602	NA	NA	0.09062	0.20386	0.50065	0.03512	0.50903	0.00157	0.31362	0.25774	0.26861	0.81283	0.11508	0.05526	0.34684	0.28245	0.4628	0.46895
1	6144090	G	T	T	N	rs141495842	1	6204150	623	CHD5	ENSG00000116254	c.1868C>A	p.T623N	c.1868C>A	p.Thr623Asn	c.1868C>A	p.Thr623Asn	0.68238	0.59732	0.4719	0.50032	0.53742	0.81001	0.95329	0.819	0.7282	0.7565	0.93155	0.89805	NA	0.9528	NA	0.85114	0.84451	0.66347	0.9589	0.34364	0.67652	0.24636	0.84657	0.69237	0.60969	0.60574	0.73025	0.89821	0.8025	0.78672	0.74766	0.57754
1	6155635	G	A	T	M	rs117780546	1	6215695	157	CHD5	ENSG00000116254	c.470C>T	p.T157M	c.470C>T	p.Thr157Met	c.470C>T	p.Thr157Met	0.4732	0.54541	0.4017	0.31843	0.8433	0.81001	0.48678	0.90904	0.75058	0.73916	0.82838	0.76157	NA	0.83505	NA	0.71143	0.63242	0.71925	0.72923	0.10702	0.58212	0.10451	0.85901	0.58674	0.54103	0.84382	0.79343	0.93314	0.58524	0.62905	0.74766	0.3313
1	6207471	C	T	A	V	rs12070387	1	6267531	95	RNF207	ENSG00000158286	c.284C>T	p.A95V	c.284C>T	p.Ala95Val	c.284C>T	p.Ala95Val	0.12552	0.18846	0.12183	0.11217	0.11349	0.35464	0.09829	0.43279	0.24244	0.01577	0.24106	0.00011	NA	0.15359	NA	NA	0.19242	0.19968	0.00556	0.00011	0.03585	0.00049	0.21854	0.26489	0.19243	0.23379	0.10755	0.08788	0.08504	0.11917	0.4811	0.99124
1	6212018	G	A	A	T	rs12073329	1	6272078	421	RNF207	ENSG00000158286	c.1261G>A	p.A421T	c.1261G>A	p.Ala421Thr	c.1261G>A	p.Ala421Thr	0.00964	0.10317	0.07471	0.01387	0.18603	0.08975	0.01466	0.49642	0.0309	0.00279	0.44772	0.00011	NA	0.13645	NA	NA	0.18384	0.02011	0.0039	0.00016	0.0511	0	0.00665	0.01444	0.04479	0.15027	0.13186	0.10521	0.03113	0.03257	0.27211	0.8544
1	6212030	C	T	R	C	rs138727802	1	6272090	425	RNF207	ENSG00000158286	c.1273C>T	p.R425C	c.1273C>T	p.Arg425Cys	c.1273C>T	p.Arg425Cys	0.43393	0.43159	0.33059	0.22329	0.62929	0.58761	0.66631	0.62918	0.75854	0.53181	0.61788	0.48891	NA	0.57617	NA	0.66842	0.32274	0.24316	0.2846	0.26784	0.70351	0.15926	0.62748	0.53141	0.6389	0.84772	0.5998	0.69324	0.44681	0.46884	0.74766	0.8544
1	6213146	C	T	R	C	rs55823245	1	6273206	539	RNF207	ENSG00000158286	c.1615C>T	p.R539C	c.1615C>T	p.Arg539Cys	c.1615C>T	p.Arg539Cys	0.51248	0.51112	0.64738	0.43842	0.62929	0.81001	0.67151	0.1986	0.71042	0.13911	0.03274	0.13592	NA	0.30588	NA	NA	0.49279	0.01985	0.25649	0.0072	0.28186	0.04188	0.31753	0.39333	0.59647	0.94547	0.474	0.53567	0.53219	0.50758	0.40062	0.44609
1	6213147	G	A	R	H	rs201773865	1	6273207	539	RNF207	ENSG00000158286	c.1616G>A	p.R539H	c.1616G>A	p.Arg539His	c.1616G>A	p.Arg539His	0.53172	0.58089	0.57405	0.43842	0.62929	0.81001	0.67151	0.1945	0.51811	0.28381	0.0271	0.20553	NA	0.38257	NA	0.51235	0.23835	0.00864	0.11328	0.0029	0.17595	0.04619	0.33779	0.23628	0.41376	0.66687	0.37873	0.40452	0.35097	0.3135	0.23297	0.44609
1	6218354	A	G	N	S	rs709209	1	6278414	573	RNF207	ENSG00000158286	c.1718A>G	p.N573S	c.1718A>G	p.Asn573Ser	c.1718A>G	p.Asn573Ser	0.00964	0.05327	0.02946	0.01387	0.0309	0.08975	0.00777	0.16089	0.02598	0.00527	0.40885	0.00011	NA	0.04815	NA	NA	0.14947	0.02698	0.00264	2e-05	0.0086	0.0001	0.01975	0.04793	0.04444	0.01227	0.02794	0.0137	0.01214	0.01931	0.22982	0.41761
1	6218365	G	A	A	T	rs61746089	1	6278425	577	RNF207	ENSG00000158286	c.1729G>A	p.A577T	c.1729G>A	p.Ala577Thr	c.1729G>A	p.Ala577Thr	0.13262	0.09725	0.07471	0.087	0.03244	0.52935	0.30464	0.17596	0.07444	0.07811	0.38974	0.02968	NA	0.03203	NA	0.05136	0.18424	0.10184	0.0298	0.00052	0.04468	0.00016	0.07816	0.05162	0.10968	0.27473	0.09775	0.09731	0.05319	0.06914	0.2246	0.41761
1	6219310	G	C	G	A	rs846111	1	6279370	603	RNF207	ENSG00000158286	c.1808G>C	p.G603A	c.1808G>C	p.Gly603Ala	c.1808G>C	p.Gly603Ala	0.17584	0.09298	0.11197	0.06944	0.2011	0.08975	0.16971	0.15843	0.01978	0.00666	0.4453	0.00011	NA	0.09032	NA	NA	0.20599	0.01108	0.00595	0.00018	0.05548	4e-05	0.11199	0.04403	0.05214	0.03537	0.18172	0.1998	0.04272	0.05667	0.27345	0.41761
1	6219323	G	C	E	D	rs188551458	1	6279383	607	RNF207	ENSG00000158286	c.1821G>C	p.E607D	c.1821G>C	p.Glu607Asp	c.1821G>C	p.Glu607Asp	0.1112	0.0509	0.11197	0.087	0.24477	0.81001	0.40313	0.1857	0.0759	0.02366	0.11093	0.07092	NA	0.22036	NA	0.47454	0.17248	0.07048	0.02299	0.00078	0.06647	0.00033	0.16688	0.13987	0.1877	0.42808	0.24316	0.26519	0.17951	0.19535	0.23632	0.41761
1	6244394	A	G	N	S	rs114198341	1	6304454	10	HES3	ENSG00000173673	c.29A>G	p.N10S	c.29A>G	p.Asn10Ser	c.29A>G	p.Asn10Ser	0.91255	0.92824	0.77913	0.86255	0.35359	0.44662	0.93643	0.99361	0.80943	0.87808	0.95425	0.99221	NA	0.91526	NA	NA	0.90355	0.50257	0.99242	0.28072	0.72094	0.09274	0.9821	0.60361	0.67375	0.94902	0.76	0.74725	0.85602	0.80599	0.74766	0.87236
1	6245141	A	C	Q	H	rs188463518	1	6305201	65	HES3	ENSG00000173673	c.195A>C	p.Q65H	c.195A>C	p.Gln65His	c.195A>C	p.Gln65His	0.37326	0.11263	0.02946	0.01387	0.19335	0.08975	0.01958	0.3147	0.00175	0.01004	0.19014	0.00615	NA	0.17357	NA	NA	0.64137	0.46558	0.34516	0.00038	0.0517	0.00036	0.01882	0.27099	0.2261	0.25904	0.00238	0.00103	0.05875	0.08004	0.98316	0.87236
1	6250564	C	T	G	D	rs111970052	1	6310624	347	GPR153	ENSG00000158292	c.1040G>A	p.G347D	c.1040G>A	p.Gly347Asp	c.1040G>A	p.Gly347Asp	0.14894	0.04066	0.21998	0.20255	0.16684	0.26814	0.28011	0.23082	0.28703	0.26957	0.22017	0.00961	NA	0.13645	NA	0.34058	0.42844	0.15742	0.05951	0.00064	0.0706	0.00048	0.287	0.2928	0.2872	0.25898	0.44697	0.38866	0.19157	0.23142	0.48965	0.35627
1	6250579	C	T	R	H	rs142079003	1	6310639	342	GPR153	ENSG00000158292	c.1025G>A	p.R342H	c.1025G>A	p.Arg342His	c.1025G>A	p.Arg342His	0.29688	0.43721	0.12183	0.06944	0.48594	0.46462	0.52871	0.27331	0.37178	0.31027	0.0589	0.05177	NA	0.08674	NA	0.28039	0.39223	0.07122	0.15918	0.00071	0.06095	0.00414	0.34815	0.31319	0.29898	0.44331	0.49983	0.4578	0.22442	0.2469	0.3671	0.35627
1	6253827	C	T	R	Q	rs143332760	1	6313887	226	GPR153	ENSG00000158292	c.677G>A	p.R226Q	c.677G>A	p.Arg226Gln	c.677G>A	p.Arg226Gln	0.5748	0.92824	0.90584	0.88582	0.8433	0.58761	0.37439	0.29602	0.37955	0.73195	0.45824	0.45356	NA	0.54769	NA	0.69373	0.77919	0.64833	0.24227	0.02192	0.39809	0.00675	0.95294	0.82904	0.87773	0.99886	0.89329	0.96455	0.74631	0.7676	0.74766	0.41761
1	6253903	C	T	V	M	rs144536689	1	6313963	201	GPR153	ENSG00000158292	c.601G>A	p.V201M	c.601G>A	p.Val201Met	c.601G>A	p.Val201Met	0.3631	0.39799	0.5199	0.44992	0.04519	0.08975	0.06538	0.39781	0.12847	0.27197	0.08124	0.22037	NA	0.28106	NA	0.14643	0.3391	0.18673	0.08331	0.00046	0.03602	0.00141	0.20025	0.10213	0.06768	0.48639	0.11704	0.19164	0.09794	0.08096	0.25496	0.41761
1	6254683	C	T	D	N	rs74626631	1	6314743	75	GPR153	ENSG00000158292	c.223G>A	p.D75N	c.223G>A	p.Asp75Asn	c.223G>A	p.Asp75Asn	0.24277	0.19304	0.32936	0.27651	0.8433	0.41137	0.11182	0.72568	0.33998	0.0949	0.51584	0.39794	NA	0.43215	NA	0.68256	0.72178	0.28853	0.05411	0.00356	0.19441	0.00166	0.69449	0.38544	0.43133	0.89085	0.50401	0.6093	0.43178	0.50396	0.74766	0.41761
1	6254688	C	T	R	H	rs61741782	1	6314748	73	GPR153	ENSG00000158292	c.218G>A	p.R73H	c.218G>A	p.Arg73His	c.218G>A	p.Arg73His	0.0603	0.03527	0.20614	0.16012	0.62929	0.35488	0.00624	0.21865	0.03463	0.08786	0.38112	0.00467	NA	0.28615	NA	0.16869	0.43644	0.04658	0.0236	0.00035	0.03645	0.00053	0.52823	0.1609	0.21217	0.20477	0.28066	0.26997	0.12158	0.18105	0.37129	0.41761
1	6418980	G	A	P	S	rs2235687	1	6479040	139	HES2	ENSG00000069812	c.415C>T	p.P139S	c.415C>T	p.Pro139Ser	c.415C>T	p.Pro139Ser	0.05668	0.34241	0.15535	0.06944	0.00871	0.08975	0.17993	0.58613	0.32387	0.04307	0.04202	0.00152	NA	0.07601	NA	NA	0.91059	0.59765	0.10639	0.00049	0.09617	0.00019	0.10685	0.09225	0.1084	0.19477	0.13949	0.14433	0.05931	0.06471	0.47345	0.34471
1	6425205	G	T	A	S	rs184469259	1	6485265	84;84;84	ESPN	ENSG00000187017;ENSG00000187017;ENSG00000187017	.;c.250G>T;c.250G>T	.;p.A84S;p.A84S	.;c.250G>T;c.250G>T	.;p.Ala84Ser;p.Ala84Ser	c.250G>T;c.250G>T;c.250G>T	p.Ala84Ser;p.Ala84Ser;p.Ala84Ser	0.03961	0.30729	0.27347	0.29395	0.23349	0.26131	0.274	0.64264	0.35792	0.03613	0.03284	0.25455	NA	0.06539	NA	0.16609	0.15771	0.48361	0.27175	0.00272	0.16585	0.00034	0.31914	0.07872	0.21867	0.21726	0.2586	0.25848	0.09266	0.1271	0.74766	0.34471
1	6440656	C	G	Q	E	rs6678405	1	6500716	236;236;236	ESPN	ENSG00000187017;ENSG00000187017;ENSG00000187017	.;c.706C>G;c.706C>G	.;p.Q236E;p.Q236E	.;c.706C>G;c.706C>G	.;p.Gln236Glu;p.Gln236Glu	c.706C>G;c.706C>G;c.706C>G	p.Gln236Glu;p.Gln236Glu;p.Gln236Glu	0.19361	0.57587	0.26866	0.32841	0.1364	0.21134	0.42513	0.3723	0.37955	0.2791	0.06535	0.00188	NA	0.0383	NA	0.14643	0.22328	0.56133	0.29546	0.00059	0.11163	0.00055	0.55864	0.41068	0.44178	0.38302	0.41399	0.41057	0.29909	0.32469	0.51787	0.48094
1	6440702	G	A	G	D	rs200602012	1	6500762	251;251;251;36	ESPN	ENSG00000187017;ENSG00000187017;ENSG00000187017;ENSG00000187017	.;c.752G>A;c.752G>A;.	.;p.G251D;p.G251D;.	.;c.752G>A;c.752G>A;c.107G>A	.;p.Gly251Asp;p.Gly251Asp;p.Gly36Asp	c.752G>A;c.752G>A;c.752G>A;c.107G>A	p.Gly251Asp;p.Gly251Asp;p.Gly251Asp;p.Gly36Asp	0.7849	0.76473	0.67487	0.64886	0.34793	0.54805	0.61839	0.72237	0.89833	0.76666	0.82784	0.8058	NA	0.80713	NA	0.81832	0.61991	0.99272	0.64467	0.7951	0.79246	0.01542	0.99882	0.91459	0.80623	0.9137	0.54383	0.81521	0.80333	0.77667	0.74766	0.48094
1	6444559	C	T	P	S	rs116413227	1	6504619	357;357;357;142	ESPN	ENSG00000187017;ENSG00000187017;ENSG00000187017;ENSG00000187017	.;c.1069C>T;c.1069C>T;.	.;p.P357S;p.P357S;.	.;c.1069C>T;c.1069C>T;c.424C>T	.;p.Pro357Ser;p.Pro357Ser;p.Pro142Ser	c.1069C>T;c.1069C>T;c.1069C>T;c.424C>T	p.Pro357Ser;p.Pro357Ser;p.Pro357Ser;p.Pro142Ser	0.65419	0.70582	0.90584	0.92359	0.55875	0.58761	0.68558	0.92007	0.89272	0.64903	0.86996	0.84143	NA	0.83228	NA	0.88028	0.57648	0.66673	0.75905	0.12435	0.61	0.01715	0.74183	0.70694	0.68261	0.97426	0.66025	0.68825	0.66992	0.65393	0.74766	0.45356
1	6445736	G	A	R	Q	rs79108571	1	6505796	422;422;422;207	ESPN	ENSG00000187017;ENSG00000187017;ENSG00000187017;ENSG00000187017	.;c.1265G>A;c.1265G>A;.	.;p.R422Q;p.R422Q;.	.;c.1265G>A;c.1265G>A;c.620G>A	.;p.Arg422Gln;p.Arg422Gln;p.Arg207Gln	c.1265G>A;c.1265G>A;c.1265G>A;c.620G>A	p.Arg422Gln;p.Arg422Gln;p.Arg422Gln;p.Arg207Gln	0.29823	0.17531	0.07471	0.04355	0.0284	0.08975	0.21244	0.67543	0.36189	0.04547	0.20746	0.15378	NA	0.24629	NA	0.09146	0.18828	0.00275	0.34366	0.00319	0.19292	0.0007	0.23323	0.00482	0.00523	0.18032	0.12432	0.05216	0.00346	0.00299	0.74766	0.3313
1	6448812	C	T	R	C	rs138198721	1	6508872	546;546;546;10	ESPN	ENSG00000187017;ENSG00000187017;ENSG00000187017;ENSG00000187017	.;c.1636C>T;c.1636C>T;.	.;p.R546C;p.R546C;.	.;c.1636C>T;c.1636C>T;n.281C>T	.;p.Arg546Cys;p.Arg546Cys;.	c.1636C>T;c.1636C>T;c.1636C>T;c.28C>T	p.Arg546Cys;p.Arg546Cys;p.Arg546Cys;p.Arg10Cys	0.31682	0.24913	0.02946	0.01387	0.02591	0.41914	0.06538	0.65006	0.29933	0.00666	0.46756	0.00011	NA	0.27849	NA	NA	0.22175	0.80227	0.35457	0.00055	0.13493	0.00044	0.20891	0.19787	0.13408	0.25525	0.05464	0.05561	0.01061	0.01717	0.74766	0.48094
1	6462158	G	C	P	R	rs34529016	1	6522218	210;263;254;217;71;209	TNFRSF25	ENSG00000215788;ENSG00000215788;ENSG00000215788;ENSG00000215788;ENSG00000215788;ENSG00000215788	.;c.788C>G;c.761C>G;c.650C>G;c.212C>G;c.626C>G	.;p.P263R;p.P254R;p.P217R;p.P71R;p.P209R	.;c.788C>G;c.761C>G;c.650C>G;c.212C>G;c.626C>G	.;p.Pro263Arg;p.Pro254Arg;p.Pro217Arg;p.Pro71Arg;p.Pro209Arg	c.629C>G;c.788C>G;c.761C>G;c.650C>G;c.212C>G;c.626C>G	p.Pro210Arg;p.Pro263Arg;p.Pro254Arg;p.Pro217Arg;p.Pro71Arg;p.Pro209Arg	0.65419	0.56192	0.61118	0.51382	0.00162	0.08975	0.38595	0.93352	0.78222	0.57946	0.76276	0.84725	NA	0.54058	NA	0.94137	0.66882	0.05277	0.70201	0.03622	0.46406	0.07227	0.53946	0.34666	0.23824	0.18724	0.19169	0.12215	0.31887	0.25233	0.37455	0.52595
1	6464441	T	C	D	G	rs11800462	1	6524501	116;159;159;159;114	TNFRSF25	ENSG00000215788;ENSG00000215788;ENSG00000215788;ENSG00000215788;ENSG00000215788	.;c.476A>G;c.476A>G;c.476A>G;c.341A>G	.;p.D159G;p.D159G;p.D159G;p.D114G	.;c.476A>G;c.476A>G;c.476A>G;c.341A>G	.;p.Asp159Gly;p.Asp159Gly;p.Asp159Gly;p.Asp114Gly	c.347A>G;c.476A>G;c.476A>G;c.476A>G;c.341A>G	p.Asp116Gly;p.Asp159Gly;p.Asp159Gly;p.Asp159Gly;p.Asp114Gly	0.50676	0.43721	0.90584	0.8317	0.01	0.2702	0.84014	0.9421	0.76334	0.18239	0.57678	0.02018	NA	0.78844	NA	NA	0.735	0.30266	0.78173	0.2745	0.80036	0.06766	0.54143	0.4713	0.45839	0.47018	0.26889	0.26679	0.39698	0.29154	0.4811	0.57023
1	6468242	T	C	Q	R	rs3007419	1	6528302	934;865;865;944;942;865;865;902;921	PLEKHG5	ENSG00000171680;ENSG00000171680;ENSG00000171680;ENSG00000171680;ENSG00000171680;ENSG00000171680;ENSG00000171680;ENSG00000171680;ENSG00000171680	c.2801A>G;c.2594A>G;c.2594A>G;c.2831A>G;c.2825A>G;c.2594A>G;c.2594A>G;c.2705A>G;c.2762A>G	p.Q934R;p.Q865R;p.Q865R;p.Q944R;p.Q942R;p.Q865R;p.Q865R;p.Q902R;p.Q921R	c.2801A>G;c.2594A>G;c.2594A>G;c.2831A>G;c.2825A>G;c.2594A>G;c.2594A>G;c.2705A>G;c.2762A>G	p.Gln934Arg;p.Gln865Arg;p.Gln865Arg;p.Gln944Arg;p.Gln942Arg;p.Gln865Arg;p.Gln865Arg;p.Gln902Arg;p.Gln921Arg	c.2801A>G;c.2594A>G;c.2594A>G;c.2831A>G;c.2825A>G;c.2594A>G;c.2594A>G;c.2705A>G;c.2762A>G	p.Gln934Arg;p.Gln865Arg;p.Gln865Arg;p.Gln944Arg;p.Gln942Arg;p.Gln865Arg;p.Gln865Arg;p.Gln902Arg;p.Gln921Arg	0.91255	0.3584	0.57829	0.53077	0.55875	0.81001	0.496	0.69896	0.41809	0.30461	0.60633	0.23034	NA	0.29859	NA	0.5415	0.69134	0.55403	0.6614	0.02279	0.43723	0.038	0.61048	0.4938	0.38799	0.6082	0.29395	0.43226	0.41727	0.39569	0.29974	0.73137
1	6468255	G	A	R	C	rs148560273	1	6528315	930;861;861;940;938;861;861;898;917	PLEKHG5	ENSG00000171680;ENSG00000171680;ENSG00000171680;ENSG00000171680;ENSG00000171680;ENSG00000171680;ENSG00000171680;ENSG00000171680;ENSG00000171680	c.2788C>T;c.2581C>T;c.2581C>T;c.2818C>T;c.2812C>T;c.2581C>T;c.2581C>T;c.2692C>T;c.2749C>T	p.R930C;p.R861C;p.R861C;p.R940C;p.R938C;p.R861C;p.R861C;p.R898C;p.R917C	c.2788C>T;c.2581C>T;c.2581C>T;c.2818C>T;c.2812C>T;c.2581C>T;c.2581C>T;c.2692C>T;c.2749C>T	p.Arg930Cys;p.Arg861Cys;p.Arg861Cys;p.Arg940Cys;p.Arg938Cys;p.Arg861Cys;p.Arg861Cys;p.Arg898Cys;p.Arg917Cys	c.2788C>T;c.2581C>T;c.2581C>T;c.2818C>T;c.2812C>T;c.2581C>T;c.2581C>T;c.2692C>T;c.2749C>T	p.Arg930Cys;p.Arg861Cys;p.Arg861Cys;p.Arg940Cys;p.Arg938Cys;p.Arg861Cys;p.Arg861Cys;p.Arg898Cys;p.Arg917Cys	0.91255	0.72224	0.7322	0.549	0.29163	0.81001	0.48079	0.70833	0.64939	0.28028	0.64159	0.58881	NA	0.49989	NA	0.64435	0.76901	0.47555	0.83457	0.04424	0.47723	0.04457	0.66491	0.75834	0.74686	0.96666	0.38539	0.35644	0.54739	0.54627	0.20733	0.73137
1	6468260	C	T	R	H	rs61737997	1	6528320	928;859;859;938;936;859;859;896;915	PLEKHG5	ENSG00000171680;ENSG00000171680;ENSG00000171680;ENSG00000171680;ENSG00000171680;ENSG00000171680;ENSG00000171680;ENSG00000171680;ENSG00000171680	c.2783G>A;c.2576G>A;c.2576G>A;c.2813G>A;c.2807G>A;c.2576G>A;c.2576G>A;c.2687G>A;c.2744G>A	p.R928H;p.R859H;p.R859H;p.R938H;p.R936H;p.R859H;p.R859H;p.R896H;p.R915H	c.2783G>A;c.2576G>A;c.2576G>A;c.2813G>A;c.2807G>A;c.2576G>A;c.2576G>A;c.2687G>A;c.2744G>A	p.Arg928His;p.Arg859His;p.Arg859His;p.Arg938His;p.Arg936His;p.Arg859His;p.Arg859His;p.Arg896His;p.Arg915His	c.2783G>A;c.2576G>A;c.2576G>A;c.2813G>A;c.2807G>A;c.2576G>A;c.2576G>A;c.2687G>A;c.2744G>A	p.Arg928His;p.Arg859His;p.Arg859His;p.Arg938His;p.Arg936His;p.Arg859His;p.Arg859His;p.Arg896His;p.Arg915His	0.72154	0.60972	0.31648	0.20255	0.2278	0.81001	0.496	0.69896	0.35399	0.24135	0.30783	0.01506	NA	0.04815	NA	0.60578	0.72777	0.38416	0.68104	0.01214	0.39912	0.0144	0.56597	0.36783	0.45366	0.77947	0.45633	0.50343	0.3411	0.38176	0.29784	0.73137
1	6468408	C	T	G	S	rs76625876	1	6528468	879;810;810;889;887;810;810;847;866	PLEKHG5	ENSG00000171680;ENSG00000171680;ENSG00000171680;ENSG00000171680;ENSG00000171680;ENSG00000171680;ENSG00000171680;ENSG00000171680;ENSG00000171680	c.2635G>A;c.2428G>A;c.2428G>A;c.2665G>A;c.2659G>A;c.2428G>A;c.2428G>A;c.2539G>A;c.2596G>A	p.G879S;p.G810S;p.G810S;p.G889S;p.G887S;p.G810S;p.G810S;p.G847S;p.G866S	c.2635G>A;c.2428G>A;c.2428G>A;c.2665G>A;c.2659G>A;c.2428G>A;c.2428G>A;c.2539G>A;c.2596G>A	p.Gly879Ser;p.Gly810Ser;p.Gly810Ser;p.Gly889Ser;p.Gly887Ser;p.Gly810Ser;p.Gly810Ser;p.Gly847Ser;p.Gly866Ser	c.2635G>A;c.2428G>A;c.2428G>A;c.2665G>A;c.2659G>A;c.2428G>A;c.2428G>A;c.2539G>A;c.2596G>A	p.Gly879Ser;p.Gly810Ser;p.Gly810Ser;p.Gly889Ser;p.Gly887Ser;p.Gly810Ser;p.Gly810Ser;p.Gly847Ser;p.Gly866Ser	0.17526	0.08361	0.59353	0.52057	0.62929	0.81001	0.39105	0.64818	0.09965	0.02964	0.16741	0.07612	NA	0.40799	NA	NA	0.59968	0.39187	0.30278	0.00592	0.30835	0.01032	0.4872	0.26489	0.2538	0.58906	0.27998	0.33516	0.33329	0.33046	0.18884	0.73137
1	6471064	T	C	M	V	rs61740145	1	6531124	509;440;440;519;517;440;440;477;496;517	PLEKHG5	ENSG00000171680;ENSG00000171680;ENSG00000171680;ENSG00000171680;ENSG00000171680;ENSG00000171680;ENSG00000171680;ENSG00000171680;ENSG00000171680;ENSG00000171680	c.1525A>G;c.1318A>G;c.1318A>G;c.1555A>G;c.1549A>G;c.1318A>G;c.1318A>G;c.1429A>G;c.1486A>G;c.1549A>G	p.M509V;p.M440V;p.M440V;p.M519V;p.M517V;p.M440V;p.M440V;p.M477V;p.M496V;p.M517V	c.1525A>G;c.1318A>G;c.1318A>G;c.1555A>G;c.1549A>G;c.1318A>G;c.1318A>G;c.1429A>G;c.1486A>G;c.1549A>G	p.Met509Val;p.Met440Val;p.Met440Val;p.Met519Val;p.Met517Val;p.Met440Val;p.Met440Val;p.Met477Val;p.Met496Val;p.Met517Val	c.1525A>G;c.1318A>G;c.1318A>G;c.1555A>G;c.1549A>G;c.1318A>G;c.1318A>G;c.1429A>G;c.1486A>G;c.1549A>G	p.Met509Val;p.Met440Val;p.Met440Val;p.Met519Val;p.Met517Val;p.Met440Val;p.Met440Val;p.Met477Val;p.Met496Val;p.Met517Val	0.33753	0.92824	0.70673	0.78936	0.8433	0.58761	0.45711	0.62459	0.44471	0.2791	0.39807	0.14813	NA	0.50304	NA	NA	0.30273	0.49594	0.47099	0.03832	0.50701	0.00102	0.87031	0.62065	0.68484	0.51028	0.4719	0.68766	0.45692	0.49446	0.74766	0.99827
1	6471529	C	T	A	T	rs74809741	1	6531589	483;414;414;493;491;414;414;451;470;491	PLEKHG5	ENSG00000171680;ENSG00000171680;ENSG00000171680;ENSG00000171680;ENSG00000171680;ENSG00000171680;ENSG00000171680;ENSG00000171680;ENSG00000171680;ENSG00000171680	c.1447G>A;c.1240G>A;c.1240G>A;c.1477G>A;c.1471G>A;c.1240G>A;c.1240G>A;c.1351G>A;c.1408G>A;c.1471G>A	p.A483T;p.A414T;p.A414T;p.A493T;p.A491T;p.A414T;p.A414T;p.A451T;p.A470T;p.A491T	c.1447G>A;c.1240G>A;c.1240G>A;c.1477G>A;c.1471G>A;c.1240G>A;c.1240G>A;c.1351G>A;c.1408G>A;c.1471G>A	p.Ala483Thr;p.Ala414Thr;p.Ala414Thr;p.Ala493Thr;p.Ala491Thr;p.Ala414Thr;p.Ala414Thr;p.Ala451Thr;p.Ala470Thr;p.Ala491Thr	c.1447G>A;c.1240G>A;c.1240G>A;c.1477G>A;c.1471G>A;c.1240G>A;c.1240G>A;c.1351G>A;c.1408G>A;c.1471G>A	p.Ala483Thr;p.Ala414Thr;p.Ala414Thr;p.Ala493Thr;p.Ala491Thr;p.Ala414Thr;p.Ala414Thr;p.Ala451Thr;p.Ala470Thr;p.Ala491Thr	0.09927	0.16815	0.12183	0.143	0.24293	0.37762	0.10161	0.67874	0.07155	0.2338	0.04252	0.01435	NA	0.11179	NA	NA	0.28058	0.23438	0.40736	0.00311	0.23459	0.00021	0.50161	0.28648	0.22531	0.20708	0.3584	0.32453	0.14681	0.20687	0.74766	0.87236
1	6473333	G	C	T	S	rs61741379	1	6533393	307;238;238;317;315;238;238;275;294;315	PLEKHG5	ENSG00000171680;ENSG00000171680;ENSG00000171680;ENSG00000171680;ENSG00000171680;ENSG00000171680;ENSG00000171680;ENSG00000171680;ENSG00000171680;ENSG00000171680	c.920C>G;c.713C>G;c.713C>G;c.950C>G;c.944C>G;c.713C>G;c.713C>G;c.824C>G;c.881C>G;c.944C>G	p.T307S;p.T238S;p.T238S;p.T317S;p.T315S;p.T238S;p.T238S;p.T275S;p.T294S;p.T315S	c.920C>G;c.713C>G;c.713C>G;c.950C>G;c.944C>G;c.713C>G;c.713C>G;c.824C>G;c.881C>G;c.944C>G	p.Thr307Ser;p.Thr238Ser;p.Thr238Ser;p.Thr317Ser;p.Thr315Ser;p.Thr238Ser;p.Thr238Ser;p.Thr275Ser;p.Thr294Ser;p.Thr315Ser	c.920C>G;c.713C>G;c.713C>G;c.950C>G;c.944C>G;c.713C>G;c.713C>G;c.824C>G;c.881C>G;c.944C>G	p.Thr307Ser;p.Thr238Ser;p.Thr238Ser;p.Thr317Ser;p.Thr315Ser;p.Thr238Ser;p.Thr238Ser;p.Thr275Ser;p.Thr294Ser;p.Thr315Ser	0.02825	0.0375	0.02946	0.01387	0.32475	0.08975	0.06538	0.64086	0.01866	0.0174	0.37652	0.00011	NA	0.21439	NA	NA	0.25761	0.33585	0.2827	0.00034	0.09422	0.00011	0.01975	0.07213	0.02483	0.00183	0.00618	0.06633	0.01853	0.02475	0.24098	0.57023
1	6475089	A	G	I	T	rs117505788	1	6535149	156;87;87;166;164;87;87;124;143;164	PLEKHG5	ENSG00000171680;ENSG00000171680;ENSG00000171680;ENSG00000171680;ENSG00000171680;ENSG00000171680;ENSG00000171680;ENSG00000171680;ENSG00000171680;ENSG00000171680	c.467T>C;c.260T>C;c.260T>C;c.497T>C;c.491T>C;c.260T>C;c.260T>C;c.371T>C;c.428T>C;c.491T>C	p.I156T;p.I87T;p.I87T;p.I166T;p.I164T;p.I87T;p.I87T;p.I124T;p.I143T;p.I164T	c.467T>C;c.260T>C;c.260T>C;c.497T>C;c.491T>C;c.260T>C;c.260T>C;c.371T>C;c.428T>C;c.491T>C	p.Ile156Thr;p.Ile87Thr;p.Ile87Thr;p.Ile166Thr;p.Ile164Thr;p.Ile87Thr;p.Ile87Thr;p.Ile124Thr;p.Ile143Thr;p.Ile164Thr	c.467T>C;c.260T>C;c.260T>C;c.497T>C;c.491T>C;c.260T>C;c.260T>C;c.371T>C;c.428T>C;c.491T>C	p.Ile156Thr;p.Ile87Thr;p.Ile87Thr;p.Ile166Thr;p.Ile164Thr;p.Ile87Thr;p.Ile87Thr;p.Ile124Thr;p.Ile143Thr;p.Ile164Thr	0.43085	0.70582	0.4719	0.40336	0.48594	0.81001	0.42232	0.69536	0.25332	0.59816	0.43241	0.23942	NA	0.48868	NA	0.62909	0.38399	0.34713	0.6355	0.04832	0.50983	0.04362	0.6664	0.38328	0.2554	0.19419	0.39425	0.42252	0.30661	0.26258	0.44174	0.52595
1	6532740	T	C	I	V	rs17029613	1	6592800	420	NOL9	ENSG00000162408	c.1258A>G	p.I420V	c.1258A>G	p.Ile420Val	c.1258A>G	p.Ile420Val	0.02256	0.07791	0.15914	0.14941	0.33669	0.26057	0.08197	0.39401	0.10656	0.05799	0.21168	0.13155	NA	0.00703	NA	0.21668	0.40082	0.06942	0.21107	0.00151	0.11744	0.00061	0.28413	0.16688	0.19042	0.15012	0.34428	0.09658	0.16027	0.21362	0.24607	0.73137
1	6554264	G	A	T	I	rs79736441	1	6614324	80	NOL9	ENSG00000162408	c.239C>T	p.T80I	c.239C>T	p.Thr80Ile	c.239C>T	p.Thr80Ile	0.29288	0.29843	0.12183	0.04355	0.01332	0.08975	0.17993	0.19166	0.39119	0.03502	0.19205	0.01725	NA	0.05495	NA	0.17195	0.57025	0.60735	0.26452	0.00024	0.02082	0.00071	0.14579	0.15528	0.13329	0.17844	0.05145	0.01448	0.06801	0.07539	0.74766	0.08003
1	6554313	C	G	E	Q	rs762655639	1	6614373	64	NOL9	ENSG00000162408	c.190G>C	p.E64Q	c.190G>C	p.Glu64Gln	c.190G>C	p.Glu64Gln	0.07821	0.20293	0.18235	0.1009	0.16164	0.08975	0.12951	0.1857	0.23156	0.04072	0.35458	0.10103	NA	0.08674	0.04274	0.27005	0.44853	0.70847	0.1539	0.0476	0.039	0.00296	0.14354	0.21569	0.18927	0.18179	0.02755	0.0346	0.10925	0.1386	0.74766	0.96898
1	6554466	A	G	C	R	rs12742808	1	6614526	13	NOL9	ENSG00000162408	c.37T>C	p.C13R	c.37T>C	p.Cys13Arg	c.37T>C	p.Cys13Arg	0.3261	0.33554	0.24602	0.16862	0.04969	0.08975	0.11182	0.16953	0.33197	0.04426	0.35571	0.03582	NA	0.05153	NA	NA	0.65455	0.50716	0.17715	0.00033	0.02898	0.00242	0.04893	0.15102	0.06002	0.06513	0.01136	0.1463	0.02497	0.0205	0.98316	0.08003
1	6571046	C	T	A	V	rs41278020	1	6631106	110;110	TAS1R1	ENSG00000173662;ENSG00000173662	c.329C>T;c.329C>T	p.A110V;p.A110V	c.329C>T;c.329C>T	p.Ala110Val;p.Ala110Val	c.329C>T;c.329C>T	p.Ala110Val;p.Ala110Val	0.25768	0.23914	0.7322	0.699	0.26055	0.30421	0.31868	0.86146	0.48354	0.51405	0.41927	0.2398	NA	0.61068	NA	NA	0.5109	0.23406	0.43562	0.05866	0.51066	0.01021	0.58047	0.40329	0.41756	0.92403	0.27292	0.35526	0.32792	0.29333	0.74766	0.28877
1	6571093	C	A	H	N	rs114926762	1	6631153	126;126	TAS1R1	ENSG00000173662;ENSG00000173662	c.376C>A;c.376C>A	p.H126N;p.H126N	c.376C>A;c.376C>A	p.His126Asn;p.His126Asn	c.376C>A;c.376C>A	p.His126Asn;p.His126Asn	0.43393	0.43344	0.45767	0.47478	0.29191	0.08975	0.31408	0.81478	0.31778	0.3412	0.53638	0.53163	NA	0.54628	NA	0.31143	0.21387	0.12458	0.28537	0.01077	0.32085	0.00385	0.28234	0.10376	0.14387	0.19041	0.12921	0.2375	0.17069	0.16074	0.3829	0.09132
1	6571097	T	C	I	T	rs115823881	1	6631157	127;127	TAS1R1	ENSG00000173662;ENSG00000173662	c.380T>C;c.380T>C	p.I127T;p.I127T	c.380T>C;c.380T>C	p.Ile127Thr;p.Ile127Thr	c.380T>C;c.380T>C	p.Ile127Thr;p.Ile127Thr	0.63226	0.4808	0.36856	0.36509	0.16689	0.08975	0.45711	0.82076	0.50012	0.3562	0.24041	0.31675	NA	0.6847	NA	0.65552	0.36376	0.16274	0.51383	0.07519	0.55889	0.01159	0.27173	0.26608	0.20282	0.48418	0.21517	0.25605	0.28469	0.23728	0.44174	0.09132
1	6574704	A	G	N	S	rs61744700	1	6634764	191	TAS1R1	ENSG00000173662	c.572A>G	p.N191S	c.572A>G	p.Asn191Ser	c.572A>G	p.Asn191Ser	0.00964	0.01155	0.02946	0.04355	0.8433	0.81001	0.00084	0.83495	0.00332	0.14196	0.44021	0.21417	NA	0.64571	NA	0.51324	0.14567	0.13559	0.32505	0.00795	0.31296	0.00079	0.24975	0.13112	0.16159	0.00957	0.17123	0.06705	0.11166	0.19924	0.43304	0.28877
1	6575249	C	A	H	N	rs115225713	1	6635309	373	TAS1R1	ENSG00000173662	c.1117C>A	p.H373N	c.1117C>A	p.His373Asn	c.1117C>A	p.His373Asn	0.1207	0.07316	0.07471	0.11217	0.01087	0.08975	0.04954	0.80899	0.03579	0.08088	0.0438	0.05801	NA	0.28867	NA	0.42003	0.20781	0.10307	0.2649	0.0045	0.22877	0.00024	0.17058	0.02366	0.03139	0.04303	0.17175	0.25748	0.14332	0.12123	0.22402	0.28877
1	6576562	A	G	T	A	rs140284805	1	6636622	470;216	TAS1R1	ENSG00000173662;ENSG00000173662	c.1408A>G;c.646A>G	p.T470A;p.T216A	c.1408A>G;c.646A>G	p.Thr470Ala;p.Thr216Ala	c.1408A>G;c.646A>G	p.Thr470Ala;p.Thr216Ala	0.19569	0.33666	0.33227	0.29395	0.14517	0.08975	0.31408	0.86349	0.3854	0.33687	0.55606	0.67584	NA	0.18648	NA	0.43426	0.18824	0.0341	0.32518	0.01542	0.35166	0.00032	0.2986	0.08472	0.09498	0.08428	0.16163	0.26654	0.08618	0.09674	0.35763	0.28877
1	6576602	T	C	I	T	rs114597256	1	6636662	483;229	TAS1R1	ENSG00000173662;ENSG00000173662	c.1448T>C;c.686T>C	p.I483T;p.I229T	c.1448T>C;c.686T>C	p.Ile483Thr;p.Ile229Thr	c.1448T>C;c.686T>C	p.Ile483Thr;p.Ile229Thr	0.7849	0.92824	0.77913	0.75168	0.8433	0.81001	0.54099	0.89692	0.75935	0.93252	0.33711	0.33438	NA	0.97252	NA	0.55768	0.64696	0.59634	0.78663	0.60034	0.90444	0.01078	0.48957	0.75241	0.72415	0.93639	0.86119	0.66995	0.52894	0.57834	0.74766	0.19182
1	6576996	G	A	R	Q	rs35118458	1	6637056	507;253	TAS1R1	ENSG00000173662;ENSG00000173662	c.1520G>A;c.758G>A	p.R507Q;p.R253Q	c.1520G>A;c.758G>A	p.Arg507Gln;p.Arg253Gln	c.1520G>A;c.758G>A	p.Arg507Gln;p.Arg253Gln	0.39575	0.41405	0.53279	0.44733	0.36766	0.08975	0.35949	0.89692	0.47514	0.2158	0.63026	0.58214	NA	0.47558	NA	NA	0.46342	0.08609	0.81837	0.03473	0.46036	0.00163	0.46129	0.38024	0.34125	0.86693	0.18462	0.16356	0.21764	0.21702	0.35121	0.19182
1	6578719	C	T	P	L	rs141469004	1	6638779	554;300	TAS1R1	ENSG00000173662;ENSG00000173662	c.1661C>T;c.899C>T	p.P554L;p.P300L	c.1661C>T;c.899C>T	p.Pro554Leu;p.Pro300Leu	c.1661C>T;c.899C>T	p.Pro554Leu;p.Pro300Leu	0.26852	0.30339	0.18474	0.12992	0.11174	0.08975	0.303	0.92057	0.5792	0.16586	0.70489	0.72993	NA	0.41743	NA	0.67304	0.19436	0.18423	0.66516	0.01643	0.37232	0.00295	0.28448	0.12509	0.22118	0.08046	0.1531	0.35325	0.32895	0.29697	0.42101	0.06075
1	6578866	G	A	R	H	rs79957690	1	6638926	603;349	TAS1R1	ENSG00000173662;ENSG00000173662	c.1808G>A;c.1046G>A	p.R603H;p.R349H	c.1808G>A;c.1046G>A	p.Arg603His;p.Arg349His	c.1808G>A;c.1046G>A	p.Arg603His;p.Arg349His	0.32296	0.41573	0.90584	0.76457	0.17515	0.08975	0.388	0.8775	0.4802	0.18376	0.60178	0.45049	NA	0.55883	NA	0.48027	0.30129	0.15242	0.57079	0.00525	0.25632	0.00136	0.31676	0.31509	0.29366	0.7304	0.09698	0.21989	0.24339	0.20514	0.41424	0.28877
1	6578935	C	T	P	L	rs150612979	1	6638995	626;372	TAS1R1	ENSG00000173662;ENSG00000173662	c.1877C>T;c.1115C>T	p.P626L;p.P372L	c.1877C>T;c.1115C>T	p.Pro626Leu;p.Pro372Leu	c.1877C>T;c.1115C>T	p.Pro626Leu;p.Pro372Leu	0.91255	0.3333	0.90584	0.97372	0.8433	0.81001	0.85398	0.90679	0.97656	0.58287	0.94486	0.94291	NA	0.95243	NA	0.89425	0.60921	0.47498	0.93066	0.69018	0.93623	0.10844	0.67748	0.61768	0.69299	0.93639	0.87215	0.72693	0.80369	0.74942	0.74766	0.06694
1	6601997	G	A	P	L	rs2232455	1	6662057	274;274	KLHL21	ENSG00000162413;ENSG00000162413	c.821C>T;c.821C>T	p.P274L;p.P274L	c.821C>T;c.821C>T	p.Pro274Leu;p.Pro274Leu	c.821C>T;c.821C>T	p.Pro274Leu;p.Pro274Leu	0.21884	0.34009	0.30213	0.29395	0.62929	0.81001	0.2156	0.75108	0.56945	0.04668	0.45675	0.24981	NA	0.48053	NA	NA	0.80543	0.70291	0.46874	0.01312	0.40553	0.00689	0.59309	0.47781	0.47769	0.44581	0.4156	0.61238	0.3875	0.42909	0.74766	0.49021
1	6602064	G	T	R	S	rs140019298	1	6662124	252;252	KLHL21	ENSG00000162413;ENSG00000162413	c.754C>A;c.754C>A	p.R252S;p.R252S	c.754C>A;c.754C>A	p.Arg252Ser;p.Arg252Ser	c.754C>A;c.754C>A	p.Arg252Ser;p.Arg252Ser	0.26629	0.53788	0.07471	0.087	0.62929	0.81001	0.36767	0.73205	0.13418	0.21319	0.55103	0.52318	NA	0.31538	NA	0.82393	0.83308	0.99374	0.08576	0.02897	0.43218	0.01718	0.23716	0.37193	0.42562	0.38448	0.33529	0.59011	0.24736	0.29123	0.74766	0.49021
1	6602228	G	A	A	V	rs369534954	1	6662288	197;197	KLHL21	ENSG00000162413;ENSG00000162413	c.590C>T;c.590C>T	p.A197V;p.A197V	c.590C>T;c.590C>T	p.Ala197Val;p.Ala197Val	c.590C>T;c.590C>T	p.Ala197Val;p.Ala197Val	0.34444	0.31527	0.41986	0.39904	0.62929	0.81001	0.13617	0.68474	0.19933	0.30914	0.51955	0.51133	NA	0.21739	0.42412	0.6599	0.85326	0.98072	0.3095	0.07053	0.55218	0.12573	0.61998	0.4224	0.45058	0.41431	0.37752	0.5652	0.39066	0.42317	0.98316	0.04205
1	6620023	A	G	K	R	rs141594576	1	6680083	121	PHF13	ENSG00000116273	c.362A>G	p.K121R	c.362A>G	p.Lys121Arg	c.362A>G	p.Lys121Arg	0.04671	0.09965	0.02946	0.087	0.62929	0.39968	0.20218	0.4846	0.27669	0.24135	0.07563	0.2075	NA	0.31773	NA	0.11883	0.24815	0.35208	0.32232	0.00127	0.10221	0.00191	0.30863	0.27359	0.31981	0.46802	0.47436	0.26899	0.30732	0.35734	0.30962	0.83141
1	6633042	C	T	L	F	rs56014220	1	6693102	229;228	THAP3	ENSG00000041988;ENSG00000041988	c.685C>T;c.682C>T	p.L229F;p.L228F	c.685C>T;c.682C>T	p.Leu229Phe;p.Leu228Phe	c.685C>T;c.682C>T	p.Leu229Phe;p.Leu228Phe	0.23183	0.2821	0.38693	0.37138	0.04027	0.08975	0.22405	0.94904	0.07444	0.01999	0.75771	0.80017	NA	0.42485	NA	NA	0.59798	0.04746	0.22574	0.0105	0.32695	0.00027	0.15541	0.04573	0.10392	0.25908	0.17955	0.18505	0.15023	0.13109	0.27723	0.52595
1	6638330	C	T	D	N	rs41278034	1	6698390	430;378	DNAJC11	ENSG00000007923;ENSG00000007923	c.1288G>A;c.1132G>A	p.D430N;p.D378N	c.1288G>A;c.1132G>A	p.Asp430Asn;p.Asp378Asn	c.1288G>A;c.1132G>A	p.Asp430Asn;p.Asp378Asn	0.15876	0.17531	0.07471	0.087	0.62929	0.81001	0.28011	0.14783	0.16187	0.41853	0.04354	0.10954	NA	0.26805	NA	NA	0.4615	0.39058	0.09664	0.00094	0.07871	0.00595	0.53946	0.26307	0.29203	0.31953	0.78661	0.54982	0.24647	0.29399	0.74766	0.73137
1	6645814	G	C	T	S	rs200454	1	6705874	290;290;320	DNAJC11	ENSG00000007923;ENSG00000007923;ENSG00000007923	c.869C>G;c.869C>G;.	p.T290S;p.T290S;.	c.869C>G;c.869C>G;c.959C>G	p.Thr290Ser;p.Thr290Ser;p.Thr320Ser	c.869C>G;c.869C>G;c.959C>G	p.Thr290Ser;p.Thr290Ser;p.Thr320Ser	0.06585	0.04274	0.12996	0.11217	0.62929	0.81001	0.11182	0.14284	0.22294	0.08925	0.41927	0.00011	NA	0.18648	NA	NA	0.43156	0.24171	0.10748	0.00067	0.15458	0.00139	0.22845	0.2438	0.23606	0.23072	0.41255	0.29218	0.2456	0.31329	0.24434	0.73137
1	6645884	C	T	V	M	rs12137794	1	6705944	243;267;267;297	DNAJC11	ENSG00000007923;ENSG00000007923;ENSG00000007923;ENSG00000007923	.;c.799G>A;c.799G>A;.	.;p.V267M;p.V267M;.	c.727G>A;c.799G>A;c.799G>A;c.889G>A	p.Val243Met;p.Val267Met;p.Val267Met;p.Val297Met	c.727G>A;c.799G>A;c.799G>A;c.889G>A	p.Val243Met;p.Val267Met;p.Val267Met;p.Val297Met	0.1593	0.16231	0.30359	0.18783	0.8433	0.4284	0.00826	0.24656	0.13611	0.07811	0.30339	0.00526	NA	0.27331	NA	NA	0.47059	0.38578	0.1112	0.00174	0.19346	0.00613	0.74231	0.33787	0.36523	0.18011	0.37848	0.2596	0.33814	0.42267	0.37129	0.73137
1	7663533	A	G	K	R	rs151133441	1	7723593	329	CAMTA1	ENSG00000171735	c.986A>G	p.K329R	c.986A>G	p.Lys329Arg	c.986A>G	p.Lys329Arg	0.13392	0.04168	0.70673	0.74843	0.8433	0.50225	0.02758	0.2227	0.21215	0.58458	0.0164	0.21611	NA	0.34701	NA	0.5771	0.81633	0.53611	0.10867	0.00322	0.19674	0.01721	0.76886	0.5464	0.52898	0.49861	0.69278	0.82512	0.69998	0.71566	0.74766	0.3313
1	7732460	G	A	R	K	rs61741616	1	7792520	976	CAMTA1	ENSG00000171735	c.2927G>A	p.R976K	c.2927G>A	p.Arg976Lys	c.2927G>A	p.Arg976Lys	0.19157	0.08161	0.61523	0.71173	0.8433	0.58761	0.26816	0.24841	0.28497	0.83987	0.09151	0.29451	NA	0.56829	NA	0.63615	0.84619	0.91178	0.19723	0.07184	0.53643	0.0426	0.76145	0.68207	0.69583	0.43414	0.90959	0.89847	0.79434	0.84021	0.74766	0.37627
1	7737474	C	T	P	S	rs61743209	1	7797534	1188	CAMTA1	ENSG00000171735	c.3562C>T	p.P1188S	c.3562C>T	p.Pro1188Ser	c.3562C>T	p.Pro1188Ser	0.2266	0.2188	0.17332	0.12992	0.37945	0.38128	0.06538	0.19726	0.65397	0.33796	0.2039	0.04843	NA	0.15697	NA	NA	0.47661	0.08075	0.52837	0.00189	0.16297	0.00056	0.37371	0.1204	0.18656	0.17757	0.21032	0.15754	0.1836	0.22163	0.1261	0.37627
1	7737559	G	A	S	N	rs148888397	1	7797619	1216	CAMTA1	ENSG00000171735	c.3647G>A	p.S1216N	c.3647G>A	p.Ser1216Asn	c.3647G>A	p.Ser1216Asn	0.1112	0.21545	0.07471	0.06944	0.62929	0.37653	0.09829	0.21291	0.3698	0.54496	0.06927	0.16677	NA	0.15359	NA	0.21812	0.44793	0.58172	0.19946	0.00443	0.15502	0.03056	0.42251	0.32495	0.40902	0.47615	0.5837	0.43487	0.40908	0.4924	0.24166	0.37627
1	7737565	A	C	N	T	rs41278954	1	7797625	1218	CAMTA1	ENSG00000171735	c.3653A>C	p.N1218T	c.3653A>C	p.Asn1218Thr	c.3653A>C	p.Asn1218Thr	0.32141	0.29843	0.24971	0.18489	0.8433	0.45716	0.17993	0.21865	0.51811	0.53532	0.62245	0.60487	NA	0.3315	NA	0.46814	0.4976	0.53454	0.52672	0.01526	0.35255	0.06921	0.49005	0.26063	0.39836	0.46143	0.51883	0.40899	0.55393	0.60022	0.24692	0.37627
1	7809908	G	A	V	M	rs35426314	1	7869968	420;420;420;419	PER3	ENSG00000049246;ENSG00000049246;ENSG00000049246;ENSG00000049246	c.1258G>A;c.1258G>A;c.1258G>A;c.1255G>A	p.V420M;p.V420M;p.V420M;p.V419M	c.1258G>A;c.1258G>A;c.1258G>A;c.1255G>A	p.Val420Met;p.Val420Met;p.Val420Met;p.Val419Met	c.1258G>A;c.1258G>A;c.1258G>A;c.1255G>A	p.Val420Met;p.Val420Met;p.Val420Met;p.Val419Met	0.35537	0.41074	0.27266	0.19346	0.15266	0.08975	0.11182	0.10008	0.07008	0.11626	0.36691	0.01125	NA	0.08316	NA	0.18833	0.09718	0.15758	0.34347	0.00056	0.05072	0.00026	0.03654	0.11972	0.11533	0.33671	0.1871	0.1093	0.10067	0.10925	0.23991	0.37627
1	7820623	T	G	V	G	rs10462020	1	7880683	647;647;647;639	PER3	ENSG00000049246;ENSG00000049246;ENSG00000049246;ENSG00000049246	c.1940T>G;c.1940T>G;c.1940T>G;c.1916T>G	p.V647G;p.V647G;p.V647G;p.V639G	c.1940T>G;c.1940T>G;c.1940T>G;c.1916T>G	p.Val647Gly;p.Val647Gly;p.Val647Gly;p.Val639Gly	c.1940T>G;c.1940T>G;c.1940T>G;c.1916T>G	p.Val647Gly;p.Val647Gly;p.Val647Gly;p.Val639Gly	0.7849	0.83351	0.5362	0.55529	0.26891	0.19238	0.53506	0.28002	0.85247	0.31702	0.0446	0.00075	NA	0.34042	NA	NA	0.15028	0.00978	0.86787	0.00117	0.2101	0.07096	0.29365	0.23106	0.10929	0.43167	0.20734	0.1654	0.13575	0.08845	0.13213	0.92422
1	7826538	G	C	L	F	rs142921497	1	7886598	672;672;672;664	PER3	ENSG00000049246;ENSG00000049246;ENSG00000049246;ENSG00000049246	c.2016G>C;c.2016G>C;c.2016G>C;c.1992G>C	p.L672F;p.L672F;p.L672F;p.L664F	c.2016G>C;c.2016G>C;c.2016G>C;c.1992G>C	p.Leu672Phe;p.Leu672Phe;p.Leu672Phe;p.Leu664Phe	c.2016G>C;c.2016G>C;c.2016G>C;c.1992G>C	p.Leu672Phe;p.Leu672Phe;p.Leu672Phe;p.Leu664Phe	0.36509	0.27145	0.70673	0.69447	0.07808	0.08975	0.4727	0.10291	0.39314	0.18784	0.22573	0.23639	NA	0.31773	NA	0.48107	0.41739	0.08589	0.35935	0.00072	0.05931	0.01344	0.17878	0.21833	0.21649	0.48527	0.23424	0.09726	0.35896	0.26086	0.74766	0.37627
1	7827202	G	A	S	N	rs140974114	1	7887262	758;758;758;750	PER3	ENSG00000049246;ENSG00000049246;ENSG00000049246;ENSG00000049246	c.2273G>A;c.2273G>A;c.2273G>A;c.2249G>A	p.S758N;p.S758N;p.S758N;p.S750N	c.2273G>A;c.2273G>A;c.2273G>A;c.2249G>A	p.Ser758Asn;p.Ser758Asn;p.Ser758Asn;p.Ser750Asn	c.2273G>A;c.2273G>A;c.2273G>A;c.2249G>A	p.Ser758Asn;p.Ser758Asn;p.Ser758Asn;p.Ser750Asn	0.53172	0.57587	0.3594	0.31615	0.00162	0.08975	0.51832	0.12371	0.28703	0.07125	0.42711	0.16246	NA	0.26539	NA	0.39908	0.24767	0.04326	0.50683	0.00037	0.02847	0.01231	0.07967	0.16882	0.19373	0.45069	0.20788	0.11282	0.17388	0.15762	0.74766	0.37627
1	7827501	G	A	V	I	rs181144756	1	7887561	858;858;858;850	PER3	ENSG00000049246;ENSG00000049246;ENSG00000049246;ENSG00000049246	c.2572G>A;c.2572G>A;c.2572G>A;c.2548G>A	p.V858I;p.V858I;p.V858I;p.V850I	c.2572G>A;c.2572G>A;c.2572G>A;c.2548G>A	p.Val858Ile;p.Val858Ile;p.Val858Ile;p.Val850Ile	c.2572G>A;c.2572G>A;c.2572G>A;c.2548G>A	p.Val858Ile;p.Val858Ile;p.Val858Ile;p.Val850Ile	0.06011	0.11041	0.31796	0.16012	0.0702	0.08975	0.03041	0.10386	0.06369	0.02179	0.43103	0.03011	NA	0.10108	NA	0.14974	0.20965	0.03932	0.3106	0.00032	0.0201	0.00266	0.25202	0.00929	0.02093	0.21374	0.13622	0.03648	0.02129	0.02357	0.74766	0.73137
1	7830057	T	C	M	T	rs2640909	1	7890117	1037;1018;1037;1028	PER3	ENSG00000049246;ENSG00000049246;ENSG00000049246;ENSG00000049246	c.3110T>C;c.3053T>C;c.3110T>C;c.3083T>C	p.M1037T;p.M1018T;p.M1037T;p.M1028T	c.3110T>C;c.3053T>C;c.3110T>C;c.3083T>C	p.Met1037Thr;p.Met1018Thr;p.Met1037Thr;p.Met1028Thr	c.3110T>C;c.3053T>C;c.3110T>C;c.3083T>C	p.Met1037Thr;p.Met1018Thr;p.Met1037Thr;p.Met1028Thr	0.20154	0.06621	0.17573	0.1646	0.01854	0.08975	0.06538	0.13434	0.02808	0.21056	0.4279	0.00011	NA	0.01308	NA	NA	0.11632	0.37579	0.28757	8e-05	0.0255	0.00048	0.05381	0.0178	0.02566	0.0266	0.00744	0.00756	0.01293	0.01257	0.4628	0.73137
1	7837073	A	G	H	R	rs10462021	1	7897133	1158;1139;1158;1149	PER3	ENSG00000049246;ENSG00000049246;ENSG00000049246;ENSG00000049246	c.3473A>G;c.3416A>G;c.3473A>G;c.3446A>G	p.H1158R;p.H1139R;p.H1158R;p.H1149R	c.3473A>G;c.3416A>G;c.3473A>G;c.3446A>G	p.His1158Arg;p.His1139Arg;p.His1158Arg;p.His1149Arg	c.3473A>G;c.3416A>G;c.3473A>G;c.3446A>G	p.His1158Arg;p.His1139Arg;p.His1158Arg;p.His1149Arg	0.18956	0.19304	0.02946	0.06944	0.02709	0.08975	0.11182	0.13552	0.21215	0.02559	0.32677	0.00011	NA	0.03513	NA	NA	0.11897	0.00438	0.28281	3e-05	0.01005	0.00027	0.13745	0.03677	0.02514	0.10122	0.06556	0.02739	0.02565	0.02347	0.20193	0.31514
1	7849677	C	T	S	N	rs2890565	1	7909737	74;74;89	UTS2	ENSG00000049247;ENSG00000049247;ENSG00000049247	c.221G>A;c.221G>A;c.266G>A	p.S74N;p.S74N;p.S89N	c.221G>A;c.221G>A;c.266G>A	p.Ser74Asn;p.Ser74Asn;p.Ser89Asn	c.221G>A;c.221G>A;c.266G>A	p.Ser74Asn;p.Ser74Asn;p.Ser89Asn	0.34982	0.28482	0.38282	0.37512	0.18031	0.08975	0.29295	0.38556	0.33401	0.09914	0.29226	0.00011	NA	0.18328	NA	NA	0.24225	0.01705	0.40195	0.00011	0.03607	0.0003	0.15709	0.0903	0.14681	0.21873	0.15823	0.22678	0.11198	0.10091	0.1805	0.14033
1	7852915	G	A	S	F	rs116479836	1	7912975	30;30;45	UTS2	ENSG00000049247;ENSG00000049247;ENSG00000049247	c.89C>T;c.89C>T;c.134C>T	p.S30F;p.S30F;p.S45F	c.89C>T;c.89C>T;c.134C>T	p.Ser30Phe;p.Ser30Phe;p.Ser45Phe	c.89C>T;c.89C>T;c.134C>T	p.Ser30Phe;p.Ser30Phe;p.Ser45Phe	0.72154	0.79402	0.22415	0.23121	0.18001	0.39143	0.44892	0.38556	0.80172	0.26837	0.09282	0.13067	NA	0.06188	NA	0.53489	0.58449	0.05979	0.6493	0.00108	0.09451	0.07682	0.20156	0.25915	0.22626	0.62428	0.21538	0.27886	0.16275	0.16461	0.11898	0.19182
1	7935030	G	T	A	D	rs9657979	1	7995090	176;176;24	TNFRSF9	ENSG00000049249;ENSG00000049249;ENSG00000049249	c.527C>A;c.527C>A;.	p.A176D;p.A176D;.	c.527C>A;c.527C>A;c.71C>A	p.Ala176Asp;p.Ala176Asp;p.Ala24Asp	c.527C>A;c.527C>A;c.71C>A	p.Ala176Asp;p.Ala176Asp;p.Ala24Asp	0.06164	0.55341	0.32391	0.2628	0.04721	0.08975	0.51832	0.49358	0.31778	0.57092	0.3933	0.01226	NA	0.14679	NA	0.40512	0.19412	0.09365	0.69717	0.00247	0.16922	0.0003	0.07749	0.12482	0.17187	0.28337	0.17049	0.18995	0.14109	0.13958	0.07437	0.37627
1	7965399	G	A	A	T	rs114601558	1	8025459	56;56;56;56;56;56;17	PARK7	ENSG00000116288;ENSG00000116288;ENSG00000116288;ENSG00000116288;ENSG00000116288;ENSG00000116288;ENSG00000116288	.;c.166G>A;c.166G>A;c.166G>A;c.166G>A;c.166G>A;.	.;p.A56T;p.A56T;p.A56T;p.A56T;p.A56T;.	c.166G>A;c.166G>A;c.166G>A;c.166G>A;c.166G>A;c.166G>A;c.49G>A	p.Ala56Thr;p.Ala56Thr;p.Ala56Thr;p.Ala56Thr;p.Ala56Thr;p.Ala56Thr;p.Ala17Thr	c.166G>A;c.166G>A;c.166G>A;c.166G>A;c.166G>A;c.166G>A;c.49G>A	p.Ala56Thr;p.Ala56Thr;p.Ala56Thr;p.Ala56Thr;p.Ala56Thr;p.Ala56Thr;p.Ala17Thr	0.03565	0.05128	0.02946	0.04355	0.37457	0.33053	0.0873	0.79376	0.01761	0.40765	0.35322	0.30492	NA	0.16698	NA	0.15789	0.13675	0.05088	0.58885	0.00346	0.19015	0.00096	0.51993	0.21281	0.29672	0.04667	0.41084	0.53052	0.20727	0.26593	0.44174	0.73137
1	8013770	C	T	D	N	rs143191666	1	8073830	277	ERRFI1	ENSG00000116285	c.829G>A	p.D277N	c.829G>A	p.Asp277Asn	c.829G>A	p.Asp277Asn	0.21801	0.33	0.20732	0.11217	0.62929	0.81001	0.57729	0.14038	0.29323	0.0567	0.1496	0.04938	NA	0.29859	NA	0.45765	0.60205	0.36339	0.65463	0.00055	0.04748	0.00411	0.67171	0.47839	0.46122	0.96281	0.4402	0.41106	0.28286	0.32552	0.74766	0.73137
1	8013883	G	A	P	L	rs116791613	1	8073943	239	ERRFI1	ENSG00000116285	c.716C>T	p.P239L	c.716C>T	p.Pro239Leu	c.716C>T	p.Pro239Leu	0.289	0.20357	0.11197	0.087	0.25852	0.08975	0.2733	0.13434	0.17834	0.19728	0.27354	0.04985	NA	0.03203	NA	0.31918	0.19963	0.27434	0.70973	0.00079	0.06712	0.00013	0.36245	0.20266	0.185	0.14186	0.25573	0.3115	0.16351	0.18351	0.74766	0.73137
1	8014274	C	T	D	N	rs34781518	1	8074334	109	ERRFI1	ENSG00000116285	c.325G>A	p.D109N	c.325G>A	p.Asp109Asn	c.325G>A	p.Asp109Asn	0.5553	0.49663	0.15093	0.14941	0.49741	0.81001	0.6921	0.73311	0.47514	0.03956	0.63124	0.62977	NA	0.44999	NA	NA	0.1914	0.18542	0.82085	0.00632	0.25856	0.00689	0.27348	0.4962	0.34975	0.73218	0.62935	0.5705	0.29428	0.29245	0.74766	0.73137
1	8949293	A	T	Q	L	rs34265054	1	9009352	37;37;37;37	CA6	ENSG00000131686;ENSG00000131686;ENSG00000131686;ENSG00000131686	.;c.110A>T;c.110A>T;c.110A>T	.;p.Q37L;p.Q37L;p.Q37L	c.110A>T;c.110A>T;c.110A>T;c.110A>T	p.Gln37Leu;p.Gln37Leu;p.Gln37Leu;p.Gln37Leu	c.110A>T;c.110A>T;c.110A>T;c.110A>T	p.Gln37Leu;p.Gln37Leu;p.Gln37Leu;p.Gln37Leu	0.13566	0.18395	0.02946	0.04355	0.02376	0.08975	0.02306	0.65747	0.46146	0.08088	0.14369	0.00075	NA	0.32006	NA	NA	0.16289	0.00553	0.42974	0.00187	0.2456	0.00331	0.10471	0.00724	0.00374	0.10614	0.06032	0.06482	0.00245	0.0023	0.74766	0.14033
1	8949355	C	T	R	W	rs58800854	1	9009414	58;58;58	CA6	ENSG00000131686;ENSG00000131686;ENSG00000131686	c.172C>T;c.172C>T;c.172C>T	p.R58W;p.R58W;p.R58W	c.172C>T;c.172C>T;c.172C>T	p.Arg58Trp;p.Arg58Trp;p.Arg58Trp	c.172C>T;c.172C>T;c.172C>T	p.Arg58Trp;p.Arg58Trp;p.Arg58Trp	0.53172	0.69154	0.90584	0.67021	0.01603	0.08975	0.91446	0.69027	0.77798	0.1277	0.3833	0.00615	NA	0.35351	NA	NA	0.21347	0.00202	0.81379	0.00139	0.21301	0.1029	0.50885	0.36735	0.30498	0.79708	0.10909	0.28333	0.25401	0.17406	0.17423	0.14033
1	8957145	A	G	S	G	rs2274333	1	9017204	58;90;90;30	CA6	ENSG00000131686;ENSG00000131686;ENSG00000131686;ENSG00000131686	.;c.268A>G;c.268A>G;c.88A>G	.;p.S90G;p.S90G;p.S30G	c.172A>G;c.268A>G;c.268A>G;c.88A>G	p.Ser58Gly;p.Ser90Gly;p.Ser90Gly;p.Ser30Gly	c.172A>G;c.268A>G;c.268A>G;c.88A>G	p.Ser58Gly;p.Ser90Gly;p.Ser90Gly;p.Ser30Gly	0.34982	0.43721	0.57185	0.57669	0.0397	0.08975	0.57402	0.67874	0.58569	0.1277	0.2908	0.00011	NA	0.43936	NA	NA	0.39034	0.09443	0.64481	0.0048	0.37298	0.00459	0.61653	0.25565	0.31917	0.60904	0.07042	0.04088	0.29583	0.22488	0.12904	0.14033
1	9007318	A	G	I	T	rs199751862	1	9067377	395	SLC2A7	ENSG00000197241	c.1184T>C	p.I395T	c.1184T>C	p.Ile395Thr	c.1184T>C	p.Ile395Thr	0.43085	0.55341	0.29254	0.37734	0.62929	0.18198	0.3584	0.74477	0.55025	0.43803	0.59254	0.66517	NA	0.5108	NA	0.26308	0.19113	0.17067	0.62894	0.02475	0.414	0.15004	0.29365	0.33402	0.18542	0.30932	0.39128	0.2498	0.23536	0.22337	0.16428	0.06694
1	9007358	C	T	G	S	rs74767526	1	9067417	382	SLC2A7	ENSG00000197241	c.1144G>A	p.G382S	c.1144G>A	p.Gly382Ser	c.1144G>A	p.Gly382Ser	0.00964	0.01155	0.17989	0.1814	0.48594	0.30037	0.00281	0.72678	0.00148	0.33469	0.47628	0.03271	NA	0.4638	NA	0.14194	0.09456	0.14909	0.23246	0.00236	0.15973	0.00119	0.31835	0.10561	0.14547	0.01497	0.25988	0.19671	0.0268	0.05756	0.17827	0.06694
1	9013532	A	T	I	N	rs79764084	1	9073591	336	SLC2A7	ENSG00000197241	c.1007T>A	p.I336N	c.1007T>A	p.Ile336Asn	c.1007T>A	p.Ile336Asn	0.72154	0.7415	0.3841	0.47859	0.13704	0.08975	0.58683	0.75215	0.83292	0.52208	0.59898	0.39486	NA	0.65277	NA	0.42205	0.37005	0.15279	0.76804	0.0276	0.46058	0.08642	0.06676	0.48337	0.49223	0.43206	0.26408	0.29419	0.33887	0.263	0.23525	0.06694
1	9014719	C	T	V	M	rs144633163	1	9074778	289	SLC2A7	ENSG00000197241	c.865G>A	p.V289M	c.865G>A	p.Val289Met	c.865G>A	p.Val289Met	0.72154	0.6789	0.77913	0.73362	0.41658	0.26292	0.33002	0.74053	0.51811	0.57092	0.61761	0.69444	NA	0.67661	NA	0.55607	0.22416	0.33562	0.44751	0.02193	0.39995	0.09123	0.61235	0.4665	0.45556	0.88106	0.3057	0.14969	0.43188	0.35443	0.10815	0.06694
1	9014802	C	T	R	Q	rs12402973	1	9074861	261	SLC2A7	ENSG00000197241	c.782G>A	p.R261Q	c.782G>A	p.Arg261Gln	c.782G>A	p.Arg261Gln	0.18061	0.11515	0.15093	0.11217	0.01769	0.22672	0.08059	0.731	0.22508	0.01911	0.06084	0.00287	NA	0.41556	NA	NA	0.10857	0.01457	0.28935	0.00086	0.17779	0.00065	0.22194	0.00904	0.02152	0.16693	0.1073	0.12933	0.00965	0.01201	0.07826	0.06694
1	9015129	T	C	T	A	rs113582754	1	9075188	235	SLC2A7	ENSG00000197241	c.703A>G	p.T235A	c.703A>G	p.Thr235Ala	c.703A>G	p.Thr235Ala	0.00964	0.01155	0.02946	0.04355	0.1542	0.08975	0.02994	0.73205	0.01447	0.10626	0.41814	0.24279	NA	0.13297	NA	0.12197	0.09173	0.08607	0.22223	0.0021	0.13854	0.00131	0.11777	0.00126	0.00321	0.00774	0.05324	0.13147	0.00236	0.00359	0.16472	0.06694
1	9015162	G	A	R	C	rs35776221	1	9075221	224	SLC2A7	ENSG00000197241	c.670C>T	p.R224C	c.670C>T	p.Arg224Cys	c.670C>T	p.Arg224Cys	0.91255	0.92824	0.90584	0.97372	0.8433	0.42093	0.94485	0.79761	0.95276	0.67391	0.90607	0.8894	NA	0.88963	NA	0.47131	0.43319	0.28905	0.81763	0.52499	0.85253	0.08993	0.76011	0.5212	0.51074	0.90061	0.35953	0.44136	0.53653	0.3881	0.16789	0.06075
1	9019242	C	T	V	I	rs34545462	1	9079301	135	SLC2A7	ENSG00000197241	c.403G>A	p.V135I	c.403G>A	p.Val135Ile	c.403G>A	p.Val135Ile	0.00964	0.01155	0.02946	0.01387	0.8433	0.08975	0.00148	0.70833	0.01688	0.00571	0.22116	0.02244	NA	0.3599	NA	NA	0.07635	0.35529	0.23609	0.00508	0.2661	0.04744	0.0068	0.18111	0.26692	0.01479	0.04691	0.06062	0.09413	0.17754	0.32405	0.06075
1	9023035	G	T	A	E	rs61744620	1	9083094	65	SLC2A7	ENSG00000197241	c.194C>A	p.A65E	c.194C>A	p.Ala65Glu	c.194C>A	p.Ala65Glu	0.41364	0.38016	0.11197	0.15521	0.30045	0.08975	0.02713	0.72889	0.21003	0.19459	0.03302	0.01365	NA	0.45696	NA	0.30816	0.11303	0.0158	0.27296	0.00137	0.14966	0.00084	0.09813	0.19686	0.20253	0.25103	0.13509	0.17662	0.10056	0.11975	0.31863	0.21836
1	9039867	G	A	S	L	rs74927644	1	9099926	273	SLC2A5	ENSG00000142583	c.818C>T	p.S273L	c.818C>T	p.Ser273Leu	c.818C>T	p.Ser273Leu	0.14159	0.24767	0.52768	0.42942	0.27416	0.38007	0.58754	0.75108	0.6471	0.35194	0.59629	0.39075	NA	0.57877	NA	0.77111	0.54147	0.27994	0.85739	0.04762	0.49176	0.02737	0.88631	0.33235	0.40616	0.7833	0.43878	0.5529	0.48859	0.45816	0.51787	0.52595
1	9047700	T	C	I	V	rs146964071	1	9107759	110;110;110;110;110;110;110;110	SLC2A5	ENSG00000142583;ENSG00000142583;ENSG00000142583;ENSG00000142583;ENSG00000142583;ENSG00000142583;ENSG00000142583;ENSG00000142583	c.328A>G;c.328A>G;.;.;.;.;.;.	p.I110V;p.I110V;.;.;.;.;.;.	c.328A>G;c.328A>G;c.328A>G;c.328A>G;c.328A>G;c.328A>G;c.328A>G;c.328A>G	p.Ile110Val;p.Ile110Val;p.Ile110Val;p.Ile110Val;p.Ile110Val;p.Ile110Val;p.Ile110Val;p.Ile110Val	c.328A>G;c.328A>G;c.328A>G;c.328A>G;c.328A>G;c.328A>G;c.328A>G;c.328A>G	p.Ile110Val;p.Ile110Val;p.Ile110Val;p.Ile110Val;p.Ile110Val;p.Ile110Val;p.Ile110Val;p.Ile110Val	0.26409	0.33894	0.35811	0.52685	0.8433	0.81001	0.48079	0.70833	0.20791	0.35301	0.62324	0.58227	NA	0.49511	NA	0.43321	0.75644	0.2196	0.58341	0.02785	0.44463	0.04744	0.48242	0.43698	0.41637	0.41757	0.39809	0.6175	0.45483	0.46402	0.28883	0.52595
1	9105610	G	A	A	V	rs12075362	1	9165669	223	GPR157	ENSG00000180758	c.668C>T	p.A223V	c.668C>T	p.Ala223Val	c.668C>T	p.Ala223Val	0.49613	0.66756	0.64738	0.5499	0.62929	0.81001	0.78878	0.37746	0.32791	0.53796	0.00289	0.02244	NA	0.57094	NA	NA	0.10581	0.47113	0.16081	0.00693	0.33392	0.05133	0.35642	0.55802	0.48473	0.98167	0.77455	0.65898	0.53496	0.47321	0.74766	0.61202
1	9105626	G	A	R	C	rs72637739	1	9165685	218	GPR157	ENSG00000180758	c.652C>T	p.R218C	c.652C>T	p.Arg218Cys	c.652C>T	p.Arg218Cys	0.43085	0.58089	0.23728	0.13708	0.08495	0.08975	0.16971	0.42502	0.41239	0.04668	0.25464	0.00011	NA	0.14336	NA	NA	0.12011	0.03219	0.28692	0.00019	0.05795	0.00221	0.16214	0.19953	0.14882	0.75594	0.27969	0.30744	0.10169	0.12747	0.24765	0.37627
1	9128817	T	C	N	D	rs61785839	1	9188876	71	GPR157	ENSG00000180758	c.211A>G	p.N71D	c.211A>G	p.Asn71Asp	c.211A>G	p.Asn71Asp	0.00964	0.01155	0.02946	0.01387	0.33837	0.22858	0.03531	0.43279	0.01949	0.02559	0.28307	0.00011	NA	0.13992	NA	NA	0.87452	0.79048	0.05589	0.0001	0.03311	0.00017	0.02139	0.29117	0.29426	0.13465	0.06748	0.20549	0.10403	0.17729	0.74766	0.32371
1	9128930	A	G	V	A	rs114206792	1	9188989	33	GPR157	ENSG00000180758	c.98T>C	p.V33A	c.98T>C	p.Val33Ala	c.98T>C	p.Val33Ala	0.61437	0.63918	0.31443	0.33681	0.24567	0.35463	0.37844	0.3905	0.61865	0.43803	0.23389	0.03403	NA	0.33821	NA	NA	0.90807	0.91434	0.414	0.00443	0.24901	0.01735	0.22223	0.53997	0.59008	0.61155	0.37506	0.70348	0.44534	0.47741	0.98316	0.32371
1	9245334	C	T	R	W	rs139416629	1	9305393	134;145	H6PD	ENSG00000049239;ENSG00000049239	c.400C>T;c.433C>T	p.R134W;p.R145W	c.400C>T;c.433C>T	p.Arg134Trp;p.Arg145Trp	c.400C>T;c.433C>T	p.Arg134Trp;p.Arg145Trp	0.27904	0.49663	0.17086	0.1009	0.12428	0.08975	0.32671	0.98229	0.69236	0.15187	0.85846	0.91883	NA	0.5348	NA	0.91556	0.12158	0.01117	0.93487	0.17163	0.55669	0.01366	0.46649	0.23505	0.26992	0.44939	0.12852	0.35631	0.15573	0.17312	0.41986	0.73137
1	9245386	A	C	D	A	rs34603401	1	9305445	151;162	H6PD	ENSG00000049239;ENSG00000049239	c.452A>C;c.485A>C	p.D151A;p.D162A	c.452A>C;c.485A>C	p.Asp151Ala;p.Asp162Ala	c.452A>C;c.485A>C	p.Asp151Ala;p.Asp162Ala	0.41915	0.07816	0.41805	0.42306	0.52346	0.49076	0.40313	0.98051	0.68651	0.18784	0.53114	0.09787	NA	0.82216	NA	NA	0.2602	0.28618	0.92363	0.07785	0.65253	0.0258	0.47426	0.74499	0.54737	0.42049	0.72584	0.6446	0.54953	0.58076	0.74766	0.73137
1	9247017	G	A	G	S	rs142080875	1	9307076	227;238	H6PD	ENSG00000049239;ENSG00000049239	c.679G>A;c.712G>A	p.G227S;p.G238S	c.679G>A;c.712G>A	p.Gly227Ser;p.Gly238Ser	c.679G>A;c.712G>A	p.Gly227Ser;p.Gly238Ser	0.03005	0.10893	0.12183	0.1009	0.23724	0.24284	0.02503	0.98169	0.01949	0.12484	0.81771	0.86384	NA	0.60362	NA	0.83123	0.11504	0.04228	0.74332	0.01386	0.36126	0.0001	0.18826	0.01502	0.03524	0.09797	0.2176	0.19924	0.01382	0.01921	0.42728	0.73137
1	9263943	A	G	N	D	rs35404275	1	9324002	484;495	H6PD	ENSG00000049239;ENSG00000049239	c.1450A>G;c.1483A>G	p.N484D;p.N495D	c.1450A>G;c.1483A>G	p.Asn484Asp;p.Asn495Asp	c.1450A>G;c.1483A>G	p.Asn484Asp;p.Asn495Asp	0.05214	0.06643	0.02946	0.01387	0.04863	0.08975	0.00794	0.98245	0.03955	0.01577	0.82425	0.81401	NA	0.61068	NA	0.85912	0.13073	0.05021	0.74978	0.01721	0.38687	0.00016	0.00135	0.17111	0.22197	0.10115	0.17199	0.0248	0.11176	0.17456	0.3574	0.73137
1	9264279	G	A	V	M	rs200978401	1	9324338	596;607	H6PD	ENSG00000049239;ENSG00000049239	c.1786G>A;c.1819G>A	p.V596M;p.V607M	c.1786G>A;c.1819G>A	p.Val596Met;p.Val607Met	c.1786G>A;c.1819G>A	p.Val596Met;p.Val607Met	0.40832	0.46182	0.55278	0.45631	0.18096	0.08975	0.66956	0.42888	0.14978	0.23632	0.30367	0.36003	NA	0.21439	NA	0.3643	0.40446	0.0692	0.2983	0.00322	0.18737	0.05836	0.61002	0.32109	0.20898	0.75052	0.131	0.11448	0.249	0.19367	0.28472	0.73137
1	9264760	C	T	T	M	rs201296526	1	9324819	756;767	H6PD	ENSG00000049239;ENSG00000049239	c.2267C>T;c.2300C>T	p.T756M;p.T767M	c.2267C>T;c.2300C>T	p.Thr756Met;p.Thr767Met	c.2267C>T;c.2300C>T	p.Thr756Met;p.Thr767Met	0.15406	0.34241	0.28858	0.22909	0.15511	0.08975	0.42885	0.43672	0.35194	0.06854	0.18171	0.33014	NA	0.04481	NA	0.42856	0.13266	0.02477	0.43491	0.00086	0.07097	0.01645	0.10645	0.12226	0.10737	0.23176	0.12039	0.1843	0.11426	0.12007	0.28968	0.73137
1	9580195	C	A	L	I	rs35819756	1	9640253	242	SLC25A33	ENSG00000171612	c.724C>A	p.L242I	c.724C>A	p.Leu242Ile	c.724C>A	p.Leu242Ile	0.00964	0.01155	0.02946	0.04355	0.15839	0.08975	0.02918	0.78427	0.01787	0.20395	0.14285	0.00615	NA	0.47888	NA	0.19791	0.45175	0.0738	0.27575	0.00134	0.14733	0.00053	0.31206	0.00306	0.00844	0.08778	0.09079	0.08214	0.00817	0.00971	0.74766	0.52595
1	9717064	G	A	V	I	rs28730668	1	9777122	261;261;296;261;261	PIK3CD	ENSG00000171608;ENSG00000171608;ENSG00000171608;ENSG00000171608;ENSG00000171608	c.781G>A;c.781G>A;c.886G>A;c.781G>A;c.781G>A	p.V261I;p.V261I;p.V296I;p.V261I;p.V261I	c.781G>A;c.781G>A;c.886G>A;c.781G>A;c.781G>A	p.Val261Ile;p.Val261Ile;p.Val296Ile;p.Val261Ile;p.Val261Ile	c.781G>A;c.781G>A;c.886G>A;c.781G>A;c.781G>A	p.Val261Ile;p.Val261Ile;p.Val296Ile;p.Val261Ile;p.Val261Ile	0.09155	0.16717	0.22878	0.24114	0.19801	0.81001	0.20218	0.67712	0.13805	0.07125	0.04542	0.0272	NA	0.04815	NA	0.39823	0.64307	0.204	0.60921	0.00268	0.22313	0.00032	0.36851	0.23057	0.22499	0.23075	0.58268	0.44624	0.17351	0.21167	0.74766	0.97996
1	9717541	C	G	S	C	rs61755420	1	9777599	277;277;312;277;277	PIK3CD	ENSG00000171608;ENSG00000171608;ENSG00000171608;ENSG00000171608;ENSG00000171608	c.830C>G;c.830C>G;c.935C>G;c.830C>G;c.830C>G	p.S277C;p.S277C;p.S312C;p.S277C;p.S277C	c.830C>G;c.830C>G;c.935C>G;c.830C>G;c.830C>G	p.Ser277Cys;p.Ser277Cys;p.Ser312Cys;p.Ser277Cys;p.Ser277Cys	c.830C>G;c.830C>G;c.935C>G;c.830C>G;c.830C>G	p.Ser277Cys;p.Ser277Cys;p.Ser312Cys;p.Ser277Cys;p.Ser277Cys	0.48186	0.54541	0.42962	0.4291	0.17288	0.28982	0.28011	0.68474	0.55501	0.43417	0.27789	0.25127	NA	0.33375	NA	NA	0.88413	0.27492	0.86088	0.01092	0.33415	0.01032	0.00389	0.3958	0.38447	0.21004	0.99877	0.39011	0.24603	0.27042	0.74766	0.99964
1	9720138	A	G	T	A	rs28730674	1	9780196	421;421;456;421;421	PIK3CD	ENSG00000171608;ENSG00000171608;ENSG00000171608;ENSG00000171608;ENSG00000171608	c.1261A>G;c.1261A>G;c.1366A>G;c.1261A>G;c.1261A>G	p.T421A;p.T421A;p.T456A;p.T421A;p.T421A	c.1261A>G;c.1261A>G;c.1366A>G;c.1261A>G;c.1261A>G	p.Thr421Ala;p.Thr421Ala;p.Thr456Ala;p.Thr421Ala;p.Thr421Ala	c.1261A>G;c.1261A>G;c.1366A>G;c.1261A>G;c.1261A>G	p.Thr421Ala;p.Thr421Ala;p.Thr456Ala;p.Thr421Ala;p.Thr421Ala	0.17821	0.41913	0.02946	0.04355	0.34662	0.2093	0.0242	0.76168	0.15782	0.29659	0.21266	0.22693	NA	0.35566	NA	0.67017	0.71252	0.0379	0.49814	0.0061	0.28745	0.00103	0.12891	0.05639	0.1523	0.08576	0.35819	0.3247	0.13301	0.15826	0.41424	0.61202
1	9743997	G	A	R	W	rs115074130	1	9804055	415;235;405	CLSTN1	ENSG00000171603;ENSG00000171603;ENSG00000171603	c.1243C>T;.;c.1213C>T	p.R415W;.;p.R405W	c.1243C>T;c.703C>T;c.1213C>T	p.Arg415Trp;p.Arg235Trp;p.Arg405Trp	c.1243C>T;c.703C>T;c.1213C>T	p.Arg415Trp;p.Arg235Trp;p.Arg405Trp	0.63226	0.70582	0.90584	0.78396	0.8433	0.81001	0.7267	0.02298	0.81431	0.89242	0.00384	0.04653	NA	0.66449	NA	0.37944	0.73298	0.6693	0.93298	0.11365	0.59	0.01262	0.94093	0.89417	0.8854	0.99042	0.72045	0.75531	0.75189	0.72198	0.34934	0.73137
1	9744635	C	T	A	T	rs7550295	1	9804693	332;152;322	CLSTN1	ENSG00000171603;ENSG00000171603;ENSG00000171603	c.994G>A;.;c.964G>A	p.A332T;.;p.A322T	c.994G>A;c.454G>A;c.964G>A	p.Ala332Thr;p.Ala152Thr;p.Ala322Thr	c.994G>A;c.454G>A;c.964G>A	p.Ala332Thr;p.Ala152Thr;p.Ala322Thr	0.17296	0.35582	0.33731	0.31843	0.30877	0.20745	0.0159	0.22067	0.09627	0.0672	0.4073	0.00011	NA	0.0179	NA	NA	0.29017	0.08657	0.17108	0.00013	0.04195	0.00042	0.25039	0.01699	0.01744	0.18153	0.15175	0.24737	0.00926	0.01145	0.24275	0.83141
1	9751595	C	T	G	E	rs35331030	1	9811653	176;166	CLSTN1	ENSG00000171603;ENSG00000171603	c.527G>A;c.497G>A	p.G176E;p.G166E	c.527G>A;c.497G>A	p.Gly176Glu;p.Gly166Glu	c.527G>A;c.497G>A	p.Gly176Glu;p.Gly166Glu	0.91255	0.92824	0.90584	0.97372	0.8433	0.81001	0.85029	0.51228	0.92518	0.7931	0.75209	0.62394	NA	0.70589	NA	NA	0.77468	0.47348	0.67956	0.12109	0.60246	0.07724	0.7818	0.59565	0.69697	0.89531	0.7343	0.7352	0.88948	0.87617	0.74766	0.73137
1	9773277	A	T	F	Y	rs1129358	1	9833335	70;70	CLSTN1	ENSG00000171603;ENSG00000171603	c.209T>A;c.209T>A	p.F70Y;p.F70Y	c.209T>A;c.209T>A	p.Phe70Tyr;p.Phe70Tyr	c.209T>A;c.209T>A	p.Phe70Tyr;p.Phe70Tyr	0.00964	0.01155	0.07471	0.12133	0.62929	0.81001	0.00691	0.60361	0.02195	0.49146	0.36191	0.03719	NA	0.3599	NA	0.3472	0.33444	0.61331	0.15622	0.00715	0.30942	0.0066	0.36121	0.21003	0.19694	0.02901	0.42545	0.25734	0.14711	0.22752	0.31438	0.73137
1	9934787	C	T	G	D	rs2304778	1	9994845	68;104;104;104	LZIC	ENSG00000162441;ENSG00000162441;ENSG00000162441;ENSG00000162441	.;c.311G>A;c.311G>A;c.311G>A	.;p.G104D;p.G104D;p.G104D	c.203G>A;c.311G>A;c.311G>A;c.311G>A	p.Gly68Asp;p.Gly104Asp;p.Gly104Asp;p.Gly104Asp	c.203G>A;c.311G>A;c.311G>A;c.311G>A	p.Gly68Asp;p.Gly104Asp;p.Gly104Asp;p.Gly104Asp	0.21304	0.20422	0.07471	0.087	0.62929	0.81001	0.30651	0.46028	0.63323	0.57263	0.11239	0.32207	NA	0.47888	NA	0.37341	0.33956	0.68661	0.29136	0.1451	0.62071	0.14761	0.73215	0.41127	0.52421	0.60574	0.96986	0.87058	0.50047	0.59762	0.74766	0.92422
1	10105713	G	A	V	M	rs150442851	1	10165771	260;260	UBE4B	ENSG00000130939;ENSG00000130939	c.778G>A;c.778G>A	p.V260M;p.V260M	c.778G>A;c.778G>A	p.Val260Met;p.Val260Met	c.778G>A;c.778G>A	p.Val260Met;p.Val260Met	0.2155	0.3533	0.34753	0.22909	0.05516	0.08975	0.17993	0.49358	0.16799	0.11769	0.20811	0.19919	NA	0.11534	NA	0.36064	0.61068	0.15045	0.34391	0.00145	0.11076	0.02563	0.62461	0.01366	0.04266	0.20183	0.20297	0.18338	0.02108	0.02062	0.74766	0.73137
1	10106379	G	A	R	H	rs180983516	1	10166437	331	UBE4B	ENSG00000130939	c.992G>A	p.R331H	c.992G>A	p.Arg331His	c.992G>A	p.Arg331His	0.91255	0.23707	0.07471	0.04355	0.4659	0.81001	0.1584	0.53088	0.22727	0.28264	0.08043	0.23791	NA	0.1502	NA	0.3142	0.62485	0.41229	0.45548	0.01508	0.36149	0.18535	0.50455	0.45513	0.41803	0.93013	0.67311	0.43564	0.2452	0.29468	0.34813	0.058
1	10130517	G	C	L	F	rs61760196	1	10190575	442;571	UBE4B	ENSG00000130939;ENSG00000130939	c.1326G>C;c.1713G>C	p.L442F;p.L571F	c.1326G>C;c.1713G>C	p.Leu442Phe;p.Leu571Phe	c.1326G>C;c.1713G>C	p.Leu442Phe;p.Leu571Phe	0.38863	0.3597	0.66517	0.61339	0.8433	0.53665	0.41143	0.51228	0.40082	0.33687	0.19713	0.085	NA	0.49989	NA	NA	0.56933	0.54449	0.5798	0.01322	0.39786	0.00361	0.75104	0.49946	0.50956	0.84382	0.7506	0.54336	0.68836	0.73265	0.2117	0.92422
1	10130715	G	A	V	I	rs17034499	1	10190773	476;605	UBE4B	ENSG00000130939;ENSG00000130939	c.1426G>A;c.1813G>A	p.V476I;p.V605I	c.1426G>A;c.1813G>A	p.Val476Ile;p.Val605Ile	c.1426G>A;c.1813G>A	p.Val476Ile;p.Val605Ile	0.09374	0.1314	0.38185	0.3018	0.16319	0.2639	0.11182	0.42888	0.20358	0.02088	0.04723	0.00222	NA	0.14336	NA	NA	0.68866	0.18269	0.4122	0.00035	0.06104	0.00161	0.50404	0.30969	0.31532	0.27408	0.3492	0.14442	0.32884	0.39166	0.11913	0.92422
1	10135127	A	G	N	S	rs138056371	1	10195185	593;722	UBE4B	ENSG00000130939;ENSG00000130939	c.1778A>G;c.2165A>G	p.N593S;p.N722S	c.1778A>G;c.2165A>G	p.Asn593Ser;p.Asn722Ser	c.1778A>G;c.2165A>G	p.Asn593Ser;p.Asn722Ser	0.08359	0.01155	0.17573	0.15521	0.28205	0.08975	0.00777	0.40469	0.12099	0.04072	0.25943	0.0836	NA	0.05495	NA	0.43271	0.60047	0.05347	0.35416	0.00035	0.03924	0.0008	0.44137	0.07383	0.03443	0.02707	0.15985	0.13944	0.05159	0.06603	0.09045	0.73137
1	10168162	G	C	Q	H	rs147961171	1	10228220	946;1075	UBE4B	ENSG00000130939;ENSG00000130939	c.2838G>C;c.3225G>C	p.Q946H;p.Q1075H	c.2838G>C;c.3225G>C	p.Gln946His;p.Gln1075His	c.2838G>C;c.3225G>C	p.Gln946His;p.Gln1075His	0.7849	0.79402	0.90584	0.92359	0.8433	0.81001	0.38595	0.45636	0.7747	0.68255	0.57275	0.51959	NA	0.4919	NA	0.60059	0.92524	0.71144	0.76025	0.11692	0.59265	0.01429	0.40598	0.6968	0.81304	0.86088	0.84065	0.72259	0.76809	0.78839	0.98316	0.8544
1	10321744	T	C	W	R	rs551543997	1	10381802	703;749;749;735;723	KIF1B	ENSG00000054523;ENSG00000054523;ENSG00000054523;ENSG00000054523;ENSG00000054523	c.2107T>C;c.2245T>C;c.2245T>C;c.2203T>C;c.2167T>C	p.W703R;p.W749R;p.W749R;p.W735R;p.W723R	c.2107T>C;c.2245T>C;c.2245T>C;c.2203T>C;c.2167T>C	p.Trp703Arg;p.Trp749Arg;p.Trp749Arg;p.Trp735Arg;p.Trp723Arg	c.2107T>C;c.2245T>C;c.2245T>C;c.2203T>C;c.2167T>C	p.Trp703Arg;p.Trp749Arg;p.Trp749Arg;p.Trp735Arg;p.Trp723Arg	0.58626	0.16182	0.66517	0.79672	0.8433	0.81001	0.6316	0.75215	0.99038	0.89912	0.7606	0.80144	NA	0.88963	0.47501	0.64913	0.89969	0.98622	0.95011	0.48466	0.83777	0.13797	0.78488	0.86187	0.84478	0.47615	0.86602	0.76414	0.69925	0.73068	0.74766	0.92422
1	10413143	G	A	D	N	rs2229688	1	10473200	246;101	PGD	ENSG00000142657;ENSG00000142657	c.736G>A;.	p.D246N;.	c.736G>A;c.301G>A	p.Asp246Asn;p.Asp101Asn	c.736G>A;c.301G>A	p.Asp246Asn;p.Asp101Asn	0.38185	0.38596	0.13644	0.11217	0.8433	0.81001	0.58118	0.44461	0.56144	0.25989	0.46867	0.18202	NA	0.62325	NA	NA	0.355	0.47338	0.6536	0.00403	0.26357	0.05124	0.54691	0.41925	0.32046	0.51786	0.67892	0.92821	0.47513	0.45004	0.98316	0.52595
1	10599276	T	G	S	A	rs77261230	1	10659333	70;65	PEX14	ENSG00000142655;ENSG00000142655	c.208T>G;.	p.S70A;.	c.208T>G;c.193T>G	p.Ser70Ala;p.Ser65Ala	c.208T>G;c.193T>G	p.Ser70Ala;p.Ser65Ala	0.08839	0.34241	0.53885	0.63489	0.8433	0.81001	0.18958	0.40749	0.26843	0.69913	0.07681	0.15683	NA	0.5348	NA	0.62724	0.79351	0.50555	0.64443	0.07504	0.54865	0.06166	0.32905	0.60451	0.61511	0.72742	0.68991	0.73567	0.62544	0.69234	0.74766	0.97449
1	10623109	G	A	V	M	rs74052157	1	10683166	159;154	PEX14	ENSG00000142655;ENSG00000142655	c.475G>A;.	p.V159M;.	c.475G>A;c.460G>A	p.Val159Met;p.Val154Met	c.475G>A;c.460G>A	p.Val159Met;p.Val154Met	0.40068	0.41405	0.55135	0.41295	0.53742	0.58761	0.3584	0.30669	0.35399	0.24758	0.00377	0.00646	NA	0.20834	NA	0.33407	0.7205	0.38283	0.79582	0.0016	0.15928	0.00097	0.58386	0.40891	0.42301	0.63263	0.53383	0.45904	0.59783	0.63343	0.34514	0.61202
1	11030840	A	G	V	A	rs2273346	1	11090897	377	MASP2	ENSG00000009724	c.1130T>C	p.V377A	c.1130T>C	p.Val377Ala	c.1130T>C	p.Val377Ala	0.39334	0.41742	0.09854	0.23607	0.18821	0.08975	0.62545	0.67187	0.51319	0.01658	0.14903	0.00255	NA	0.40608	NA	NA	0.05213	0.21099	0.62244	0.00176	0.25371	0.00204	0.10783	0.14224	0.15217	0.12572	0.22537	0.21529	0.12636	0.12703	0.43622	0.2009
1	11042883	G	A	T	M	rs139962539	1	11102940	294	MASP2	ENSG00000009724	c.881C>T	p.T294M	c.881C>T	p.Thr294Met	c.881C>T	p.Thr294Met	0.43085	0.6789	0.20876	0.21332	0.10422	0.28824	0.55033	0.22881	0.62747	0.18103	0.3359	0.15247	NA	0.15359	NA	0.1206	0.04372	0.04321	0.51469	0.00124	0.09773	0.00305	0.29972	0.16409	0.1709	0.33845	0.1908	0.32255	0.13488	0.12758	0.12441	0.28877
1	11045482	T	C	H	R	rs144247267	1	11105539	157;157	MASP2	ENSG00000009724;ENSG00000009724	c.470A>G;c.470A>G	p.H157R;p.H157R	c.470A>G;c.470A>G	p.His157Arg;p.His157Arg	c.470A>G;c.470A>G	p.His157Arg;p.His157Arg	0.91255	0.66756	0.90584	0.86255	0.8433	0.81001	0.31966	0.91903	0.95246	0.74826	0.89198	0.86026	NA	0.91778	NA	0.88399	0.32028	0.61698	0.75561	0.25846	0.70579	0.04802	0.73102	0.71309	0.63562	0.85254	0.78453	0.9284	0.67582	0.68252	0.74766	0.18159
1	11045488	T	C	H	R	rs2273343	1	11105545	155;155	MASP2	ENSG00000009724;ENSG00000009724	c.464A>G;c.464A>G	p.H155R;p.H155R	c.464A>G;c.464A>G	p.His155Arg;p.His155Arg	c.464A>G;c.464A>G	p.His155Arg;p.His155Arg	0.50132	0.50809	0.49677	0.51356	0.30096	0.35095	0.03956	0.91956	0.80682	0.40465	0.83381	0.63328	NA	0.69425	NA	0.89619	0.21846	0.16747	0.72566	0.06317	0.5261	0.03142	0.20452	0.47791	0.55903	0.44164	0.50924	0.66035	0.42528	0.45493	0.74766	0.18159
1	11045504	G	C	P	A	rs199940649	1	11105561	150;150	MASP2	ENSG00000009724;ENSG00000009724	c.448C>G;c.448C>G	p.P150A;p.P150A	c.448C>G;c.448C>G	p.Pro150Ala;p.Pro150Ala	c.448C>G;c.448C>G	p.Pro150Ala;p.Pro150Ala	0.11732	0.10857	0.21686	0.25995	0.40652	0.08975	0.1278	0.91249	0.17624	0.14763	0.71579	0.80124	NA	0.45868	NA	0.84558	0.04022	0.21222	0.58833	0.04475	0.46087	0.01929	0.19537	0.02731	0.10009	0.17376	0.21325	0.45081	0.16758	0.18207	0.74766	0.14033
1	11046591	G	A	P	L	rs56392418	1	11106648	126;126	MASP2	ENSG00000009724;ENSG00000009724	c.377C>T;c.377C>T	p.P126L;p.P126L	c.377C>T;c.377C>T	p.Pro126Leu;p.Pro126Leu	c.377C>T;c.377C>T	p.Pro126Leu;p.Pro126Leu	0.45393	0.41074	0.37927	0.34693	0.12441	0.48716	0.30952	0.26588	0.56945	0.22228	0.193	0.00188	NA	0.08674	NA	NA	0.06974	0.20754	0.34098	0.00058	0.10153	0.00105	0.33277	0.23918	0.30478	0.70523	0.25575	0.52712	0.22814	0.24693	0.74766	0.28877
1	11046598	C	T	E	K	rs192007831	1	11106655	124;124	MASP2	ENSG00000009724;ENSG00000009724	c.370G>A;c.370G>A	p.E124K;p.E124K	c.370G>A;c.370G>A	p.Glu124Lys;p.Glu124Lys	c.370G>A;c.370G>A	p.Glu124Lys;p.Glu124Lys	0.91255	0.6789	0.7322	0.63157	0.62929	0.81001	0.8222	0.17596	0.74051	0.75834	0.50522	0.42924	NA	0.71548	NA	0.59958	0.28467	0.5507	0.46296	0.2516	0.69862	0.15476	0.8013	0.66738	0.84231	0.99279	0.71137	0.74845	0.81833	0.80941	0.74766	0.28877
1	11046672	C	T	R	Q	rs61735600	1	11106729	99;99	MASP2	ENSG00000009724;ENSG00000009724	c.296G>A;c.296G>A	p.R99Q;p.R99Q	c.296G>A;c.296G>A	p.Arg99Gln;p.Arg99Gln	c.296G>A;c.296G>A	p.Arg99Gln;p.Arg99Gln	0.00964	0.04402	0.17086	0.06944	0.11659	0.21555	0.05143	0.28002	0.00668	0.18649	0.24657	0.00378	NA	0.06188	NA	0.16529	0.04411	0.0094	0.20195	0.0003	0.0361	0.00016	0.48674	0.04743	0.12519	0.16137	0.15085	0.29009	0.03327	0.0497	0.74766	0.28877
1	11047087	G	A	S	L	rs72550893	1	11107144	13;13	MASP2	ENSG00000009724;ENSG00000009724	c.38C>T;c.38C>T	p.S13L;p.S13L	c.38C>T;c.38C>T	p.Ser13Leu;p.Ser13Leu	c.38C>T;c.38C>T	p.Ser13Leu;p.Ser13Leu	0.12428	0.18846	0.07471	0.01387	0.01467	0.08975	0.08652	0.8397	0.05917	0.07949	0.57888	0.61693	NA	0.31066	NA	0.23479	0.0366	0.37687	0.25679	0.00424	0.20878	0.00036	0.29211	0.04172	0.03253	0.15124	0.19293	0.25814	0.01778	0.0229	0.74766	0.28877
1	11055787	C	G	K	N	rs200736807	1	11115844	253	SRM	ENSG00000116649	c.759G>C	p.K253N	c.759G>C	p.Lys253Asn	c.759G>C	p.Lys253Asn	0.26409	0.41913	0.70673	0.65636	0.8433	0.54805	0.60562	0.78645	0.54546	0.66443	0.81808	0.78294	NA	0.78411	NA	0.48307	0.86643	0.62229	0.66716	0.04372	0.46932	0.64102	0.8013	0.42535	0.37028	0.59355	0.62543	0.51756	0.32365	0.25318	0.50053	0.52595
1	11189732	G	C	E	D	rs28990992	1	11249789	51	ANGPTL7	ENSG00000171819	c.153G>C	p.E51D	c.153G>C	p.Glu51Asp	c.153G>C	p.Glu51Asp	0.10083	0.10893	0.07471	0.04355	0.30815	0.81001	0.43825	0.55266	0.14978	0.02366	0.06628	0.01159	NA	0.32238	NA	NA	0.10076	0.22865	0.1268	0.00377	0.2459	0.03159	0.34485	0.26378	0.29447	0.41943	0.49119	0.34295	0.25395	0.31201	0.38186	0.00013
1	11193760	C	T	R	C	rs147660927	1	11253817	220	ANGPTL7	ENSG00000171819	c.658C>T	p.R220C	c.658C>T	p.Arg220Cys	c.658C>T	p.Arg220Cys	0.91255	0.92824	0.90584	0.92359	0.8433	0.81001	0.70938	0.80899	0.95276	0.83987	0.92941	0.90579	NA	0.89739	NA	0.85423	0.54645	0.45212	0.64907	0.65028	0.91404	0.19875	0.78939	0.80164	0.89622	0.99698	0.77764	0.48973	0.90371	0.87673	0.3011	0.058
1	11273755	C	T	S	F	rs114000606	1	11333812	75;75	UBIAD1	ENSG00000120942;ENSG00000120942	c.224C>T;c.224C>T	p.S75F;p.S75F	c.224C>T;c.224C>T	p.Ser75Phe;p.Ser75Phe	c.224C>T;c.224C>T	p.Ser75Phe;p.Ser75Phe	0.14497	0.08161	0.23455	0.28435	0.41231	0.48079	0.3584	0.92457	0.34397	0.31814	0.81055	0.83465	NA	0.59146	NA	0.41236	0.53367	0.65601	0.80106	0.0597	0.50947	0.00627	0.57669	0.28143	0.44202	0.53464	0.25837	0.404	0.33368	0.38888	0.74766	0.4053
1	11650504	T	G	K	T	rs9614	1	11710561	118	FBXO2	ENSG00000116661	c.353A>C	p.K118T	c.353A>C	p.Lys118Thr	c.353A>C	p.Lys118Thr	0.33923	0.37872	0.7322	0.88582	0.29121	0.36394	0.70002	0.32238	0.47175	0.21839	0.46259	0.00011	NA	0.14336	NA	NA	0.79726	0.93021	0.46013	0.00195	0.26528	0.00424	0.61165	0.71296	0.65122	0.85254	0.23952	0.49789	0.65685	0.64238	0.74766	0.87236
1	11650823	G	C	Q	E	rs560693746	1	11710880	12;29	FBXO2	ENSG00000116661;ENSG00000116661	c.34C>G;.	p.Q12E;.	c.34C>G;c.85C>G	p.Gln12Glu;p.Gln29Glu	c.34C>G;c.85C>G	p.Gln12Glu;p.Gln29Glu	0.40319	0.22694	0.02946	0.01387	0.06319	0.20721	0.24501	0.21865	0.08187	0.24385	0.1076	0.12058	NA	0.20221	0.04004	0.2888	0.37014	0.4562	0.18628	0.00157	0.10834	0.05879	0.34071	0.41304	0.43584	0.43467	0.31221	0.36262	0.26615	0.32516	0.74766	0.99124
1	11668837	G	A	R	Q	rs3125818	1	11728894	60	FBXO6	ENSG00000116663	c.179G>A	p.R60Q	c.179G>A	p.Arg60Gln	c.179G>A	p.Arg60Gln	0.10694	0.18232	0.33788	0.31143	0.55875	0.21182	0.36767	0.49068	0.28084	0.09914	0.14733	0.00075	NA	0.28867	NA	NA	0.17771	0.00495	0.12934	0.00117	0.2097	0.00062	0.53298	0.06396	0.0774	0.26713	0.17899	0.2358	0.06366	0.05476	0.39007	0.52595
1	11671308	G	A	R	H	rs114311540	1	11731365	110	FBXO6	ENSG00000116663	c.329G>A	p.R110H	c.329G>A	p.Arg110His	c.329G>A	p.Arg110His	0.21968	0.34359	0.14655	0.143	0.01025	0.08975	0.04256	0.33412	0.262	0.07673	0.18357	0.10284	NA	0.03513	NA	0.24864	0.15082	0.0015	0.12435	0.00269	0.16293	0.00015	0.20265	0.0513	0.06292	0.14881	0.11194	0.06886	0.02889	0.03231	0.74766	0.8544
1	11706367	C	T	L	F	rs11121804	1	11766424	37	DRAXIN	ENSG00000162490	c.109C>T	p.L37F	c.109C>T	p.Leu37Phe	c.109C>T	p.Leu37Phe	0.07283	0.04555	0.38591	0.44317	0.17395	0.08975	0.61577	0.45636	0.2829	0.02861	0.27448	0.00011	NA	0.47723	NA	NA	0.48858	0.2496	0.24328	0.00019	0.05865	0.00247	0.28847	0.16206	0.15755	0.68499	0.11632	0.085	0.21979	0.20104	0.24095	0.44296
1	11706505	G	A	A	T	rs181265635	1	11766562	83	DRAXIN	ENSG00000162490	c.247G>A	p.A83T	c.247G>A	p.Ala83Thr	c.247G>A	p.Ala83Thr	0.13175	0.04041	0.11197	0.04355	0.06433	0.08975	0.10341	0.44856	0.28497	0.0479	0.08104	0.03054	NA	0.06188	NA	0.07271	0.2555	0.23563	0.29186	0.00014	0.01183	0.00105	0.23144	0.00614	0.00538	0.10716	0.04793	0.01201	0.00826	0.00704	0.74766	0.44296
1	11779986	T	C	C	R	rs180937065	1	11840043	970	C1orf167	ENSG00000215910	c.2908T>C	p.C970R	c.2908T>C	p.Cys970Arg	c.2908T>C	p.Cys970Arg	0.02587	0.11621	0.17786	0.14941	0.04012	0.08975	0.0242	0.04594	0.04947	0.29889	0.20195	0.04227	NA	0.36411	NA	0.04727	0.77473	0.07827	0.03453	0.00334	0.18002	0.00104	0.03117	0.00702	0.02136	0.05761	0.01829	0.0008	0.06586	0.0493	0.31047	0.06694
1	11790693	G	A	T	M	rs35737219	1	11850750	653;694;694;653;693;408	MTHFR	ENSG00000177000;ENSG00000177000;ENSG00000177000;ENSG00000177000;ENSG00000177000;ENSG00000177000	c.1958C>T;c.2081C>T;c.2081C>T;c.1958C>T;.;.	p.T653M;p.T694M;p.T694M;p.T653M;.;.	c.1958C>T;c.2081C>T;c.2081C>T;c.1958C>T;.;.	p.Thr653Met;p.Thr694Met;p.Thr694Met;p.Thr653Met;.;.	c.1958C>T;c.2081C>T;c.2081C>T;c.1958C>T;c.2078C>T;c.1223C>T	p.Thr653Met;p.Thr694Met;p.Thr694Met;p.Thr653Met;p.Thr693Met;p.Thr408Met	0.32296	0.46632	0.09854	0.06944	0.00831	0.08975	0.16971	0.82076	0.14782	0.02179	0.54641	0.47874	NA	0.37853	NA	NA	0.29895	0.03547	0.5143	0.00324	0.19317	0.00013	0.08163	0.03492	0.02798	0.19509	0.08284	0.18998	0.02805	0.02985	0.51787	0.52595
1	11858760	C	A	R	L	rs5227	1	11918817	25	NPPB	ENSG00000120937	c.74G>T	p.R25L	c.74G>T	p.Arg25Leu	c.74G>T	p.Arg25Leu	0.28271	0.31527	0.31549	0.25828	0.10519	0.08975	0.30952	0.23283	0.6471	0.1714	0.17374	0.02926	NA	0.0179	NA	0.24756	0.28284	0.03495	0.78184	0.00038	0.0336	0.00197	0.11905	0.011	0.02573	0.05247	0.01131	0.46093	0.01586	0.01394	0.50053	0.34471
1	11949854	G	A	A	T	rs34878020	1	12009911	131;84;84	PLOD1	ENSG00000083444;ENSG00000083444;ENSG00000083444	.;.;c.250G>A	.;.;p.A84T	c.391G>A;c.250G>A;c.250G>A	p.Ala131Thr;p.Ala84Thr;p.Ala84Thr	c.391G>A;c.250G>A;c.250G>A	p.Ala131Thr;p.Ala84Thr;p.Ala84Thr	0.50676	0.47097	0.40074	0.33945	0.52346	0.81001	0.5543	0.19588	0.50012	0.21449	0.01458	0.02801	NA	0.24349	NA	NA	0.30141	0.32276	0.63073	0.01638	0.41285	0.05772	0.5454	0.61437	0.51239	0.98309	0.76683	0.87098	0.63445	0.63857	0.50053	0.92422
1	11949899	G	A	A	T	rs7551175	1	12009956	146;99;99	PLOD1	ENSG00000083444;ENSG00000083444;ENSG00000083444	.;.;c.295G>A	.;.;p.A99T	c.436G>A;c.295G>A;c.295G>A	p.Ala146Thr;p.Ala99Thr;p.Ala99Thr	c.436G>A;c.295G>A;c.295G>A	p.Ala146Thr;p.Ala99Thr;p.Ala99Thr	0.00964	0.06713	0.02946	0.01387	0.18179	0.08975	0.00067	0.21666	0.00878	0.0699	0.45608	0.00011	NA	0.40031	NA	NA	0.22245	0.27286	0.28748	0.00152	0.23758	0.00018	0.25328	0.21395	0.19694	0.09742	0.08084	0.2291	0.04958	0.11515	0.24557	0.92422
1	11950412	G	T	A	S	rs2273285	1	12010469	167;120;120	PLOD1	ENSG00000083444;ENSG00000083444;ENSG00000083444	.;.;c.358G>T	.;.;p.A120S	c.499G>T;c.358G>T;c.358G>T	p.Ala167Ser;p.Ala120Ser;p.Ala120Ser	c.499G>T;c.358G>T;c.358G>T	p.Ala167Ser;p.Ala120Ser;p.Ala120Ser	0.07354	0.12848	0.26429	0.29615	0.36846	0.58761	0.1937	0.13434	0.20358	0.05929	0.18048	0.00011	NA	0.20529	NA	NA	0.22029	0.26605	0.27509	0.00086	0.17784	0.01182	0.49766	0.35699	0.24402	0.45816	0.44093	0.62716	0.25889	0.27972	0.37289	0.61202
1	11957902	A	G	T	A	rs74354225	1	12017959	270;268	PLOD1	ENSG00000083444;ENSG00000083444	.;c.802A>G	.;p.T268A	c.808A>G;c.802A>G	p.Thr270Ala;p.Thr268Ala	c.808A>G;c.802A>G	p.Thr270Ala;p.Thr268Ala	0.03363	0.04754	0.02946	0.04355	0.26628	0.08975	0.48678	0.62918	0.32991	0.11769	0.32398	0.40075	NA	0.38856	NA	0.46395	0.2257	0.14777	0.34216	0.01729	0.37519	0.00026	0.37642	0.091	0.1057	0.10509	0.15123	0.3315	0.12151	0.12768	0.26941	0.92422
1	12009635	G	A	V	I	rs142271930	1	12069692	705;705	MFN2	ENSG00000116688;ENSG00000116688	c.2113G>A;c.2113G>A	p.V705I;p.V705I	c.2113G>A;c.2113G>A	p.Val705Ile;p.Val705Ile	c.2113G>A;c.2113G>A	p.Val705Ile;p.Val705Ile	0.10588	0.28482	0.19406	0.16862	0.42945	0.81001	0.23535	0.96208	0.16598	0.22742	0.79373	0.8614	NA	0.44293	NA	0.44491	0.20253	0.09525	0.72318	0.03785	0.45239	0.00122	0.26084	0.20356	0.28264	0.25607	0.38987	0.38077	0.21433	0.24828	0.41316	0.73137
1	12021838	G	A	E	K	rs117242156	1	12081895	38	MIIP	ENSG00000116691	c.112G>A	p.E38K	c.112G>A	p.Glu38Lys	c.112G>A	p.Glu38Lys	0.14546	0.07082	0.20876	0.20508	0.10045	0.08975	0.19527	0.17761	0.20145	0.09349	0.40433	0.01725	NA	0.08316	NA	0.09552	0.16629	0.06098	0.01884	0.00052	0.07669	0.00019	0.31167	0.10151	0.11921	0.25256	0.0432	0.18244	0.07955	0.08192	0.44398	0.97449
1	12022277	A	T	K	N	rs11553925	1	12082334	99	MIIP	ENSG00000116691	c.297A>T	p.K99N	c.297A>T	p.Lys99Asn	c.297A>T	p.Lys99Asn	0.30097	0.26714	0.54136	0.53365	0.02716	0.08975	0.42232	0.21473	0.32791	0.01274	0.14175	0.00011	NA	0.22627	NA	NA	0.46784	0.15235	0.07174	8e-05	0.02679	0.00102	0.31245	0.18982	0.22324	0.58255	0.07051	0.20219	0.20928	0.16277	0.39898	0.73137
1	12022404	C	T	P	S	rs11588712	1	12082461	142	MIIP	ENSG00000116691	c.424C>T	p.P142S	c.424C>T	p.Pro142Ser	c.424C>T	p.Pro142Ser	0.1943	0.44702	0.37004	0.38393	0.01416	0.08975	0.22405	0.18083	0.65858	0.00882	0.22377	0.00075	NA	0.15359	NA	NA	0.14284	0.0262	0.09344	0.00016	0.05142	0.01646	0.08365	0.07887	0.08506	0.2777	0.13842	0.20564	0.16838	0.15199	0.43153	0.73137
1	12029788	C	T	R	W	rs2295289	1	12089845	247	MIIP	ENSG00000116691	c.739C>T	p.R247W	c.739C>T	p.Arg247Trp	c.739C>T	p.Arg247Trp	0.7849	0.7415	0.90584	0.92359	0.25826	0.39525	0.78553	0.22881	0.8051	0.62103	0.36925	0.20513	NA	0.50304	NA	0.27657	0.48477	0.27316	0.20589	0.10016	0.59017	0.12857	0.68582	0.74358	0.8602	0.98721	0.38943	0.57432	0.71475	0.69362	0.74766	0.92422
1	12029889	C	G	H	Q	rs117146839	1	12089946	280	MIIP	ENSG00000116691	c.840C>G	p.H280Q	c.840C>G	p.His280Gln	c.840C>G	p.His280Gln	0.00964	0.04807	0.07471	0.04355	0.19857	0.08975	0.00216	0.19311	0.02038	0.1892	0.34422	0.00615	NA	0.07958	NA	0.05136	0.10449	0.11693	0.01056	0.00122	0.11424	0.00011	0.00908	0.15273	0.16255	0.02356	0.14924	0.05547	0.06802	0.12483	0.31589	0.92422
1	12031782	C	T	P	S	rs34874602	1	12091839	381	MIIP	ENSG00000116691	c.1141C>T	p.P381S	c.1141C>T	p.Pro381Ser	c.1141C>T	p.Pro381Ser	0.91255	0.92824	0.38139	0.36295	0.1563	0.18198	0.62015	0.19726	0.18459	0.29429	0.12543	0.04134	NA	0.22332	NA	0.04254	0.10482	0.09735	0.03502	0.00339	0.20728	0.05146	0.14533	0.1796	0.19186	0.294	0.20362	0.13726	0.19084	0.16932	0.74766	0.52595
1	12031794	C	T	R	W	rs150645291	1	12091851	385	MIIP	ENSG00000116691	c.1153C>T	p.R385W	c.1153C>T	p.Arg385Trp	c.1153C>T	p.Arg385Trp	0.30097	0.45961	0.11197	0.06944	0.01109	0.08975	0.12415	0.13434	0.23156	0.02088	0.31617	0.05946	NA	0.02325	NA	0.0136	0.10785	0.00076	0.04708	0.00029	0.02115	0.01748	0.14697	0.02303	0.07571	0.08596	0.06414	0.06462	0.01669	0.01613	0.74766	0.52595
1	12104394	A	G	K	R	rs72861979	1	12164451	95	TNFRSF8	ENSG00000120949	c.284A>G	p.K95R	c.284A>G	p.Lys95Arg	c.284A>G	p.Lys95Arg	0.42487	0.33109	0.90584	0.92359	0.4496	0.81001	0.61839	0.09075	0.39119	0.33469	0.00998	0.22153	NA	0.56156	NA	0.332	0.60958	0.33258	0.67315	0.00339	0.18993	0.02485	0.39669	0.60575	0.67264	0.86088	0.36689	0.29916	0.62913	0.58664	0.29905	0.73137
1	12110097	G	A	S	N	rs151315213	1	12170154	79;190	TNFRSF8	ENSG00000120949;ENSG00000120949	c.236G>A;c.569G>A	p.S79N;p.S190N	c.236G>A;c.569G>A	p.Ser79Asn;p.Ser190Asn	c.236G>A;c.569G>A	p.Ser79Asn;p.Ser190Asn	0.36709	0.34596	0.27402	0.21939	0.00162	0.22833	0.33002	0.07236	0.07444	0.25622	0.31109	0.0695	NA	0.17029	NA	0.1616	0.28869	0.16446	0.535	0.00065	0.05323	0.00364	0.0942	0.1838	0.22999	0.40467	0.2739	0.05677	0.23737	0.25282	0.18074	0.52595
1	12115601	G	A	C	Y	rs2230624	1	12175658	162;273	TNFRSF8	ENSG00000120949;ENSG00000120949	c.485G>A;c.818G>A	p.C162Y;p.C273Y	c.485G>A;c.818G>A	p.Cys162Tyr;p.Cys273Tyr	c.485G>A;c.818G>A	p.Cys162Tyr;p.Cys273Tyr	0.91255	0.92824	0.90584	0.80445	0.00162	0.18198	0.61839	0.99935	0.98325	0.80866	0.99972	0.99894	NA	0.86251	NA	0.82296	0.75309	0.44677	0.90171	0.27551	0.71442	0.0715	0.563	0.5863	0.392	0.32413	0.31377	0.4639	0.53101	0.43023	0.37777	0.73137
1	12126001	A	G	S	G	rs2230625	1	12186058	291;402	TNFRSF8	ENSG00000120949;ENSG00000120949	c.871A>G;c.1204A>G	p.S291G;p.S402G	c.871A>G;c.1204A>G	p.Ser291Gly;p.Ser402Gly	c.871A>G;c.1204A>G	p.Ser291Gly;p.Ser402Gly	0.00964	0.08245	0.07471	0.04355	0.00162	0.08975	0.15622	0.0782	0.03639	0.05542	0.34211	0.00011	NA	0.08674	NA	NA	0.20623	0.03989	0.44477	5e-05	0.01751	0.0006	0.16835	0.00883	0.06755	0.05624	0.04144	0.02914	0.02049	0.01576	0.74766	0.98306
1	12142498	A	C	E	D	rs149429293	1	12202555	473;585;122	TNFRSF8	ENSG00000120949;ENSG00000120949;ENSG00000120949	c.1419A>C;c.1755A>C;c.366A>C	p.E473D;p.E585D;p.E122D	c.1419A>C;c.1755A>C;c.366A>C	p.Glu473Asp;p.Glu585Asp;p.Glu122Asp	c.1419A>C;c.1755A>C;c.366A>C	p.Glu473Asp;p.Glu585Asp;p.Glu122Asp	0.91255	0.92824	0.77913	0.79672	0.14645	0.36186	0.55033	0.25841	0.62343	0.12913	0.35139	0.32031	NA	0.11889	NA	0.28274	0.63187	0.30855	0.79725	0.00684	0.26253	0.09256	0.32034	0.36783	0.38987	0.90852	0.24035	0.24359	0.37913	0.30576	0.41424	0.44609
1	12192870	G	A	V	M	rs2228494	1	12252927	187	TNFRSF1B	ENSG00000028137	c.559G>A	p.V187M	c.559G>A	p.Val187Met	c.559G>A	p.Val187Met	0.35537	0.39492	0.25489	0.01387	0.05892	0.08975	0.21244	0.61923	0.11728	0.06059	0.05097	0.14813	NA	0.45523	NA	0.50303	0.36384	0.03924	0.51866	0.00077	0.07099	0.0002	0.46271	0.02916	0.02848	0.20423	0.07259	0.04484	0.02455	0.02351	0.44867	0.73137
1	12192898	T	G	M	R	rs1061622	1	12252955	196	TNFRSF1B	ENSG00000028137	c.587T>G	p.M196R	c.587T>G	p.Met196Arg	c.587T>G	p.Met196Arg	0.16848	0.20745	0.02946	0.04355	0.03426	0.08975	0.10203	0.60361	0.13805	0.03069	0.08431	0.00011	NA	0.12243	NA	NA	0.50284	0.03434	0.4348	0.00028	0.08249	0	0.19298	0.09065	0.1371	0.14842	0.09186	0.18914	0.05773	0.06195	0.43971	0.73137
1	12192919	C	T	T	M	rs199873050	1	12252976	203	TNFRSF1B	ENSG00000028137	c.608C>T	p.T203M	c.608C>T	p.Thr203Met	c.608C>T	p.Thr203Met	0.31532	0.42794	0.14184	0.01387	0.01493	0.08975	0.02972	0.61443	0.1972	0.03956	0.15913	0.35551	NA	0.13645	NA	0.25221	0.37339	0.02388	0.55434	0.0016	0.11408	0.00891	0.33531	0.00925	0.00291	0.1079	0.03416	0.04408	0.0039	0.00314	0.74766	0.73137
1	12192924	C	G	P	A	rs201545665	1	12252981	205	TNFRSF1B	ENSG00000028137	c.613C>G	p.P205A	c.613C>G	p.Pro205Ala	c.613C>G	p.Pro205Ala	0.25255	0.52727	0.50127	0.40424	0.09282	0.08975	0.67893	0.59449	0.62863	0.21056	0.27354	0.40006	NA	0.29366	NA	0.45932	0.51885	0.052	0.64165	0.007	0.25079	0.17222	0.11839	0.09814	0.04783	0.06738	0.15524	0.18234	0.13225	0.10672	0.36758	0.73137
1	12193005	G	A	E	K	rs5746026	1	12253062	232	TNFRSF1B	ENSG00000028137	c.694G>A	p.E232K	c.694G>A	p.Glu232Lys	c.694G>A	p.Glu232Lys	0.042	0.51112	0.21471	0.14941	0.00685	0.08975	0.11182	0.86888	0.13611	0.01421	0.58632	0.51832	NA	0.32468	NA	NA	0.40781	0.12157	0.6067	0.00582	0.26795	0.00042	0.01326	0.19997	0.15337	0.30358	0.19182	0.13603	0.0821	0.09667	0.3894	0.73137
1	12193958	T	C	L	P	rs2229700	1	12254015	264	TNFRSF1B	ENSG00000028137	c.791T>C	p.L264P	c.791T>C	p.Leu264Pro	c.791T>C	p.Leu264Pro	0.65419	0.30631	0.26866	0.18489	0.02352	0.47641	0.3949	0.88455	0.60827	0.6312	0.69008	0.52287	NA	0.5304	NA	0.32232	0.5674	0.27114	0.78626	0.04045	0.47504	0.00702	0.16189	0.36841	0.27087	0.23134	0.29085	0.38432	0.196	0.21147	0.4811	0.73137
1	12201985	A	G	K	E	rs199931640	1	12262042	307	TNFRSF1B	ENSG00000028137	c.919A>G	p.K307E	c.919A>G	p.Lys307Glu	c.919A>G	p.Lys307Glu	0.47745	0.14412	0.90584	0.82059	0.12585	0.34214	0.6921	0.87591	0.32791	0.40164	0.8766	0.88848	NA	0.78906	NA	0.87822	0.76196	0.36868	0.73202	0.37069	0.76813	0.12334	0.34027	0.62786	0.66878	0.90414	0.35082	0.36401	0.6288	0.57981	0.74766	0.8544
1	12666158	G	A	R	Q	rs146900669	1	12726169	216	AADACL4	ENSG00000204518	c.647G>A	p.R216Q	c.647G>A	p.Arg216Gln	c.647G>A	p.Arg216Gln	0.35165	0.50226	0.67487	0.58969	0.35419	0.08975	0.79137	0.59851	0.64478	0.49328	0.5256	0.56526	NA	0.45696	NA	0.37376	0.07131	0.0532	0.49891	0.01398	0.34225	0.03758	0.59977	0.41353	0.29754	0.78394	0.17505	0.08201	0.30293	0.22116	0.25163	0.25195
1	12775001	C	T	T	I	rs114842251	1	12835144	45	PRAMEF12	ENSG00000116726	c.134C>T	p.T45I	c.134C>T	p.Thr45Ile	c.134C>T	p.Thr45Ile	0.20912	0.1732	0.38789	0.40336	0.0488	0.08975	0.16226	0.04746	0.5342	0.10198	0.33879	0.01797	NA	0.09749	NA	0.09146	0.04299	0.30018	0.07935	0.00017	0.01085	0.02197	9e-05	0.006	0.01398	0.24051	0.01361	0.00353	0.03404	0.02364	0.09002	0.14033
1	12775015	G	A	E	K	rs77870074	1	12835158	50	PRAMEF12	ENSG00000116726	c.148G>A	p.E50K	c.148G>A	p.Glu50Lys	c.148G>A	p.Glu50Lys	0.20759	0.15506	0.7322	0.63708	0.04798	0.08975	0.274	0.12371	0.37759	0.03726	0.32853	0.08079	NA	0.09749	NA	NA	0.25428	0.24685	0.0975	0.00018	0.01383	0.00595	0.16021	0.02287	0.16514	0.57696	0.02453	0.01183	0.14783	0.10864	0.02871	0.14033
1	12775025	C	A	T	K	rs17346571	1	12835168	53	PRAMEF12	ENSG00000116726	c.158C>A	p.T53K	c.158C>A	p.Thr53Lys	c.158C>A	p.Thr53Lys	0.00964	0.01155	0.02946	0.01387	0.29642	0.08975	0.00136	0.09167	0.00077	0.00527	0.35368	0.00188	NA	0.06539	NA	NA	0.03419	0.25723	0.05012	3e-05	0.00409	0.00022	0.00213	8e-05	0.0052	0.00301	0.00335	0.00045	0.00336	0.00633	0.02871	0.14033
1	12775958	C	A	L	I	rs41303871	1	12836101	235	PRAMEF12	ENSG00000116726	c.703C>A	p.L235I	c.703C>A	p.Leu235Ile	c.703C>A	p.Leu235Ile	0.43393	0.5206	0.77913	0.88582	0.4659	0.08975	0.55503	0.03462	0.39119	0.25867	0.01716	0.10553	NA	0.15359	NA	0.08302	0.25025	0.23885	0.2602	0.00129	0.09727	0.03612	0.19701	0.14335	0.27238	0.57423	0.09629	0.00311	0.326	0.22064	0.02871	0.14033
1	12777316	T	C	M	T	rs146487042	1	12837459	390	PRAMEF12	ENSG00000116726	c.1169T>C	p.M390T	c.1169T>C	p.Met390Thr	c.1169T>C	p.Met390Thr	0.34444	0.41239	0.11197	0.1009	0.2032	0.08975	0.60081	0.09262	0.78636	0.01135	0.168	0.11043	NA	0.23783	NA	0.0699	0.03353	0.05845	0.28949	0.00036	0.02873	0.00151	0.01205	0.09723	0.16527	0.02463	0.04425	0.00725	0.1592	0.14133	0.03989	0.14033
1	12795571	C	T	R	C	rs113708906	1	12855720	334	PRAMEF1	ENSG00000116721	c.1000C>T	p.R334C	c.1000C>T	p.Arg334Cys	c.1000C>T	p.Arg334Cys	0.32929	0.29056	0.14184	0.1009	0.00803	0.08975	0.0333	0.00921	0.46146	0.02088	0.48943	0.00075	NA	0.13297	NA	NA	0.47551	0.2617	0.14435	0.00015	0.01504	0.00028	0.14239	0.02757	0.01536	0.0669	0.008	0.02252	0.00432	0.00368	0.09882	0.14033
1	12795785	G	A	S	N	rs150054541	1	12855934	405	PRAMEF1	ENSG00000116721	c.1214G>A	p.S405N	c.1214G>A	p.Ser405Asn	c.1214G>A	p.Ser405Asn	0.10659	0.18675	0.12183	0.16862	0.05713	0.08975	0.53315	0.11407	0.29323	0.00125	0.36755	0.10103	NA	0.001	NA	NA	0.8916	0.21046	0.09105	0.00024	0.01807	0.00043	0.01457	0.04273	0.02114	0.20492	0.0122	0.03618	0.03708	0.02599	0.04171	0.14033
1	13390382	G	A	G	E	rs200830320	1	13716842	110	PRAMEF17	ENSG00000204479	c.329G>A	p.G110E	c.329G>A	p.Gly110Glu	c.329G>A	p.Gly110Glu	0.02519	0.01155	0.02946	0.01387	0.02673	0.08975	0.00204	0.43672	0.00047	0.00252	0.33903	0.08593	NA	0.21439	NA	NA	0.95675	0.54117	0.03837	0.0254	0.01816	2e-05	0.00284	0.03616	0.01298	0.01503	0.00104	0.00099	0.00175	0.0033	0.03775	0.14033
1	13392083	A	C	N	H	rs34789225	1	13718543	336	PRAMEF17	ENSG00000204479	c.1006A>C	p.N336H	c.1006A>C	p.Asn336His	c.1006A>C	p.Asn336His	0.24955	0.36101	0.02946	0.04355	0.28844	0.08975	0.37068	0.48769	0.43717	0.03392	0.14285	0.22114	NA	0.13297	NA	0.03247	0.92372	0.34402	0.28834	0.04664	0.03809	0.00107	0.12156	0.01722	0.00437	0.02236	0.01331	0.0096	0.00464	0.00427	0.05386	0.14033
1	13607232	A	G	M	V	rs141726617	1	13933727	119;119;119;43;43;38;1;1;1;1	PDPN	ENSG00000162493;ENSG00000162493;ENSG00000162493;ENSG00000162493;ENSG00000162493;ENSG00000162493;ENSG00000162493;ENSG00000162493;ENSG00000162493;ENSG00000162493	c.355A>G;c.355A>G;c.355A>G;c.127A>G;c.127A>G;c.112A>G;c.1A>G;c.1A>G;c.1A>G;c.1A>G	p.M119V;p.M119V;p.M119V;p.M43V;p.M43V;p.M38V;p.M1V;p.M1V;p.M1V;p.M1V	c.355A>G;c.355A>G;c.355A>G;c.127A>G;c.127A>G;c.112A>G;c.1A>G;c.1A>G;c.1A>G;c.1A>G	p.Met119Val;p.Met119Val;p.Met119Val;p.Met43Val;p.Met43Val;p.Met38Val;p.Met1?;p.Met1?;p.Met1?;p.Met1?	c.355A>G;c.355A>G;c.355A>G;c.127A>G;c.127A>G;c.112A>G;c.1A>G;c.1A>G;c.1A>G;c.1A>G	p.Met119Val;p.Met119Val;p.Met119Val;p.Met43Val;p.Met43Val;p.Met38Val;p.Met1?;p.Met1?;p.Met1?;p.Met1?	0.33753	0.15842	0.14184	0.14941	0.03331	0.81001	0.14455	0.28189	0.05125	0.2426	0.32424	0.09193	NA	0.00703	NA	0.21362	0.09187	0.01696	0.31793	0.00097	0.08255	2e-05	0.65058	0.03576	0.01975	0.02925	0.16955	0.13338	0.02921	0.0317	0.32563	0.73137
1	13778644	T	A	D	E	rs2076324	1	14105139	283;283;82;82	PRDM2	ENSG00000116731;ENSG00000116731;ENSG00000116731;ENSG00000116731	c.849T>A;c.849T>A;c.246T>A;c.246T>A	p.D283E;p.D283E;p.D82E;p.D82E	c.849T>A;c.849T>A;c.246T>A;c.246T>A	p.Asp283Glu;p.Asp283Glu;p.Asp82Glu;p.Asp82Glu	c.849T>A;c.849T>A;c.246T>A;c.246T>A	p.Asp283Glu;p.Asp283Glu;p.Asp82Glu;p.Asp82Glu	0.00964	0.01155	0.12996	0.06944	0.17278	0.58761	0.06538	0.01439	0.03352	0.05799	0.12388	0.00011	NA	0.14336	NA	NA	0.21972	0.16843	0.28563	8e-05	0.0265	0.00022	0.03016	0.04902	0.02707	0.04888	0.243	0.05014	0.0128	0.02017	0.365	0.61202
1	13778796	G	A	C	Y	rs41269803	1	14105291	334;334;133;133	PRDM2	ENSG00000116731;ENSG00000116731;ENSG00000116731;ENSG00000116731	c.1001G>A;c.1001G>A;c.398G>A;c.398G>A	p.C334Y;p.C334Y;p.C133Y;p.C133Y	c.1001G>A;c.1001G>A;c.398G>A;c.398G>A	p.Cys334Tyr;p.Cys334Tyr;p.Cys133Tyr;p.Cys133Tyr	c.1001G>A;c.1001G>A;c.398G>A;c.398G>A	p.Cys334Tyr;p.Cys334Tyr;p.Cys133Tyr;p.Cys133Tyr	0.61437	0.51737	0.27209	0.11217	0.2626	0.33019	0.06538	0.01948	0.20576	0.28028	0.48351	0.00526	NA	0.31538	NA	NA	0.3452	0.12999	0.69401	0.00062	0.05578	0.00132	0.23413	0.19629	0.13645	0.13989	0.32759	0.07714	0.02949	0.05604	0.45857	0.73137
1	13779144	G	A	S	N	rs17350795	1	14105639	450;450;249;249	PRDM2	ENSG00000116731;ENSG00000116731;ENSG00000116731;ENSG00000116731	c.1349G>A;c.1349G>A;c.746G>A;c.746G>A	p.S450N;p.S450N;p.S249N;p.S249N	c.1349G>A;c.1349G>A;c.746G>A;c.746G>A	p.Ser450Asn;p.Ser450Asn;p.Ser249Asn;p.Ser249Asn	c.1349G>A;c.1349G>A;c.746G>A;c.746G>A	p.Ser450Asn;p.Ser450Asn;p.Ser249Asn;p.Ser249Asn	0.05357	0.32891	0.21781	0.19966	0.04759	0.08975	0.04423	0.0162	0.11728	0.00717	0.44573	0.00467	NA	0.06892	NA	NA	0.2003	0.00359	0.33829	5e-05	0.00844	0.00016	0.00613	0.00749	0.0018	0.09047	0.16088	0.13989	0.00074	0.00083	0.74766	0.52595
1	13780617	C	T	T	I	rs112801771	1	14107112	941;941;740;740	PRDM2	ENSG00000116731;ENSG00000116731;ENSG00000116731;ENSG00000116731	c.2822C>T;c.2822C>T;c.2219C>T;c.2219C>T	p.T941I;p.T941I;p.T740I;p.T740I	c.2822C>T;c.2822C>T;c.2219C>T;c.2219C>T	p.Thr941Ile;p.Thr941Ile;p.Thr740Ile;p.Thr740Ile	c.2822C>T;c.2822C>T;c.2219C>T;c.2219C>T	p.Thr941Ile;p.Thr941Ile;p.Thr740Ile;p.Thr740Ile	0.61437	0.45961	0.15535	0.1646	0.15415	0.08975	0.06538	0.0162	0.34795	0.03069	0.48731	0.00467	NA	0.28106	NA	0.03247	0.22834	0.0438	0.46785	0.00032	0.02664	0.00308	0.37414	0.1443	0.14267	0.37224	0.21263	0.17528	0.13123	0.15904	0.45857	0.61202
1	13780640	C	G	P	A	rs116238585	1	14107135	949;949;748;748	PRDM2	ENSG00000116731;ENSG00000116731;ENSG00000116731;ENSG00000116731	c.2845C>G;c.2845C>G;c.2242C>G;c.2242C>G	p.P949A;p.P949A;p.P748A;p.P748A	c.2845C>G;c.2845C>G;c.2242C>G;c.2242C>G	p.Pro949Ala;p.Pro949Ala;p.Pro748Ala;p.Pro748Ala	c.2845C>G;c.2845C>G;c.2242C>G;c.2242C>G	p.Pro949Ala;p.Pro949Ala;p.Pro748Ala;p.Pro748Ala	0.44029	0.33109	0.44504	0.39164	0.41128	0.81001	0.64929	0.01589	0.19509	0.25745	0.60782	0.01365	NA	0.3662	NA	NA	0.59266	0.18601	0.51378	0.0006	0.08458	0.00569	0.27494	0.16027	0.20387	0.10876	0.32247	0.29588	0.27317	0.25319	0.74766	0.61202
1	13780983	C	T	S	L	rs143840433	1	14107478	1063;1063;862;862	PRDM2	ENSG00000116731;ENSG00000116731;ENSG00000116731;ENSG00000116731	c.3188C>T;c.3188C>T;c.2585C>T;c.2585C>T	p.S1063L;p.S1063L;p.S862L;p.S862L	c.3188C>T;c.3188C>T;c.2585C>T;c.2585C>T	p.Ser1063Leu;p.Ser1063Leu;p.Ser862Leu;p.Ser862Leu	c.3188C>T;c.3188C>T;c.2585C>T;c.2585C>T	p.Ser1063Leu;p.Ser1063Leu;p.Ser862Leu;p.Ser862Leu	0.52492	0.69154	0.50421	0.38212	0.25025	0.81001	0.06538	0.01868	0.3117	0.47022	0.57867	0.0187	NA	0.39053	NA	0.19227	0.18754	0.5021	0.39108	0.00334	0.1885	0.00388	0.74605	0.25542	0.15136	0.18151	0.53589	0.45658	0.28575	0.25867	0.43792	0.61202
1	13782702	G	A	R	Q	rs200940301	1	14109197	1636;1636;1435;1435	PRDM2	ENSG00000116731;ENSG00000116731;ENSG00000116731;ENSG00000116731	c.4907G>A;c.4907G>A;c.4304G>A;c.4304G>A	p.R1636Q;p.R1636Q;p.R1435Q;p.R1435Q	c.4907G>A;c.4907G>A;c.4304G>A;c.4304G>A	p.Arg1636Gln;p.Arg1636Gln;p.Arg1435Gln;p.Arg1435Gln	c.4907G>A;c.4907G>A;c.4304G>A;c.4304G>A	p.Arg1636Gln;p.Arg1636Gln;p.Arg1435Gln;p.Arg1435Gln	0.72154	0.53788	0.90584	0.69447	0.8433	0.81001	0.66415	0.02815	0.31576	0.58713	0.00012	0.12935	NA	0.5602	NA	0.44903	0.24282	0.31338	0.36464	0.06329	0.40992	0.08036	0.79675	0.74245	0.68708	0.9735	0.5387	0.637	0.78757	0.78196	0.74766	0.97449
1	15112441	G	A	R	Q	rs115347719	1	15438937	776;688	KAZN	ENSG00000189337;ENSG00000189337	c.2327G>A;c.2063G>A	p.R776Q;p.R688Q	c.2327G>A;c.2063G>A	p.Arg776Gln;p.Arg688Gln	c.2327G>A;c.2063G>A	p.Arg776Gln;p.Arg688Gln	0.13834	0.17166	0.66517	0.65636	0.44119	0.39137	0.40776	0.16953	0.04861	0.46555	0.10713	0.15117	NA	0.42668	NA	0.33241	0.14436	0.34917	0.04462	0.03796	0.45655	0.01221	0.55237	0.59509	0.70098	0.79708	0.29035	0.48863	0.58793	0.63457	0.74766	0.21343
1	15114594	C	T	R	C	rs12048768	1	15441090	851;763	KAZN	ENSG00000189337;ENSG00000189337	c.2551C>T;c.2287C>T	p.R851C;p.R763C	c.2551C>T;c.2287C>T	p.Arg851Cys;p.Arg763Cys	c.2551C>T;c.2287C>T	p.Arg851Cys;p.Arg763Cys	0.30656	0.50809	0.17332	0.06944	0.21147	0.36519	0.31408	0.18724	0.21429	0.03392	0.15016	0.00039	NA	0.19598	NA	NA	0.49604	0.06432	0.12824	0.00155	0.23835	0.06544	0.39669	0.38229	0.57666	0.96359	0.23335	0.27201	0.26158	0.30595	0.25872	0.37627
1	15410105	C	T	A	V	rs190806484	1	15736601	45	EFHD2	ENSG00000142634	c.134C>T	p.A45V	c.134C>T	p.Ala45Val	c.134C>T	p.Ala45Val	0.1741	0.26969	0.11197	0.04355	0.15359	0.08975	0.24501	0.67011	0.15578	0.00571	0.02369	0.06138	NA	0.24907	NA	0.52674	0.63284	0.95621	0.2003	0.00143	0.12365	0.00048	0.16214	0.35844	0.26918	0.60987	0.21182	0.20832	0.13105	0.16369	0.74766	0.99359
1	15444626	A	G	K	E	rs34949635	1	15771121	172	CTRC	ENSG00000162438	c.514A>G	p.K172E	c.514A>G	p.Lys172Glu	c.514A>G	p.Lys172Glu	0.00964	0.02405	0.02946	0.06944	0.11966	0.08975	0.15482	0.88377	0.08809	0.11054	0.14481	0.03627	NA	0.33821	NA	0.70178	0.28227	0.12032	0.46849	0.00301	0.23477	9e-05	0.05467	0.19125	0.14134	0.09561	0.07902	0.14445	0.0608	0.08692	0.74766	0.14033
1	15462809	G	T	V	F	rs150179544	1	15789304	102	CELA2A	ENSG00000142615	c.304G>T	p.V102F	c.304G>T	p.Val102Phe	c.304G>T	p.Val102Phe	0.72154	0.5664	0.62824	0.68163	0.18102	0.36147	0.86684	0.95247	0.71042	0.63883	0.95714	0.95118	NA	0.86902	NA	0.78376	0.79939	0.43424	0.91905	0.45916	0.81654	0.09182	0.77652	0.48853	0.46876	0.56565	0.28229	0.4023	0.46777	0.35968	0.74766	0.20929
1	15482272	G	A	G	R	rs3820071	1	15808767	79;98	CELA2B	ENSG00000215704;ENSG00000215704	c.235G>A;.	p.G79R;.	c.235G>A;c.292G>A	p.Gly79Arg;p.Gly98Arg	c.235G>A;c.292G>A	p.Gly79Arg;p.Gly98Arg	0.02116	0.04807	0.02946	0.04355	0.15506	0.08975	0.10073	0.90147	0.00098	0.02272	0.40868	0.00011	NA	0.68734	NA	NA	0.38024	0.12619	0.46232	0.00679	0.41712	6e-05	0.03117	0.0022	0.00421	0.01212	0.00638	0.12312	0.00158	0.00181	0.09398	0.28877
1	15482377	G	A	D	N	rs3766160	1	15808872	114	CELA2B	ENSG00000215704	c.340G>A	p.D114N	c.340G>A	p.Asp114Asn	c.340G>A	p.Asp114Asn	0.00964	0.06225	0.02946	0.04355	0.0373	0.08975	0.1282	0.88689	0.01136	0.02759	0.32953	0.00011	NA	0.35566	NA	NA	0.32289	0.08402	0.43517	0.00082	0.17354	0	0.00291	0.03117	0.05076	0.02391	0.00638	0.06656	0.01798	0.02406	0.05269	0.28877
1	15487348	G	A	G	S	rs3737703	1	15813843	235	CELA2B	ENSG00000215704	c.703G>A	p.G235S	c.703G>A	p.Gly235Ser	c.703G>A	p.Gly235Ser	0.3775	0.43913	0.25296	0.27757	0.35041	0.22972	0.31749	0.92508	0.02853	0.29429	0.55292	0.2642	NA	0.64977	NA	0.80286	0.49826	0.09932	0.43811	0.09507	0.58114	0.00292	0.30283	0.29704	0.29203	0.44015	0.59007	0.67009	0.25217	0.29948	0.20979	0.28877
1	15493953	G	T	T	N	rs61738967	1	15820448	366;366;216;283	CASP9	ENSG00000132906;ENSG00000132906;ENSG00000132906;ENSG00000132906	c.1097C>A;c.1097C>A;c.647C>A;c.848C>A	p.T366N;p.T366N;p.T216N;p.T283N	c.1097C>A;c.1097C>A;c.647C>A;c.848C>A	p.Thr366Asn;p.Thr366Asn;p.Thr216Asn;p.Thr283Asn	c.1097C>A;c.1097C>A;c.647C>A;c.848C>A	p.Thr366Asn;p.Thr366Asn;p.Thr216Asn;p.Thr283Asn	0.27194	0.38596	0.48103	0.60933	0.50451	0.44325	0.68279	0.19726	0.61435	0.70615	0.00668	0.21456	NA	0.44293	NA	0.77626	0.39413	0.46036	0.54265	0.01098	0.33322	0.06826	0.65538	0.53623	0.54346	0.57121	0.67592	0.57878	0.62469	0.62895	0.32391	0.92422
1	15507011	C	T	R	H	rs2308950	1	15833506	173;173;90;90;173	CASP9	ENSG00000132906;ENSG00000132906;ENSG00000132906;ENSG00000132906;ENSG00000132906	c.518G>A;c.518G>A;c.269G>A;.;.	p.R173H;p.R173H;p.R90H;.;.	c.518G>A;c.518G>A;c.269G>A;c.269G>A;c.518G>A	p.Arg173His;p.Arg173His;p.Arg90His;p.Arg90His;p.Arg173His	c.518G>A;c.518G>A;c.269G>A;c.269G>A;c.518G>A	p.Arg173His;p.Arg173His;p.Arg90His;p.Arg90His;p.Arg173His	0.26965	0.33894	0.17332	0.17295	0.06505	0.08975	0.32305	0.1999	0.34596	0.12484	0.18171	0.05417	NA	0.21439	NA	NA	0.17535	0.00738	0.33763	0.00207	0.14203	0.00442	0.02567	0.00564	0.00317	0.20203	0.0713	0.20041	0.00142	0.00101	0.74766	0.92422
1	15518212	G	C	L	V	rs2308938	1	15844707	106;106;106;23;23;106;23	CASP9	ENSG00000132906;ENSG00000132906;ENSG00000132906;ENSG00000132906;ENSG00000132906;ENSG00000132906;ENSG00000132906	c.316C>G;c.316C>G;c.316C>G;c.67C>G;.;.;.	p.L106V;p.L106V;p.L106V;p.L23V;.;.;.	c.316C>G;c.316C>G;c.316C>G;c.67C>G;c.67C>G;c.316C>G;c.67C>G	p.Leu106Val;p.Leu106Val;p.Leu106Val;p.Leu23Val;p.Leu23Val;p.Leu106Val;p.Leu23Val	c.316C>G;c.316C>G;c.316C>G;c.67C>G;c.67C>G;c.316C>G;c.67C>G	p.Leu106Val;p.Leu106Val;p.Leu106Val;p.Leu23Val;p.Leu23Val;p.Leu106Val;p.Leu23Val	0.31987	0.24913	0.26081	0.19966	0.04765	0.08975	0.33002	0.08986	0.20576	0.05799	0.44241	0.09467	NA	0.20221	NA	0.40994	0.13759	0.06223	0.31917	0.001	0.08381	0.00093	0.42483	0.10355	0.08481	0.21577	0.14071	0.22558	0.10978	0.11397	0.26979	0.61202
1	15518223	G	A	T	I	rs2308941	1	15844718	102;102;102;19;19;102;19	CASP9	ENSG00000132906;ENSG00000132906;ENSG00000132906;ENSG00000132906;ENSG00000132906;ENSG00000132906;ENSG00000132906	c.305C>T;c.305C>T;c.305C>T;c.56C>T;.;.;.	p.T102I;p.T102I;p.T102I;p.T19I;.;.;.	c.305C>T;c.305C>T;c.305C>T;c.56C>T;c.56C>T;c.305C>T;c.56C>T	p.Thr102Ile;p.Thr102Ile;p.Thr102Ile;p.Thr19Ile;p.Thr19Ile;p.Thr102Ile;p.Thr19Ile	c.305C>T;c.305C>T;c.305C>T;c.56C>T;c.56C>T;c.305C>T;c.56C>T	p.Thr102Ile;p.Thr102Ile;p.Thr102Ile;p.Thr19Ile;p.Thr19Ile;p.Thr102Ile;p.Thr19Ile	0.5748	0.34716	0.41856	0.37187	0.0073	0.08975	0.26193	0.07236	0.37759	0.1714	0.33856	0.04321	NA	0.12596	NA	NA	0.1468	0.12313	0.43608	0.00302	0.18058	0.00096	0.35372	0.10669	0.07045	0.13079	0.15108	0.15712	0.1067	0.10043	0.27341	0.61202
1	15578893	G	A	T	M	rs75133544	1	15905388	229	AGMAT	ENSG00000116771	c.686C>T	p.T229M	c.686C>T	p.Thr229Met	c.686C>T	p.Thr229Met	0.308	0.4511	0.07471	0.13708	0.14197	0.08975	0.18721	0.84557	0.01618	0.30004	0.47504	0.47752	NA	0.45523	NA	0.32448	0.34181	0.00596	0.44468	0.00402	0.20748	0.00169	0.01665	0.0135	0.01891	0.22951	0.10334	0.1675	0.00685	0.00672	0.74766	0.41761
1	15583249	C	T	R	Q	rs11580170	1	15909744	140	AGMAT	ENSG00000116771	c.419G>A	p.R140Q	c.419G>A	p.Arg140Gln	c.419G>A	p.Arg140Gln	0.05325	0.07444	0.17332	0.24114	0.21513	0.18878	0.1037	0.83815	0.24676	0.01203	0.40903	0.00011	NA	0.22627	NA	NA	0.37196	0.05671	0.45558	0.00201	0.26868	8e-05	0.81505	0.19182	0.15997	0.23108	0.20486	0.35361	0.07618	0.10354	0.4628	0.57023
1	15584863	C	G	Q	H	rs762705531	1	15911358	35	AGMAT	ENSG00000116771	c.105G>C	p.Q35H	c.105G>C	p.Gln35His	c.105G>C	p.Gln35His	0.28395	0.07972	0.28372	0.29615	0.02891	0.22804	0.41143	0.73949	0.12472	0.1892	0.56814	0.71305	NA	0.52596	0.01063	0.85037	0.38912	0.58357	0.196	0.00647	0.24258	0.08491	0.1099	0.18008	0.31896	0.28727	0.24214	0.27509	0.25247	0.25806	0.74766	0.09556
1	15584900	G	A	A	V	rs777939529	1	15911395	23	AGMAT	ENSG00000116771	c.68C>T	p.A23V	c.68C>T	p.Ala23Val	c.68C>T	p.Ala23Val	0.39097	0.4939	0.02946	0.01387	0.02502	0.08975	0.51832	0.74053	0.11728	0.11626	0.47899	0.62777	NA	0.36201	0.38	0.40839	0.32679	0.68917	0.20262	0.17188	0.16157	0.06613	0.09605	0.11277	0.08274	0.41519	0.11383	0.17638	0.05399	0.05311	0.74766	0.1826
1	15626766	A	G	N	S	rs144340720	1	15953261	79	DDI2	ENSG00000197312	c.236A>G	p.N79S	c.236A>G	p.Asn79Ser	c.236A>G	p.Asn79Ser	0.08609	0.0422	0.12183	0.12992	0.50451	0.30168	0.29575	0.41392	0.19085	0.09772	0.22508	0.10998	NA	0.24349	NA	0.58716	0.63396	0.32508	0.10875	0.00075	0.06669	0.00176	0.41827	0.22202	0.21977	0.24859	0.34589	0.16828	0.20862	0.26842	0.43622	0.8544
1	15660052	T	C	F	L	rs3766163	1	15986547	62	RSC1A1	ENSG00000215695	c.184T>C	p.F62L	c.184T>C	p.Phe62Leu	c.184T>C	p.Phe62Leu	0.03972	0.06511	0.18474	0.1646	0.25807	0.58761	0.29295	0.39223	0.38345	0.02366	0.39479	0.00011	NA	0.18007	NA	NA	0.03761	0.22445	0.69207	0.00078	0.168	0.00104	0.21384	0.25419	0.29528	0.14878	0.5087	0.21723	0.22205	0.28708	0.13911	0.73137
1	15660373	G	A	E	K	rs35795032	1	15986868	169	RSC1A1	ENSG00000215695	c.505G>A	p.E169K	c.505G>A	p.Glu169Lys	c.505G>A	p.Glu169Lys	0.00964	0.02952	0.15914	0.12992	0.03363	0.08975	0.16971	0.21119	0.20576	0.02366	0.35904	0.02926	NA	0.14336	NA	NA	0.03542	0.00284	0.3742	0.00054	0.0508	5e-05	0.16331	0.09627	0.04891	0.07573	0.07938	0.01931	0.03157	0.03623	0.2024	0.73137
1	15660680	A	G	N	S	rs3738648	1	15987175	271	RSC1A1	ENSG00000215695	c.812A>G	p.N271S	c.812A>G	p.Asn271Ser	c.812A>G	p.Asn271Ser	0.0243	0.01155	0.02946	0.04355	0.0548	0.08975	0.01674	0.22067	0.15986	0.00226	0.3703	0.01761	NA	0.24907	NA	0.0699	0.02802	0.01053	0.34133	0.00011	0.00732	0.00185	0.1472	0.00029	0.00057	0.02775	0.05227	0.01253	0.00207	0.00231	0.51787	0.73137
1	15661175	C	G	T	S	rs116029163	1	15987670	436	RSC1A1	ENSG00000215695	c.1307C>G	p.T436S	c.1307C>G	p.Thr436Ser	c.1307C>G	p.Thr436Ser	0.08286	0.08419	0.21998	0.19653	0.02533	0.31668	0.4727	0.22881	0.25332	0.12055	0.28963	0.06521	NA	0.31066	NA	0.11559	0.0307	0.04425	0.51704	0.00048	0.04473	0.00088	0.04781	0.09591	0.13146	0.10654	0.25625	0.21439	0.116	0.14364	0.1817	0.73137
1	15661546	C	T	P	S	rs147909929	1	15988041	560	RSC1A1	ENSG00000215695	c.1678C>T	p.P560S	c.1678C>T	p.Pro560Ser	c.1678C>T	p.Pro560Ser	0.00964	0.03685	0.20614	0.19346	0.17468	0.08975	0.34934	0.54728	0.48184	0.13626	0.27881	0.26983	NA	0.22332	NA	0.16529	0.04084	0.09386	0.73779	0.00123	0.08794	0.01036	0.16356	0.1339	0.14547	0.62068	0.15857	0.10712	0.08574	0.11294	0.09903	0.73137
1	15716271	T	C	I	T	rs12091750	1	16042766	32;32;32	PLEKHM2	ENSG00000116786;ENSG00000116786;ENSG00000116786	c.95T>C;c.95T>C;.	p.I32T;p.I32T;.	c.95T>C;c.95T>C;.	p.Ile32Thr;p.Ile32Thr;.	c.95T>C;c.95T>C;c.95T>C	p.Ile32Thr;p.Ile32Thr;p.Ile32Thr	0.00964	0.01155	0.02946	0.01387	0.8433	0.2097	0.01213	0.09915	0.00304	0.04188	0.32828	0.00011	NA	0.42485	NA	NA	0.21451	0.94442	0.10113	9e-05	0.02875	0.00048	0.22366	0.308	0.32284	0.05133	0.27596	0.1249	0.18906	0.27809	0.3057	0.61202
1	15718548	G	A	V	I	rs550524661	1	16045043	130;130;130	PLEKHM2	ENSG00000116786;ENSG00000116786;ENSG00000116786	c.388G>A;c.388G>A;.	p.V130I;p.V130I;.	c.388G>A;c.388G>A;.	p.Val130Ile;p.Val130Ile;.	c.388G>A;c.388G>A;c.388G>A	p.Val130Ile;p.Val130Ile;p.Val130Ile	0.43708	0.52727	0.52538	0.57495	0.8433	0.81001	0.33814	0.11407	0.11366	0.62442	0.00091	0.2345	NA	0.50616	0.70205	0.47985	0.28504	0.51825	0.13603	0.02457	0.39986	0.15103	0.79983	0.78998	0.79007	0.97801	0.99622	0.79449	0.79736	0.86032	0.74766	0.92422
1	15725495	G	C	E	D	rs61738982	1	16051990	297;277;297	PLEKHM2	ENSG00000116786;ENSG00000116786;ENSG00000116786	c.891G>C;c.831G>C;.	p.E297D;p.E277D;.	c.891G>C;c.831G>C;.	p.Glu297Asp;p.Glu277Asp;.	c.891G>C;c.831G>C;c.891G>C	p.Glu297Asp;p.Glu277Asp;p.Glu297Asp	0.23183	0.16717	0.07471	0.087	0.1465	0.08975	0.46185	0.48769	0.14193	0.09772	0.13709	0.21456	NA	0.06892	NA	0.18414	0.1544	0.20794	0.10987	0.00142	0.10086	0.00011	0.21745	0.07853	0.04582	0.4075	0.17075	0.18115	0.05529	0.06484	0.27151	0.52595
1	15727358	G	A	R	H	rs61739679	1	16053853	429;409;388	PLEKHM2	ENSG00000116786;ENSG00000116786;ENSG00000116786	c.1286G>A;c.1226G>A;.	p.R429H;p.R409H;.	c.1286G>A;c.1226G>A;.	p.Arg429His;p.Arg409His;.	c.1286G>A;c.1226G>A;c.1163G>A	p.Arg429His;p.Arg409His;p.Arg388His	0.04817	0.31427	0.02946	0.01387	0.11572	0.08975	0.00869	0.44065	0.00711	0.00717	0.25045	0.10013	NA	0.03513	NA	0.02173	0.21096	0.02289	0.05941	0.0004	0.03243	0.00021	0.15283	0.06982	0.08597	0.26841	0.05973	0.11054	0.02592	0.03343	0.24822	0.73137
1	15730547	G	A	V	M	rs531140342	1	16057042	742;722;701	PLEKHM2	ENSG00000116786;ENSG00000116786;ENSG00000116786	c.2224G>A;c.2164G>A;.	p.V742M;p.V722M;.	c.2224G>A;c.2164G>A;.	p.Val742Met;p.Val722Met;.	c.2224G>A;c.2164G>A;c.2101G>A	p.Val742Met;p.Val722Met;p.Val701Met	0.63226	0.63918	0.7322	0.61398	0.41888	0.42649	0.31408	0.52416	0.32791	0.69825	0.51477	0.50029	NA	0.55746	NA	0.61756	0.57515	0.47506	0.33441	0.04693	0.47445	0.11148	0.62902	0.59475	0.68039	0.93548	0.41279	0.4726	0.67576	0.69533	0.47345	0.52595
1	15736819	G	A	V	M	rs190836685	1	16063314	112	SLC25A34	ENSG00000162461	c.334G>A	p.V112M	c.334G>A	p.Val112Met	c.334G>A	p.Val112Met	0.18757	0.24334	0.28858	0.31289	0.21802	0.25212	0.44315	0.80214	0.11366	0.2287	0.60815	0.66153	NA	0.42485	NA	0.29408	0.07035	0.38173	0.34951	0.0358	0.45073	0.07368	0.53849	0.16131	0.12194	0.23153	0.42249	0.18767	0.14052	0.14367	0.4187	0.06491
1	15738693	C	T	R	W	rs150136696	1	16065188	233	SLC25A34	ENSG00000162461	c.697C>T	p.R233W	c.697C>T	p.Arg233Trp	c.697C>T	p.Arg233Trp	0.91255	0.92824	0.90584	0.97372	0.55875	0.52396	0.99677	0.84047	0.95696	0.98466	0.94143	0.93248	NA	0.89147	NA	0.76961	0.3871	0.58333	0.91698	0.61707	0.89833	0.14027	0.96783	0.62569	0.49058	0.87308	0.30018	0.49706	0.47795	0.33694	0.51787	0.28877
1	15743030	C	T	R	W	rs41268336	1	16069525	58	TMEM82	ENSG00000162460	c.172C>T	p.R58W	c.172C>T	p.Arg58Trp	c.172C>T	p.Arg58Trp	0.34269	0.43913	0.15914	0.1009	0.12923	0.08975	0.30651	0.49919	0.42957	0.21839	0.27541	0.27811	NA	0.04815	NA	0.15892	0.09089	0.20558	0.04164	0.00354	0.19186	0.00091	0.24427	0.15278	0.19042	0.37468	0.10681	0.40904	0.10864	0.10259	0.3947	0.35542
1	15743169	T	C	V	A	rs61740067	1	16069664	104	TMEM82	ENSG00000162460	c.311T>C	p.V104A	c.311T>C	p.Val104Ala	c.311T>C	p.Val104Ala	0.54683	0.5664	0.51395	0.3984	0.33837	0.31824	0.72935	0.57419	0.70067	0.23253	0.48512	0.02093	NA	0.45523	NA	0.32853	0.24875	0.19453	0.35673	0.00608	0.28886	0.00961	0.35599	0.44477	0.48519	0.75353	0.57119	0.62401	0.53634	0.51481	0.74766	0.28877
1	15744268	C	T	R	C	rs61740772	1	16070763	149	TMEM82	ENSG00000162460	c.445C>T	p.R149C	c.445C>T	p.Arg149Cys	c.445C>T	p.Arg149Cys	0.24857	0.52389	0.26475	0.17743	0.37691	0.47961	0.3836	0.52642	0.86608	0.22998	0.18016	0.26491	NA	0.23783	NA	0.34058	0.15082	0.26832	0.24977	0.00266	0.16638	0.04099	0.46699	0.33608	0.39482	0.64522	0.47845	0.51034	0.32663	0.33822	0.74766	0.3313
1	15744376	C	T	R	C	rs7511651	1	16070871	185	TMEM82	ENSG00000162460	c.553C>T	p.R185C	c.553C>T	p.Arg185Cys	c.553C>T	p.Arg185Cys	0.58626	0.76473	0.7322	0.5835	0.08627	0.33825	0.64187	0.50459	0.84315	0.09772	0.2498	0.00039	NA	0.28615	NA	NA	0.4557	0.16818	0.2497	0.00081	0.17198	0.03588	0.46506	0.43815	0.46453	0.78523	0.31015	0.54037	0.30004	0.2383	0.74766	0.3313
1	15744515	C	T	S	L	rs59905655	1	16071010	231	TMEM82	ENSG00000162460	c.692C>T	p.S231L	c.692C>T	p.Ser231Leu	c.692C>T	p.Ser231Leu	0.63226	0.69154	0.90584	0.69447	0.52346	0.38307	0.8222	0.50192	0.77308	0.46274	0.66369	0.50632	NA	0.58263	NA	0.58267	0.40229	0.23039	0.25403	0.01652	0.37527	0.03418	0.5449	0.73453	0.76359	0.98449	0.53808	0.71962	0.82215	0.83252	0.74766	0.45356
1	15744520	G	A	A	T	rs138542533	1	16071015	233	TMEM82	ENSG00000162460	c.697G>A	p.A233T	c.697G>A	p.Ala233Thr	c.697G>A	p.Ala233Thr	0.91255	0.92824	0.90584	0.88582	0.8433	0.81001	0.85968	0.59176	0.74051	0.91391	0.74366	0.6311	NA	0.75755	NA	0.63615	0.42313	0.36386	0.56616	0.07654	0.54202	0.03067	0.68443	0.83212	0.81758	0.99848	0.90187	0.97162	0.91727	0.94049	0.74766	0.45356
1	15765096	G	A	R	Q	rs146575757	1	16091591	38;38;38;38;38;38;38;38	FBLIM1	ENSG00000162458;ENSG00000162458;ENSG00000162458;ENSG00000162458;ENSG00000162458;ENSG00000162458;ENSG00000162458;ENSG00000162458	.;c.113G>A;c.113G>A;.;.;.;c.113G>A;c.113G>A	.;p.R38Q;p.R38Q;.;.;.;p.R38Q;p.R38Q	c.113G>A;c.113G>A;c.113G>A;c.113G>A;c.113G>A;c.113G>A;c.113G>A;c.113G>A	p.Arg38Gln;p.Arg38Gln;p.Arg38Gln;p.Arg38Gln;p.Arg38Gln;p.Arg38Gln;p.Arg38Gln;p.Arg38Gln	c.113G>A;c.113G>A;c.113G>A;c.113G>A;c.113G>A;c.113G>A;c.113G>A;c.113G>A	p.Arg38Gln;p.Arg38Gln;p.Arg38Gln;p.Arg38Gln;p.Arg38Gln;p.Arg38Gln;p.Arg38Gln;p.Arg38Gln	0.2556	0.16086	0.17786	0.11217	0.23198	0.08975	0.23182	0.62318	0.46503	0.08925	0.22965	0.29928	NA	0.21439	NA	0.47359	0.28564	0.18154	0.22963	0.00955	0.30461	0.00028	0.32279	0.13515	0.17159	0.42935	0.1565	0.17062	0.10687	0.14204	0.48965	0.8544
1	15768609	G	A	V	I	rs75390903	1	16095104	174;174;174	FBLIM1	ENSG00000162458;ENSG00000162458;ENSG00000162458	c.520G>A;c.520G>A;c.520G>A	p.V174I;p.V174I;p.V174I	c.520G>A;c.520G>A;c.520G>A	p.Val174Ile;p.Val174Ile;p.Val174Ile	c.520G>A;c.520G>A;c.520G>A	p.Val174Ile;p.Val174Ile;p.Val174Ile	0.11442	0.17478	0.3347	0.37512	0.03035	0.21661	0.42885	0.59314	0.08033	0.13911	0.31906	0.32642	NA	0.12243	NA	0.48895	0.47563	0.30447	0.05306	0.00168	0.13331	0.00048	0.12846	0.06824	0.11688	0.21528	0.12346	0.07435	0.16607	0.15519	0.34934	0.52595
1	15947064	C	T	V	M	rs114643617	1	16273559	89;89	ZBTB17	ENSG00000116809;ENSG00000116809	c.265G>A;c.265G>A	p.V89M;p.V89M	c.265G>A;c.265G>A	p.Val89Met;p.Val89Met	c.265G>A;c.265G>A	p.Val89Met;p.Val89Met	0.7849	0.72224	0.90584	0.8317	0.47286	0.81001	0.72935	0.69657	0.25986	0.70263	0.84027	0.79262	NA	0.69254	NA	0.54936	0.82228	0.67835	0.73039	0.26399	0.70437	0.04981	0.51273	0.6773	0.73673	0.96666	0.43612	0.44155	0.78893	0.77507	0.74766	0.73137
1	16015608	T	G	Q	P	rs142826385	1	16342103	157;162;237;116;167;166	HSPB7	ENSG00000173641;ENSG00000173641;ENSG00000173641;ENSG00000173641;ENSG00000173641;ENSG00000173641	c.470A>C;c.485A>C;c.710A>C;.;c.500A>C;c.497A>C	p.Q157P;p.Q162P;p.Q237P;.;p.Q167P;p.Q166P	c.470A>C;c.485A>C;c.710A>C;c.347A>C;c.500A>C;c.497A>C	p.Gln157Pro;p.Gln162Pro;p.Gln237Pro;p.Gln116Pro;p.Gln167Pro;p.Gln166Pro	c.470A>C;c.485A>C;c.710A>C;c.347A>C;c.500A>C;c.497A>C	p.Gln157Pro;p.Gln162Pro;p.Gln237Pro;p.Gln116Pro;p.Gln167Pro;p.Gln166Pro	0.45393	0.92824	0.31942	0.36391	0.8433	0.58761	0.32576	0.95458	0.19085	0.48689	0.91013	0.92882	NA	0.85064	NA	0.98319	0.50844	0.68273	0.29991	0.25316	0.70211	0.00168	0.51702	0.48834	0.4798	0.37697	0.62246	0.96045	0.56287	0.57769	0.74766	0.35542
1	16017812	T	C	D	G	rs145856313	1	16344307	51;51;126;5;51;51	HSPB7	ENSG00000173641;ENSG00000173641;ENSG00000173641;ENSG00000173641;ENSG00000173641;ENSG00000173641	c.152A>G;c.152A>G;c.377A>G;.;c.152A>G;c.152A>G	p.D51G;p.D51G;p.D126G;.;p.D51G;p.D51G	c.152A>G;c.152A>G;c.377A>G;c.14A>G;c.152A>G;c.152A>G	p.Asp51Gly;p.Asp51Gly;p.Asp126Gly;p.Asp5Gly;p.Asp51Gly;p.Asp51Gly	c.152A>G;c.152A>G;c.377A>G;c.14A>G;c.152A>G;c.152A>G	p.Asp51Gly;p.Asp51Gly;p.Asp126Gly;p.Asp5Gly;p.Asp51Gly;p.Asp51Gly	0.61437	0.60972	0.65571	0.7382	0.8433	0.54805	0.60381	0.95317	0.45042	0.75009	0.94225	0.95053	NA	0.89513	NA	0.98484	0.7379	0.75538	0.30717	0.67703	0.93031	0.00576	0.55036	0.90133	0.80623	0.87928	0.4933	0.93581	0.62746	0.6334	0.74766	0.22052
1	16017813	C	T	D	N	rs143636240	1	16344308	51;51;126;5;51;51	HSPB7	ENSG00000173641;ENSG00000173641;ENSG00000173641;ENSG00000173641;ENSG00000173641;ENSG00000173641	c.151G>A;c.151G>A;c.376G>A;.;c.151G>A;c.151G>A	p.D51N;p.D51N;p.D126N;.;p.D51N;p.D51N	c.151G>A;c.151G>A;c.376G>A;c.13G>A;c.151G>A;c.151G>A	p.Asp51Asn;p.Asp51Asn;p.Asp126Asn;p.Asp5Asn;p.Asp51Asn;p.Asp51Asn	c.151G>A;c.151G>A;c.376G>A;c.13G>A;c.151G>A;c.151G>A	p.Asp51Asn;p.Asp51Asn;p.Asp126Asn;p.Asp5Asn;p.Asp51Asn;p.Asp51Asn	0.42783	0.46406	0.65571	0.7382	0.8433	0.53665	0.60381	0.95111	0.29114	0.45898	0.94099	0.94539	NA	0.73443	NA	0.97238	0.41534	0.79895	0.27649	0.16988	0.64229	0.00215	0.62583	0.91195	0.91579	0.92925	0.39239	0.79431	0.59371	0.60557	0.98316	0.22052
1	16022642	G	A	R	H	rs9442189	1	16349137	8;8;8	CLCNKA	ENSG00000186510;ENSG00000186510;ENSG00000186510	c.23G>A;c.23G>A;c.23G>A	p.R8H;p.R8H;p.R8H	c.23G>A;c.23G>A;c.23G>A	p.Arg8His;p.Arg8His;p.Arg8His	c.23G>A;c.23G>A;c.23G>A	p.Arg8His;p.Arg8His;p.Arg8His	0.46513	0.44702	0.31272	0.2693	0.10346	0.22276	0.85398	0.86415	0.59389	0.23506	0.67907	0.67288	NA	0.54628	NA	NA	0.43768	0.45375	0.65956	0.03511	0.46218	0.01038	0.51702	0.12199	0.18742	0.3658	0.04809	0.11981	0.15017	0.14923	0.3319	0.34471
1	16023922	G	T	V	F	rs200509489	1	16350417	75;75;75	CLCNKA	ENSG00000186510;ENSG00000186510;ENSG00000186510	c.223G>T;c.223G>T;c.223G>T	p.V75F;p.V75F;p.V75F	c.223G>T;c.223G>T;c.223G>T	p.Val75Phe;p.Val75Phe;p.Val75Phe	c.223G>T;c.223G>T;c.223G>T	p.Val75Phe;p.Val75Phe;p.Val75Phe	0.56456	0.50809	0.34877	0.37346	0.13881	0.19853	0.58435	0.94114	0.36586	0.67045	0.79147	0.8943	NA	0.73223	NA	0.85212	0.46381	0.19005	0.43357	0.22032	0.67911	0.0745	0.1776	0.36715	0.21556	0.19272	0.1283	0.12507	0.1522	0.12851	0.23937	0.20929
1	16024843	G	A	V	I	rs116627786	1	16351338	104;104	CLCNKA	ENSG00000186510;ENSG00000186510	c.310G>A;c.310G>A	p.V104I;p.V104I	c.310G>A;c.310G>A	p.Val104Ile;p.Val104Ile	c.310G>A;c.310G>A	p.Val104Ile;p.Val104Ile	0.00964	0.01155	0.11197	0.12992	0.19662	0.24489	0.16464	0.94348	0.04022	0.02658	0.70328	0.73714	NA	0.59393	NA	0.52932	0.3141	0.16918	0.32225	0.00494	0.2276	0.00014	0.1526	0.00038	0.00733	0.03912	0.08414	0.0855	0.0014	0.0018	0.18092	0.22868
1	16028792	C	G	L	V	rs45588635	1	16355287	334;291;334	CLCNKA	ENSG00000186510;ENSG00000186510;ENSG00000186510	c.1000C>G;c.871C>G;c.1000C>G	p.L334V;p.L291V;p.L334V	c.1000C>G;c.871C>G;c.1000C>G	p.Leu334Val;p.Leu291Val;p.Leu334Val	c.1000C>G;c.871C>G;c.1000C>G	p.Leu334Val;p.Leu291Val;p.Leu334Val	0.02884	0.07493	0.07471	0.17295	0.18197	0.2958	0.13296	0.94161	0.15178	0.07125	0.6297	0.61284	NA	0.5533	NA	NA	0.26748	0.07051	0.67666	0.00789	0.30456	0.00026	0.01152	0.00532	0.03579	0.00153	0.16144	0.11839	0.01726	0.02116	0.14699	0.22868
1	16029143	T	A	H	Q	rs79751787	1	16355638	357;314;357	CLCNKA	ENSG00000186510;ENSG00000186510;ENSG00000186510	c.1071T>A;c.942T>A;c.1071T>A	p.H357Q;p.H314Q;p.H357Q	c.1071T>A;c.942T>A;c.1071T>A	p.His357Gln;p.His314Gln;p.His357Gln	c.1071T>A;c.942T>A;c.1071T>A	p.His357Gln;p.His314Gln;p.His357Gln	0.09514	0.20486	0.07471	0.16012	0.31798	0.19238	0.16041	0.92407	0.22294	0.26596	0.69187	0.3092	NA	0.34701	NA	NA	0.55088	0.24167	0.64967	0.00243	0.26209	0.06222	0.11073	0.03948	0.07045	0.08644	0.12049	0.3008	0.05059	0.04642	0.12117	0.20929
1	16030027	A	G	T	A	rs34471231	1	16356522	454;411;454	CLCNKA	ENSG00000186510;ENSG00000186510;ENSG00000186510	c.1360A>G;c.1231A>G;c.1360A>G	p.T454A;p.T411A;p.T454A	c.1360A>G;c.1231A>G;c.1360A>G	p.Thr454Ala;p.Thr411Ala;p.Thr454Ala	c.1360A>G;c.1231A>G;c.1360A>G	p.Thr454Ala;p.Thr411Ala;p.Thr454Ala	0.03142	0.06788	0.02946	0.01387	0.34034	0.08975	0.00691	0.84487	0.06138	0.0174	0.27448	0.05465	NA	0.39643	NA	NA	0.25416	0.22091	0.63791	0.00172	0.20197	3e-05	0.00045	0.09834	0.11857	0.00391	0.04294	0.10323	0.03358	0.05642	0.07622	0.28877
1	16030036	G	A	V	I	rs35747151	1	16356531	457;414;457	CLCNKA	ENSG00000186510;ENSG00000186510;ENSG00000186510	c.1369G>A;c.1240G>A;c.1369G>A	p.V457I;p.V414I;p.V457I	c.1369G>A;c.1240G>A;c.1369G>A	p.Val457Ile;p.Val414Ile;p.Val457Ile	c.1369G>A;c.1240G>A;c.1369G>A	p.Val457Ile;p.Val414Ile;p.Val457Ile	0.02639	0.07666	0.02946	0.087	0.06164	0.08975	0.07966	0.94067	0.09627	0.14763	0.62232	0.46349	NA	0.45868	NA	NA	0.21305	0.14615	0.64511	0.00964	0.39361	0.00039	0.00512	0.03303	0.01564	0.00945	0.07091	0.0957	0.02807	0.03257	0.07599	0.28877
1	16030652	C	T	R	W	rs12140223	1	16357147	534;491;534	CLCNKA	ENSG00000186510;ENSG00000186510;ENSG00000186510	c.1600C>T;c.1471C>T;c.1600C>T	p.R534W;p.R491W;p.R534W	c.1600C>T;c.1471C>T;c.1600C>T	p.Arg534Trp;p.Arg491Trp;p.Arg534Trp	c.1600C>T;c.1471C>T;c.1600C>T	p.Arg534Trp;p.Arg491Trp;p.Arg534Trp	0.23007	0.37589	0.07471	0.04355	0.19566	0.08975	0.00862	0.92774	0.49187	0.14622	0.52446	0.12103	NA	0.38257	NA	NA	0.26791	0.0195	0.53314	0.00376	0.28854	0.00037	0.28166	0.01899	0.13632	0.14198	0.10934	0.33389	0.04176	0.04702	0.08428	0.3313
1	16031753	A	G	T	A	rs144453223	1	16358248	556;513;556	CLCNKA	ENSG00000186510;ENSG00000186510;ENSG00000186510	c.1666A>G;c.1537A>G;c.1666A>G	p.T556A;p.T513A;p.T556A	c.1666A>G;c.1537A>G;c.1666A>G	p.Thr556Ala;p.Thr513Ala;p.Thr556Ala	c.1666A>G;c.1537A>G;c.1666A>G	p.Thr556Ala;p.Thr513Ala;p.Thr556Ala	0.14945	0.08777	0.02946	0.04355	0.30485	0.32714	0.77964	0.87591	0.27259	0.29544	0.65332	0.61565	NA	0.27331	NA	0.68405	0.25416	0.18471	0.77746	0.02975	0.44129	0.02453	0.22223	0.20694	0.17864	0.07115	0.30943	0.4117	0.19258	0.21891	0.16696	0.20929
1	16033642	C	T	P	L	rs12746751	1	16360137	682;640;683	CLCNKA	ENSG00000186510;ENSG00000186510;ENSG00000186510	c.2045C>T;c.1919C>T;c.2048C>T	p.P682L;p.P640L;p.P683L	c.2045C>T;c.1919C>T;c.2048C>T	p.Pro682Leu;p.Pro640Leu;p.Pro683Leu	c.2045C>T;c.1919C>T;c.2048C>T	p.Pro682Leu;p.Pro640Leu;p.Pro683Leu	0.91255	0.60972	0.77913	0.6158	0.48115	0.49283	0.81625	0.84195	0.5792	0.44379	0.65811	0.16935	NA	0.67015	NA	NA	0.68968	0.3501	0.69982	0.05625	0.58387	0.03077	0.67374	0.52831	0.49573	0.76633	0.57558	0.4213	0.53404	0.43192	0.24143	0.45356
1	16058635	G	T	S	R	rs181303528	1	16385130	215	FAM131C	ENSG00000185519	c.645C>A	p.S215R	c.645C>A	p.Ser215Arg	c.645C>A	p.Ser215Arg	0.45756	0.089	0.31319	0.30245	0.19483	0.24351	0.06538	0.13434	0.33998	0.09914	0.2511	0.01435	NA	0.17029	NA	0.24002	0.52347	0.47315	0.03343	0.04328	0.03488	0.00376	0.25986	0.18551	0.25973	0.1396	0.4306	0.34656	0.2668	0.29046	0.23268	0.22868
1	16058636	C	A	S	I	rs1832151	1	16385131	215	FAM131C	ENSG00000185519	c.644G>T	p.S215I	c.644G>T	p.Ser215Ile	c.644G>T	p.Ser215Ile	0.54683	0.27767	0.24389	0.20508	0.19483	0.22242	0.06538	0.13795	0.2577	0.0174	0.44051	0.00011	NA	0.10108	NA	NA	0.52916	0.44265	0.02105	0.00017	0.05176	0.00069	0.24205	0.22311	0.26599	0.23008	0.43764	0.31552	0.25826	0.28293	0.14054	0.22868
1	16059496	T	C	Q	R	rs141493182	1	16385991	187	FAM131C	ENSG00000185519	c.560A>G	p.Q187R	c.560A>G	p.Gln187Arg	c.560A>G	p.Gln187Arg	0.68238	0.46182	0.15535	0.12133	0.13203	0.37844	0.64187	0.15261	0.48354	0.2451	0.03174	0.00994	NA	0.10108	NA	0.31749	0.4973	0.357	0.3713	0.00123	0.11221	0.0035	0.18074	0.3732	0.33793	0.35282	0.30236	0.23525	0.26434	0.27352	0.16761	0.20929
1	16062107	G	A	S	F	rs200579113	1	16388602	87	FAM131C	ENSG00000185519	c.260C>T	p.S87F	c.260C>T	p.Ser87Phe	c.260C>T	p.Ser87Phe	0.91255	0.83351	0.90584	0.92359	0.55875	0.417	0.80997	0.39401	0.87063	0.71587	0.67228	0.61969	NA	0.71627	NA	0.6261	0.82597	0.6617	0.42823	0.64193	0.63748	0.02143	0.68253	0.89891	0.76817	0.86433	0.71921	0.69474	0.80751	0.79539	0.32314	0.45356
1	16062110	G	A	S	L	rs201199741	1	16388605	86	FAM131C	ENSG00000185519	c.257C>T	p.S86L	c.257C>T	p.Ser86Leu	c.257C>T	p.Ser86Leu	0.91255	0.53426	0.34403	0.24394	0.62929	0.47795	0.82803	0.38883	0.87063	0.78356	0.49657	0.41187	NA	0.72926	NA	0.50252	0.43579	0.61055	0.35875	0.29036	0.6727	0.22053	0.77361	0.73508	0.64464	0.9059	0.71921	0.68927	0.53889	0.57799	0.32314	0.45356
1	16062168	A	G	Y	H	rs78863008	1	16388663	67	FAM131C	ENSG00000185519	c.199T>C	p.Y67H	c.199T>C	p.Tyr67His	c.199T>C	p.Tyr67His	0.16305	0.09965	0.12183	0.12133	0.13409	0.26208	0.10111	0.14783	0.35399	0.18784	0.35002	0.01365	NA	0.06188	NA	0.14088	0.53094	0.44295	0.04311	0.0006	0.06364	0.00086	0.23746	0.34061	0.26525	0.25697	0.30164	0.35234	0.21279	0.25092	0.09436	0.45356
1	16062531	T	C	K	E	rs2863458	1	16389026	48	FAM131C	ENSG00000185519	c.142A>G	p.K48E	c.142A>G	p.Lys48Glu	c.142A>G	p.Lys48Glu	0.39575	0.65728	0.51395	0.48825	0.62929	0.31235	0.58118	0.15964	0.2577	0.16725	0.47661	0.00011	NA	0.29859	NA	NA	0.60885	0.46523	0.1479	0.00079	0.16955	0.00758	0.33531	0.72425	0.60373	0.89797	0.35218	0.39194	0.53802	0.52943	0.11552	0.20929
1	16063586	G	A	P	S	rs35576581	1	16390081	25	FAM131C	ENSG00000185519	c.73C>T	p.P25S	c.73C>T	p.Pro25Ser	c.73C>T	p.Pro25Ser	0.09048	0.12072	0.2896	0.29395	0.08496	0.08975	0.44892	0.12884	0.05706	0.36674	0.39461	0.085	NA	0.02051	NA	0.1813	0.62688	0.02473	0.13024	0.00061	0.05201	0.00135	0.34112	0.1053	0.09267	0.02905	0.08477	0.12908	0.12564	0.12225	0.19138	0.20929
1	16130268	C	T	R	H	rs35903225	1	16456763	876	EPHA2	ENSG00000142627	c.2627G>A	p.R876H	c.2627G>A	p.Arg876His	c.2627G>A	p.Arg876His	0.4691	0.65728	0.77913	0.56777	0.4913	0.81001	0.86067	0.62183	0.72353	0.1448	0.73301	0.55723	NA	0.58896	NA	NA	0.88566	0.62488	0.73263	0.06458	0.52864	0.05932	0.81505	0.82655	0.90211	0.99951	0.56122	0.64238	0.83108	0.84614	0.74766	0.73137
1	16133341	A	G	M	T	rs34021505	1	16459836	631	EPHA2	ENSG00000142627	c.1892T>C	p.M631T	c.1892T>C	p.Met631Thr	c.1892T>C	p.Met631Thr	0.1652	0.31936	0.02946	0.01387	0.22612	0.08975	0.01443	0.6061	0.01736	0.05287	0.04781	0.01159	NA	0.13992	NA	0.11883	0.17567	0.08317	0.45172	0.0007	0.07955	3e-05	0.08961	0.06133	0.12872	0.08042	0.07033	0.10564	0.06386	0.08995	0.51787	0.73137
1	16134529	C	T	V	M	rs61731097	1	16461024	541	EPHA2	ENSG00000142627	c.1621G>A	p.V541M	c.1621G>A	p.Val541Met	c.1621G>A	p.Val541Met	0.39334	0.5206	0.29411	0.28749	0.17357	0.08975	0.36358	0.12473	0.3117	0.55886	0.16621	0.07565	NA	0.02051	NA	0.2094	0.20186	0.23964	0.48156	0.00164	0.12604	0.00038	0.21248	0.22263	0.20656	0.50003	0.16442	0.10772	0.2039	0.191	0.74766	0.8544
1	16135086	G	A	T	M	rs55747232	1	16461581	511	EPHA2	ENSG00000142627	c.1532C>T	p.T511M	c.1532C>T	p.Thr511Met	c.1532C>T	p.Thr511Met	0.91255	0.64786	0.90584	0.68939	0.53742	0.81001	0.93643	0.58755	0.80682	0.61849	0.75102	0.57507	NA	0.66354	NA	0.66009	0.50551	0.52203	0.70462	0.11981	0.60804	0.16518	0.58144	0.74189	0.86177	0.98095	0.68313	0.58848	0.85321	0.85086	0.74766	0.8544
1	16137994	C	T	G	R	rs34192549	1	16464489	391	EPHA2	ENSG00000142627	c.1171G>A	p.G391R	c.1171G>A	p.Gly391Arg	c.1171G>A	p.Gly391Arg	0.51248	0.43159	0.07471	0.04355	0.04377	0.08975	0.63025	0.74793	0.75139	0.06587	0.42458	0.17952	NA	0.33598	NA	NA	0.18388	0.32167	0.67787	0.00175	0.18463	0.01472	0.01199	0.08981	0.19782	0.20109	0.22624	0.28345	0.0992	0.10178	0.74766	0.8544
1	16138117	G	T	P	T	rs11543934	1	16464612	350	EPHA2	ENSG00000142627	c.1048C>A	p.P350T	c.1048C>A	p.Pro350Thr	c.1048C>A	p.Pro350Thr	0.63226	0.52389	0.29916	0.35999	0.20474	0.51612	0.74443	0.61208	0.85103	0.59901	0.71472	0.63328	NA	0.56829	NA	0.60079	0.29174	0.26483	0.70431	0.04392	0.46526	0.0956	0.42343	0.35545	0.26138	0.47052	0.6529	0.51499	0.39299	0.33184	0.74766	0.8544
1	16148506	T	C	D	G	rs114498261	1	16475001	232	EPHA2	ENSG00000142627	c.695A>G	p.D232G	c.695A>G	p.Asp232Gly	c.695A>G	p.Asp232Gly	0.20835	0.2068	0.07471	0.06944	0.15777	0.31265	0.45442	0.72678	0.46503	0.22228	0.4765	0.3206	NA	0.19284	NA	0.57988	0.65455	0.41794	0.5152	0.00529	0.24015	8e-05	0.14445	0.19389	0.26992	0.35454	0.34248	0.4349	0.18578	0.20644	0.74766	0.8544
1	16148708	C	T	V	M	rs150790360	1	16475203	165	EPHA2	ENSG00000142627	c.493G>A	p.V165M	c.493G>A	p.Val165Met	c.493G>A	p.Val165Met	0.51248	0.54159	0.41662	0.28873	0.50451	0.41238	0.64929	0.04594	0.30346	0.20395	0.00144	0.12365	NA	0.27849	NA	0.53699	0.6245	0.53718	0.57928	0.00094	0.07823	0.01693	0.70434	0.34562	0.41851	0.94726	0.23163	0.2602	0.43833	0.38725	0.74766	0.8544
1	16150928	G	C	L	V	rs147977279	1	16477423	41	EPHA2	ENSG00000142627	c.121C>G	p.L41V	c.121C>G	p.Leu41Val	c.121C>G	p.Leu41Val	0.7849	0.7415	0.65571	0.78396	0.19708	0.58761	0.77386	0.07478	0.50666	0.72299	0.27973	0.3595	NA	0.68292	NA	0.51228	0.88303	0.62538	0.66567	0.02086	0.3972	0.04475	0.84069	0.68182	0.68456	0.93458	0.60889	0.46101	0.8673	0.85298	0.74766	0.8544
1	16199162	A	G	W	R	rs148325785	1	16525657	747	ARHGEF19	ENSG00000142632	c.2239T>C	p.W747R	c.2239T>C	p.Trp747Arg	c.2239T>C	p.Trp747Arg	0.05899	0.05309	0.02946	0.01387	0.27439	0.81001	0.00325	0.43279	0.01332	0.01911	0.29109	0.03183	NA	0.11179	NA	0.25185	0.44968	0.02917	0.00564	0.00032	0.02467	3e-05	0.0058	0.12456	0.24886	0.11886	0.08366	0.02656	0.03496	0.07467	0.20434	0.41029
1	16204768	C	T	R	Q	rs61749279	1	16531263	633	ARHGEF19	ENSG00000142632	c.1898G>A	p.R633Q	c.1898G>A	p.Arg633Gln	c.1898G>A	p.Arg633Gln	0.47745	0.51421	0.28404	0.2628	0.36462	0.81001	0.41143	0.63738	0.68178	0.35727	0.5327	0.40307	NA	0.32468	NA	0.67548	0.35799	0.48161	0.29053	0.01272	0.34286	0.03493	0.96526	0.34439	0.48777	0.93102	0.43654	0.48701	0.39124	0.41078	0.74766	0.52595
1	16206003	G	A	P	L	rs41269185	1	16532498	460;143	ARHGEF19	ENSG00000142632;ENSG00000142632	c.1379C>T;.	p.P460L;.	c.1379C>T;c.428C>T	p.Pro460Leu;p.Pro143Leu	c.1379C>T;c.428C>T	p.Pro460Leu;p.Pro143Leu	0.58626	0.63918	0.77913	0.75793	0.51296	0.58761	0.51371	0.32482	0.98311	0.26596	0.20551	0.01725	NA	0.68734	NA	NA	0.70442	0.54204	0.22125	0.00431	0.3168	0.0431	0.53201	0.85057	0.86146	0.82054	0.57993	0.78008	0.60317	0.63999	0.74766	0.35421
1	16207579	G	T	P	T	rs143178874	1	16534074	273	ARHGEF19	ENSG00000142632	c.817C>A	p.P273T	c.817C>A	p.Pro273Thr	c.817C>A	p.Pro273Thr	0.07545	0.30534	0.12183	0.06944	0.17585	0.08975	0.37844	0.69896	0.2186	0.1919	0.14705	0.30889	NA	0.0383	NA	0.57731	0.31269	0.09809	0.04428	0.00248	0.15957	0.00016	0.19432	0.05191	0.08132	0.12887	0.08822	0.14449	0.05494	0.06297	0.74766	0.08003
1	16208992	G	C	H	Q	rs143314517	1	16535487	21	ARHGEF19	ENSG00000142632	c.63C>G	p.H21Q	c.63C>G	p.His21Gln	c.63C>G	p.His21Gln	0.49613	0.16717	0.18885	0.14941	0.09992	0.08975	0.11182	0.39586	0.20576	0.19861	0.20357	0.17063	NA	0.12243	NA	NA	0.28955	0.02286	0.00709	0.00061	0.05364	0.00014	0.09624	0.06013	0.07662	0.12474	0.26224	0.18209	0.12205	0.14099	0.46732	0.41761
1	16250852	C	T	G	R	rs201523342	1	16577347	658	FBXO42	ENSG00000037637	c.1972G>A	p.G658R	c.1972G>A	p.Gly658Arg	c.1972G>A	p.Gly658Arg	0.91255	0.21277	0.29559	0.23121	0.8433	0.81001	0.17993	0.04151	0.42191	0.37301	0.4854	0.05417	NA	0.41179	NA	0.16434	0.40106	0.666	0.22413	0.01784	0.37941	0.06993	0.51077	0.54722	0.61975	0.93639	0.67302	0.63221	0.46764	0.55755	0.74766	0.73137
1	16251299	C	T	A	T	rs35196193	1	16577794	509;227;227	FBXO42	ENSG00000037637;ENSG00000037637;ENSG00000037637	c.1525G>A;.;.	p.A509T;.;.	c.1525G>A;c.679G>A;c.679G>A	p.Ala509Thr;p.Ala227Thr;p.Ala227Thr	c.1525G>A;c.679G>A;c.679G>A	p.Ala509Thr;p.Ala227Thr;p.Ala227Thr	0.24564	0.08624	0.02946	0.01387	0.18454	0.19694	0.06538	0.46777	0.17624	0.0011	0.16503	0.01192	NA	0.02609	NA	NA	0.271	0.02333	0.14352	0.00082	0.09917	0	0.21356	0.03085	0.06702	0.12652	0.12294	0.04293	0.02857	0.03689	0.38507	0.73137
1	16398775	C	T	R	Q	rs74992327	1	16725270	467;444	SPATA21	ENSG00000187144;ENSG00000187144	c.1400G>A;c.1331G>A	p.R467Q;p.R444Q	c.1400G>A;c.1331G>A	p.Arg467Gln;p.Arg444Gln	c.1400G>A;c.1331G>A	p.Arg467Gln;p.Arg444Gln	0.26192	0.23097	0.3761	0.30031	0.26895	0.22029	0.32218	0.69657	0.32991	0.26475	0.12032	0.22731	NA	0.12596	NA	0.32853	0.23523	0.18693	0.03343	0.00355	0.19865	0.00194	0.31753	0.3884	0.35268	0.30261	0.29156	0.18851	0.28889	0.28937	0.47345	0.2009
1	16403813	G	T	H	Q	rs41269193	1	16730308	13;305;282	SPATA21	ENSG00000187144;ENSG00000187144;ENSG00000187144	.;c.915C>A;c.846C>A	.;p.H305Q;p.H282Q	c.39C>A;c.915C>A;c.846C>A	p.His13Gln;p.His305Gln;p.His282Gln	c.39C>A;c.915C>A;c.846C>A	p.His13Gln;p.His305Gln;p.His282Gln	0.18562	0.16865	0.28604	0.22546	0.07831	0.08975	0.16971	0.62608	0.2446	0.05542	0.04032	0.02926	NA	0.00887	NA	NA	0.10386	0.06946	0.00501	0.00113	0.12564	0.00081	0.13128	0.09692	0.09728	0.16945	0.0308	0.0094	0.06894	0.07739	0.15999	0.06694
1	16405015	C	G	V	L	rs525409	1	16731510	255;232	SPATA21	ENSG00000187144;ENSG00000187144	c.763G>C;c.694G>C	p.V255L;p.V232L	c.763G>C;c.694G>C	p.Val255Leu;p.Val232Leu	c.763G>C;c.694G>C	p.Val255Leu;p.Val232Leu	0.00964	0.01155	0.07471	0.11217	0.16027	0.19599	0.00611	0.73631	0.00685	0.00279	0.21886	0.00011	NA	0.27331	NA	NA	0.09946	0.09076	0.0235	0.00055	0.13474	0.00067	0.25328	0.08096	0.10341	0.00308	0.05714	0.01098	0.06587	0.11701	0.12871	0.06395
1	16405099	G	A	R	C	rs149354736	1	16731594	227;204	SPATA21	ENSG00000187144;ENSG00000187144	c.679C>T;c.610C>T	p.R227C;p.R204C	c.679C>T;c.610C>T	p.Arg227Cys;p.Arg204Cys	c.679C>T;c.610C>T	p.Arg227Cys;p.Arg204Cys	0.91255	0.83351	0.7322	0.52837	0.22224	0.42194	0.51832	0.65378	0.9014	0.57006	0.64324	0.6126	NA	0.67386	NA	0.65589	0.51112	0.1279	0.45575	0.15196	0.56023	0.2107	0.60517	0.82389	0.64628	0.96513	0.39464	0.40611	0.54999	0.52953	0.18176	0.55175
1	16409602	G	A	R	W	rs114265055	1	16736097	196;173	SPATA21	ENSG00000187144;ENSG00000187144	c.586C>T;c.517C>T	p.R196W;p.R173W	c.586C>T;c.517C>T	p.Arg196Trp;p.Arg173Trp	c.586C>T;c.517C>T	p.Arg196Trp;p.Arg173Trp	0.30656	0.79402	0.23997	0.15521	0.16262	0.08975	0.51138	0.72237	0.62747	0.29889	0.37974	0.35711	NA	0.06892	NA	0.13084	0.10881	0.07279	0.17	0.00344	0.1921	0.00096	0.43772	0.25145	0.19562	0.48199	0.16028	0.32844	0.11381	0.1124	0.40607	0.19182
1	16409637	T	C	Q	R	rs4661746	1	16736132	184;161	SPATA21	ENSG00000187144;ENSG00000187144	c.551A>G;c.482A>G	p.Q184R;p.Q161R	c.551A>G;c.482A>G	p.Gln184Arg;p.Gln161Arg	c.551A>G;c.482A>G	p.Gln184Arg;p.Gln161Arg	0.32929	0.10138	0.20876	0.14941	0.03847	0.08975	0.39105	0.65563	0.36586	0.01825	0.16089	0.00011	NA	0.14336	NA	NA	0.13861	0.12103	0.02758	0.00036	0.10062	0.00014	0.18485	0.09728	0.05404	0.1457	0.06844	0.08346	0.06971	0.06614	0.4811	0.19182
1	16409643	A	G	L	S	rs146290198	1	16736138	182;159	SPATA21	ENSG00000187144;ENSG00000187144	c.545T>C;c.476T>C	p.L182S;p.L159S	c.545T>C;c.476T>C	p.Leu182Ser;p.Leu159Ser	c.545T>C;c.476T>C	p.Leu182Ser;p.Leu159Ser	0.2155	0.20037	0.09854	0.12133	0.09377	0.08975	0.38595	0.72889	0.14588	0.12341	0.20876	0.36728	NA	0.21739	NA	NA	0.16265	0.18659	0.0296	0.00308	0.19096	0.00017	0.11306	0.07402	0.06107	0.009	0.12703	0.05867	0.01824	0.02301	0.4811	0.19182
1	16409832	G	A	P	L	rs41269197	1	16736327	119;96	SPATA21	ENSG00000187144;ENSG00000187144	c.356C>T;c.287C>T	p.P119L;p.P96L	c.356C>T;c.287C>T	p.Pro119Leu;p.Pro96Leu	c.356C>T;c.287C>T	p.Pro119Leu;p.Pro96Leu	0.72154	0.64786	0.53072	0.38432	0.32251	0.08975	0.62545	0.69657	0.7271	0.13055	0.08639	0.08313	NA	0.43215	NA	NA	0.36913	0.20772	0.17042	0.00248	0.20156	0.03366	0.42389	0.20195	0.1631	0.40894	0.0946	0.07794	0.1872	0.16001	0.50053	0.28877
1	16986334	C	T	A	T	rs151181674	1	17312829	1144;1139	ATP13A2	ENSG00000159363;ENSG00000159363	c.3430G>A;c.3415G>A	p.A1144T;p.A1139T	c.3430G>A;c.3415G>A	p.Ala1144Thr;p.Ala1139Thr	c.3430G>A;c.3415G>A	p.Ala1144Thr;p.Ala1139Thr	0.1073	0.14326	0.12183	0.12992	0.10512	0.08975	0.34934	0.44461	0.0759	0.03956	0.73959	0.65508	NA	0.12947	NA	0.39128	0.3366	0.17913	0.33295	0.00045	0.03857	0.00038	0.33695	0.08546	0.22118	0.76881	0.11313	0.13272	0.19302	0.2049	0.30295	0.81865
1	16992042	A	G	V	A	rs61734958	1	17318537	698;693;693;168	ATP13A2	ENSG00000159363;ENSG00000159363;ENSG00000159363;ENSG00000159363	c.2093T>C;c.2078T>C;c.2078T>C;.	p.V698A;p.V693A;p.V693A;.	c.2093T>C;c.2078T>C;c.2078T>C;c.503T>C	p.Val698Ala;p.Val693Ala;p.Val693Ala;p.Val168Ala	c.2093T>C;c.2078T>C;c.2078T>C;c.503T>C	p.Val698Ala;p.Val693Ala;p.Val693Ala;p.Val168Ala	0.03461	0.04603	0.02946	0.06944	0.03068	0.08975	0.03673	0.66834	0.04694	0.04072	0.25752	0.25994	NA	0.0584	NA	0.27795	0.40095	0.24494	0.64162	0.00094	0.07922	7e-05	0.16858	0.07717	0.02762	0.02397	0.04069	0.03525	0.02099	0.0297	0.20777	0.73137
1	17005517	C	T	G	S	rs56379718	1	17332012	49;49;49	ATP13A2	ENSG00000159363;ENSG00000159363;ENSG00000159363	c.145G>A;c.145G>A;c.145G>A	p.G49S;p.G49S;p.G49S	c.145G>A;c.145G>A;c.145G>A	p.Gly49Ser;p.Gly49Ser;p.Gly49Ser	c.145G>A;c.145G>A;c.145G>A	p.Gly49Ser;p.Gly49Ser;p.Gly49Ser	0.49117	0.5206	0.54977	0.50189	0.37411	0.27348	0.62015	0.22067	0.11547	0.50868	0.19205	0.28642	NA	0.11889	NA	0.30024	0.49301	0.26763	0.32834	0.01038	0.32178	0.01164	0.47523	0.62946	0.60265	0.79574	0.36844	0.27096	0.51287	0.51854	0.27012	0.73137
1	17104939	G	A	S	L	rs144200280	1	17431434	72;72	PADI2	ENSG00000117115;ENSG00000117115	c.215C>T;c.215C>T	p.S72L;p.S72L	c.215C>T;c.215C>T	p.Ser72Leu;p.Ser72Leu	c.215C>T;c.215C>T	p.Ser72Leu;p.Ser72Leu	0.59928	0.43721	0.42471	0.36295	0.25409	0.40118	0.48678	0.10578	0.66549	0.46742	0.00579	0.07753	NA	0.28615	NA	0.47274	0.19038	0.338	0.49374	0.00451	0.23042	0.04212	0.38453	0.54313	0.48988	0.918	0.32247	0.33267	0.54983	0.52671	0.26656	0.39893
1	17587469	T	C	L	P	rs116209107	1	17913964	16;16	ARHGEF10L	ENSG00000074964;ENSG00000074964	c.47T>C;c.47T>C	p.L16P;p.L16P	c.47T>C;c.47T>C	p.Leu16Pro;p.Leu16Pro	c.47T>C;c.47T>C	p.Leu16Pro;p.Leu16Pro	0.68238	0.63109	0.12996	0.12133	0.33389	0.58761	0.20218	0.64086	0.21003	0.43029	0.2107	0.28147	NA	0.12596	NA	0.34058	0.08942	0.38063	0.17138	0.01621	0.38403	0.00996	0.3257	0.45697	0.48684	0.4862	0.31128	0.43352	0.27186	0.31435	0.74766	0.20391
1	17587562	G	A	S	N	rs34417109	1	17914057	47;47	ARHGEF10L	ENSG00000074964;ENSG00000074964	c.140G>A;c.140G>A	p.S47N;p.S47N	c.140G>A;c.140G>A	p.Ser47Asn;p.Ser47Asn	c.140G>A;c.140G>A	p.Ser47Asn;p.Ser47Asn	0.31682	0.29843	0.02946	0.06944	0.05844	0.23934	0.20218	0.58029	0.14782	0.20262	0.16951	0.04369	NA	0.23497	NA	NA	0.05522	0.20517	0.11431	0.00089	0.101	0.00011	0.29593	0.16351	0.19606	0.31707	0.24355	0.24769	0.19358	0.22257	0.45458	0.22601
1	17587627	G	A	D	N	rs35497285	1	17914122	69;69	ARHGEF10L	ENSG00000074964;ENSG00000074964	c.205G>A;c.205G>A	p.D69N;p.D69N	c.205G>A;c.205G>A	p.Asp69Asn;p.Asp69Asn	c.205G>A;c.205G>A	p.Asp69Asn;p.Asp69Asn	0.4691	0.32249	0.70673	0.74843	0.37183	0.18612	0.20218	0.58755	0.24026	0.30687	0.0184	0.00114	NA	0.43577	NA	NA	0.10049	0.33505	0.16384	0.0008	0.17124	0.00709	0.67884	0.24299	0.46051	0.60862	0.28215	0.35387	0.415	0.36516	0.74766	0.22601
1	17602164	G	A	A	T	rs114123617	1	17928659	99;99	ARHGEF10L	ENSG00000074964;ENSG00000074964	c.295G>A;c.295G>A	p.A99T;p.A99T	c.295G>A;c.295G>A	p.Ala99Thr;p.Ala99Thr	c.295G>A;c.295G>A	p.Ala99Thr;p.Ala99Thr	0.06302	0.04104	0.02946	0.04355	0.11665	0.18198	0.06538	0.55945	0.05035	0.1134	0.13709	0.01092	NA	0.0584	NA	0.02173	0.05692	0.06939	0.11931	0.00027	0.03688	0	0.33404	0.01603	0.023	0.00569	0.11134	0.05076	0.01619	0.0192	0.1914	0.61202
1	17602183	G	A	R	Q	rs115180098	1	17928678	105;105	ARHGEF10L	ENSG00000074964;ENSG00000074964	c.314G>A;c.314G>A	p.R105Q;p.R105Q	c.314G>A;c.314G>A	p.Arg105Gln;p.Arg105Gln	c.314G>A;c.314G>A	p.Arg105Gln;p.Arg105Gln	0.15876	0.10317	0.09854	0.087	0.07291	0.18878	0.20218	0.58755	0.06868	0.29081	0.12235	0.16505	NA	0.03203	NA	0.13715	0.06565	0.02498	0.08954	0.00248	0.16109	0.00026	0.49049	0.10355	0.10904	0.37187	0.06978	0.08837	0.05656	0.07242	0.15231	0.61202
1	17616194	A	T	D	V	rs76462104	1	17942689	276;237	ARHGEF10L	ENSG00000074964;ENSG00000074964	c.827A>T;c.710A>T	p.D276V;p.D237V	c.827A>T;c.710A>T	p.Asp276Val;p.Asp237Val	c.827A>T;c.710A>T	p.Asp276Val;p.Asp237Val	0.68238	0.54159	0.61912	0.58564	0.52346	0.81001	0.24501	0.58323	0.64593	0.53093	0.63401	0.55428	NA	0.66449	NA	0.53583	0.85875	0.36919	0.54727	0.10585	0.57893	0.1592	0.73679	0.71412	0.82807	0.51253	0.80639	0.88777	0.55482	0.60048	0.74766	0.57023
1	17696908	C	T	T	I	rs35043492	1	18023403	1123;1084;896	ARHGEF10L	ENSG00000074964;ENSG00000074964;ENSG00000074964	c.3368C>T;c.3251C>T;c.2687C>T	p.T1123I;p.T1084I;p.T896I	c.3368C>T;c.3251C>T;c.2687C>T	p.Thr1123Ile;p.Thr1084Ile;p.Thr896Ile	c.3368C>T;c.3251C>T;c.2687C>T	p.Thr1123Ile;p.Thr1084Ile;p.Thr896Ile	0.50132	0.41742	0.31569	0.27215	0.12744	0.20638	0.42232	0.6061	0.51646	0.08506	0.44516	0.39912	NA	0.27069	NA	0.61475	0.31505	0.27978	0.2924	0.00551	0.23942	0.00062	0.29972	0.2941	0.31746	0.69284	0.19645	0.33955	0.29343	0.30343	0.34065	0.41245
1	17823015	G	T	A	S	rs694214	1	18149510	3;3	ACTL8	ENSG00000117148;ENSG00000117148	c.7G>T;c.7G>T	p.A3S;p.A3S	c.7G>T;c.7G>T	p.Ala3Ser;p.Ala3Ser	c.7G>T;c.7G>T	p.Ala3Ser;p.Ala3Ser	0.2336	0.24123	0.12183	0.13708	0.04677	0.08975	0.04182	0.94508	0.10656	0.01577	0.2469	0.00011	NA	0.44648	NA	NA	0.40852	0.08612	0.45162	0.00413	0.35419	0.00075	0.0976	0.01537	0.02253	0.17664	0.16533	0.13009	0.03971	0.03949	0.03989	0.28877
1	17825929	A	G	K	E	rs201354656	1	18152424	171;171	ACTL8	ENSG00000117148;ENSG00000117148	c.511A>G;c.511A>G	p.K171E;p.K171E	c.511A>G;c.511A>G	p.Lys171Glu;p.Lys171Glu	c.511A>G;c.511A>G	p.Lys171Glu;p.Lys171Glu	0.20835	0.33109	0.2692	0.30313	0.09535	0.08975	0.26769	0.94306	0.19085	0.30914	0.7738	0.86684	NA	0.4621	NA	0.71795	0.5862	0.15722	0.79987	0.28209	0.57987	0.0278	0.15636	0.11167	0.04664	0.19659	0.18808	0.22194	0.0992	0.09187	0.08512	0.39705
1	17826151	C	T	R	C	rs3795322	1	18152646	245;245	ACTL8	ENSG00000117148;ENSG00000117148	c.733C>T;c.733C>T	p.R245C;p.R245C	c.733C>T;c.733C>T	p.Arg245Cys;p.Arg245Cys	c.733C>T;c.733C>T	p.Arg245Cys;p.Arg245Cys	0.4691	0.31026	0.59353	0.4989	0.02256	0.08975	0.11182	0.94584	0.03352	0.03841	0.7795	0.72765	NA	0.72016	NA	0.80043	0.54571	0.167	0.81327	0.04326	0.48148	0.04128	0.18179	0.12552	0.1897	0.28442	0.15914	0.18751	0.1111	0.07344	0.51787	0.57585
1	18108141	C	A	P	T	rs540719862	1	18434635	5	IGSF21	ENSG00000117154	c.13C>A	p.P5T	c.13C>A	p.Pro5Thr	c.13C>A	p.Pro5Thr	0.91255	0.92824	0.29589	0.14941	0.1543	0.25389	0.09354	0.58613	0.03463	0.2513	0.20876	0.34381	NA	0.16698	0.51435	0.21308	0.29526	0.70482	0.08738	0.00854	0.29433	0.12314	0.1526	0.16085	0.24799	0.36738	0.23023	0.01358	0.13163	0.14292	0.51787	0.5555
1	18365416	G	A	R	H	rs2355877	1	18691910	245	IGSF21	ENSG00000117154	c.734G>A	p.R245H	c.734G>A	p.Arg245His	c.734G>A	p.Arg245His	0.14894	0.34009	0.02946	0.01387	0.24341	0.27289	0.22405	0.54728	0.04861	0.15609	0.04899	0.01833	NA	0.21138	NA	0.50624	0.32117	0.14406	0.07496	0.00382	0.25012	0.00225	0.34232	0.15153	0.25397	0.40202	0.15444	0.20897	0.09289	0.12174	0.23778	0.99027
1	18376834	C	T	T	M	rs12076815	1	18703328	379	IGSF21	ENSG00000117154	c.1136C>T	p.T379M	c.1136C>T	p.Thr379Met	c.1136C>T	p.Thr379Met	0.65419	0.92824	0.90584	0.88582	0.8433	0.58761	0.70256	0.14284	0.56301	0.91047	0.00054	0.00438	NA	0.50147	NA	0.37878	0.70451	0.67295	0.30791	0.01413	0.42604	0.00811	0.73726	0.75952	0.83142	0.98654	0.88266	0.85036	0.83376	0.85082	0.74766	0.61202
1	18481444	C	A	P	T	rs2992754	1	18807938	155	KLHDC7A	ENSG00000179023	c.463C>A	p.P155T	c.463C>A	p.Pro155Thr	c.463C>A	p.Pro155Thr	0.06106	0.03569	0.46707	0.45113	0.03591	0.08975	0.42885	0.74265	0.1867	0.00339	0.33808	0.00011	NA	0.55883	NA	NA	0.63542	0.05275	0.04516	0.00068	0.15532	0.00458	0.06085	0.08758	0.14387	0.31001	0.2441	0.16889	0.29674	0.27936	0.74766	0.22601
1	18481459	C	A	R	S	rs11261022	1	18807953	160	KLHDC7A	ENSG00000179023	c.478C>A	p.R160S	c.478C>A	p.Arg160Ser	c.478C>A	p.Arg160Ser	0.0388	0.05256	0.19406	0.13708	0.05367	0.08975	0.16971	0.71895	0.03824	0.03956	0.14649	0.00011	NA	0.11889	NA	NA	0.43314	0.03474	0.0058	0.00056	0.137	0.00062	0.01357	0.00385	0.06199	0.18133	0.10924	0.22856	0.01388	0.01587	0.47345	0.05904
1	18481562	G	C	R	P	rs7515150	1	18808056	194	KLHDC7A	ENSG00000179023	c.581G>C	p.R194P	c.581G>C	p.Arg194Pro	c.581G>C	p.Arg194Pro	0.02712	0.22761	0.02946	0.01387	0.13375	0.08975	0.00354	0.71779	0.01332	0.04072	0.04447	0.00408	NA	0.26002	NA	NA	0.51256	0.09643	0.0084	0.00025	0.07409	2e-05	0.03556	0.10166	0.06636	0.029	0.01756	0.03517	0.03559	0.05005	0.40238	0.20314
1	18481660	C	T	R	C	rs78352167	1	18808154	227	KLHDC7A	ENSG00000179023	c.679C>T	p.R227C	c.679C>T	p.Arg227Cys	c.679C>T	p.Arg227Cys	0.54683	0.53788	0.16609	0.11217	0.03493	0.08975	0.22405	0.73739	0.3259	0.03956	0.39771	0.20235	NA	0.40799	NA	0.41661	0.49343	0.0132	0.03292	0.00834	0.32365	0.00122	0.3594	0.36725	0.28363	0.88017	0.20447	0.26808	0.10587	0.12592	0.4628	0.87903
1	18482339	C	A	A	E	rs77562571	1	18808833	453	KLHDC7A	ENSG00000179023	c.1358C>A	p.A453E	c.1358C>A	p.Ala453Glu	c.1358C>A	p.Ala453Glu	0.25154	0.38742	0.59675	0.61067	0.8433	0.52396	0.70256	0.78082	0.5792	0.70615	0.72742	0.53601	NA	0.69846	NA	0.72113	0.82382	0.40659	0.15881	0.09201	0.57583	0.00946	0.22664	0.69779	0.73322	0.65122	0.60227	0.61236	0.6382	0.65887	0.74766	0.57754
1	18482525	A	G	Q	R	rs144049927	1	18809019	515	KLHDC7A	ENSG00000179023	c.1544A>G	p.Q515R	c.1544A>G	p.Gln515Arg	c.1544A>G	p.Gln515Arg	0.0603	0.08476	0.02946	0.04355	0.049	0.08975	0.02282	0.65378	0.24676	0.02088	0.1352	0.2578	NA	0.21138	NA	0.0699	0.40976	0.06099	0.01299	0.00052	0.04364	0.00045	0.02543	0.00101	0.00253	0.00814	0.11489	0.19268	0.00304	0.00306	0.74766	0.45356
1	18482680	G	C	G	R	rs138005172	1	18809174	567	KLHDC7A	ENSG00000179023	c.1699G>C	p.G567R	c.1699G>C	p.Gly567Arg	c.1699G>C	p.Gly567Arg	0.50132	0.41573	0.59044	0.61462	0.16119	0.20516	0.43254	0.78082	0.42957	0.26111	0.68872	0.73929	NA	0.65476	NA	0.63955	0.80115	0.35519	0.43253	0.03719	0.45406	0.03281	0.42019	0.58453	0.57536	0.94815	0.25584	0.43634	0.52445	0.4755	0.36162	0.57023
1	18482857	G	C	A	P	rs137875112	1	18809351	626	KLHDC7A	ENSG00000179023	c.1876G>C	p.A626P	c.1876G>C	p.Ala626Pro	c.1876G>C	p.Ala626Pro	0.91255	0.92824	0.90584	0.97372	0.8433	0.58761	0.78151	0.67543	0.82221	0.31253	0.83603	0.81498	NA	0.87877	NA	NA	0.84028	0.68701	0.46632	0.26414	0.76992	0.1009	0.47523	0.87426	0.8138	0.84077	0.95841	0.97676	0.86962	0.87372	0.74766	0.57754
1	18483223	A	G	K	E	rs116548488	1	18809717	748	KLHDC7A	ENSG00000179023	c.2242A>G	p.K748E	c.2242A>G	p.Lys748Glu	c.2242A>G	p.Lys748Glu	0.09346	0.05345	0.09854	0.087	0.16474	0.08975	0.10111	0.16217	0.1721	0.07811	0.34398	0.00929	NA	0.09032	NA	0.00435	0.50321	0.02584	0.04841	0.00022	0.02157	7e-05	0.11199	0.10366	0.13055	0.22978	0.09773	0.13518	0.05623	0.0649	0.19232	0.41761
1	18839606	C	T	R	K	rs9988418	1	19166100	838	TAS1R2	ENSG00000179002	c.2513G>A	p.R838K	c.2513G>A	p.Arg838Lys	c.2513G>A	p.Arg838Lys	0.00964	0.01155	0.07471	0.04355	0.15267	0.08975	0.06538	0.87512	0.01839	0.00095	0.34187	0.00646	NA	0.45868	NA	NA	0.13875	0.08547	0.16473	0.00069	0.15587	0.0001	0.18256	0.01088	0.01148	0.04297	0.03477	0.02047	0.00716	0.01028	0.0912	0.21836
1	18840335	A	G	I	T	rs41273167	1	19166829	595	TAS1R2	ENSG00000179002	c.1784T>C	p.I595T	c.1784T>C	p.Ile595Thr	c.1784T>C	p.Ile595Thr	0.65419	0.6789	0.23866	0.28532	0.1265	0.23822	0.22405	0.88767	0.54217	0.03613	0.71675	0.64536	NA	0.65476	NA	NA	0.21134	0.08331	0.88584	0.01624	0.37871	0.06356	0.44048	0.46178	0.39223	0.30737	0.96293	0.76756	0.40952	0.43353	0.36977	0.14033
1	18840399	C	T	A	T	rs6662276	1	19166893	574	TAS1R2	ENSG00000179002	c.1720G>A	p.A574T	c.1720G>A	p.Ala574Thr	c.1720G>A	p.Ala574Thr	0.02389	0.08808	0.26081	0.12992	0.04552	0.08975	0.40313	0.88924	0.17417	0.00485	0.41632	0.04042	NA	0.37853	NA	NA	0.1396	0.00677	0.2197	0.00076	0.16416	0.00018	0.181	0.02051	0.02371	0.1258	0.14661	0.14928	0.01912	0.02436	0.03498	0.14033
1	18849352	T	C	I	V	rs28374389	1	19175846	486	TAS1R2	ENSG00000179002	c.1456A>G	p.I486V	c.1456A>G	p.Ile486Val	c.1456A>G	p.Ile486Val	0.15717	0.21812	0.02946	0.01387	0.17447	0.08975	0.16971	0.87989	0.02993	0.00279	0.03517	0.00039	NA	0.40799	NA	NA	0.1132	0.03618	0.14683	0.00075	0.16428	0.00019	0.05417	0.03224	0.04819	0.06	0.04897	0.04534	0.02755	0.03384	0.05486	0.19182
1	18854521	G	C	R	G	rs34447754	1	19181015	317	TAS1R2	ENSG00000179002	c.949C>G	p.R317G	c.949C>G	p.Arg317Gly	c.949C>G	p.Arg317Gly	0.16251	0.25907	0.09854	0.11217	0.06434	0.08975	0.31408	0.83241	0.66896	0.06587	0.04447	0.00011	NA	0.38457	NA	NA	0.19113	0.02827	0.65616	0.0026	0.2984	0.00125	0.21745	0.15682	0.14067	0.24685	0.24957	0.2919	0.12228	0.13909	0.08314	0.19182
1	18854680	G	T	L	M	rs74056647	1	19181174	264	TAS1R2	ENSG00000179002	c.790C>A	p.L264M	c.790C>A	p.Leu264Met	c.790C>A	p.Leu264Met	0.48642	0.57587	0.67487	0.69739	0.09459	0.29788	0.43327	0.88298	0.31778	0.44283	0.80339	0.83668	NA	0.66544	NA	0.86318	0.51495	0.27917	0.43865	0.01414	0.35442	0.01202	0.27102	0.38781	0.55778	0.67573	0.2655	0.23025	0.54638	0.50764	0.36741	0.19182
1	18854723	C	T	M	I	rs148245865	1	19181217	249	TAS1R2	ENSG00000179002	c.747G>A	p.M249I	c.747G>A	p.Met249Ile	c.747G>A	p.Met249Ile	0.09836	0.24913	0.07471	0.04355	0.03256	0.08975	0.36358	0.8532	0.06369	0.03069	0.55962	0.72163	NA	0.39053	NA	0.2989	0.15322	0.08431	0.21555	0.00402	0.20293	8e-05	0.14239	0.08023	0.06345	0.08896	0.18036	0.18338	0.07418	0.08379	0.42595	0.21836
1	18854770	T	C	I	V	rs139655863	1	19181264	234	TAS1R2	ENSG00000179002	c.700A>G	p.I234V	c.700A>G	p.Ile234Val	c.700A>G	p.Ile234Val	0.15458	0.09588	0.18235	0.21332	0.11054	0.33238	0.15352	0.85247	0.17003	0.13198	0.57038	0.64783	NA	0.44471	NA	0.17366	0.12103	0.15221	0.32362	0.00422	0.20918	0.00093	0.22904	0.21248	0.18557	0.33442	0.30201	0.2003	0.17726	0.20806	0.47345	0.20929
1	18854836	T	C	S	G	rs74604275	1	19181330	212	TAS1R2	ENSG00000179002	c.634A>G	p.S212G	c.634A>G	p.Ser212Gly	c.634A>G	p.Ser212Gly	0.06627	0.10465	0.07471	0.01387	0.03321	0.08975	0.28643	0.86216	0.37566	0.10198	0.61756	0.67214	NA	0.64775	NA	0.38153	0.1248	0.12636	0.45927	0.00322	0.1828	0.00028	0.16283	0.02022	0.01821	0.02482	0.09908	0.07294	0.01073	0.01134	0.74766	0.21836
1	18854899	T	C	I	V	rs35874116	1	19181393	191	TAS1R2	ENSG00000179002	c.571A>G	p.I191V	c.571A>G	p.Ile191Val	c.571A>G	p.Ile191Val	0.00964	0.01155	0.02946	0.06944	0.05081	0.08975	0.04094	0.82347	0.08653	0.00882	0.10997	0.00011	NA	0.51233	NA	NA	0.11533	0.07067	0.26683	0.00048	0.12378	0.00023	0.13085	0.00546	0.0051	0.02098	0.0932	0.06616	0.00132	0.00219	0.44625	0.30534
1	18875425	T	C	T	A	rs6695033	1	19201919	473;422;473;413	ALDH4A1	ENSG00000159423;ENSG00000159423;ENSG00000159423;ENSG00000159423	c.1417A>G;c.1264A>G;c.1417A>G;c.1237A>G	p.T473A;p.T422A;p.T473A;p.T413A	c.1417A>G;c.1264A>G;c.1417A>G;c.1237A>G	p.Thr473Ala;p.Thr422Ala;p.Thr473Ala;p.Thr413Ala	c.1417A>G;c.1264A>G;c.1417A>G;c.1237A>G	p.Thr473Ala;p.Thr422Ala;p.Thr473Ala;p.Thr413Ala	0.2942	0.44702	0.33546	0.40706	0.8433	0.58761	0.68708	0.3405	0.5663	0.44952	0.09194	0.00075	NA	0.40031	NA	NA	0.36584	0.34684	0.75546	0.01957	0.52801	0.00887	0.91601	0.55425	0.53811	0.57188	0.31052	0.70091	0.50566	0.5308	0.98316	0.99625
1	18875434	C	T	V	I	rs2230709	1	19201928	470;419;470;410	ALDH4A1	ENSG00000159423;ENSG00000159423;ENSG00000159423;ENSG00000159423	c.1408G>A;c.1255G>A;c.1408G>A;c.1228G>A	p.V470I;p.V419I;p.V470I;p.V410I	c.1408G>A;c.1255G>A;c.1408G>A;c.1228G>A	p.Val470Ile;p.Val419Ile;p.Val470Ile;p.Val410Ile	c.1408G>A;c.1255G>A;c.1408G>A;c.1228G>A	p.Val470Ile;p.Val419Ile;p.Val470Ile;p.Val410Ile	0.15665	0.08052	0.2013	0.31211	0.8433	0.48481	0.01342	0.76819	0.12847	0.12341	0.14453	0.00497	NA	0.33598	NA	NA	0.0952	0.16025	0.34948	0.00135	0.22468	0.0018	0.92878	0.27367	0.31108	0.39879	0.21784	0.39967	0.28791	0.35582	0.74766	0.99625
1	18908644	C	T	V	M	rs41273179	1	19235138	491;62	IFFO2	ENSG00000169991;ENSG00000169991	.;.	.;.	c.1471G>A;c.184G>A	p.Val491Met;p.Val62Met	c.1471G>A;c.184G>A	p.Val491Met;p.Val62Met	0.46129	0.3816	0.20876	0.14941	0.15405	0.31335	0.17993	0.85003	0.34198	0.04426	0.56291	0.44208	NA	0.56695	NA	NA	0.72452	0.52478	0.22457	0.03977	0.48582	0.00143	0.5204	0.34961	0.40119	0.85834	0.45224	0.29409	0.19586	0.22865	0.74766	0.98901
1	18916952	C	T	V	I	rs6675316	1	19243446	352	IFFO2	ENSG00000169991	NA	NA	c.1054G>A	p.Val352Ile	c.1054G>A	p.Val352Ile	0.20532	0.27056	0.45836	0.41053	0.19133	0.39302	0.28011	0.83815	0.11913	0.25745	0.67921	0.60679	NA	0.63418	NA	0.69185	0.78672	0.34589	0.03532	0.07208	0.5413	0.00399	0.35329	0.39333	0.45745	0.78912	0.66366	0.4415	0.48314	0.51762	0.74766	0.61202
1	19230854	C	T	R	Q	rs149861361	1	19557348	685;684;663	EMC1	ENSG00000127463;ENSG00000127463;ENSG00000127463	c.2054G>A;c.2051G>A;c.1988G>A	p.R685Q;p.R684Q;p.R663Q	c.2054G>A;c.2051G>A;c.1988G>A	p.Arg685Gln;p.Arg684Gln;p.Arg663Gln	c.2054G>A;c.2051G>A;c.1988G>A	p.Arg685Gln;p.Arg684Gln;p.Arg663Gln	0.18626	0.21144	0.77913	0.58847	0.8433	0.52396	0.50856	0.23082	0.27052	0.46462	0.07901	0.30272	NA	0.21138	NA	0.4821	0.76714	0.30314	0.06645	0.01199	0.33246	0.15495	0.73907	0.76495	0.81908	0.6261	0.78758	0.5695	0.51134	0.53087	0.30547	0.73137
1	19231418	G	A	S	L	rs140940082	1	19557912	596;595;574	EMC1	ENSG00000127463;ENSG00000127463;ENSG00000127463	c.1787C>T;c.1784C>T;c.1721C>T	p.S596L;p.S595L;p.S574L	c.1787C>T;c.1784C>T;c.1721C>T	p.Ser596Leu;p.Ser595Leu;p.Ser574Leu	c.1787C>T;c.1784C>T;c.1721C>T	p.Ser596Leu;p.Ser595Leu;p.Ser574Leu	0.48186	0.63109	0.27759	0.2628	0.62929	0.31979	0.50365	0.24656	0.62518	0.23506	0.03378	0.16634	NA	0.24907	NA	0.41522	0.31603	0.28115	0.4209	0.00186	0.12937	0.05975	0.54691	0.52198	0.53449	0.63358	0.81724	0.67508	0.30483	0.34238	0.266	0.73137
1	19238060	G	A	T	M	rs144716849	1	19564554	390;389;368	EMC1	ENSG00000127463;ENSG00000127463;ENSG00000127463	c.1169C>T;c.1166C>T;c.1103C>T	p.T390M;p.T389M;p.T368M	c.1169C>T;c.1166C>T;c.1103C>T	p.Thr390Met;p.Thr389Met;p.Thr368Met	c.1169C>T;c.1166C>T;c.1103C>T	p.Thr390Met;p.Thr389Met;p.Thr368Met	0.63226	0.52389	0.61523	0.4726	0.28644	0.08975	0.50856	0.25509	0.39887	0.33687	0.06776	0.21182	NA	0.28867	NA	0.56424	0.34565	0.12802	0.26052	0.00088	0.07307	0.02749	0.64041	0.38054	0.24764	0.36985	0.48439	0.36959	0.35758	0.31691	0.11515	0.73137
1	19238844	C	T	S	N	rs709682	1	19565338	347;346;325	EMC1	ENSG00000127463;ENSG00000127463;ENSG00000127463	c.1040G>A;c.1037G>A;c.974G>A	p.S347N;p.S346N;p.S325N	c.1040G>A;c.1037G>A;c.974G>A	p.Ser347Asn;p.Ser346Asn;p.Ser325Asn	c.1040G>A;c.1037G>A;c.974G>A	p.Ser347Asn;p.Ser346Asn;p.Ser325Asn	0.15561	0.18232	0.07471	0.04355	0.10399	0.08975	0.06538	0.24085	0.15986	0.04913	0.47583	0.00011	NA	0.11534	NA	NA	0.30955	0.02247	0.05549	4e-05	0.01514	0.00084	0.0079	0.08306	0.17517	0.22941	0.16572	0.07346	0.08487	0.11105	0.08707	0.83141
1	19239846	G	A	T	M	rs35951065	1	19566340	309;309;287	EMC1	ENSG00000127463;ENSG00000127463;ENSG00000127463	c.926C>T;c.926C>T;c.860C>T	p.T309M;p.T309M;p.T287M	c.926C>T;c.926C>T;c.860C>T	p.Thr309Met;p.Thr309Met;p.Thr287Met	c.926C>T;c.926C>T;c.860C>T	p.Thr309Met;p.Thr309Met;p.Thr287Met	0.29823	0.3773	0.40973	0.25116	0.03832	0.08975	0.16971	0.23283	0.26422	0.18239	0.18825	0.01226	NA	0.18648	NA	0.12655	0.35915	0.09287	0.06949	0.00035	0.03598	0.00107	0.63622	0.01385	0.00429	0.10452	0.10575	0.05847	0.01319	0.00951	0.74766	0.73137
1	19239888	A	G	L	S	rs3850531	1	19566382	295;295;273	EMC1	ENSG00000127463;ENSG00000127463;ENSG00000127463	c.884T>C;c.884T>C;c.818T>C	p.L295S;p.L295S;p.L273S	c.884T>C;c.884T>C;c.818T>C	p.Leu295Ser;p.Leu295Ser;p.Leu273Ser	c.884T>C;c.884T>C;c.818T>C	p.Leu295Ser;p.Leu295Ser;p.Leu273Ser	0.7849	0.79402	0.55854	0.51426	0.51296	0.52396	0.59049	0.35031	0.45042	0.46928	0.01758	0.08917	NA	0.50771	NA	NA	0.78449	0.40184	0.13832	0.19734	0.69202	0.0644	0.56452	0.75646	0.74257	0.89973	0.74892	0.86777	0.71638	0.77041	0.74766	0.73137
1	19304370	G	A	A	V	rs2231206	1	19630864	312;267	AKR7A2	ENSG00000053371;ENSG00000053371	c.935C>T;.	p.A312V;.	c.935C>T;c.800C>T	p.Ala312Val;p.Ala267Val	c.935C>T;c.800C>T	p.Ala312Val;p.Ala267Val	0.3261	0.48336	0.61118	0.45143	0.62929	0.30356	0.19475	0.22881	0.51478	0.50958	0.04869	0.03949	NA	0.38457	NA	0.37526	0.1851	0.21029	0.22201	0.00443	0.23721	0.0372	0.42251	0.22099	0.29284	0.46143	0.56775	0.51475	0.40747	0.37469	0.32442	0.92422
1	19308253	C	T	V	M	rs111682618	1	19634747	166	AKR7A2	ENSG00000053371	c.496G>A	p.V166M	c.496G>A	p.Val166Met	c.496G>A	p.Val166Met	0.28395	0.3816	0.34209	0.29943	0.38271	0.22767	0.14455	0.23283	0.18248	0.11626	0.07233	0.00556	NA	0.07246	NA	0.29408	0.27767	0.20773	0.11851	0.00251	0.20823	0.00639	0.42944	0.25542	0.34059	0.16534	0.36767	0.36082	0.37757	0.37908	0.35217	0.61202
1	19308470	C	G	Q	H	rs859208	1	19634964	157;147	AKR7A2	ENSG00000053371;ENSG00000053371	c.471G>C;.	p.Q157H;.	c.471G>C;c.441G>C	p.Gln157His;p.Gln147His	c.471G>C;c.441G>C	p.Gln157His;p.Gln147His	0.00964	0.06305	0.02946	0.11217	0.21286	0.21543	0.03863	0.24656	0.00103	0.02272	0.41781	0.00011	NA	0.14336	NA	NA	0.08693	0.18853	0.11479	0.00058	0.14071	3e-05	0.18852	0.10643	0.13343	0.06496	0.18567	0.16354	0.14857	0.15891	0.40495	0.61202
1	19308517	C	T	A	T	rs1043657	1	19635011	142;132	AKR7A2	ENSG00000053371;ENSG00000053371	c.424G>A;.	p.A142T;.	c.424G>A;c.394G>A	p.Ala142Thr;p.Ala132Thr	c.424G>A;c.394G>A	p.Ala142Thr;p.Ala132Thr	0.48642	0.56192	0.7322	0.64423	0.46274	0.08975	0.45711	0.04228	0.58896	0.27435	0.04394	0.00378	NA	0.25457	NA	NA	0.38813	0.32927	0.20717	0.00247	0.22103	0.02485	0.71859	0.34344	0.26101	0.4102	0.333	0.37517	0.33514	0.25145	0.43971	0.97449
1	19311941	C	T	A	T	rs182169477	1	19638435	62;52	AKR7A2	ENSG00000053371;ENSG00000053371	c.184G>A;.	p.A62T;.	c.184G>A;c.154G>A	p.Ala62Thr;p.Ala52Thr	c.184G>A;c.154G>A	p.Ala62Thr;p.Ala52Thr	0.1098	0.12957	0.18677	0.1814	0.31656	0.36063	0.15745	0.25678	0.35194	0.1919	0.12032	0.09284	NA	0.0939	NA	0.35178	0.09117	0.72953	0.12104	0.00105	0.08782	0.0364	0.32075	0.18872	0.35609	0.41191	0.32338	0.34329	0.21864	0.24581	0.74766	0.08003
1	19312063	G	T	P	Q	rs148182255	1	19638557	21;11	AKR7A2	ENSG00000053371;ENSG00000053371	c.62C>A;.	p.P21Q;.	c.62C>A;c.32C>A	p.Pro21Gln;p.Pro11Gln	c.62C>A;c.32C>A	p.Pro21Gln;p.Pro11Gln	0.18626	0.18125	0.25085	0.1646	0.03699	0.08975	0.06538	0.14907	0.06739	0.27673	0.31299	0.02055	NA	0.01308	NA	NA	0.87913	0.64147	0.0006	0.00022	0.0235	0.0003	0.08149	0.07412	0.07649	0.05447	0.06554	0.11867	0.05029	0.05126	0.74766	0.08003
1	19312075	G	T	A	E	rs746613634	1	19638569	17;7	AKR7A2	ENSG00000053371;ENSG00000053371	c.50C>A;.	p.A17E;.	c.50C>A;c.20C>A	p.Ala17Glu;p.Ala7Glu	c.50C>A;c.20C>A	p.Ala17Glu;p.Ala7Glu	0.58626	0.64786	0.18474	0.13708	0.0345	0.08975	0.06538	0.16089	0.20791	0.24135	0.26291	0.10464	0.8587	0.11179	0.1968	0.24236	0.90247	0.78423	0.01167	0.14204	0.13181	0.10422	0.12136	0.19635	0.21463	0.33389	0.16213	0.11823	0.08894	0.1005	0.74766	0.08003
1	19317724	G	A	S	N	rs12140547	1	19644218	16;16	PQLC2	ENSG00000040487;ENSG00000040487	c.47G>A;c.47G>A	p.S16N;p.S16N	c.47G>A;c.47G>A	p.Ser16Asn;p.Ser16Asn	c.47G>A;c.47G>A	p.Ser16Asn;p.Ser16Asn	0.00964	0.01155	0.02946	0.01387	0.8433	0.81001	0.00049	0.40469	0.00154	0.06322	0.27385	0.00075	NA	0.40799	NA	NA	0.33212	0.32458	0.00201	0.00045	0.08954	0.01231	0.00655	0.17403	0.1887	0.09007	0.11772	0.02435	0.09678	0.18486	0.74766	0.99625
1	19326295	G	A	A	T	rs140513543	1	19652789	145;145;80;50	PQLC2	ENSG00000040487;ENSG00000040487;ENSG00000040487;ENSG00000040487	c.433G>A;c.433G>A;c.238G>A;.	p.A145T;p.A145T;p.A80T;.	c.433G>A;c.433G>A;c.238G>A;c.148G>A	p.Ala145Thr;p.Ala145Thr;p.Ala80Thr;p.Ala50Thr	c.433G>A;c.433G>A;c.238G>A;c.148G>A	p.Ala145Thr;p.Ala145Thr;p.Ala80Thr;p.Ala50Thr	0.07645	0.13252	0.07471	0.01387	0.02832	0.08975	0.10234	0.44461	0.07299	0.02179	0.0988	0.11618	NA	0.03203	NA	0.00435	0.34309	0.09709	0.00619	0.00034	0.027	0.00015	0.05824	0.00067	0.00802	0.01699	0.13135	0.09005	0.01859	0.01576	0.74766	0.73137
1	19326340	G	A	E	K	rs112109584	1	19652834	160;160;95;65	PQLC2	ENSG00000040487;ENSG00000040487;ENSG00000040487;ENSG00000040487	c.478G>A;c.478G>A;c.283G>A;.	p.E160K;p.E160K;p.E95K;.	c.478G>A;c.478G>A;c.283G>A;c.193G>A	p.Glu160Lys;p.Glu160Lys;p.Glu95Lys;p.Glu65Lys	c.478G>A;c.478G>A;c.283G>A;c.193G>A	p.Glu160Lys;p.Glu160Lys;p.Glu95Lys;p.Glu65Lys	0.20835	0.47336	0.07471	0.06944	0.21309	0.08975	0.55341	0.42888	0.28703	0.29544	0.20649	0.02206	NA	0.32238	NA	0.18197	0.38695	0.376	0.06247	0.00366	0.22372	0.00084	0.32034	0.24115	0.12545	0.48921	0.27511	0.19937	0.15524	0.16472	0.3394	0.73137
1	19326380	G	A	G	D	rs41264079	1	19652874	173;173;108;78	PQLC2	ENSG00000040487;ENSG00000040487;ENSG00000040487;ENSG00000040487	c.518G>A;c.518G>A;c.323G>A;.	p.G173D;p.G173D;p.G108D;.	c.518G>A;c.518G>A;c.323G>A;c.233G>A	p.Gly173Asp;p.Gly173Asp;p.Gly108Asp;p.Gly78Asp	c.518G>A;c.518G>A;c.323G>A;c.233G>A	p.Gly173Asp;p.Gly173Asp;p.Gly108Asp;p.Gly78Asp	0.27544	0.34477	0.20732	0.15521	0.18945	0.08975	0.76081	0.44461	0.16393	0.22357	0.09501	0.00318	NA	0.02902	NA	NA	0.44575	0.31745	0.00412	0.0016	0.19426	0.00259	0.46991	0.14922	0.13081	0.42325	0.09499	0.0385	0.10797	0.11772	0.2889	0.73137
1	19665805	G	C	G	R	rs201484895	1	19992298	18	HTR6	ENSG00000158748	c.52G>C	p.G18R	c.52G>C	p.Gly18Arg	c.52G>C	p.Gly18Arg	0.63226	0.4939	0.39723	0.34014	0.20201	0.24161	0.26193	0.46412	0.20791	0.23884	0.06426	0.07986	NA	0.12243	NA	0.72675	0.70495	0.81112	0.6173	0.00649	0.26053	0.02614	0.1753	0.24835	0.26599	0.88728	0.35977	0.34001	0.23371	0.23154	0.45857	0.34471
1	19694493	C	T	G	S	rs75727159	1	20020986	481;481	TMCO4	ENSG00000162542;ENSG00000162542	c.1441G>A;c.1441G>A	p.G481S;p.G481S	c.1441G>A;c.1441G>A	p.Gly481Ser;p.Gly481Ser	c.1441G>A;c.1441G>A	p.Gly481Ser;p.Gly481Ser	0.91255	0.48336	0.90584	0.71005	0.38855	0.58761	0.81396	0.48769	0.82638	0.9059	0.66286	0.39675	NA	0.78286	NA	0.76746	0.49155	0.45116	0.72592	0.04881	0.49443	0.00638	0.62654	0.79338	0.84017	0.94637	0.62741	0.63602	0.84819	0.83062	0.74766	0.73137
1	19737443	A	G	V	A	rs35274017	1	20063936	398;398	TMCO4	ENSG00000162542;ENSG00000162542	c.1193T>C;c.1193T>C	p.V398A;p.V398A	c.1193T>C;c.1193T>C	p.Val398Ala;p.Val398Ala	c.1193T>C;c.1193T>C	p.Val398Ala;p.Val398Ala	0.72154	0.79402	0.77913	0.8317	0.8433	0.58761	0.81115	0.54347	0.72932	0.96072	0.70908	0.4596	NA	0.84428	NA	0.55669	0.52862	0.6041	0.62528	0.09548	0.58553	0.01351	0.87634	0.79245	0.79194	0.96204	0.67248	0.83434	0.902	0.89899	0.74766	0.48797
1	19739912	T	C	N	S	rs59966976	1	20066405	364;364	TMCO4	ENSG00000162542;ENSG00000162542	c.1091A>G;c.1091A>G	p.N364S;p.N364S	c.1091A>G;c.1091A>G	p.Asn364Ser;p.Asn364Ser	c.1091A>G;c.1091A>G	p.Asn364Ser;p.Asn364Ser	0.02652	0.02978	0.07471	0.11217	0.8433	0.39671	0.0132	0.40469	0.05405	0.34336	0.07701	0.04321	NA	0.38856	NA	0.02173	0.09374	0.17522	0.00225	0.00058	0.0491	0.00045	0.62412	0.09793	0.21757	0.1599	0.18797	0.20082	0.12641	0.19066	0.33516	0.92422
1	19745589	C	T	G	S	rs35760408	1	20072082	274;274	TMCO4	ENSG00000162542;ENSG00000162542	c.820G>A;c.820G>A	p.G274S;p.G274S	c.820G>A;c.820G>A	p.Gly274Ser;p.Gly274Ser	c.820G>A;c.820G>A	p.Gly274Ser;p.Gly274Ser	0.3631	0.38305	0.56202	0.64494	0.8433	0.81001	0.35469	0.3999	0.74051	0.58543	0.04128	0.11574	NA	0.57094	NA	NA	0.46659	0.5354	0.27407	0.02268	0.47265	0.0051	0.67223	0.59007	0.63179	0.94547	0.76055	0.73811	0.72319	0.75226	0.47345	0.73137
1	19814480	G	T	P	T	rs35541730	1	20140973	208	RNF186	ENSG00000178828	c.622C>A	p.P208T	c.622C>A	p.Pro208Thr	c.622C>A	p.Pro208Thr	0.40068	0.27503	0.25884	0.26451	0.07377	0.08975	0.70756	0.32482	0.37375	0.03069	0.32626	0.04227	NA	0.08316	NA	NA	0.4695	0.02436	0.11245	0.00043	0.0491	0.00153	0.115	0.13569	0.03663	0.36843	0.09796	0.17856	0.0595	0.0579	0.18588	0.19182
1	19814912	C	T	A	T	rs41264113	1	20141405	64	RNF186	ENSG00000178828	c.190G>A	p.A64T	c.190G>A	p.Ala64Thr	c.190G>A	p.Ala64Thr	0.41915	0.92824	0.77913	0.63213	0.3041	0.2915	0.75868	0.6803	0.37955	0.44187	0.63735	0.60726	NA	0.52296	NA	0.62193	0.56069	0.42064	0.05881	0.06589	0.52008	0.01215	0.29067	0.6442	0.62987	0.99387	0.28293	0.23206	0.59383	0.58786	0.37371	0.5017
1	19814925	C	A	Q	H	rs149641709	1	20141418	59	RNF186	ENSG00000178828	c.177G>T	p.Q59H	c.177G>T	p.Gln59His	c.177G>T	p.Gln59His	0.32453	0.60337	0.57599	0.52082	0.32637	0.40857	0.74772	0.67367	0.49519	0.42541	0.64267	0.61119	NA	0.69762	NA	0.67002	0.57752	0.56206	0.07505	0.06666	0.51853	0.02877	0.5103	0.51484	0.572	0.75172	0.49753	0.5553	0.50152	0.50085	0.42865	0.5017
1	19815035	C	T	A	T	rs1541185	1	20141528	23	RNF186	ENSG00000178828	c.67G>A	p.A23T	c.67G>A	p.Ala23Thr	c.67G>A	p.Ala23Thr	0.289	0.19539	0.3347	0.20255	0.09734	0.08975	0.1584	0.30669	0.2186	0.00081	0.37366	0.00011	NA	0.25457	NA	NA	0.17521	0.07543	0.03958	7e-05	0.02401	0.0077	0.07732	0.07794	0.02508	0.49074	0.07678	0.13687	0.05784	0.04743	0.3178	0.5017
1	19882578	G	T	R	L	rs201163171	1	20209071	22	OTUD3	ENSG00000169914	c.65G>T	p.R22L	c.65G>T	p.Arg22Leu	c.65G>T	p.Arg22Leu	0.61437	0.64786	0.77913	0.8111	0.8433	0.81001	0.56016	0.27032	0.64132	0.39962	0.52976	0.48824	NA	0.50147	NA	0.6799	0.77305	0.99882	0.3503	0.1135	0.58055	0.07964	0.60517	0.91666	0.90526	0.855	0.62466	0.76008	0.79656	0.78604	0.98316	0.04791
1	19882622	C	G	R	G	rs530190493	1	20209115	37	OTUD3	ENSG00000169914	c.109C>G	p.R37G	c.109C>G	p.Arg37Gly	c.109C>G	p.Arg37Gly	0.65419	0.60972	0.41398	0.38823	0.39449	0.45857	0.44892	0.42502	0.61435	0.29544	0.36496	0.39841	NA	0.32697	NA	0.63801	0.76429	0.99935	0.20398	0.07722	0.52317	0.12213	0.47137	0.67032	0.70069	0.88461	0.34293	0.46331	0.49181	0.50243	0.74766	0.04791
1	19906558	A	G	N	S	rs2298110	1	20233051	321	OTUD3	ENSG00000169914	c.962A>G	p.N321S	c.962A>G	p.Asn321Ser	c.962A>G	p.Asn321Ser	0.00964	0.01155	0.02946	0.01387	0.17619	0.08975	0.04182	0.20255	0.02163	0.00034	0.24463	0.00222	NA	0.21138	NA	NA	0.24783	0.05132	0.01671	2e-05	0.00941	0.00062	0.2449	0.0037	0.00158	0.01191	0.06906	0.01179	0.00537	0.00553	0.29829	0.31514
1	19906593	G	A	A	T	rs10916668	1	20233086	333	OTUD3	ENSG00000169914	c.997G>A	p.A333T	c.997G>A	p.Ala333Thr	c.997G>A	p.Ala333Thr	0.15561	0.32249	0.12183	0.11217	0.53742	0.43415	0.2733	0.23082	0.1972	0.00618	0.21494	0.00255	NA	0.21739	NA	NA	0.29804	0.12474	0.0427	0.00018	0.05495	0.00061	0.25688	0.33459	0.35495	0.47841	0.44849	0.20306	0.29438	0.34654	0.0746	0.31514
1	19920383	C	T	R	H	rs61729970	1	20246876	118	PLA2G2E	ENSG00000188784	c.353G>A	p.R118H	c.353G>A	p.Arg118His	c.353G>A	p.Arg118His	0.19569	0.26467	0.11197	0.16862	0.03476	0.08975	0.1937	0.27822	0.41809	0.00372	0.12134	0.00152	NA	0.27331	NA	NA	0.30872	0.0079	0.138	0.0001	0.03185	0.00194	0.5132	0.09425	0.09473	0.24717	0.01856	0.00961	0.03664	0.03555	0.51787	0.06694
1	19978510	G	A	H	Y	rs11573162	1	20305003	19;19	PLA2G2A	ENSG00000188257;ENSG00000188257	c.55C>T;c.55C>T	p.H19Y;p.H19Y	c.55C>T;c.55C>T	p.His19Tyr;p.His19Tyr	c.55C>T;c.55C>T	p.His19Tyr;p.His19Tyr	0.29158	0.30631	0.12183	0.11217	0.12781	0.08975	0.34214	0.24841	0.44471	0.19728	0.15592	0.04463	NA	0.02609	NA	NA	0.55398	0.12147	0.71443	0.00156	0.12319	0.00023	0.02807	0.09215	0.09357	0.23772	0.11266	0.55586	0.16275	0.16048	0.19381	0.28877
1	20115512	T	C	H	R	rs62541892	1	20442005	96	PLA2G2D	ENSG00000117215	c.287A>G	p.H96R	c.287A>G	p.His96Arg	c.287A>G	p.His96Arg	0.042	0.15456	0.02946	0.04355	0.1726	0.21084	0.14455	0.25996	0.06026	0.02559	0.18202	0.05753	NA	0.02609	NA	0.20551	0.0449	0.14426	0.00969	0.0003	0.02265	0.0003	0.13307	0.18453	0.19402	0.10618	0.24169	0.21225	0.178	0.22088	0.17279	0.21836
1	20115581	T	C	H	R	rs62541891	1	20442074	73	PLA2G2D	ENSG00000117215	c.218A>G	p.H73R	c.218A>G	p.His73Arg	c.218A>G	p.His73Arg	0.00964	0.01155	0.02946	0.06944	0.08121	0.08975	0.1233	0.25018	0.13418	0.13484	0.32878	0.04843	NA	0.01542	NA	0.12197	0.04714	0.27486	0.01394	0.00029	0.02161	0.0007	0.04486	0.03628	0.05264	0.16514	0.10192	0.10323	0.05389	0.06988	0.1976	0.22052
1	20503268	A	C	I	M	rs150868809	1	20829761	54	MUL1	ENSG00000090432	c.162T>G	p.I54M	c.162T>G	p.Ile54Met	c.162T>G	p.Ile54Met	0.27426	0.24767	0.52105	0.47228	0.62929	0.39353	0.33515	0.30669	0.27876	0.14054	0.01321	0.12979	NA	0.32006	NA	NA	0.44736	0.44618	0.2335	0.00608	0.26314	0.03685	0.44372	0.48843	0.4697	0.67516	0.37875	0.29537	0.49314	0.47333	0.17673	0.92422
1	20507996	C	T	C	Y	rs12061027	1	20834489	10	MUL1	ENSG00000090432	c.29G>A	p.C10Y	c.29G>A	p.Cys10Tyr	c.29G>A	p.Cys10Tyr	0.27544	0.21078	0.13644	0.15521	0.32428	0.24052	0.06538	0.28836	0.20358	0.08786	0.17132	0.05608	NA	0.10108	NA	0.24002	0.58195	0.39222	0.18927	0.00137	0.10536	0.00608	0.25721	0.20957	0.39812	0.28653	0.19771	0.35963	0.20756	0.25342	0.74766	0.08003
1	20589208	A	C	K	Q	rs2072671	1	20915701	27	CDA	ENSG00000158825	c.79A>C	p.K27Q	c.79A>C	p.Lys27Gln	c.79A>C	p.Lys27Gln	0.14111	0.10245	0.12183	0.11217	0.39379	0.48888	0.29769	0.42122	0.11728	0.13626	0.3835	0.00011	NA	0.16033	NA	NA	0.09121	0.41079	0.26875	0.00116	0.20918	0.00039	0.3469	0.43268	0.47088	0.32744	0.2931	0.53081	0.29409	0.35841	0.74766	0.87236
1	20633693	G	A	A	T	rs768456559	1	20960186	49	PINK1	ENSG00000158828	c.145G>A	p.A49T	c.145G>A	p.Ala49Thr	c.145G>A	p.Ala49Thr	0.00964	0.11263	0.35387	0.18489	0.17453	0.08975	0.52479	0.74265	0.04233	0.1134	0.38053	0.53361	NA	0.30104	0.05134	0.65712	0.20911	0.82612	0.30039	0.34783	0.33893	0.00507	0.21576	0.2312	0.15418	0.18247	0.23277	0.08338	0.13642	0.13454	0.74766	0.48094
1	20645618	G	A	A	T	rs3738136	1	20972111	340	PINK1	ENSG00000158828	c.1018G>A	p.A340T	c.1018G>A	p.Ala340Thr	c.1018G>A	p.Ala340Thr	0.00964	0.01155	0.09854	0.06944	0.44317	0.08975	0.12573	0.74053	0.009	0.02559	0.08452	0.00011	NA	0.33821	NA	NA	0.18665	0.18994	0.33563	0.00161	0.24359	0.00016	0.05407	0.15171	0.12532	0.11245	0.21423	0.32809	0.08785	0.13851	0.20443	0.73137
1	20649169	G	A	E	K	rs115477764	1	20975662	476	PINK1	ENSG00000158828	c.1426G>A	p.E476K	c.1426G>A	p.Glu476Lys	c.1426G>A	p.Glu476Lys	0.09458	0.07691	0.20732	0.15521	0.15093	0.08975	0.1045	0.73631	0.41809	0.21188	0.09086	0.20355	NA	0.35566	NA	0.67231	0.22208	0.12725	0.45221	0.00278	0.18576	0.0002	0.36333	0.07535	0.18756	0.34921	0.20501	0.47136	0.09209	0.11834	0.106	0.52595
1	20650447	G	A	R	Q	rs61744200	1	20976940	501	PINK1	ENSG00000158828	c.1502G>A	p.R501Q	c.1502G>A	p.Arg501Gln	c.1502G>A	p.Arg501Gln	0.2852	0.29945	0.90584	0.86255	0.8433	0.54805	0.38159	0.65006	0.19297	0.60156	0.59761	0.42862	NA	0.58391	NA	0.95623	0.6433	0.584	0.37321	0.05501	0.51406	0.02645	0.52631	0.91702	0.90805	0.99868	0.86952	0.919	0.83029	0.88089	0.74766	0.52595
1	20672015	C	T	R	H	rs34232864	1	20998508	782;882;882	KIF17	ENSG00000117245;ENSG00000117245;ENSG00000117245	c.2345G>A;c.2645G>A;c.2645G>A	p.R782H;p.R882H;p.R882H	c.2345G>A;c.2645G>A;c.2645G>A	p.Arg782His;p.Arg882His;p.Arg882His	c.2345G>A;c.2645G>A;c.2645G>A	p.Arg782His;p.Arg882His;p.Arg882His	0.72154	0.57587	0.90584	0.77487	0.31355	0.25406	0.76659	0.72889	0.55983	0.40364	0.69545	0.69597	NA	0.66258	NA	0.86168	0.85601	0.17104	0.24331	0.05859	0.50992	0.05374	0.46506	0.67316	0.68289	0.99923	0.34388	0.41469	0.62944	0.58878	0.51787	0.61202
1	20684837	C	T	V	I	rs13375609	1	21011330	635;735;735	KIF17	ENSG00000117245;ENSG00000117245;ENSG00000117245	c.1903G>A;c.2203G>A;c.2203G>A	p.V635I;p.V735I;p.V735I	c.1903G>A;c.2203G>A;c.2203G>A	p.Val635Ile;p.Val735Ile;p.Val735Ile	c.1903G>A;c.2203G>A;c.2203G>A	p.Val635Ile;p.Val735Ile;p.Val735Ile	0.0572	0.07946	0.07471	0.04355	0.05008	0.08975	0.06538	0.71187	0.0946	0.01203	0.21494	0.10419	NA	0.16367	NA	0.41782	0.13285	0.04752	0.16112	0.00059	0.05711	0.00055	0.15001	0.00087	0.00357	0.07684	0.01619	0.06616	0.00204	0.00224	0.74766	0.82227
1	20684845	G	A	P	L	rs112270148	1	21011338	632;732;732	KIF17	ENSG00000117245;ENSG00000117245;ENSG00000117245	c.1895C>T;c.2195C>T;c.2195C>T	p.P632L;p.P732L;p.P732L	c.1895C>T;c.2195C>T;c.2195C>T	p.Pro632Leu;p.Pro732Leu;p.Pro732Leu	c.1895C>T;c.2195C>T;c.2195C>T	p.Pro632Leu;p.Pro732Leu;p.Pro732Leu	0.24277	0.08624	0.02946	0.01387	0.02815	0.08975	0.01213	0.69777	0.0531	0.01577	0.08124	0.08546	NA	0.28106	NA	0.58094	0.16784	0.07215	0.146	0.00125	0.11704	0.00018	0.18485	0.0726	0.02686	0.01914	0.00678	0.04364	0.02963	0.04347	0.37247	0.82227
1	20685017	C	T	V	I	rs558760	1	21011510	575;675;675	KIF17	ENSG00000117245;ENSG00000117245;ENSG00000117245	c.1723G>A;c.2023G>A;c.2023G>A	p.V575I;p.V675I;p.V675I	c.1723G>A;c.2023G>A;c.2023G>A	p.Val575Ile;p.Val675Ile;p.Val675Ile	c.1723G>A;c.2023G>A;c.2023G>A	p.Val575Ile;p.Val675Ile;p.Val675Ile	0.25457	0.1329	0.09854	0.087	0.01479	0.08975	0.17993	0.7048	0.0946	0.0174	0.02307	0.02321	NA	0.13992	NA	0.42305	0.13285	0.10942	0.11168	0.00088	0.14599	6e-05	0.05863	0.05991	0.0587	0.0552	0.1383	0.13979	0.0645	0.06851	0.29077	0.57023
1	20686116	G	A	P	L	rs41310420	1	21012609	550;650;650	KIF17	ENSG00000117245;ENSG00000117245;ENSG00000117245	c.1649C>T;c.1949C>T;c.1949C>T	p.P550L;p.P650L;p.P650L	c.1649C>T;c.1949C>T;c.1949C>T	p.Pro550Leu;p.Pro650Leu;p.Pro650Leu	c.1649C>T;c.1949C>T;c.1949C>T	p.Pro550Leu;p.Pro650Leu;p.Pro650Leu	0.18823	0.08134	0.07471	0.01387	0.00528	0.08975	0.06538	0.70717	0.0834	0.03502	0.30255	0.29739	NA	0.38457	NA	0.47857	0.16824	0.01205	0.09336	0.00271	0.16806	6e-05	0.16784	0.01736	0.01442	0.03059	0.01316	0.01991	0.00809	0.01239	0.29575	0.61202
1	20704463	G	T	S	R	rs56750936	1	21030956	269;369;369	KIF17	ENSG00000117245;ENSG00000117245;ENSG00000117245	c.807C>A;c.1107C>A;c.1107C>A	p.S269R;p.S369R;p.S369R	c.807C>A;c.1107C>A;c.1107C>A	p.Ser269Arg;p.Ser369Arg;p.Ser369Arg	c.807C>A;c.1107C>A;c.1107C>A	p.Ser269Arg;p.Ser369Arg;p.Ser369Arg	0.2155	0.19073	0.32022	0.35463	0.08355	0.08975	0.7267	0.70833	0.31778	0.33687	0.01885	0.01365	NA	0.18648	NA	0.59372	0.22151	0.1123	0.13546	0.00222	0.19432	0.0012	0.37774	0.08615	0.13474	0.20344	0.2155	0.30978	0.11668	0.14773	0.12314	0.61202
1	20704549	T	C	I	V	rs2296225	1	21031042	241;341;341	KIF17	ENSG00000117245;ENSG00000117245;ENSG00000117245	c.721A>G;c.1021A>G;c.1021A>G	p.I241V;p.I341V;p.I341V	c.721A>G;c.1021A>G;c.1021A>G	p.Ile241Val;p.Ile341Val;p.Ile341Val	c.721A>G;c.1021A>G;c.1021A>G	p.Ile241Val;p.Ile341Val;p.Ile341Val	0.23095	0.34959	0.24799	0.3018	0.32892	0.45564	0.54746	0.71425	0.22727	0.18103	0.06227	0.00011	NA	0.31773	NA	NA	0.15082	0.33103	0.12687	0.002	0.26806	0.0012	0.78341	0.24655	0.30311	0.47948	0.44579	0.34043	0.33206	0.39655	0.17162	0.61202
1	20715540	T	C	R	G	rs35835983	1	21042033	11;111;111	KIF17	ENSG00000117245;ENSG00000117245;ENSG00000117245	c.31A>G;c.331A>G;c.331A>G	p.R11G;p.R111G;p.R111G	c.31A>G;c.331A>G;c.331A>G	p.Arg11Gly;p.Arg111Gly;p.Arg111Gly	c.31A>G;c.331A>G;c.331A>G	p.Arg11Gly;p.Arg111Gly;p.Arg111Gly	0.72154	0.6789	0.60381	0.56828	0.21613	0.40946	0.71551	0.75325	0.84175	0.31027	0.72231	0.62096	NA	0.6847	NA	NA	0.91433	0.37892	0.7318	0.03998	0.46838	0.06454	0.88325	0.47159	0.48261	0.61628	0.37922	0.46862	0.47697	0.37989	0.74766	0.57023
1	20717514	C	T	E	K	rs147438943	1	21044007	65;65	KIF17	ENSG00000117245;ENSG00000117245	c.193G>A;c.193G>A	p.E65K;p.E65K	c.193G>A;c.193G>A	p.Glu65Lys;p.Glu65Lys	c.193G>A;c.193G>A	p.Glu65Lys;p.Glu65Lys	0.26965	0.36497	0.52538	0.46205	0.19836	0.45291	0.45938	0.73739	0.62863	0.45898	0.58596	0.63887	NA	0.60243	NA	0.78837	0.81872	0.64404	0.6759	0.03049	0.4281	0.00922	0.79945	0.65615	0.52018	0.96359	0.34383	0.32353	0.40831	0.39616	0.74766	0.99827
1	20744913	T	G	I	L	rs143662289	1	21071406	516;364	HP1BP3	ENSG00000127483;ENSG00000127483	c.1546A>C;c.1090A>C	p.I516L;p.I364L	c.1546A>C;c.1090A>C	p.Ile516Leu;p.Ile364Leu	c.1546A>C;c.1090A>C	p.Ile516Leu;p.Ile364Leu	0.50132	0.26549	0.15093	0.1009	0.21632	0.37141	0.36358	0.43672	0.08809	0.36569	0.05515	0.22192	NA	0.24907	NA	0.37081	0.42	0.34404	0.42492	0.00625	0.26076	0.00476	0.52922	0.31899	0.33815	0.34267	0.59334	0.3872	0.32289	0.37925	0.40007	0.73137
1	20829186	A	G	M	T	rs111817671	1	21155679	1047;1327;1333;1363;1516	EIF4G3	ENSG00000075151;ENSG00000075151;ENSG00000075151;ENSG00000075151;ENSG00000075151	c.3140T>C;c.3980T>C;c.3998T>C;c.4088T>C;c.4547T>C	p.M1047T;p.M1327T;p.M1333T;p.M1363T;p.M1516T	c.3140T>C;c.3980T>C;c.3998T>C;c.4088T>C;c.4547T>C	p.Met1047Thr;p.Met1327Thr;p.Met1333Thr;p.Met1363Thr;p.Met1516Thr	c.3140T>C;c.3980T>C;c.3998T>C;c.4088T>C;c.4547T>C	p.Met1047Thr;p.Met1327Thr;p.Met1333Thr;p.Met1363Thr;p.Met1516Thr	0.46513	0.66756	0.56973	0.56591	0.8433	0.81001	0.50856	0.29342	0.70191	0.68777	0.12465	0.18118	NA	0.69846	NA	0.17594	0.70508	0.52743	0.62563	0.02983	0.44371	0.03273	0.72182	0.56468	0.56433	0.58613	0.89585	0.87991	0.74188	0.79964	0.74766	0.92422
1	20851262	C	A	E	D	rs34661194	1	21177755	920;1200;1206;1236;1389	EIF4G3	ENSG00000075151;ENSG00000075151;ENSG00000075151;ENSG00000075151;ENSG00000075151	c.2760G>T;c.3600G>T;c.3618G>T;c.3708G>T;c.4167G>T	p.E920D;p.E1200D;p.E1206D;p.E1236D;p.E1389D	c.2760G>T;c.3600G>T;c.3618G>T;c.3708G>T;c.4167G>T	p.Glu920Asp;p.Glu1200Asp;p.Glu1206Asp;p.Glu1236Asp;p.Glu1389Asp	c.2760G>T;c.3600G>T;c.3618G>T;c.3708G>T;c.4167G>T	p.Glu920Asp;p.Glu1200Asp;p.Glu1206Asp;p.Glu1236Asp;p.Glu1389Asp	0.34621	0.31326	0.18235	0.14941	0.62929	0.54805	0.45626	0.05071	0.32791	0.35301	0.42202	0.0314	NA	0.30588	NA	0.30479	0.56074	0.25993	0.30506	0.00177	0.12234	0.00358	0.66064	0.1757	0.3611	0.59622	0.34411	0.38217	0.20269	0.25355	0.40866	0.73137
1	20851307	A	T	D	E	rs2230572	1	21177800	905;1185;1191;1221;1374	EIF4G3	ENSG00000075151;ENSG00000075151;ENSG00000075151;ENSG00000075151;ENSG00000075151	c.2715T>A;c.3555T>A;c.3573T>A;c.3663T>A;c.4122T>A	p.D905E;p.D1185E;p.D1191E;p.D1221E;p.D1374E	c.2715T>A;c.3555T>A;c.3573T>A;c.3663T>A;c.4122T>A	p.Asp905Glu;p.Asp1185Glu;p.Asp1191Glu;p.Asp1221Glu;p.Asp1374Glu	c.2715T>A;c.3555T>A;c.3573T>A;c.3663T>A;c.4122T>A	p.Asp905Glu;p.Asp1185Glu;p.Asp1191Glu;p.Asp1221Glu;p.Asp1374Glu	0.09346	0.142	0.02946	0.06944	0.4659	0.20864	0.17993	0.04151	0.14978	0.20262	0.38547	0.01295	NA	0.22332	NA	0.26676	0.54712	0.27407	0.25406	0.00043	0.03487	0.0005	0.45382	0.0065	0.029	0.20372	0.11192	0.11287	0.02295	0.02502	0.74766	0.73137
1	20941500	G	C	P	A	rs35176330	1	21267993	496;502;495;685;507	EIF4G3	ENSG00000075151;ENSG00000075151;ENSG00000075151;ENSG00000075151;ENSG00000075151	c.1486C>G;c.1504C>G;c.1483C>G;c.2053C>G;c.1519C>G	p.P496A;p.P502A;p.P495A;p.P685A;p.P507A	c.1486C>G;c.1504C>G;c.1483C>G;c.2053C>G;c.1519C>G	p.Pro496Ala;p.Pro502Ala;p.Pro495Ala;p.Pro685Ala;p.Pro507Ala	c.1486C>G;c.1504C>G;c.1483C>G;c.2053C>G;c.1519C>G	p.Pro496Ala;p.Pro502Ala;p.Pro495Ala;p.Pro685Ala;p.Pro507Ala	0.53172	0.63918	0.26235	0.24526	0.55875	0.81001	0.60977	0.21666	0.54702	0.45426	0.07942	0.03537	NA	0.21138	NA	NA	0.18816	0.18627	0.69614	0.01387	0.36778	0.02445	0.89644	0.55134	0.31553	0.29661	0.69863	0.51074	0.36361	0.40313	0.14882	0.92422
1	20941701	G	C	P	A	rs142103671	1	21268194	429;435;428;618;440	EIF4G3	ENSG00000075151;ENSG00000075151;ENSG00000075151;ENSG00000075151;ENSG00000075151	c.1285C>G;c.1303C>G;c.1282C>G;c.1852C>G;c.1318C>G	p.P429A;p.P435A;p.P428A;p.P618A;p.P440A	c.1285C>G;c.1303C>G;c.1282C>G;c.1852C>G;c.1318C>G	p.Pro429Ala;p.Pro435Ala;p.Pro428Ala;p.Pro618Ala;p.Pro440Ala	c.1285C>G;c.1303C>G;c.1282C>G;c.1852C>G;c.1318C>G	p.Pro429Ala;p.Pro435Ala;p.Pro428Ala;p.Pro618Ala;p.Pro440Ala	0.54683	0.47097	0.02946	0.01387	0.2652	0.45657	0.62911	0.19166	0.56144	0.13769	0.1845	0.05705	NA	0.07601	NA	NA	0.1711	0.21647	0.47445	0.00239	0.15426	0.00085	0.78488	0.08654	0.10621	0.18259	0.12121	0.09168	0.141	0.15633	0.06244	0.73137
1	20942217	C	T	V	I	rs1062981	1	21268710	257;263;256;446;268	EIF4G3	ENSG00000075151;ENSG00000075151;ENSG00000075151;ENSG00000075151;ENSG00000075151	c.769G>A;c.787G>A;c.766G>A;c.1336G>A;c.802G>A	p.V257I;p.V263I;p.V256I;p.V446I;p.V268I	c.769G>A;c.787G>A;c.766G>A;c.1336G>A;c.802G>A	p.Val257Ile;p.Val263Ile;p.Val256Ile;p.Val446Ile;p.Val268Ile	c.769G>A;c.787G>A;c.766G>A;c.1336G>A;c.802G>A	p.Val257Ile;p.Val263Ile;p.Val256Ile;p.Val446Ile;p.Val268Ile	0.4732	0.28669	0.14184	0.27651	0.45977	0.51612	0.22405	0.20523	0.14	0.02462	0.23747	0.09878	NA	0.20834	NA	0.12933	0.14574	0.14344	0.26239	0.00144	0.10229	0.03552	0.73561	0.19326	0.16405	0.07135	0.20972	0.3092	0.20924	0.23669	0.18351	0.73137
1	21247362	G	A	T	I	rs1076669	1	21573855	325;325;329;341;341;338	ECE1	ENSG00000117298;ENSG00000117298;ENSG00000117298;ENSG00000117298;ENSG00000117298;ENSG00000117298	c.974C>T;.;c.986C>T;c.1022C>T;c.1022C>T;c.1013C>T	p.T325I;.;p.T329I;p.T341I;p.T341I;p.T338I	c.974C>T;.;c.986C>T;c.1022C>T;c.1022C>T;c.1013C>T	p.Thr325Ile;.;p.Thr329Ile;p.Thr341Ile;p.Thr341Ile;p.Thr338Ile	c.974C>T;c.974C>T;c.986C>T;c.1022C>T;c.1022C>T;c.1013C>T	p.Thr325Ile;p.Thr325Ile;p.Thr329Ile;p.Thr341Ile;p.Thr341Ile;p.Thr338Ile	0.30235	0.30143	0.21238	0.27082	0.18254	0.18878	0.47622	0.73949	0.49684	0.19593	0.03813	0.05849	NA	0.37241	NA	NA	0.6132	0.21676	0.84334	0.00624	0.32008	0.00128	0.43505	0.36123	0.31917	0.65223	0.20925	0.332	0.28475	0.31924	0.38775	0.73137
1	21568242	T	C	Y	H	rs3200254	1	21894735	263;186;208;263	ALPL	ENSG00000162551;ENSG00000162551;ENSG00000162551;ENSG00000162551	c.787T>C;c.556T>C;c.622T>C;c.787T>C	p.Y263H;p.Y186H;p.Y208H;p.Y263H	c.787T>C;c.556T>C;c.622T>C;c.787T>C	p.Tyr263His;p.Tyr186His;p.Tyr208His;p.Tyr263His	c.787T>C;c.556T>C;c.622T>C;c.787T>C	p.Tyr263His;p.Tyr186His;p.Tyr208His;p.Tyr263His	0.00964	0.08565	0.02946	0.01387	0.19042	0.08975	0.04846	0.96175	0.00637	0.02861	0.36387	0.00011	NA	0.4672	NA	NA	0.50211	0.24231	0.85197	0.00744	0.4282	3e-05	0.00523	0.15505	0.1897	0.08736	0.05296	0.14566	0.07929	0.11123	0.4222	0.57023
1	21577638	T	C	V	A	rs34605986	1	21904131	522;445;467;522	ALPL	ENSG00000162551;ENSG00000162551;ENSG00000162551;ENSG00000162551	c.1565T>C;c.1334T>C;c.1400T>C;c.1565T>C	p.V522A;p.V445A;p.V467A;p.V522A	c.1565T>C;c.1334T>C;c.1400T>C;c.1565T>C	p.Val522Ala;p.Val445Ala;p.Val467Ala;p.Val522Ala	c.1565T>C;c.1334T>C;c.1400T>C;c.1565T>C	p.Val522Ala;p.Val445Ala;p.Val467Ala;p.Val522Ala	0.39334	0.51112	0.11197	0.04355	0.06853	0.08975	0.06538	0.96143	0.06369	0.03613	0.66193	0.19599	NA	0.57225	NA	NA	0.47545	0.22913	0.53886	0.0118	0.47753	0.0003	0.0606	0.14754	0.03236	0.07681	0.13512	0.24677	0.01775	0.019	0.32364	0.57023
1	21704391	T	C	I	V	rs61749350	1	22030884	796;796;334;808	USP48	ENSG00000090686;ENSG00000090686;ENSG00000090686;ENSG00000090686	c.2386A>G;c.2386A>G;c.1000A>G;c.2422A>G	p.I796V;p.I796V;p.I334V;p.I808V	c.2386A>G;c.2386A>G;c.1000A>G;c.2422A>G	p.Ile796Val;p.Ile796Val;p.Ile334Val;p.Ile808Val	c.2386A>G;c.2386A>G;c.1000A>G;c.2422A>G	p.Ile796Val;p.Ile796Val;p.Ile334Val;p.Ile808Val	0.15354	0.2357	0.17786	0.15521	0.8433	0.52396	0.42436	0.04905	0.10308	0.1919	0.1379	0.03403	NA	0.43577	NA	NA	0.29375	0.36904	0.16106	0.00237	0.15746	0.00256	0.55578	0.27539	0.332	0.66419	0.52286	0.35113	0.4161	0.47391	0.45857	0.61202
1	21814781	C	A	P	T	rs115649468	1	22141274	157;157	LDLRAD2	ENSG00000187942;ENSG00000187942	c.469C>A;c.469C>A	p.P157T;p.P157T	c.469C>A;c.469C>A	p.Pro157Thr;p.Pro157Thr	c.469C>A;c.469C>A	p.Pro157Thr;p.Pro157Thr	0.11659	0.92824	0.90584	0.88582	0.55875	0.45122	0.67893	0.47815	0.5083	0.68342	0.54282	0.57521	NA	0.50304	NA	0.61499	0.7894	0.48311	0.27482	0.03423	0.44851	0.06954	0.54093	0.51875	0.77246	0.86346	0.51953	0.55297	0.6085	0.60956	0.74766	0.35542
1	21823386	G	A	P	L	rs370414671	1	22149879	4369	HSPG2	ENSG00000142798	c.13106C>T	p.P4369L	c.13106C>T	p.Pro4369Leu	c.13106C>T	p.Pro4369Leu	0.52492	0.24913	0.37661	0.19346	0.35836	0.31768	0.39105	0.75325	0.65972	0.17416	0.55805	0.54797	NA	0.42115	NA	0.55965	0.28552	0.46066	0.66501	0.22578	0.48897	0.10559	0.30321	0.39037	0.25149	0.22952	0.34824	0.33956	0.24622	0.24082	0.45857	0.52595
1	21823404	G	A	S	L	rs62642502	1	22149897	4363	HSPG2	ENSG00000142798	c.13088C>T	p.S4363L	c.13088C>T	p.Ser4363Leu	c.13088C>T	p.Ser4363Leu	0.43393	0.66756	0.48869	0.4343	0.11716	0.08975	0.55503	0.70133	0.49519	0.27316	0.48605	0.48274	NA	0.4604	NA	0.54141	0.26834	0.39938	0.78614	0.02012	0.38742	0.00111	0.77361	0.33646	0.23326	0.60904	0.27681	0.26407	0.2322	0.20494	0.50053	0.61202
1	21823625	C	T	V	I	rs1138469	1	22150118	4332	HSPG2	ENSG00000142798	c.12994G>A	p.V4332I	c.12994G>A	p.Val4332Ile	c.12994G>A	p.Val4332Ile	0.00964	0.08654	0.11197	0.06944	0.17293	0.81001	0.03598	0.74689	0.07008	0.00308	0.27727	0.07329	NA	0.50304	NA	NA	0.18139	0.0539	0.49636	0.00066	0.0978	9e-05	0.2032	0.00223	0.01457	0.16232	0.07557	0.05195	0.00248	0.00386	0.74766	0.52595
1	21823627	C	T	S	N	rs3736360	1	22150120	4331	HSPG2	ENSG00000142798	c.12992G>A	p.S4331N	c.12992G>A	p.Ser4331Asn	c.12992G>A	p.Ser4331Asn	0.04379	0.03863	0.07471	0.1009	0.15576	0.81001	0.08676	0.75215	0.06253	0.08506	0.03427	0.00075	NA	0.34701	NA	NA	0.21056	0.15105	0.48553	0.0006	0.14398	0.00027	0.17555	0.12686	0.28205	0.17129	0.21359	0.24342	0.11506	0.15854	0.40175	0.52595
1	21828852	G	A	R	C	rs140139732	1	22155345	4074	HSPG2	ENSG00000142798	c.12220C>T	p.R4074C	c.12220C>T	p.Arg4074Cys	c.12220C>T	p.Arg4074Cys	0.35165	0.79402	0.63424	0.5587	0.10096	0.3193	0.56016	0.76561	0.64132	0.51494	0.82041	0.81985	NA	0.75005	NA	0.81088	0.6767	0.02234	0.9434	0.04485	0.46951	0.06907	0.64163	0.74106	0.67706	0.89264	0.38638	0.35322	0.54209	0.49509	0.11016	0.73137
1	21828860	G	A	A	V	rs74859884	1	22155353	4071	HSPG2	ENSG00000142798	c.12212C>T	p.A4071V	c.12212C>T	p.Ala4071Val	c.12212C>T	p.Ala4071Val	0.25255	0.32249	0.38434	0.44248	0.25615	0.25596	0.13178	0.75325	0.36189	0.07811	0.51413	0.28577	NA	0.54344	NA	NA	0.38974	0.14962	0.6803	0.00598	0.28079	0.00119	0.32034	0.4227	0.40759	0.7416	0.31372	0.32106	0.3696	0.38834	0.12469	0.73137
1	21831710	C	T	S	N	rs114223739	1	22158203	3765	HSPG2	ENSG00000142798	c.11294G>A	p.S3765N	c.11294G>A	p.Ser3765Asn	c.11294G>A	p.Ser3765Asn	0.02526	0.01155	0.07471	0.087	0.29535	0.34379	0.00637	0.77466	0.00889	0.09066	0.48512	0.26349	NA	0.52296	NA	0.53876	0.21347	0.45239	0.47739	0.00377	0.19737	0.00903	0.4092	0.28293	0.37075	0.13982	0.324	0.40016	0.23637	0.3292	0.22103	0.52595
1	21833527	C	T	V	I	rs17459097	1	22160020	3640	HSPG2	ENSG00000142798	c.10918G>A	p.V3640I	c.10918G>A	p.Val3640Ile	c.10918G>A	p.Val3640Ile	0.16738	0.15939	0.15535	0.17295	0.22567	0.28908	0.15224	0.72237	0.12099	0.01135	0.07368	0.0714	NA	0.38457	NA	NA	0.20123	0.11178	0.50545	0.00212	0.17134	0.00049	0.30512	0.23809	0.22483	0.20424	0.46661	0.47991	0.16698	0.19769	0.31037	0.8544
1	21833550	C	T	R	Q	rs2229493	1	22160043	3632	HSPG2	ENSG00000142798	c.10895G>A	p.R3632Q	c.10895G>A	p.Arg3632Gln	c.10895G>A	p.Arg3632Gln	0.10517	0.36901	0.25247	0.20792	0.08198	0.08975	0.23535	0.65192	0.36787	0.02272	0.102	0.00075	NA	0.15359	NA	NA	0.26224	0.02582	0.49782	0.00115	0.20832	0.00015	0.20757	0.14973	0.05014	0.17617	0.20513	0.25594	0.00969	0.01349	0.2896	0.8544
1	21834811	G	A	R	W	rs2270699	1	22161304	3530	HSPG2	ENSG00000142798	c.10588C>T	p.R3530W	c.10588C>T	p.Arg3530Trp	c.10588C>T	p.Arg3530Trp	0.3982	0.53072	0.90584	0.92359	0.3548	0.44246	0.72935	0.68754	0.70314	0.59393	0.79483	0.69851	NA	0.81065	NA	0.79559	0.659	0.36171	0.90141	0.11061	0.58586	0.17179	0.66926	0.90303	0.85795	0.98022	0.66318	0.8279	0.72504	0.68307	0.74766	0.61202
1	21839470	T	C	I	V	rs139500146	1	22165963	3264	HSPG2	ENSG00000142798	c.9790A>G	p.I3264V	c.9790A>G	p.Ile3264Val	c.9790A>G	p.Ile3264Val	0.06648	0.03161	0.02946	0.087	0.25092	0.23913	0.02258	0.26737	0.0946	0.00717	0.30115	0.04558	NA	0.04815	NA	NA	0.18903	0.23305	0.47739	0.0004	0.03413	7e-05	0.17878	0.12349	0.03043	0.04727	0.27188	0.2594	0.03745	0.0492	0.15332	0.52595
1	21839494	G	A	H	Y	rs2291827	1	22165987	3256	HSPG2	ENSG00000142798	c.9766C>T	p.H3256Y	c.9766C>T	p.His3256Tyr	c.9766C>T	p.His3256Tyr	0.04832	0.83351	0.34533	0.36557	0.40303	0.52396	0.15352	0.27331	0.68412	0.17691	0.04433	0.00039	NA	0.30346	NA	NA	0.58754	0.52649	0.73219	0.00188	0.26078	0.01815	0.24909	0.42319	0.49643	0.49983	0.54251	0.68854	0.39426	0.46569	0.74766	0.52595
1	21841112	C	T	A	T	rs2228349	1	22167605	3168	HSPG2	ENSG00000142798	c.9502G>A	p.A3168T	c.9502G>A	p.Ala3168Thr	c.9502G>A	p.Ala3168Thr	0.15984	0.283	0.13644	0.12992	0.11855	0.08975	0.23481	0.67011	0.29727	0.01577	0.10432	0.00222	NA	0.33375	NA	NA	0.23073	0.04561	0.49544	0.00049	0.12383	0.00062	0.28809	0.12189	0.074	0.234	0.24117	0.17715	0.08101	0.09399	0.07666	0.52595
1	21842308	T	C	S	G	rs2229491	1	22168801	2995	HSPG2	ENSG00000142798	c.8983A>G	p.S2995G	c.8983A>G	p.Ser2995Gly	c.8983A>G	p.Ser2995Gly	0.00964	0.01155	0.02946	0.01387	0.25247	0.08975	0.23535	0.43672	0.00998	0.01825	0.23715	0.00011	NA	0.09749	NA	NA	0.20516	0.17702	0.32431	7e-05	0.02341	1e-05	0.00845	0.06106	0.0346	0.01317	0.04132	0.10414	0.0237	0.03195	0.04366	0.41029
1	21842352	A	T	L	H	rs2229489	1	22168845	2980	HSPG2	ENSG00000142798	c.8939T>A	p.L2980H	c.8939T>A	p.Leu2980His	c.8939T>A	p.Leu2980His	0.00964	0.07741	0.02946	0.06944	0.12563	0.08975	0.01383	0.40469	0.0029	0.01068	0.18388	0.01688	NA	0.20834	NA	NA	0.28296	0.17325	0.32937	0.00039	0.06683	4e-05	0.0014	0.27952	0.1727	0.01255	0.20079	0.07009	0.0989	0.16135	0.08495	0.41029
1	21842362	G	A	R	W	rs114851469	1	22168855	2977	HSPG2	ENSG00000142798	c.8929C>T	p.R2977W	c.8929C>T	p.Arg2977Trp	c.8929C>T	p.Arg2977Trp	0.48186	0.41405	0.90584	0.92359	0.3493	0.33371	0.68172	0.12055	0.6888	0.78262	0.50431	0.28113	NA	0.44471	NA	0.49603	0.6601	0.41787	0.67571	0.00432	0.21068	0.00616	0.62412	0.87938	0.73226	0.87572	0.48468	0.66845	0.57613	0.50173	0.07273	0.41029
1	21842832	C	T	G	R	rs41266007	1	22169325	2950	HSPG2	ENSG00000142798	c.8848G>A	p.G2950R	c.8848G>A	p.Gly2950Arg	c.8848G>A	p.Gly2950Arg	0.48642	0.72224	0.27956	0.35894	0.24992	0.43415	0.85198	0.15964	0.7906	0.25006	0.47983	0.25923	NA	0.41368	NA	NA	0.55371	0.50231	0.68568	0.00218	0.14986	0.06555	0.36121	0.43845	0.44844	0.83192	0.30587	0.3786	0.48942	0.45335	0.2877	0.41029
1	21848946	G	A	T	I	rs62642518	1	22175439	2511	HSPG2	ENSG00000142798	c.7532C>T	p.T2511I	c.7532C>T	p.Thr2511Ile	c.7532C>T	p.Thr2511Ile	0.10345	0.47097	0.32998	0.35808	0.12946	0.34612	0.4929	0.67874	0.50175	0.40063	0.62883	0.24055	NA	0.37035	NA	0.69126	0.36675	0.32349	0.60878	0.00626	0.28241	0.01064	0.20917	0.35565	0.37306	0.22247	0.43765	0.54557	0.50152	0.51426	0.41986	0.73137
1	21852751	C	T	G	S	rs35669711	1	22179244	2225	HSPG2	ENSG00000142798	c.6673G>A	p.G2225S	c.6673G>A	p.Gly2225Ser	c.6673G>A	p.Gly2225Ser	0.2556	0.11407	0.25022	0.27432	0.06806	0.08975	0.52268	0.74159	0.50666	0.10626	0.5122	0.29259	NA	0.52745	NA	NA	0.31937	0.04664	0.88218	0.00145	0.17451	0.00122	0.06924	0.14608	0.15862	0.21601	0.17723	0.19948	0.17821	0.16332	0.74766	0.73137
1	21854867	G	C	I	M	rs116788687	1	22181360	2038	HSPG2	ENSG00000142798	c.6114C>G	p.I2038M	c.6114C>G	p.Ile2038Met	c.6114C>G	p.Ile2038Met	0.39097	0.3904	0.27347	0.22329	0.26263	0.33371	0.41844	0.68474	0.3117	0.15609	0.44688	0.35309	NA	0.16698	NA	NA	0.49248	0.41565	0.64177	0.00491	0.23799	0.00435	0.27102	0.27375	0.33485	0.31566	0.43461	0.47214	0.22571	0.25271	0.22397	0.52595
1	21855402	C	T	V	I	rs2229475	1	22181895	1967	HSPG2	ENSG00000142798	c.5899G>A	p.V1967I	c.5899G>A	p.Val1967Ile	c.5899G>A	p.Val1967Ile	0.21066	0.36765	0.7322	0.8317	0.359	0.421	0.37844	0.70133	0.17417	0.30914	0.63218	0.34463	NA	0.54344	NA	NA	0.54453	0.38209	0.58291	0.00699	0.35553	0.00089	0.35772	0.4164	0.50252	0.78652	0.40785	0.45372	0.62001	0.60497	0.74766	0.52595
1	21855622	G	A	R	C	rs2229474	1	22182115	1919	HSPG2	ENSG00000142798	c.5755C>T	p.R1919C	c.5755C>T	p.Arg1919Cys	c.5755C>T	p.Arg1919Cys	0.56456	0.57104	0.90584	0.92359	0.26775	0.40582	0.89116	0.69287	0.79399	0.70351	0.84991	0.79117	NA	0.76685	NA	0.87234	0.67778	0.28479	0.91646	0.14129	0.6192	0.03292	0.64163	0.65929	0.70098	0.98238	0.46002	0.60953	0.72728	0.66409	0.44625	0.52595
1	21859892	A	G	Y	H	rs200045781	1	22186385	1709	HSPG2	ENSG00000142798	c.5125T>C	p.Y1709H	c.5125T>C	p.Tyr1709His	c.5125T>C	p.Tyr1709His	0.23095	0.35205	0.45525	0.47889	0.33125	0.32974	0.23481	0.11947	0.50012	0.45237	0.2751	0.11441	NA	0.08316	NA	0.30091	0.32028	0.32794	0.42517	0.00864	0.21208	0.09951	0.45098	0.51543	0.55853	0.42884	0.39891	0.42307	0.47599	0.51108	0.74766	0.8544
1	21872682	G	C	L	V	rs10917058	1	22199175	1323	HSPG2	ENSG00000142798	c.3967C>G	p.L1323V	c.3967C>G	p.Leu1323Val	c.3967C>G	p.Leu1323Val	0.37536	0.63918	0.60036	0.69102	0.18131	0.41368	0.38214	0.75438	0.34198	0.27316	0.72304	0.64045	NA	0.58135	NA	0.66664	0.23008	0.26978	0.44261	0.00683	0.27327	0.0104	0.42574	0.55165	0.52826	0.34277	0.3899	0.56007	0.54105	0.49649	0.74766	0.73137
1	21873980	C	T	G	S	rs28546127	1	22200473	1230	HSPG2	ENSG00000142798	c.3688G>A	p.G1230S	c.3688G>A	p.Gly1230Ser	c.3688G>A	p.Gly1230Ser	0.91255	0.70582	0.90584	0.92359	0.40562	0.43767	0.36004	0.62051	0.61129	0.05287	0.06245	0.00188	NA	0.46889	NA	NA	0.42135	0.44082	0.55506	0.00705	0.42179	0.01063	0.39447	0.53131	0.69583	0.80729	0.3161	0.32371	0.40786	0.39203	0.27212	0.8544
1	21874505	C	T	R	Q	rs2229481	1	22200998	1186	HSPG2	ENSG00000142798	c.3557G>A	p.R1186Q	c.3557G>A	p.Arg1186Gln	c.3557G>A	p.Arg1186Gln	0.0572	0.22154	0.09854	0.11217	0.08896	0.22411	0.04774	0.61677	0.16598	0.01068	0.15217	0.00039	NA	0.13645	NA	NA	0.26224	0.00661	0.36168	0.00131	0.22199	0.00033	0.47665	0.16327	0.26655	0.29506	0.19498	0.14841	0.0708	0.10653	0.26017	0.52595
1	21876363	T	G	N	H	rs62618730	1	22202856	957	HSPG2	ENSG00000142798	c.2869A>C	p.N957H	c.2869A>C	p.Asn957His	c.2869A>C	p.Asn957His	0.47745	0.76473	0.77913	0.82059	0.42129	0.42855	0.76335	0.763	0.58569	0.39659	0.68769	0.44817	NA	0.66354	NA	0.74129	0.29071	0.34798	0.76116	0.00756	0.31191	0.03297	0.24523	0.47647	0.47722	0.66579	0.47872	0.52604	0.56975	0.48831	0.31981	0.52595
1	21878454	C	T	G	S	rs62642529	1	22204947	866	HSPG2	ENSG00000142798	c.2596G>A	p.G866S	c.2596G>A	p.Gly866Ser	c.2596G>A	p.Gly866Ser	0.50132	0.27767	0.43019	0.40843	0.05497	0.08975	0.89043	0.62051	0.71639	0.23253	0.51104	0.54286	NA	0.423	NA	0.3891	0.3018	0.1598	0.75396	0.02532	0.41787	0.07738	0.43818	0.12843	0.2102	0.48308	0.14951	0.0887	0.29778	0.24348	0.22578	0.8544
1	21887589	C	T	M	I	rs142194150	1	22214082	263	HSPG2	ENSG00000142798	c.789G>A	p.M263I	c.789G>A	p.Met263Ile	c.789G>A	p.Met263Ile	0.18246	0.40267	0.02946	0.01387	0.04732	0.08975	0.16971	0.74793	0.05405	0.01658	0.17101	0.27708	NA	0.40416	NA	0.22295	0.24687	0.08089	0.494	0.00097	0.07995	0.00674	0.07246	0.00219	0.01065	0.24938	0.04809	0.01396	0.01539	0.0132	0.74766	0.52595
1	21983722	C	T	R	C	rs149805485	1	22310215	131;34	CELA3B	ENSG00000219073;ENSG00000219073	c.391C>T;.	p.R131C;.	c.391C>T;c.100C>T	p.Arg131Cys;p.Arg34Cys	c.391C>T;c.100C>T	p.Arg131Cys;p.Arg34Cys	0.50132	0.54934	0.90584	0.59197	0.19889	0.08975	0.75718	0.89293	0.8776	0.50056	0.76532	0.79476	NA	0.80536	NA	0.39604	0.63096	0.32947	0.77079	0.19182	0.67906	0.05354	0.70532	0.47513	0.38706	0.73099	0.12316	0.36248	0.25826	0.19547	0.02871	0.14033
1	21983732	A	T	Q	L	rs4272592	1	22310225	134;37	CELA3B	ENSG00000219073;ENSG00000219073	c.401A>T;.	p.Q134L;.	c.401A>T;c.110A>T	p.Gln134Leu;p.Gln37Leu	c.401A>T;c.110A>T	p.Gln134Leu;p.Gln37Leu	0.26085	0.23501	0.07471	0.087	0.21676	0.32028	0.13579	0.88847	0.71042	0.4205	0.66982	0.39556	NA	0.73734	NA	0.25729	0.18132	0.18665	0.68061	0.09427	0.58331	0.00064	0.16985	0.27547	0.23774	0.21584	0.22568	0.47028	0.15354	0.16976	0.03498	0.14033
1	21984314	A	G	I	V	rs114365157	1	22310807	209;112	CELA3B	ENSG00000219073;ENSG00000219073	c.625A>G;.	p.I209V;.	c.625A>G;c.334A>G	p.Ile209Val;p.Ile112Val	c.625A>G;c.334A>G	p.Ile209Val;p.Ile112Val	0.00964	0.13912	0.02946	0.1009	0.03666	0.08975	0.08423	0.88143	0.08495	0.01825	0.57302	0.56017	NA	0.45348	NA	NA	0.15858	0.03878	0.28399	0.00699	0.29072	0.00037	0.25039	0.10582	0.01604	0.07772	0.116	0.21972	0.03895	0.0448	0.15961	0.14033
1	21986610	C	G	A	G	rs114895362	1	22313103	241;144	CELA3B	ENSG00000219073;ENSG00000219073	c.722C>G;.	p.A241G;.	c.722C>G;c.431C>G	p.Ala241Gly;p.Ala144Gly	c.722C>G;c.431C>G	p.Ala241Gly;p.Ala144Gly	0.08458	0.06836	0.02946	0.01387	0.06215	0.08975	0.00724	0.17431	0.03639	0.00445	0.28814	0.0276	NA	0.15359	NA	NA	0.18598	0.23005	0.27847	0.00037	0.0326	0.00045	0.11459	0.08837	0.09881	0.04266	0.09095	0.30852	0.06497	0.08347	0.03775	0.14033
1	22121447	T	C	Q	R	rs139165736	1	22447940	148	WNT4	ENSG00000162552	c.443A>G	p.Q148R	c.443A>G	p.Gln148Arg	c.443A>G	p.Gln148Arg	0.07354	0.05452	0.07471	0.1009	0.40219	0.50402	0.13489	0.75325	0.18877	0.48319	0.46756	0.40695	NA	0.51539	NA	0.89772	0.67188	0.26545	0.84368	0.0318	0.40841	0.01926	0.77145	0.36143	0.42966	0.28114	0.41834	0.72873	0.22736	0.29535	0.74766	0.97996
1	22490621	G	A	A	T	rs6659222	1	22817114	225;225;225;225;225	ZBTB40	ENSG00000184677;ENSG00000184677;ENSG00000184677;ENSG00000184677;ENSG00000184677	.;c.673G>A;c.673G>A;.;c.673G>A	.;p.A225T;p.A225T;.;p.A225T	.;c.673G>A;c.673G>A;c.673G>A;c.673G>A	.;p.Ala225Thr;p.Ala225Thr;p.Ala225Thr;p.Ala225Thr	c.673G>A;c.673G>A;c.673G>A;c.673G>A;c.673G>A	p.Ala225Thr;p.Ala225Thr;p.Ala225Thr;p.Ala225Thr;p.Ala225Thr	0.28395	0.27414	0.07471	0.12992	0.16767	0.08975	0.50145	0.0782	0.14	0.00825	0.44502	0.02321	NA	0.00887	NA	NA	0.15482	0.09039	0.11635	0.00147	0.11805	0.00039	0.31793	0.17803	0.05176	0.3987	0.18726	0.04338	0.05482	0.06189	0.35478	0.73137
1	22491503	G	A	M	I	rs36115661	1	22817996	267;267;267;267;267	ZBTB40	ENSG00000184677;ENSG00000184677;ENSG00000184677;ENSG00000184677;ENSG00000184677	.;c.801G>A;c.801G>A;.;c.801G>A	.;p.M267I;p.M267I;.;p.M267I	.;c.801G>A;c.801G>A;c.801G>A;c.801G>A	.;p.Met267Ile;p.Met267Ile;p.Met267Ile;p.Met267Ile	c.801G>A;c.801G>A;c.801G>A;c.801G>A;c.801G>A	p.Met267Ile;p.Met267Ile;p.Met267Ile;p.Met267Ile;p.Met267Ile	0.5553	0.65728	0.02946	0.01387	0.1324	0.18612	0.06538	0.74793	0.18459	0.21188	0.02912	0.01226	NA	0.39053	NA	0.39847	0.14463	0.02973	0.16792	0.00607	0.32175	0.00703	0.21633	0.19838	0.25774	0.32251	0.2531	0.01334	0.12012	0.16691	0.25546	0.73137
1	22526387	G	C	E	D	rs45502998	1	22852880	1237;1125;1237	ZBTB40	ENSG00000184677;ENSG00000184677;ENSG00000184677	c.3711G>C;c.3375G>C;c.3711G>C	p.E1237D;p.E1125D;p.E1237D	c.3711G>C;c.3375G>C;c.3711G>C	p.Glu1237Asp;p.Glu1125Asp;p.Glu1237Asp	c.3711G>C;c.3375G>C;c.3711G>C	p.Glu1237Asp;p.Glu1125Asp;p.Glu1237Asp	0.30943	0.30534	0.48618	0.47859	0.55875	0.33891	0.42016	0.0945	0.13418	0.42737	0.20099	0.02282	NA	0.18328	NA	NA	0.47135	0.52128	0.10204	0.00068	0.08334	0.00317	0.4786	0.33355	0.34706	0.55932	0.57169	0.3987	0.47569	0.48875	0.14885	0.73137
1	22569327	G	A	G	S	rs45498698	1	22895820	45;45	EPHA8	ENSG00000070886;ENSG00000070886	c.133G>A;c.133G>A	p.G45S;p.G45S	c.133G>A;c.133G>A	p.Gly45Ser;p.Gly45Ser	c.133G>A;c.133G>A	p.Gly45Ser;p.Gly45Ser	0.53172	0.61642	0.90584	0.92359	0.62929	0.58761	0.60227	0.11515	0.71397	0.65844	0.01609	0.21728	NA	0.51691	NA	0.38251	0.66459	0.68259	0.52969	0.01755	0.37908	0.00445	0.63238	0.84396	0.71148	0.94637	0.80004	0.71097	0.70754	0.67706	0.74766	0.45356
1	22586558	C	T	A	V	rs638524	1	22913051	301;301	EPHA8	ENSG00000070886;ENSG00000070886	c.902C>T;c.902C>T	p.A301V;p.A301V	c.902C>T;c.902C>T	p.Ala301Val;p.Ala301Val	c.902C>T;c.902C>T	p.Ala301Val;p.Ala301Val	0.17126	0.2357	0.18677	0.17295	0.39743	0.08975	0.18721	0.97242	0.31778	0.18649	0.78735	0.83032	NA	0.59638	NA	0.91124	0.24075	0.29401	0.2263	0.05467	0.5107	0.00546	0.40183	0.20055	0.28087	0.51645	0.17169	0.34308	0.23033	0.2584	0.2141	0.45356
1	22586618	C	T	P	L	rs56656925	1	22913111	321;321	EPHA8	ENSG00000070886;ENSG00000070886	c.962C>T;c.962C>T	p.P321L;p.P321L	c.962C>T;c.962C>T	p.Pro321Leu;p.Pro321Leu	c.962C>T;c.962C>T	p.Pro321Leu;p.Pro321Leu	0.19293	0.32675	0.5831	0.48415	0.62929	0.45921	0.40691	0.2765	0.77061	0.57946	0.00894	0.04843	NA	0.43033	NA	0.4346	0.2954	0.64824	0.64102	0.00324	0.19953	0.03123	0.60756	0.32008	0.36729	0.77442	0.54027	0.68787	0.48281	0.45645	0.39683	0.45356
1	22595232	C	G	P	A	rs139374448	1	22921725	536	EPHA8	ENSG00000070886	c.1606C>G	p.P536A	c.1606C>G	p.Pro536Ala	c.1606C>G	p.Pro536Ala	0.0302	0.02825	0.21002	0.143	0.16921	0.48141	0.03863	0.74689	0.0759	0.27435	0.49172	0.40261	NA	0.51233	NA	0.72985	0.23755	0.33832	0.15452	0.02896	0.43211	0.00695	0.38273	0.2731	0.40806	0.18287	0.64007	0.64144	0.24717	0.33296	0.74766	0.3313
1	22597366	C	A	P	H	rs144329757	1	22923859	607	EPHA8	ENSG00000070886	c.1820C>A	p.P607H	c.1820C>A	p.Pro607His	c.1820C>A	p.Pro607His	0.35349	0.07842	0.53479	0.43183	0.27158	0.26281	0.31408	0.74159	0.15578	0.45615	0.61715	0.52489	NA	0.51233	NA	0.76944	0.54875	0.26581	0.20752	0.01473	0.35715	0.00239	0.21276	0.33207	0.27736	0.41497	0.59522	0.46784	0.42057	0.40108	0.16131	0.3313
1	22597380	G	C	E	Q	rs999765	1	22923873	612	EPHA8	ENSG00000070886	c.1834G>C	p.E612Q	c.1834G>C	p.Glu612Gln	c.1834G>C	p.Glu612Gln	0.7849	0.83351	0.29111	0.30674	0.62929	0.47961	0.496	0.11189	0.40274	0.10198	0.26729	0.00222	NA	0.44471	NA	NA	0.31589	0.35306	0.303	0.00098	0.13019	0.07738	0.92255	0.46525	0.41756	0.57022	0.88849	0.78508	0.36328	0.37918	0.51787	0.3313
1	22598153	C	T	R	C	rs62642537	1	22924646	707	EPHA8	ENSG00000070886	c.2119C>T	p.R707C	c.2119C>T	p.Arg707Cys	c.2119C>T	p.Arg707Cys	0.53172	0.38742	0.77913	0.55432	0.29466	0.58761	0.47718	0.62762	0.82141	0.48596	0.56464	0.35871	NA	0.64364	NA	0.7279	0.67727	0.23541	0.84933	0.0114	0.35528	0.02285	0.70254	0.63798	0.68456	0.98379	0.55705	0.74653	0.62862	0.60637	0.18292	0.3313
1	22600781	C	T	R	W	rs201817606	1	22927274	837	EPHA8	ENSG00000070886	c.2509C>T	p.R837W	c.2509C>T	p.Arg837Trp	c.2509C>T	p.Arg837Trp	0.91255	0.92824	0.90584	0.68536	0.55875	0.4827	0.8338	0.6324	0.94899	0.81261	0.73611	0.69699	NA	0.73805	0.81877	0.69469	0.66026	0.70097	0.88226	0.21928	0.678	0.18693	0.96238	0.67671	0.63589	0.95813	0.37187	0.61359	0.42107	0.33579	0.2697	0.20481
1	22601637	G	A	A	T	rs145095203	1	22928130	972	EPHA8	ENSG00000070886	c.2914G>A	p.A972T	c.2914G>A	p.Ala972Thr	c.2914G>A	p.Ala972Thr	0.5553	0.4939	0.29589	0.3018	0.3272	0.22131	0.35607	0.51228	0.09297	0.19325	0.4609	0.34683	NA	0.26805	NA	0.44052	0.28672	0.2949	0.30337	0.00654	0.25119	0.00351	0.80311	0.47274	0.27391	0.40097	0.30881	0.26398	0.26138	0.27906	0.14216	0.45356
1	22647604	G	A	V	I	rs45487196	1	22974097	187;187;187	C1QC	ENSG00000159189;ENSG00000159189;ENSG00000159189	c.559G>A;c.559G>A;c.559G>A	p.V187I;p.V187I;p.V187I	c.559G>A;c.559G>A;c.559G>A	p.Val187Ile;p.Val187Ile;p.Val187Ile	c.559G>A;c.559G>A;c.559G>A	p.Val187Ile;p.Val187Ile;p.Val187Ile	0.22224	0.30241	0.12996	0.22546	0.01588	0.08975	0.25616	0.74896	0.18248	0.04307	0.40573	0.42547	NA	0.28106	NA	0.2038	0.28339	0.08547	0.60555	0.00152	0.11779	0.00028	0.01814	0.03125	0.05844	0.23265	0.12573	0.66203	0.05729	0.05554	0.03775	0.14033
1	22661168	G	A	V	M	rs111512332	1	22987661	180;180;182	C1QB	ENSG00000173369;ENSG00000173369;ENSG00000173369	c.538G>A;.;c.544G>A	p.V180M;.;p.V182M	c.538G>A;c.538G>A;c.544G>A	p.Val180Met;p.Val180Met;p.Val182Met	c.538G>A;c.538G>A;c.544G>A	p.Val180Met;p.Val180Met;p.Val182Met	0.34095	0.43721	0.48745	0.42849	0.20124	0.08975	0.76211	0.78314	0.28084	0.01999	0.60188	0.49831	NA	0.64977	NA	0.76397	0.58165	0.10492	0.64836	0.02284	0.40543	0.00076	0.28057	0.18293	0.10583	0.23338	0.19528	0.75903	0.14367	0.10585	0.02871	0.19182
1	22784504	G	A	R	H	rs181872637	1	23110997	80;80;80;80;74	EPHB2	ENSG00000133216;ENSG00000133216;ENSG00000133216;ENSG00000133216;ENSG00000133216	c.239G>A;c.239G>A;c.239G>A;c.239G>A;c.221G>A	p.R80H;p.R80H;p.R80H;p.R80H;p.R74H	c.239G>A;c.239G>A;c.239G>A;c.239G>A;c.221G>A	p.Arg80His;p.Arg80His;p.Arg80His;p.Arg80His;p.Arg74His	c.239G>A;c.239G>A;c.239G>A;c.239G>A;c.221G>A	p.Arg80His;p.Arg80His;p.Arg80His;p.Arg80His;p.Arg74His	0.7849	0.83351	0.90584	0.97372	0.8433	0.81001	0.89189	0.04228	0.7698	0.82559	0.27167	0.2476	NA	0.80831	NA	0.69687	0.90096	0.80791	0.68089	0.36085	0.74738	0.20885	0.95662	0.90628	0.89009	0.99901	0.91314	0.87794	0.95999	0.97167	0.74766	0.92422
1	22906770	T	C	V	A	rs142173175	1	23233263	650;650;651;645	EPHB2	ENSG00000133216;ENSG00000133216;ENSG00000133216;ENSG00000133216	c.1949T>C;c.1949T>C;c.1952T>C;c.1934T>C	p.V650A;p.V650A;p.V651A;p.V645A	c.1949T>C;c.1949T>C;c.1952T>C;c.1934T>C	p.Val650Ala;p.Val650Ala;p.Val651Ala;p.Val645Ala	c.1949T>C;c.1949T>C;c.1952T>C;c.1934T>C	p.Val650Ala;p.Val650Ala;p.Val651Ala;p.Val645Ala	0.7849	0.83351	0.90584	0.97372	0.8433	0.81001	0.87999	0.89561	0.69477	0.95608	0.92107	0.91231	NA	0.96153	NA	0.91259	0.89595	0.91611	0.90009	0.27107	0.71215	0.11032	0.73493	0.83504	0.82134	0.9541	0.74834	0.79901	0.90921	0.91926	0.74766	0.61202
1	23019732	G	A	G	S	rs144822945	1	23346225	46;46;46	KDM1A	ENSG00000004487;ENSG00000004487;ENSG00000004487	.;c.136G>A;c.136G>A	.;p.G46S;p.G46S	.;c.136G>A;c.136G>A	.;p.Gly46Ser;p.Gly46Ser	c.136G>A;c.136G>A;c.136G>A	p.Gly46Ser;p.Gly46Ser;p.Gly46Ser	0.91255	0.07444	0.62325	0.66596	0.35868	0.36279	0.09354	0.29602	0.1048	0.27673	0.23682	0.17106	NA	0.39251	NA	0.37294	0.79478	0.97047	0.43176	0.01852	0.37787	0.18882	0.41972	0.75937	0.81267	0.54184	0.32665	0.41777	0.54212	0.53602	0.74766	0.08003
1	23019790	C	T	P	L	rs543763800	1	23346283	65;65;65	KDM1A	ENSG00000004487;ENSG00000004487;ENSG00000004487	.;c.194C>T;c.194C>T	.;p.P65L;p.P65L	.;c.194C>T;c.194C>T	.;p.Pro65Leu;p.Pro65Leu	c.194C>T;c.194C>T;c.194C>T	p.Pro65Leu;p.Pro65Leu;p.Pro65Leu	0.63226	0.3597	0.15535	0.13708	0.15378	0.41795	0.06538	0.34648	0.10833	0.22228	0.09282	0.21378	NA	0.06188	0.10032	0.28429	0.95541	0.99721	0.46849	0.01333	0.23313	0.23007	0.40735	0.58641	0.62795	0.80248	0.29297	0.23963	0.31068	0.3654	0.74766	0.08003
1	23088945	G	A	R	W	rs34961909	1	23415438	1061;1061	LUZP1	ENSG00000169641;ENSG00000169641	c.3181C>T;c.3181C>T	p.R1061W;p.R1061W	c.3181C>T;c.3181C>T	p.Arg1061Trp;p.Arg1061Trp	c.3181C>T;c.3181C>T	p.Arg1061Trp;p.Arg1061Trp	0.1943	0.36365	0.14184	0.087	0.1675	0.08975	0.20963	0.14038	0.16393	0.12913	0.29803	0.03673	NA	0.06188	NA	0.35428	0.18878	0.14834	0.24552	0.00118	0.10928	0.0011	0.4069	0.19693	0.22451	0.4027	0.18645	0.2342	0.12595	0.14497	0.23299	0.52595
1	23091575	G	A	A	V	rs145151005	1	23418068	896;896;896	LUZP1	ENSG00000169641;ENSG00000169641;ENSG00000169641	c.2687C>T;c.2687C>T;c.2687C>T	p.A896V;p.A896V;p.A896V	c.2687C>T;c.2687C>T;c.2687C>T	p.Ala896Val;p.Ala896Val;p.Ala896Val	c.2687C>T;c.2687C>T;c.2687C>T	p.Ala896Val;p.Ala896Val;p.Ala896Val	0.15876	0.01155	0.14184	0.04355	0.18482	0.08975	0.39105	0.14284	0.19933	0.08506	0.41296	0.01615	NA	0.09749	NA	0.08302	0.18125	0.12994	0.25896	0.00025	0.0243	0.00051	0.27772	0.17881	0.18145	0.3811	0.19616	0.14099	0.09072	0.12266	0.33262	0.73137
1	23092083	T	C	T	A	rs144862656	1	23418576	727;727;727	LUZP1	ENSG00000169641;ENSG00000169641;ENSG00000169641	c.2179A>G;c.2179A>G;c.2179A>G	p.T727A;p.T727A;p.T727A	c.2179A>G;c.2179A>G;c.2179A>G	p.Thr727Ala;p.Thr727Ala;p.Thr727Ala	c.2179A>G;c.2179A>G;c.2179A>G	p.Thr727Ala;p.Thr727Ala;p.Thr727Ala	0.00964	0.03161	0.02946	0.01387	0.20709	0.08975	0.00119	0.11947	0.05604	0.00485	0.38171	0.02018	NA	0.15359	NA	0.10856	0.17657	0.19782	0.21521	0.00018	0.01107	0.00071	0.02216	0.0735	0.07413	0.06805	0.01986	0.01142	0.04536	0.08002	0.35989	0.73137
1	23092310	G	C	S	C	rs35645814	1	23418803	651;651;651	LUZP1	ENSG00000169641;ENSG00000169641;ENSG00000169641	c.1952C>G;c.1952C>G;c.1952C>G	p.S651C;p.S651C;p.S651C	c.1952C>G;c.1952C>G;c.1952C>G	p.Ser651Cys;p.Ser651Cys;p.Ser651Cys	c.1952C>G;c.1952C>G;c.1952C>G	p.Ser651Cys;p.Ser651Cys;p.Ser651Cys	0.61437	0.54159	0.11197	0.087	0.14835	0.08975	0.63355	0.16953	0.44471	0.13055	0.25464	0.10509	NA	0.09749	NA	0.22338	0.18012	0.18653	0.502	0.00278	0.16922	0.00167	0.28809	0.25767	0.20208	0.31087	0.2402	0.28285	0.18753	0.19666	0.365	0.73137
1	23092790	G	A	T	I	rs35917050	1	23419283	491;491;491	LUZP1	ENSG00000169641;ENSG00000169641;ENSG00000169641	c.1472C>T;c.1472C>T;c.1472C>T	p.T491I;p.T491I;p.T491I	c.1472C>T;c.1472C>T;c.1472C>T	p.Thr491Ile;p.Thr491Ile;p.Thr491Ile	c.1472C>T;c.1472C>T;c.1472C>T	p.Thr491Ile;p.Thr491Ile;p.Thr491Ile	0.49117	0.43531	0.2896	0.25828	0.08906	0.08975	0.56016	0.14408	0.31778	0.11912	0.31565	0.01651	NA	0.11534	NA	NA	0.25078	0.17568	0.50975	0.00082	0.08344	0.00061	0.42665	0.22106	0.10724	0.23635	0.33804	0.25457	0.08948	0.09659	0.34974	0.73137
1	23093313	A	C	S	A	rs12091554	1	23419806	317;317;317	LUZP1	ENSG00000169641;ENSG00000169641;ENSG00000169641	c.949T>G;c.949T>G;c.949T>G	p.S317A;p.S317A;p.S317A	c.949T>G;c.949T>G;c.949T>G	p.Ser317Ala;p.Ser317Ala;p.Ser317Ala	c.949T>G;c.949T>G;c.949T>G	p.Ser317Ala;p.Ser317Ala;p.Ser317Ala	0.00964	0.02348	0.02946	0.04355	0.48115	0.21385	0.00987	0.12268	0.17003	0.05287	0.34351	0.00039	NA	0.40224	NA	NA	0.14859	0.36914	0.36685	0.00019	0.05737	0.00026	0.00344	0.20273	0.25937	0.02657	0.35511	0.11156	0.18967	0.28185	0.4628	0.73137
1	23094157	T	G	K	N	rs139445275	1	23420650	35;35;35;35;35	LUZP1	ENSG00000169641;ENSG00000169641;ENSG00000169641;ENSG00000169641;ENSG00000169641	c.105A>C;c.105A>C;c.105A>C;.;.	p.K35N;p.K35N;p.K35N;.;.	c.105A>C;c.105A>C;c.105A>C;c.105A>C;c.105A>C	p.Lys35Asn;p.Lys35Asn;p.Lys35Asn;p.Lys35Asn;p.Lys35Asn	c.105A>C;c.105A>C;c.105A>C;c.105A>C;c.105A>C	p.Lys35Asn;p.Lys35Asn;p.Lys35Asn;p.Lys35Asn;p.Lys35Asn	0.68238	0.44501	0.30426	0.27859	0.51296	0.32631	0.41143	0.48769	0.79229	0.52208	0.58898	0.3678	NA	0.23783	NA	0.50752	0.31599	0.67097	0.60885	0.00699	0.26705	0.07069	0.64303	0.37241	0.39364	0.83337	0.49112	0.28333	0.4512	0.49716	0.37289	0.83141
1	23193426	G	A	S	L	rs6299	1	23519919	265	HTR1D	ENSG00000179546	c.794C>T	p.S265L	c.794C>T	p.Ser265Leu	c.794C>T	p.Ser265Leu	0.195	0.16815	0.11197	0.13708	0.1613	0.08975	0.3237	0.69777	0.35991	0.2066	0.08164	0.24834	NA	0.19598	NA	0.47354	0.12093	0.20556	0.59233	0.00937	0.31529	0.0142	0.46599	0.3304	0.23841	0.43572	0.39707	0.57813	0.22609	0.26268	0.74766	0.61202
1	23193618	G	T	S	Y	rs201426346	1	23520111	201	HTR1D	ENSG00000179546	c.602C>A	p.S201Y	c.602C>A	p.Ser201Tyr	c.602C>A	p.Ser201Tyr	0.91255	0.92824	0.90584	0.97372	0.8433	0.81001	0.92281	0.74371	0.84175	0.6895	0.91341	0.88355	NA	0.9528	NA	0.89793	0.56675	0.80004	0.89927	0.73397	0.90701	0.23517	0.97045	0.73646	0.69497	0.64971	0.85672	0.86732	0.90603	0.89314	0.74766	0.61202
1	23750961	C	T	T	M	rs2235541	1	24077451	145;145;119	ELOA	ENSG00000011007;ENSG00000011007;ENSG00000011007	c.434C>T;c.434C>T;c.356C>T	p.T145M;p.T145M;p.T119M	c.434C>T;c.434C>T;c.356C>T	p.Thr145Met;p.Thr145Met;p.Thr119Met	c.434C>T;c.434C>T;c.356C>T	p.Thr145Met;p.Thr145Met;p.Thr119Met	0.44358	0.50809	0.56581	0.39732	0.37271	0.26313	0.06538	0.07125	0.31576	0.0174	0.47728	0.00152	NA	0.37446	NA	NA	0.35531	0.20679	0.33336	0.00023	0.0602	0.01172	0.35462	0.33534	0.47088	0.46445	0.63793	0.60425	0.48751	0.50986	0.74766	0.73137
1	23751497	G	A	V	I	rs520713	1	24077987	324;324;298	ELOA	ENSG00000011007;ENSG00000011007;ENSG00000011007	c.970G>A;c.970G>A;c.892G>A	p.V324I;p.V324I;p.V298I	c.970G>A;c.970G>A;c.892G>A	p.Val324Ile;p.Val324Ile;p.Val298Ile	c.970G>A;c.970G>A;c.892G>A	p.Val324Ile;p.Val324Ile;p.Val298Ile	0.3261	0.26798	0.12183	0.01387	0.03853	0.08975	0.3584	0.07478	0.12661	0.01825	0.39349	0.01506	NA	0.35136	NA	0.03247	0.28725	0.06413	0.23664	0.00022	0.01686	0.0009	0.17735	0.03537	0.06504	0.08087	0.1388	0.20409	0.10126	0.10606	0.74766	0.82106
1	23751744	T	C	L	S	rs34394004	1	24078234	406;406;380	ELOA	ENSG00000011007;ENSG00000011007;ENSG00000011007	c.1217T>C;c.1217T>C;c.1139T>C	p.L406S;p.L406S;p.L380S	c.1217T>C;c.1217T>C;c.1139T>C	p.Leu406Ser;p.Leu406Ser;p.Leu380Ser	c.1217T>C;c.1217T>C;c.1139T>C	p.Leu406Ser;p.Leu406Ser;p.Leu380Ser	0.09572	0.03631	0.02946	0.01387	0.04401	0.08975	0.00777	0.06681	0.08653	0.00142	0.44386	0.00011	NA	0.01542	NA	NA	0.44336	0.02928	0.22461	1e-05	0.00588	5e-05	0.01195	0.00574	0.01548	0.03478	0.09214	0.07329	0.00552	0.00955	0.43971	0.73137
1	23848661	G	A	T	I	rs114490852	1	24175151	383	FUCA1	ENSG00000179163	c.1148C>T	p.T383I	c.1148C>T	p.Thr383Ile	c.1148C>T	p.Thr383Ile	0.5553	0.5664	0.07471	0.11217	0.08973	0.08975	0.64531	0.54728	0.82896	0.24385	0.47515	0.25958	NA	0.33598	NA	0.47542	0.36819	0.04544	0.85043	0.00173	0.13183	0.0287	0.08742	0.05816	0.21571	0.36978	0.26418	0.43602	0.17104	0.15207	0.14285	0.73137
1	23848682	C	T	R	Q	rs145603001	1	24175172	376	FUCA1	ENSG00000179163	c.1127G>A	p.R376Q	c.1127G>A	p.Arg376Gln	c.1127G>A	p.Arg376Gln	0.40573	0.53072	0.33667	0.27082	0.8433	0.58761	0.92451	0.53088	0.57762	0.76666	0.63141	0.54492	NA	0.61416	NA	0.62534	0.77283	0.22193	0.68388	0.21715	0.64824	0.16566	0.77361	0.36744	0.49081	0.76881	0.7276	0.72644	0.49257	0.47067	0.37915	0.61202
1	23854472	T	C	Q	R	rs13551	1	24180962	286	FUCA1	ENSG00000179163	c.857A>G	p.Q286R	c.857A>G	p.Gln286Arg	c.857A>G	p.Gln286Arg	0.42783	0.42976	0.07471	0.04355	0.07441	0.08975	0.09707	0.56281	0.14193	0.0016	0.23584	0.00011	NA	0.16698	NA	NA	0.36602	0.06012	0.22872	0.00044	0.11599	0.00062	0.42528	0.27091	0.22118	0.32146	0.15012	0.26276	0.14479	0.15431	0.14582	0.61202
1	23868283	G	A	R	W	rs2070955	1	24194773	2	FUCA1	ENSG00000179163	c.4C>T	p.R2W	c.4C>T	p.Arg2Trp	c.4C>T	p.Arg2Trp	0.91255	0.92824	0.12183	0.04355	0.0363	0.08975	0.11182	0.53516	0.11913	0.01068	0.19937	0.00011	NA	0.22919	NA	NA	0.73609	0.29101	0.32554	0.00033	0.09243	0.09435	0.16166	0.23234	0.28205	0.79641	0.05683	0.20976	0.06142	0.06626	0.98316	0.07067
1	24057383	T	C	K	R	rs59805085	1	24383873	325;1432	MYOM3	ENSG00000142661;ENSG00000142661	c.974A>G;c.4295A>G	p.K325R;p.K1432R	c.974A>G;c.4295A>G	p.Lys325Arg;p.Lys1432Arg	c.974A>G;c.4295A>G	p.Lys325Arg;p.Lys1432Arg	0.09896	0.1628	0.21781	0.18783	0.19061	0.18612	0.13296	0.55945	0.27669	0.02179	0.10269	0.00114	NA	0.07246	NA	NA	0.07932	0.06378	0.07126	0.00043	0.1026	0.0005	0.26116	0.2053	0.21711	0.04409	0.19457	0.41722	0.13354	0.17137	0.11064	0.25195
1	24062074	G	A	T	M	rs201982671	1	24388564	162;1269	MYOM3	ENSG00000142661;ENSG00000142661	c.485C>T;c.3806C>T	p.T162M;p.T1269M	c.485C>T;c.3806C>T	p.Thr162Met;p.Thr1269Met	c.485C>T;c.3806C>T	p.Thr162Met;p.Thr1269Met	0.49117	0.46862	0.45873	0.28749	0.31771	0.08975	0.22405	0.40218	0.3014	0.26233	0.09108	0.24871	NA	0.10108	NA	0.1744	0.13806	0.12956	0.05032	0.00255	0.11424	0.00421	0.44465	0.22284	0.1709	0.33015	0.52377	0.53202	0.25003	0.25905	0.18802	0.14033
1	24067074	G	A	R	W	rs144867345	1	24393564	1124	MYOM3	ENSG00000142661	c.3370C>T	p.R1124W	c.3370C>T	p.Arg1124Trp	c.3370C>T	p.Arg1124Trp	0.91255	0.83351	0.48154	0.25828	0.52346	0.19072	0.06538	0.5454	0.60188	0.26111	0.10108	0.13242	NA	0.43033	NA	0.29315	0.33892	0.16286	0.37838	0.01044	0.31489	0.14275	0.27564	0.49726	0.45058	0.53518	0.55342	0.70228	0.27235	0.29167	0.23846	0.14033
1	24068321	A	G	I	T	rs12145360	1	24394811	1066	MYOM3	ENSG00000142661	c.3197T>C	p.I1066T	c.3197T>C	p.Ile1066Thr	c.3197T>C	p.Ile1066Thr	0.15509	0.38596	0.17332	0.13708	0.3577	0.37695	0.19305	0.04267	0.49352	0.03069	0.46645	0.00011	NA	0.18648	NA	NA	0.14489	0.50335	0.28575	0.00024	0.07181	0.00186	0.29741	0.34391	0.41233	0.33496	0.68675	0.6997	0.33354	0.39255	0.29164	0.19182
1	24071146	A	G	F	L	rs16829083	1	24397636	1041	MYOM3	ENSG00000142661	c.3121T>C	p.F1041L	c.3121T>C	p.Phe1041Leu	c.3121T>C	p.Phe1041Leu	0.44694	0.1348	0.43786	0.49043	0.62929	0.43885	0.65404	0.04188	0.69118	0.41656	0.53777	0.01159	NA	0.38055	NA	0.24083	0.38224	0.66946	0.30187	0.00388	0.21612	0.05569	0.46084	0.8586	0.80812	0.89885	0.43112	0.7288	0.53334	0.58229	0.74766	0.45929
1	24074166	C	T	E	K	rs34121526	1	24400656	988	MYOM3	ENSG00000142661	c.2962G>A	p.E988K	c.2962G>A	p.Glu988Lys	c.2962G>A	p.Glu988Lys	0.41915	0.3204	0.36386	0.21741	0.55875	0.32477	0.6444	0.54149	0.63554	0.35514	0.58943	0.24797	NA	0.35566	NA	0.3838	0.12303	0.37396	0.28643	0.00621	0.27422	0.0289	0.60466	0.31662	0.46028	0.95491	0.43755	0.44398	0.53564	0.56488	0.21696	0.20929
1	24080045	G	A	P	S	rs35446243	1	24406535	853	MYOM3	ENSG00000142661	c.2557C>T	p.P853S	c.2557C>T	p.Pro853Ser	c.2557C>T	p.Pro853Ser	0.26629	0.09144	0.18885	0.16012	0.2018	0.08975	0.01295	0.52416	0.10833	0.01421	0.26038	0.00011	NA	0.07246	NA	NA	0.10086	0.06432	0.02156	0.00013	0.04067	0.00011	0.25296	0.12789	0.1248	0.15305	0.15859	0.29088	0.08123	0.11285	0.05269	0.19182
1	24080118	C	T	M	I	rs200353742	1	24406608	828	MYOM3	ENSG00000142661	c.2484G>A	p.M828I	c.2484G>A	p.Met828Ile	c.2484G>A	p.Met828Ile	0.15509	0.25591	0.02946	0.01387	0.06166	0.08975	0.00507	0.56281	0.16393	0.02179	0.38781	0.14943	NA	0.16698	NA	0.09552	0.10686	0.16994	0.03562	0.00041	0.03146	0.04079	0.00556	0.00017	0.00155	0.12514	0.01414	0.1367	0.00036	0.00036	0.74766	0.19182
1	24081413	C	T	R	Q	rs12082295	1	24407903	775	MYOM3	ENSG00000142661	c.2324G>A	p.R775Q	c.2324G>A	p.Arg775Gln	c.2324G>A	p.Arg775Gln	0.13654	0.19188	0.39417	0.36341	0.23933	0.18612	0.479	0.55439	0.33998	0.11769	0.01321	0.01542	NA	0.19911	NA	NA	0.24345	0.20639	0.06088	0.0041	0.26083	0.00285	0.52723	0.31744	0.29898	0.37461	0.29089	0.29847	0.30586	0.32852	0.10581	0.19182
1	24082701	C	T	G	R	rs4320729	1	24409191	662	MYOM3	ENSG00000142661	c.1984G>A	p.G662R	c.1984G>A	p.Gly662Arg	c.1984G>A	p.Gly662Arg	0.7849	0.69154	0.90584	0.86255	0.62929	0.47497	0.84723	0.61798	0.95765	0.36989	0.22116	0.00011	NA	0.59021	NA	NA	0.49143	0.61327	0.31457	0.02491	0.54974	0.02672	0.71446	0.75689	0.73737	0.98449	0.67939	0.75728	0.78178	0.75411	0.4222	0.19182
1	24090925	T	C	Q	R	rs6700245	1	24417415	435	MYOM3	ENSG00000142661	c.1304A>G	p.Q435R	c.1304A>G	p.Gln435Arg	c.1304A>G	p.Gln435Arg	0.11514	0.10572	0.09854	0.143	0.2133	0.23556	0.08473	0.56609	0.19933	0.03283	0.13736	0.00039	NA	0.23209	NA	NA	0.10686	0.21861	0.04174	0.00082	0.17374	0.02249	0.32075	0.36007	0.29734	0.37674	0.33667	0.34777	0.24787	0.30866	0.30984	0.06075
1	24090929	T	C	I	V	rs147902167	1	24417419	434	MYOM3	ENSG00000142661	c.1300A>G	p.I434V	c.1300A>G	p.Ile434Val	c.1300A>G	p.Ile434Val	0.00964	0.01155	0.11197	0.1814	0.37053	0.25473	0.02545	0.53731	0.03041	0.01658	0.27881	0.16073	NA	0.27069	NA	NA	0.08559	0.16067	0.03473	0.0033	0.19094	0.00248	0.4262	0.21375	0.18999	0.076	0.26358	0.21444	0.20622	0.27835	0.31802	0.06075
1	24094897	G	A	S	L	rs74061490	1	24421387	295	MYOM3	ENSG00000142661	c.884C>T	p.S295L	c.884C>T	p.Ser295Leu	c.884C>T	p.Ser295Leu	0.47745	0.64786	0.52277	0.42747	0.25362	0.08975	0.60977	0.68616	0.43906	0.52651	0.07781	0.03183	NA	0.26002	NA	0.41498	0.29829	0.34349	0.11127	0.01467	0.41021	0.01854	0.7299	0.5999	0.46712	0.84615	0.32876	0.47392	0.48012	0.47677	0.51787	0.34471
1	24094984	G	A	T	M	rs6678540	1	24421474	266	MYOM3	ENSG00000142661	c.797C>T	p.T266M	c.797C>T	p.Thr266Met	c.797C>T	p.Thr266Met	0.17296	0.12704	0.09854	0.01387	0.18862	0.08975	0.11182	0.5509	0.0128	0.01658	0.45716	0.00011	NA	0.1502	NA	NA	0.10031	0.19402	0.048	0.00051	0.12925	0.00017	0.0283	0.21122	0.24851	0.22655	0.00468	0.07689	0.08757	0.14062	0.38135	0.39536
1	24095460	C	G	D	H	rs4319261	1	24421950	258	MYOM3	ENSG00000142661	c.772G>C	p.D258H	c.772G>C	p.Asp258His	c.772G>C	p.Asp258His	0.10345	0.10317	0.77913	0.61749	0.32753	0.41507	0.46772	0.57575	0.11913	0.17828	0.47717	0.00011	NA	0.28106	NA	NA	0.16441	0.55658	0.04761	0.02232	0.53977	0.00421	0.65538	0.58331	0.66439	0.01686	0.5294	0.7155	0.53273	0.60214	0.74766	0.39536
1	24099759	G	A	R	W	rs116377849	1	24426249	193	MYOM3	ENSG00000142661	c.577C>T	p.R193W	c.577C>T	p.Arg193Trp	c.577C>T	p.Arg193Trp	0.3982	0.52389	0.68779	0.5587	0.25736	0.08975	0.57729	0.67874	0.53096	0.53708	0.52182	0.19919	NA	0.47558	NA	0.30157	0.42661	0.21145	0.22303	0.0096	0.3442	0.00909	0.75346	0.39224	0.29406	0.6482	0.10052	0.36446	0.24659	0.18534	0.3685	0.19182
1	24106049	T	A	E	V	rs149105212	1	24432539	144	MYOM3	ENSG00000142661	c.431A>T	p.E144V	c.431A>T	p.Glu144Val	c.431A>T	p.Glu144Val	0.42199	0.39954	0.68779	0.60758	0.52346	0.35989	0.06538	0.56446	0.56945	0.80473	0.61316	0.41604	NA	0.58135	NA	0.35632	0.39117	0.34714	0.10501	0.09275	0.57237	0.02792	0.39447	0.71529	0.65918	0.41298	0.4663	0.74448	0.49502	0.51667	0.74766	0.22868
1	24108047	G	T	A	E	rs190949233	1	24434537	63	MYOM3	ENSG00000142661	c.188C>A	p.A63E	c.188C>A	p.Ala63Glu	c.188C>A	p.Ala63Glu	0.15665	0.09555	0.07471	0.1009	0.05482	0.08975	0.06538	0.53516	0.20576	0.38643	0.10409	0.18783	NA	0.0179	NA	0.0136	0.11924	0.26206	0.06685	0.00142	0.10454	0.00012	0.15283	0.05882	0.02083	0.03456	0.09614	0.18644	0.01654	0.02053	0.74766	0.21443
1	24121226	G	C	P	R	rs185017476	1	24447716	435	IL22RA1	ENSG00000142677	c.1304C>G	p.P435R	c.1304C>G	p.Pro435Arg	c.1304C>G	p.Pro435Arg	0.45393	0.36365	0.12183	0.1646	0.00745	0.08975	0.11182	0.08014	0.17624	0.06322	0.36755	0.03183	NA	0.02325	NA	0.1206	0.13954	0.0059	0.20781	0.00074	0.06335	0.00018	0.19565	0.16125	0.15768	0.18245	0.08786	0.18607	0.0667	0.0742	0.42865	0.28877
1	24128186	C	A	A	S	rs34379702	1	24454676	209	IL22RA1	ENSG00000142677	c.625G>T	p.A209S	c.625G>T	p.Ala209Ser	c.625G>T	p.Ala209Ser	0.00964	0.07059	0.02946	0.01387	0.06333	0.08975	0.00092	0.06681	0.01595	0.01498	0.33175	0.00864	NA	0.14336	NA	0.12655	0.11446	0.21993	0.13584	0.00016	0.01169	0.00044	0.01479	0.03885	0.03434	0.05497	0.0164	0.02051	0.02874	0.04637	0.35614	0.3997
1	24128198	C	T	V	I	rs16829204	1	24454688	205	IL22RA1	ENSG00000142677	c.613G>A	p.V205I	c.613G>A	p.Val205Ile	c.613G>A	p.Val205Ile	0.13699	0.08535	0.02946	0.1009	0.10499	0.08975	0.39105	0.08721	0.14782	0.00339	0.48084	0.00011	NA	0.00273	NA	NA	0.10595	0.14156	0.1806	4e-05	0.01481	0.00021	0.11073	0.04645	0.02202	0.09702	0.0604	0.06178	0.03213	0.03953	0.34405	0.3997
1	24134231	C	A	V	F	rs147757191	1	24460721	171	IL22RA1	ENSG00000142677	c.511G>T	p.V171F	c.511G>T	p.Val171Phe	c.511G>T	p.Val171Phe	0.32141	0.69154	0.56202	0.51727	0.26331	0.20516	0.60977	0.42122	0.49846	0.51494	0.25497	0.27295	NA	0.23209	NA	0.31143	0.42262	0.23384	0.35327	0.00231	0.14951	0.05054	0.35772	0.22804	0.28028	0.3654	0.10204	0.17668	0.19081	0.16287	0.24427	0.30671
1	24134354	A	G	S	P	rs34900099	1	24460844	130	IL22RA1	ENSG00000142677	c.388T>C	p.S130P	c.388T>C	p.Ser130Pro	c.388T>C	p.Ser130Pro	0.00964	0.01155	0.02946	0.01387	0.40932	0.20412	0.00083	0.44461	0.00335	0.11054	0.2094	0.00676	NA	0.29117	NA	0.19973	0.16047	0.41352	0.10832	0.00042	0.04647	0.00024	0.02286	0.33534	0.22024	0.00418	0.03467	0.07625	0.11479	0.18482	0.43792	0.30671
1	24169560	G	A	A	V	rs115773768	1	24496050	75;75;75;75	IFNLR1	ENSG00000185436;ENSG00000185436;ENSG00000185436;ENSG00000185436	c.224C>T;c.224C>T;c.224C>T;c.224C>T	p.A75V;p.A75V;p.A75V;p.A75V	c.224C>T;c.224C>T;c.224C>T;c.224C>T	p.Ala75Val;p.Ala75Val;p.Ala75Val;p.Ala75Val	c.224C>T;c.224C>T;c.224C>T;c.224C>T	p.Ala75Val;p.Ala75Val;p.Ala75Val;p.Ala75Val	0.17761	0.30729	0.60036	0.2927	0.05595	0.08975	0.66415	0.73311	0.48687	0.36884	0.48145	0.4261	NA	0.45696	NA	0.75379	0.27129	0.06483	0.62848	0.00727	0.27642	0.00169	0.23084	0.14636	0.1554	0.21565	0.07305	0.08184	0.24615	0.2203	0.0654	0.61202
1	24331573	C	G	D	E	rs2486668	1	24658063	55;55;9;9;60	GRHL3	ENSG00000158055;ENSG00000158055;ENSG00000158055;ENSG00000158055;ENSG00000158055	c.165C>G;c.165C>G;c.27C>G;.;c.180C>G	p.D55E;p.D55E;p.D9E;.;p.D60E	c.165C>G;c.165C>G;c.27C>G;c.27C>G;c.180C>G	p.Asp55Glu;p.Asp55Glu;p.Asp9Glu;p.Asp9Glu;p.Asp60Glu	c.165C>G;c.165C>G;c.27C>G;c.27C>G;c.180C>G	p.Asp55Glu;p.Asp55Glu;p.Asp9Glu;p.Asp9Glu;p.Asp60Glu	0.23997	0.42086	0.11197	0.14941	0.53742	0.81001	0.39105	0.52187	0.68999	0.12055	0.07137	0.00039	NA	0.21739	NA	NA	0.36092	0.63988	0.67141	0.00075	0.16416	0.00193	0.49388	0.22874	0.2741	0.67687	0.55383	0.42641	0.28333	0.31411	0.36814	0.37627
1	24336694	T	C	V	A	rs34637004	1	24663184	160;160;114;165	GRHL3	ENSG00000158055;ENSG00000158055;ENSG00000158055;ENSG00000158055	c.479T>C;c.479T>C;c.341T>C;c.494T>C	p.V160A;p.V160A;p.V114A;p.V165A	c.479T>C;c.479T>C;c.341T>C;c.494T>C	p.Val160Ala;p.Val160Ala;p.Val114Ala;p.Val165Ala	c.479T>C;c.479T>C;c.341T>C;c.494T>C	p.Val160Ala;p.Val160Ala;p.Val114Ala;p.Val165Ala	0.0757	0.10572	0.02946	0.01387	0.17987	0.20152	0.0242	0.09075	0.02263	0.2287	0.41632	0.00738	NA	0.11889	NA	NA	0.43807	0.31018	0.33746	0.00021	0.01973	0.00052	0.19537	0.21867	0.24851	0.13807	0.31805	0.16041	0.23786	0.30304	0.4222	0.32782
1	24337749	C	G	A	G	rs34593559	1	24664239	267;267;221;272	GRHL3	ENSG00000158055;ENSG00000158055;ENSG00000158055;ENSG00000158055	c.800C>G;c.800C>G;c.662C>G;c.815C>G	p.A267G;p.A267G;p.A221G;p.A272G	c.800C>G;c.800C>G;c.662C>G;c.815C>G	p.Ala267Gly;p.Ala267Gly;p.Ala221Gly;p.Ala272Gly	c.800C>G;c.800C>G;c.662C>G;c.815C>G	p.Ala267Gly;p.Ala267Gly;p.Ala221Gly;p.Ala272Gly	0.00964	0.02624	0.02946	0.06944	0.51296	0.21047	0.00668	0.18724	0.00961	0.11197	0.36904	0.01435	NA	0.14679	NA	0.03247	0.38245	0.27964	0.375	0.00096	0.08378	0.0011	0.39993	0.23022	0.26823	0.03158	0.24622	0.2322	0.22993	0.31229	0.40981	0.48532
1	24342967	C	T	T	M	rs41268753	1	24669457	454;454;408;459	GRHL3	ENSG00000158055;ENSG00000158055;ENSG00000158055;ENSG00000158055	c.1361C>T;c.1361C>T;c.1223C>T;c.1376C>T	p.T454M;p.T454M;p.T408M;p.T459M	c.1361C>T;c.1361C>T;c.1223C>T;c.1376C>T	p.Thr454Met;p.Thr454Met;p.Thr408Met;p.Thr459Met	c.1361C>T;c.1361C>T;c.1223C>T;c.1376C>T	p.Thr454Met;p.Thr454Met;p.Thr408Met;p.Thr459Met	0.68238	0.62352	0.77913	0.62516	0.62929	0.58761	0.76211	0.11407	0.64826	0.38232	0.0022	0.10058	NA	0.4604	NA	NA	0.78337	0.36008	0.91513	0.00778	0.30365	0.00122	0.94093	0.60035	0.64875	0.95733	0.61392	0.61762	0.6716	0.67417	0.74766	0.48532
1	24344907	C	T	S	L	rs114518869	1	24671397	477;477;431;482	GRHL3	ENSG00000158055;ENSG00000158055;ENSG00000158055;ENSG00000158055	c.1430C>T;c.1430C>T;c.1292C>T;c.1445C>T	p.S477L;p.S477L;p.S431L;p.S482L	c.1430C>T;c.1430C>T;c.1292C>T;c.1445C>T	p.Ser477Leu;p.Ser477Leu;p.Ser431Leu;p.Ser482Leu	c.1430C>T;c.1430C>T;c.1292C>T;c.1445C>T	p.Ser477Leu;p.Ser477Leu;p.Ser431Leu;p.Ser482Leu	0.12265	0.1856	0.09854	0.06944	0.06335	0.29423	0.16971	0.10008	0.41239	0.37509	0.18575	0.02558	NA	0.27069	NA	0.03247	0.36836	0.2848	0.55845	0.00134	0.10415	0.00187	0.33111	0.18878	0.28146	0.11838	0.23166	0.26509	0.09619	0.13378	0.36814	0.28877
1	24344916	C	A	P	H	rs142369311	1	24671406	480;480;434;485	GRHL3	ENSG00000158055;ENSG00000158055;ENSG00000158055;ENSG00000158055	c.1439C>A;c.1439C>A;c.1301C>A;c.1454C>A	p.P480H;p.P480H;p.P434H;p.P485H	c.1439C>A;c.1439C>A;c.1301C>A;c.1454C>A	p.Pro480His;p.Pro480His;p.Pro434His;p.Pro485His	c.1439C>A;c.1439C>A;c.1301C>A;c.1454C>A	p.Pro480His;p.Pro480His;p.Pro434His;p.Pro485His	0.21224	0.09175	0.02946	0.04355	0.03825	0.27681	0.59049	0.0945	0.06868	0.09349	0.38839	0.03448	NA	0.19284	NA	0.03247	0.42516	0.0974	0.37808	0.00051	0.04491	0.00101	0.18179	0.0931	0.21402	0.10892	0.10445	0.04734	0.12284	0.1577	0.2305	0.28877
1	24344928	A	G	N	S	rs116396279	1	24671418	484;484;438;489	GRHL3	ENSG00000158055;ENSG00000158055;ENSG00000158055;ENSG00000158055	c.1451A>G;c.1451A>G;c.1313A>G;c.1466A>G	p.N484S;p.N484S;p.N438S;p.N489S	c.1451A>G;c.1451A>G;c.1313A>G;c.1466A>G	p.Asn484Ser;p.Asn484Ser;p.Asn438Ser;p.Asn489Ser	c.1451A>G;c.1451A>G;c.1313A>G;c.1466A>G	p.Asn484Ser;p.Asn484Ser;p.Asn438Ser;p.Asn489Ser	0.10694	0.05602	0.07471	0.06944	0.12686	0.33545	0.26193	0.08986	0.07444	0.26233	0.47814	0.00408	NA	0.05495	NA	NA	0.31571	0.22767	0.43901	0.00019	0.018	0.00011	0.34027	0.10182	0.13146	0.15354	0.30069	0.22364	0.0794	0.13555	0.23086	0.20929
1	24514392	A	G	K	R	rs143770846	1	24840882	7;7;7;7;7;7;7;7	RCAN3	ENSG00000117602;ENSG00000117602;ENSG00000117602;ENSG00000117602;ENSG00000117602;ENSG00000117602;ENSG00000117602;ENSG00000117602	c.20A>G;c.20A>G;c.20A>G;c.20A>G;c.20A>G;c.20A>G;c.20A>G;c.20A>G	p.K7R;p.K7R;p.K7R;p.K7R;p.K7R;p.K7R;p.K7R;p.K7R	c.20A>G;c.20A>G;c.20A>G;c.20A>G;c.20A>G;c.20A>G;c.20A>G;c.20A>G	p.Lys7Arg;p.Lys7Arg;p.Lys7Arg;p.Lys7Arg;p.Lys7Arg;p.Lys7Arg;p.Lys7Arg;p.Lys7Arg	c.20A>G;c.20A>G;c.20A>G;c.20A>G;c.20A>G;c.20A>G;c.20A>G;c.20A>G	p.Lys7Arg;p.Lys7Arg;p.Lys7Arg;p.Lys7Arg;p.Lys7Arg;p.Lys7Arg;p.Lys7Arg;p.Lys7Arg	0.59928	0.44501	0.39119	0.35248	0.55875	0.43877	0.24501	0.55775	0.31778	0.2338	0.24819	0.28478	NA	0.1502	NA	0.536	0.21946	0.56808	0.14314	0.00528	0.23189	0.01147	0.4318	0.39767	0.40072	0.94902	0.69031	0.48623	0.43718	0.5051	0.27857	0.44296
1	24535258	C	A	T	N	rs16829813	1	24861748	111;236;178;111;236;226;236;178	RCAN3	ENSG00000117602;ENSG00000117602;ENSG00000117602;ENSG00000117602;ENSG00000117602;ENSG00000117602;ENSG00000117602;ENSG00000117602	c.332C>A;c.707C>A;c.533C>A;c.332C>A;c.707C>A;c.677C>A;c.707C>A;c.533C>A	p.T111N;p.T236N;p.T178N;p.T111N;p.T236N;p.T226N;p.T236N;p.T178N	c.332C>A;c.707C>A;c.533C>A;c.332C>A;c.707C>A;c.677C>A;c.707C>A;c.533C>A	p.Thr111Asn;p.Thr236Asn;p.Thr178Asn;p.Thr111Asn;p.Thr236Asn;p.Thr226Asn;p.Thr236Asn;p.Thr178Asn	c.332C>A;c.707C>A;c.533C>A;c.332C>A;c.707C>A;c.677C>A;c.707C>A;c.533C>A	p.Thr111Asn;p.Thr236Asn;p.Thr178Asn;p.Thr111Asn;p.Thr236Asn;p.Thr226Asn;p.Thr236Asn;p.Thr178Asn	0.19782	0.36233	0.02946	0.04355	0.10587	0.37204	0.37844	0.43279	0.15782	0.11197	0.02016	0.01365	NA	0.23497	NA	0.2612	0.29581	0.16619	0.11141	0.00095	0.10896	0.00292	0.27634	0.22394	0.19258	0.18362	0.29655	0.26914	0.15418	0.17155	0.74766	0.5555
1	24662668	T	A	S	T	rs41268775	1	24989159	498;493;497;457	SRRM1	ENSG00000133226;ENSG00000133226;ENSG00000133226;ENSG00000133226	c.1492T>A;c.1477T>A;c.1489T>A;.	p.S498T;p.S493T;p.S497T;.	c.1492T>A;c.1477T>A;c.1489T>A;c.1369T>A	p.Ser498Thr;p.Ser493Thr;p.Ser497Thr;p.Ser457Thr	c.1492T>A;c.1477T>A;c.1489T>A;c.1369T>A	p.Ser498Thr;p.Ser493Thr;p.Ser497Thr;p.Ser457Thr	0.91255	0.53426	0.54666	0.63802	0.62929	0.81001	0.45442	0.59851	0.33598	0.49511	0.74932	0.72315	NA	0.36411	NA	0.65314	0.35513	0.65176	0.23306	0.08455	0.54285	0.02505	0.6621	0.71988	0.74126	0.72075	0.68621	0.73722	0.79934	0.82065	0.74766	0.73137
1	25228172	C	T	A	T	rs34639798	1	25554663	108;66	SYF2	ENSG00000117614;ENSG00000117614	c.322G>A;c.196G>A	p.A108T;p.A66T	c.322G>A;c.196G>A	p.Ala108Thr;p.Ala66Thr	c.322G>A;c.196G>A	p.Ala108Thr;p.Ala66Thr	0.33753	0.47097	0.44148	0.44683	0.8433	0.81001	0.82355	0.49068	0.59059	0.83167	0.50052	0.29419	NA	0.43215	NA	0.31322	0.53222	0.71247	0.40655	0.01755	0.39858	0.02834	0.82717	0.58232	0.59647	0.94366	0.5095	0.6279	0.68665	0.69923	0.74766	0.87903
1	25228228	G	A	A	V	rs35324907	1	25554719	89;47	SYF2	ENSG00000117614;ENSG00000117614	c.266C>T;c.140C>T	p.A89V;p.A47V	c.266C>T;c.140C>T	p.Ala89Val;p.Ala47Val	c.266C>T;c.140C>T	p.Ala89Val;p.Ala47Val	0.23721	0.29249	0.21998	0.17743	0.8433	0.81001	0.54099	0.47477	0.45769	0.47022	0.1496	0.24055	NA	0.20834	NA	NA	0.25727	0.58205	0.09835	0.00796	0.30151	0.01017	0.68297	0.40555	0.4444	0.53116	0.65172	0.71813	0.4795	0.53592	0.74766	0.87903
1	25272555	C	G	S	C	rs144969459	1	25599046	3;3;3;3;3;3;3;3;3	RHD	ENSG00000187010;ENSG00000187010;ENSG00000187010;ENSG00000187010;ENSG00000187010;ENSG00000187010;ENSG00000187010;ENSG00000187010;ENSG00000187010	c.8C>G;.;c.8C>G;c.8C>G;c.8C>G;c.8C>G;c.8C>G;c.8C>G;c.8C>G	p.S3C;.;p.S3C;p.S3C;p.S3C;p.S3C;p.S3C;p.S3C;p.S3C	c.8C>G;.;c.8C>G;c.8C>G;c.8C>G;c.8C>G;c.8C>G;c.8C>G;c.8C>G	p.Ser3Cys;.;p.Ser3Cys;p.Ser3Cys;p.Ser3Cys;p.Ser3Cys;p.Ser3Cys;p.Ser3Cys;p.Ser3Cys	c.8C>G;c.8C>G;c.8C>G;c.8C>G;c.8C>G;c.8C>G;c.8C>G;c.8C>G;c.8C>G	p.Ser3Cys;p.Ser3Cys;p.Ser3Cys;p.Ser3Cys;p.Ser3Cys;p.Ser3Cys;p.Ser3Cys;p.Ser3Cys;p.Ser3Cys	0.5748	0.62352	0.90584	0.8317	0.62929	0.28461	0.73725	0.2765	0.67589	0.55713	0.42426	0.47129	NA	0.26805	NA	0.25597	0.99048	0.46656	0.36916	0.01359	0.31236	0.07878	0.3594	0.68326	0.57381	0.45633	0.32466	0.30818	0.48092	0.37682	0.43971	0.14033
1	25284610	G	T	L	F	rs199509194	1	25611101	62;62;62;62;62;62;62;62;62	RHD	ENSG00000187010;ENSG00000187010;ENSG00000187010;ENSG00000187010;ENSG00000187010;ENSG00000187010;ENSG00000187010;ENSG00000187010;ENSG00000187010	c.186G>T;.;c.186G>T;c.186G>T;c.186G>T;c.186G>T;c.186G>T;c.186G>T;c.186G>T	p.L62F;.;p.L62F;p.L62F;p.L62F;p.L62F;p.L62F;p.L62F;p.L62F	c.186G>T;.;c.186G>T;c.186G>T;c.186G>T;c.186G>T;c.186G>T;c.186G>T;c.186G>T	p.Leu62Phe;.;p.Leu62Phe;p.Leu62Phe;p.Leu62Phe;p.Leu62Phe;p.Leu62Phe;p.Leu62Phe;p.Leu62Phe	c.186G>T;c.186G>T;c.186G>T;c.186G>T;c.186G>T;c.186G>T;c.186G>T;c.186G>T;c.186G>T	p.Leu62Phe;p.Leu62Phe;p.Leu62Phe;p.Leu62Phe;p.Leu62Phe;p.Leu62Phe;p.Leu62Phe;p.Leu62Phe;p.Leu62Phe	0.00964	0.01155	0.12183	0.1814	0.2579	0.21245	0.02545	0.26152	0.01736	0.25006	0.03359	0.00011	NA	0.18007	NA	0.04727	0.10761	0.1775	0.13623	0.00037	0.02618	0.0001	0.28201	0.01437	0.00399	0.03621	0.2175	0.18033	0.0072	0.01009	0.33533	0.33459
1	25290715	C	T	A	V	rs113982491	1	25617206	137;137;137;137;137;137;137;137;137	RHD	ENSG00000187010;ENSG00000187010;ENSG00000187010;ENSG00000187010;ENSG00000187010;ENSG00000187010;ENSG00000187010;ENSG00000187010;ENSG00000187010	c.410C>T;.;c.410C>T;c.410C>T;c.410C>T;c.410C>T;c.410C>T;c.410C>T;c.410C>T	p.A137V;.;p.A137V;p.A137V;p.A137V;p.A137V;p.A137V;p.A137V;p.A137V	c.410C>T;.;c.410C>T;c.410C>T;c.410C>T;c.410C>T;c.410C>T;c.410C>T;c.410C>T	p.Ala137Val;.;p.Ala137Val;p.Ala137Val;p.Ala137Val;p.Ala137Val;p.Ala137Val;p.Ala137Val;p.Ala137Val	c.410C>T;c.410C>T;c.410C>T;c.410C>T;c.410C>T;c.410C>T;c.410C>T;c.410C>T;c.410C>T	p.Ala137Val;p.Ala137Val;p.Ala137Val;p.Ala137Val;p.Ala137Val;p.Ala137Val;p.Ala137Val;p.Ala137Val;p.Ala137Val	0.00964	0.01155	0.09854	0.04355	0.2697	0.08975	0.00589	0.20808	0.00371	0.12627	0.35458	0.00348	NA	0.05495	NA	0.22054	0.09633	0.11735	0.0128	0.00174	0.02221	0.00021	0.18074	0.095	0.03959	0.09529	0.04091	0.08905	0.00469	0.01205	0.0686	0.25195
1	25301061	C	G	T	R	rs1053355	1	25627552	201;201;201;201;201;201;201;201;201	RHD	ENSG00000187010;ENSG00000187010;ENSG00000187010;ENSG00000187010;ENSG00000187010;ENSG00000187010;ENSG00000187010;ENSG00000187010;ENSG00000187010	c.602C>G;.;c.602C>G;c.602C>G;c.602C>G;c.602C>G;c.602C>G;c.602C>G;c.602C>G	p.T201R;.;p.T201R;p.T201R;p.T201R;p.T201R;p.T201R;p.T201R;p.T201R	c.602C>G;.;c.602C>G;c.602C>G;c.602C>G;c.602C>G;c.602C>G;c.602C>G;c.602C>G	p.Thr201Arg;.;p.Thr201Arg;p.Thr201Arg;p.Thr201Arg;p.Thr201Arg;p.Thr201Arg;p.Thr201Arg;p.Thr201Arg	c.602C>G;c.602C>G;c.602C>G;c.602C>G;c.602C>G;c.602C>G;c.602C>G;c.602C>G;c.602C>G	p.Thr201Arg;p.Thr201Arg;p.Thr201Arg;p.Thr201Arg;p.Thr201Arg;p.Thr201Arg;p.Thr201Arg;p.Thr201Arg;p.Thr201Arg	0.24857	0.35205	0.09854	0.087	0.05391	0.08975	0.15989	0.23283	0.3259	0.22486	0.21886	0.00832	NA	0.02051	NA	0.0136	0.11135	0.09145	0.13319	0.00039	0.0286	0.00038	0.25655	0.00533	0.00553	0.07142	0.02895	0.1916	0.00328	0.00259	0.31876	0.25195
1	25301539	G	C	M	I	rs141540728	1	25628030	218;218;218;218;218;218;218;218;218	RHD	ENSG00000187010;ENSG00000187010;ENSG00000187010;ENSG00000187010;ENSG00000187010;ENSG00000187010;ENSG00000187010;ENSG00000187010;ENSG00000187010	c.654G>C;.;c.654G>C;c.654G>C;c.654G>C;c.654G>C;c.654G>C;c.654G>C;c.654G>C	p.M218I;.;p.M218I;p.M218I;p.M218I;p.M218I;p.M218I;p.M218I;p.M218I	c.654G>C;.;c.654G>C;c.654G>C;c.654G>C;c.654G>C;c.654G>C;c.654G>C;c.654G>C	p.Met218Ile;.;p.Met218Ile;p.Met218Ile;p.Met218Ile;p.Met218Ile;p.Met218Ile;p.Met218Ile;p.Met218Ile	c.654G>C;c.654G>C;c.654G>C;c.654G>C;c.654G>C;c.654G>C;c.654G>C;c.654G>C;c.654G>C	p.Met218Ile;p.Met218Ile;p.Met218Ile;p.Met218Ile;p.Met218Ile;p.Met218Ile;p.Met218Ile;p.Met218Ile;p.Met218Ile	0.13925	0.2521	0.13644	0.19966	0.38439	0.27263	0.13537	0.20959	0.34397	0.25867	0.27943	0.02399	NA	0.19911	NA	0.14543	0.11348	0.25451	0.0306	0.00512	0.05628	0.00041	0.27736	0.02393	0.01453	0.1245	0.08836	0.17471	0.02986	0.02768	0.28069	0.25195
1	25301552	T	G	F	V	rs1053356	1	25628043	223;223;223;223;223;223;223;223;223	RHD	ENSG00000187010;ENSG00000187010;ENSG00000187010;ENSG00000187010;ENSG00000187010;ENSG00000187010;ENSG00000187010;ENSG00000187010;ENSG00000187010	c.667T>G;.;c.667T>G;c.667T>G;c.667T>G;c.667T>G;c.667T>G;c.667T>G;c.667T>G	p.F223V;.;p.F223V;p.F223V;p.F223V;p.F223V;p.F223V;p.F223V;p.F223V	c.667T>G;.;c.667T>G;c.667T>G;c.667T>G;c.667T>G;c.667T>G;c.667T>G;c.667T>G	p.Phe223Val;.;p.Phe223Val;p.Phe223Val;p.Phe223Val;p.Phe223Val;p.Phe223Val;p.Phe223Val;p.Phe223Val	c.667T>G;c.667T>G;c.667T>G;c.667T>G;c.667T>G;c.667T>G;c.667T>G;c.667T>G;c.667T>G	p.Phe223Val;p.Phe223Val;p.Phe223Val;p.Phe223Val;p.Phe223Val;p.Phe223Val;p.Phe223Val;p.Phe223Val;p.Phe223Val	0.38185	0.52389	0.59044	0.5693	0.62929	0.53665	0.80766	0.60734	0.82764	0.75192	0.40327	0.02478	NA	0.60362	NA	NA	0.18198	0.56317	0.45363	0.0933	0.56117	0.09442	0.24114	0.40417	0.28941	0.33266	0.37417	0.57707	0.30865	0.29731	0.08818	0.28877
1	25301559	C	T	S	F	rs148014996	1	25628050	225;225;225;225;225;225;225;225;225	RHD	ENSG00000187010;ENSG00000187010;ENSG00000187010;ENSG00000187010;ENSG00000187010;ENSG00000187010;ENSG00000187010;ENSG00000187010;ENSG00000187010	c.674C>T;.;c.674C>T;c.674C>T;c.674C>T;c.674C>T;c.674C>T;c.674C>T;c.674C>T	p.S225F;.;p.S225F;p.S225F;p.S225F;p.S225F;p.S225F;p.S225F;p.S225F	c.674C>T;.;c.674C>T;c.674C>T;c.674C>T;c.674C>T;c.674C>T;c.674C>T;c.674C>T	p.Ser225Phe;.;p.Ser225Phe;p.Ser225Phe;p.Ser225Phe;p.Ser225Phe;p.Ser225Phe;p.Ser225Phe;p.Ser225Phe	c.674C>T;c.674C>T;c.674C>T;c.674C>T;c.674C>T;c.674C>T;c.674C>T;c.674C>T;c.674C>T	p.Ser225Phe;p.Ser225Phe;p.Ser225Phe;p.Ser225Phe;p.Ser225Phe;p.Ser225Phe;p.Ser225Phe;p.Ser225Phe;p.Ser225Phe	0.72154	0.7415	0.90584	0.88582	0.8433	0.81001	0.92865	0.37405	0.85397	0.86833	0.60633	0.26385	NA	0.70752	NA	0.71904	0.44012	0.42162	0.5409	0.2092	0.48875	0.05892	0.36642	0.60091	0.51639	0.84931	0.43333	0.69295	0.6746	0.58898	0.19851	0.28877
1	25303355	G	A	V	M	rs139704879	1	25629846	279;279;279;279;279;279;279;279;279	RHD	ENSG00000187010;ENSG00000187010;ENSG00000187010;ENSG00000187010;ENSG00000187010;ENSG00000187010;ENSG00000187010;ENSG00000187010;ENSG00000187010	c.835G>A;.;c.835G>A;c.835G>A;c.835G>A;c.835G>A;c.835G>A;c.835G>A;c.835G>A	p.V279M;.;p.V279M;p.V279M;p.V279M;p.V279M;p.V279M;p.V279M;p.V279M	c.835G>A;.;c.835G>A;c.835G>A;c.835G>A;c.835G>A;c.835G>A;c.835G>A;c.835G>A	p.Val279Met;.;p.Val279Met;p.Val279Met;p.Val279Met;p.Val279Met;p.Val279Met;p.Val279Met;p.Val279Met	c.835G>A;c.835G>A;c.835G>A;c.835G>A;c.835G>A;c.835G>A;c.835G>A;c.835G>A;c.835G>A	p.Val279Met;p.Val279Met;p.Val279Met;p.Val279Met;p.Val279Met;p.Val279Met;p.Val279Met;p.Val279Met;p.Val279Met	0.68238	0.83351	0.90584	0.88582	0.8433	0.58761	0.93411	0.51714	0.58407	0.77039	0.70231	0.49748	NA	0.75074	NA	0.36505	0.46432	0.38887	0.57708	0.50652	0.49997	0.09689	0.53201	0.60136	0.45248	0.86693	0.55814	0.61372	0.70342	0.594	0.08559	0.37627
1	25306704	G	C	D	H	rs41307826	1	25633195	350;350;350;350;350;350	RHD	ENSG00000187010;ENSG00000187010;ENSG00000187010;ENSG00000187010;ENSG00000187010;ENSG00000187010	c.1048G>C;c.1048G>C;c.1048G>C;c.1048G>C;c.1048G>C;c.1048G>C	p.D350H;p.D350H;p.D350H;p.D350H;p.D350H;p.D350H	c.1048G>C;c.1048G>C;c.1048G>C;c.1048G>C;c.1048G>C;c.1048G>C	p.Asp350His;p.Asp350His;p.Asp350His;p.Asp350His;p.Asp350His;p.Asp350His	c.1048G>C;c.1048G>C;c.1048G>C;c.1048G>C;c.1048G>C;c.1048G>C	p.Asp350His;p.Asp350His;p.Asp350His;p.Asp350His;p.Asp350His;p.Asp350His	0.1943	0.3533	0.02946	0.06944	0.00721	0.08975	0.0333	0.23283	0.04161	0.17002	0.13413	0.01365	NA	0.01542	NA	0.1206	0.11512	0.011	0.01158	0.03394	0.02606	0.00016	0.26051	0.00604	0.05391	0.01447	0.0034	0.03434	0.0029	0.00393	0.03989	0.37627
1	25783745	G	A	V	M	rs79507311	1	26110236	617;437;388	MAN1C1	ENSG00000117643;ENSG00000117643;ENSG00000117643	c.1849G>A;c.1309G>A;c.1162G>A	p.V617M;p.V437M;p.V388M	c.1849G>A;c.1309G>A;c.1162G>A	p.Val617Met;p.Val437Met;p.Val388Met	c.1849G>A;c.1309G>A;c.1162G>A	p.Val617Met;p.Val437Met;p.Val388Met	0.7849	0.51112	0.77913	0.77976	0.34318	0.28482	0.75868	0.73205	0.50666	0.33469	0.73649	0.73121	NA	0.72474	NA	NA	0.8102	0.25135	0.83994	0.0369	0.45853	0.00411	0.68205	0.59856	0.48684	0.88728	0.32008	0.49549	0.5335	0.4361	0.43304	0.37627
1	25805147	A	G	T	A	rs35019869	1	26131638	103;137;103	SELENON	ENSG00000162430;ENSG00000162430;ENSG00000162430	.;.;.	.;.;.	c.307A>G;c.409A>G;c.307A>G	p.Thr103Ala;p.Thr137Ala;p.Thr103Ala	c.307A>G;c.409A>G;c.307A>G	p.Thr103Ala;p.Thr137Ala;p.Thr103Ala	0.289	0.10714	0.02946	0.04355	0.15219	0.08975	0.14455	0.54728	0.15986	0.3303	0.1845	0.10643	NA	0.10822	NA	NA	0.2621	0.03678	0.36236	0.00165	0.12243	5e-05	0.10802	0.18939	0.12598	0.16038	0.0921	0.16185	0.04639	0.06199	0.51787	0.57023
1	25815690	G	A	R	Q	rs74060854	1	26142181	548;582;548;58	SELENON	ENSG00000162430;ENSG00000162430;ENSG00000162430;ENSG00000162430	.;.;.;.	.;.;.;.	c.1643G>A;c.1745G>A;c.1643G>A;c.173G>A	p.Arg548Gln;p.Arg582Gln;p.Arg548Gln;p.Arg58Gln	c.1643G>A;c.1745G>A;c.1643G>A;c.173G>A	p.Arg548Gln;p.Arg582Gln;p.Arg548Gln;p.Arg58Gln	0.21634	0.25591	0.17086	0.06944	0.27457	0.45943	0.14455	0.87591	0.0309	0.13484	0.24366	0.06521	NA	0.33598	NA	0.7872	0.29673	0.03185	0.26598	0.0073	0.32877	0.00068	0.3067	0.14866	0.19826	0.26355	0.2616	0.13076	0.14282	0.18273	0.29535	0.73137
1	25823711	A	G	N	S	rs34173733	1	26150202	31;31;31;31;31;31;31;31;31;31;31	MTFR1L	ENSG00000117640;ENSG00000117640;ENSG00000117640;ENSG00000117640;ENSG00000117640;ENSG00000117640;ENSG00000117640;ENSG00000117640;ENSG00000117640;ENSG00000117640;ENSG00000117640	.;c.92A>G;.;c.92A>G;c.92A>G;c.92A>G;.;c.92A>G;.;c.92A>G;c.92A>G	.;p.N31S;.;p.N31S;p.N31S;p.N31S;.;p.N31S;.;p.N31S;p.N31S	c.92A>G;c.92A>G;c.92A>G;c.92A>G;c.92A>G;c.92A>G;c.92A>G;c.92A>G;c.92A>G;c.92A>G;c.92A>G	p.Asn31Ser;p.Asn31Ser;p.Asn31Ser;p.Asn31Ser;p.Asn31Ser;p.Asn31Ser;p.Asn31Ser;p.Asn31Ser;p.Asn31Ser;p.Asn31Ser;p.Asn31Ser	c.92A>G;c.92A>G;c.92A>G;c.92A>G;c.92A>G;c.92A>G;c.92A>G;c.92A>G;c.92A>G;c.92A>G;c.92A>G	p.Asn31Ser;p.Asn31Ser;p.Asn31Ser;p.Asn31Ser;p.Asn31Ser;p.Asn31Ser;p.Asn31Ser;p.Asn31Ser;p.Asn31Ser;p.Asn31Ser;p.Asn31Ser	0.30515	0.22494	0.48692	0.42549	0.8433	0.81001	0.274	0.4713	0.52128	0.57604	0.17863	0.14987	NA	0.24349	NA	0.26024	0.27377	0.34766	0.45871	0.00301	0.19467	0.07408	0.67446	0.26856	0.27621	0.1572	0.67836	0.55205	0.4713	0.50146	0.74766	0.73137
1	25826344	C	T	P	S	rs35448678	1	26152835	58;58;58;58;58;58;58;58;58;58;58	MTFR1L	ENSG00000117640;ENSG00000117640;ENSG00000117640;ENSG00000117640;ENSG00000117640;ENSG00000117640;ENSG00000117640;ENSG00000117640;ENSG00000117640;ENSG00000117640;ENSG00000117640	.;c.172C>T;.;c.172C>T;c.172C>T;c.172C>T;.;c.172C>T;.;c.172C>T;c.172C>T	.;p.P58S;.;p.P58S;p.P58S;p.P58S;.;p.P58S;.;p.P58S;p.P58S	c.172C>T;c.172C>T;c.172C>T;c.172C>T;c.172C>T;c.172C>T;c.172C>T;c.172C>T;c.172C>T;c.172C>T;c.172C>T	p.Pro58Ser;p.Pro58Ser;p.Pro58Ser;p.Pro58Ser;p.Pro58Ser;p.Pro58Ser;p.Pro58Ser;p.Pro58Ser;p.Pro58Ser;p.Pro58Ser;p.Pro58Ser	c.172C>T;c.172C>T;c.172C>T;c.172C>T;c.172C>T;c.172C>T;c.172C>T;c.172C>T;c.172C>T;c.172C>T;c.172C>T	p.Pro58Ser;p.Pro58Ser;p.Pro58Ser;p.Pro58Ser;p.Pro58Ser;p.Pro58Ser;p.Pro58Ser;p.Pro58Ser;p.Pro58Ser;p.Pro58Ser;p.Pro58Ser	0.33254	0.09457	0.49086	0.49854	0.45977	0.81001	0.43825	0.39401	0.07736	0.45047	0.00857	0.01365	NA	0.20221	NA	0.1634	0.33204	0.36623	0.10097	0.01246	0.39159	0.01982	0.65919	0.25938	0.352	0.68264	0.59919	0.57517	0.49671	0.54192	0.42466	0.73137
1	25835822	T	G	K	T	rs34449716	1	26162313	82;82	AUNIP	ENSG00000127423;ENSG00000127423	c.245A>C;c.245A>C	p.K82T;p.K82T	c.245A>C;c.245A>C	p.Lys82Thr;p.Lys82Thr	c.245A>C;c.245A>C	p.Lys82Thr;p.Lys82Thr	0.2852	0.42436	0.11197	0.12992	0.14968	0.08975	0.22405	0.48142	0.48184	0.01658	0.06776	0.03359	NA	0.10822	NA	NA	0.17803	0.08375	0.29526	0.00052	0.06174	4e-05	0.21965	0.1391	0.1278	0.25493	0.0893	0.14237	0.08108	0.09813	0.23247	0.73137
1	25837483	A	T	F	L	rs72879419	1	26163974	50;50	AUNIP	ENSG00000127423;ENSG00000127423	c.150T>A;c.150T>A	p.F50L;p.F50L	c.150T>A;c.150T>A	p.Phe50Leu;p.Phe50Leu	c.150T>A;c.150T>A	p.Phe50Leu;p.Phe50Leu	0.13479	0.23298	0.12183	0.143	0.20286	0.24193	0.26193	0.47477	0.70432	0.49692	0.08514	0.08033	NA	0.10822	NA	0.24272	0.43401	0.25786	0.34258	0.0012	0.10968	0.00322	0.11673	0.18674	0.09319	0.09311	0.28142	0.22253	0.10645	0.12329	0.45458	0.81865
1	25859321	C	A	V	L	rs114799828	1	26185812	13;13	AUNIP	ENSG00000127423;ENSG00000127423	c.37G>T;c.37G>T	p.V13L;p.V13L	c.37G>T;c.37G>T	p.Val13Leu;p.Val13Leu	c.37G>T;c.37G>T	p.Val13Leu;p.Val13Leu	0.91255	0.92824	0.33029	0.30579	0.37691	0.27788	0.28011	0.56114	0.53898	0.67304	0.37754	0.28113	NA	0.47391	NA	0.44878	0.43105	0.76421	0.40912	0.04489	0.47504	0.14361	0.25428	0.43981	0.27814	0.15588	0.36005	0.46689	0.23989	0.24215	0.74766	0.0991
1	25983947	T	C	Q	R	rs146044926	1	26310438	184;184	PAFAH2	ENSG00000158006;ENSG00000158006	c.551A>G;c.551A>G	p.Q184R;p.Q184R	c.551A>G;c.551A>G	p.Gln184Arg;p.Gln184Arg	c.551A>G;c.551A>G	p.Gln184Arg;p.Gln184Arg	0.91255	0.92824	0.70673	0.8317	0.62929	0.42103	0.91502	0.53516	0.73267	0.78927	0.69313	0.60691	NA	0.74587	NA	0.70126	0.42166	0.28592	0.82126	0.35792	0.7623	0.19021	0.3809	0.90535	0.89337	0.93013	0.68266	0.61862	0.81082	0.81471	0.74766	0.73137
1	25983986	A	G	V	A	rs34317686	1	26310477	171;171;176	PAFAH2	ENSG00000158006;ENSG00000158006;ENSG00000158006	c.512T>C;c.512T>C;.	p.V171A;p.V171A;.	c.512T>C;c.512T>C;c.527T>C	p.Val171Ala;p.Val171Ala;p.Val176Ala	c.512T>C;c.512T>C;c.527T>C	p.Val171Ala;p.Val171Ala;p.Val176Ala	0.30375	0.61642	0.2393	0.30031	0.13162	0.08975	0.35469	0.52642	0.49519	0.26354	0.14932	0.20553	NA	0.43215	NA	0.27631	0.12958	0.13581	0.7614	0.00874	0.29769	0.03479	0.2396	0.2688	0.32068	0.6953	0.30546	0.43781	0.23532	0.27443	0.74766	0.73137
1	25988319	G	A	R	C	rs79851686	1	26314810	85;85;85;85	PAFAH2	ENSG00000158006;ENSG00000158006;ENSG00000158006;ENSG00000158006	c.253C>T;c.253C>T;.;.	p.R85C;p.R85C;.;.	c.253C>T;c.253C>T;c.253C>T;c.253C>T	p.Arg85Cys;p.Arg85Cys;p.Arg85Cys;p.Arg85Cys	c.253C>T;c.253C>T;c.253C>T;c.253C>T	p.Arg85Cys;p.Arg85Cys;p.Arg85Cys;p.Arg85Cys	0.65419	0.70582	0.77913	0.65201	0.48594	0.51968	0.73523	0.5454	0.76822	0.71676	0.62421	0.56031	NA	0.66828	NA	0.8047	0.44057	0.33274	0.84158	0.18345	0.65428	0.10806	0.54939	0.92608	0.92611	0.98917	0.56474	0.65712	0.8054	0.84432	0.74766	0.46895
1	26022883	C	A	S	R	rs34939368	1	26349374	79	EXTL1	ENSG00000158008	c.237C>A	p.S79R	c.237C>A	p.Ser79Arg	c.237C>A	p.Ser79Arg	0.08164	0.08685	0.09854	0.06944	0.33181	0.35559	0.34214	0.95009	0.03761	0.15749	0.73977	0.77186	NA	0.40799	NA	0.31918	0.28344	0.16017	0.00232	0.01699	0.37469	0.00083	0.22725	0.14664	0.21217	0.26704	0.4221	0.45146	0.21646	0.25548	0.50053	0.20929
1	26023134	G	A	R	H	rs34277678	1	26349625	163	EXTL1	ENSG00000158008	c.488G>A	p.R163H	c.488G>A	p.Arg163His	c.488G>A	p.Arg163His	0.42783	0.32355	0.16867	0.17295	0.11918	0.19072	0.28011	0.97469	0.0268	0.00372	0.47694	0.00039	NA	0.48381	NA	NA	0.3154	0.03084	0.5469	0.00782	0.43383	0.00212	0.21276	0.28843	0.23375	0.41031	0.17739	0.20921	0.08178	0.10494	0.42865	0.28877
1	26023217	C	T	R	W	rs199660346	1	26349708	191	EXTL1	ENSG00000158008	c.571C>T	p.R191W	c.571C>T	p.Arg191Trp	c.571C>T	p.Arg191Trp	0.91255	0.92824	0.90584	0.97372	0.8433	0.58761	0.90338	0.97713	0.94786	0.85027	0.99464	0.98531	NA	0.97923	NA	0.69723	0.69224	0.49541	0.92502	0.80457	0.94497	0.21015	0.71149	0.66715	0.81115	0.99163	0.42076	0.63888	0.71726	0.67015	0.46732	0.28877
1	26023263	C	T	P	L	rs150568245	1	26349754	206	EXTL1	ENSG00000158008	c.617C>T	p.P206L	c.617C>T	p.Pro206Leu	c.617C>T	p.Pro206Leu	0.4691	0.47581	0.70673	0.68658	0.8433	0.81001	0.79541	0.97606	0.94872	0.57006	0.95722	0.97496	NA	0.90274	NA	0.8291	0.68891	0.46119	0.87634	0.51441	0.84792	0.09928	0.55771	0.75226	0.81191	0.99222	0.9083	0.71921	0.84648	0.84939	0.74766	0.28877
1	26023395	G	C	G	A	rs34941925	1	26349886	250	EXTL1	ENSG00000158008	c.749G>C	p.G250A	c.749G>C	p.Gly250Ala	c.749G>C	p.Gly250Ala	0.03674	0.02733	0.19556	0.1814	0.44522	0.22619	0.38214	0.97195	0.04861	0.07398	0.63163	0.53661	NA	0.58391	NA	0.44697	0.63712	0.08481	0.51748	0.0181	0.43506	0.00051	0.25296	0.15728	0.08855	0.00098	0.49093	0.37016	0.1185	0.15852	0.44398	0.3313
1	26029248	C	T	R	C	rs74369613	1	26355739	279	EXTL1	ENSG00000158008	c.835C>T	p.R279C	c.835C>T	p.Arg279Cys	c.835C>T	p.Arg279Cys	0.91255	0.79402	0.90584	0.77976	0.14019	0.81001	0.84822	0.97866	0.87223	0.23125	0.91059	0.95319	NA	0.78098	NA	0.61232	0.71572	0.07334	0.902	0.18042	0.65293	0.10333	0.32652	0.39609	0.53376	0.94002	0.30582	0.47843	0.40851	0.28541	0.74766	0.28877
1	26029249	G	A	R	H	rs115499867	1	26355740	279	EXTL1	ENSG00000158008	c.836G>A	p.R279H	c.836G>A	p.Arg279His	c.836G>A	p.Arg279His	0.46513	0.69154	0.46818	0.52803	0.14019	0.54805	0.63811	0.9783	0.69835	0.11769	0.91795	0.94624	NA	0.76816	NA	0.44423	0.3141	0.04362	0.80851	0.07411	0.53694	0.06428	0.19007	0.18619	0.42657	0.97275	0.23544	0.4083	0.31938	0.23756	0.74766	0.28877
1	26033274	A	C	I	L	rs569774724	1	26359765	493	EXTL1	ENSG00000158008	c.1477A>C	p.I493L	c.1477A>C	p.Ile493Leu	c.1477A>C	p.Ile493Leu	0.58626	0.60972	0.56202	0.63631	0.33426	0.3199	0.8876	0.87989	0.45404	0.53181	0.89973	0.90448	NA	0.82948	0.79163	0.20151	0.49259	0.27873	0.68278	0.16108	0.63246	0.21537	0.61484	0.58918	0.54249	0.51786	0.50584	0.53576	0.57494	0.50522	0.19774	0.3313
1	26045200	A	G	L	P	rs35235055	1	26371691	23;23	SLC30A2	ENSG00000158014;ENSG00000158014	c.68T>C;c.68T>C	p.L23P;p.L23P	c.68T>C;c.68T>C	p.Leu23Pro;p.Leu23Pro	c.68T>C;c.68T>C	p.Leu23Pro;p.Leu23Pro	0.32453	0.35455	0.11197	0.11217	0.11647	0.51308	0.27018	0.6463	0.17624	0.32812	0.40747	0.34765	NA	0.37035	NA	0.34364	0.45814	0.29862	0.44319	0.003	0.17482	0.00026	0.16214	0.33655	0.36247	0.33158	0.23924	0.46494	0.21037	0.24561	0.34158	0.33608
1	26058512	T	C	K	E	rs2275950	1	26385003	237	TRIM63	ENSG00000158022	c.709A>G	p.K237E	c.709A>G	p.Lys237Glu	c.709A>G	p.Lys237Glu	0.00964	0.01155	0.02946	0.01387	0.52346	0.20609	0.00024	0.40749	0.00104	0.00618	0.33879	0.00011	NA	0.40989	NA	NA	0.25657	0.18131	0.45411	0.00015	0.04692	0.00325	0.00186	0.23213	0.34415	0.04371	0.19471	0.36012	0.10652	0.20544	0.74766	0.09132
1	26161449	A	G	H	R	rs3748856	1	26487940	53	FAM110D	ENSG00000197245	c.158A>G	p.H53R	c.158A>G	p.His53Arg	c.158A>G	p.His53Arg	0.07002	0.08273	0.4133	0.41929	0.21571	0.27833	0.33002	0.39401	0.36189	0.0619	0.41549	0.00011	NA	0.23497	NA	NA	0.96441	0.67807	0.06189	0.0005	0.12748	0.00651	0.24812	0.27416	0.30939	0.09344	0.21915	0.23757	0.26765	0.27176	0.74766	0.49021
1	26161451	C	A	P	T	rs201813203	1	26487942	54	FAM110D	ENSG00000197245	c.160C>A	p.P54T	c.160C>A	p.Pro54Thr	c.160C>A	p.Pro54Thr	0.15613	0.44106	0.17086	0.16012	0.09172	0.3048	0.11182	0.68329	0.14782	0.01347	0.32677	0.36983	NA	0.12596	NA	0.12933	0.81084	0.53185	0.00176	0.00371	0.18696	0.00018	0.16428	0.11697	0.11675	0.13426	0.2355	0.25096	0.06015	0.07001	0.74766	0.49021
1	26161664	G	T	A	S	rs190167352	1	26488155	125	FAM110D	ENSG00000197245	c.373G>T	p.A125S	c.373G>T	p.Ala125Ser	c.373G>T	p.Ala125Ser	0.09896	0.03621	0.02946	0.01387	0.03141	0.08975	0.0242	0.3147	0.06868	0.01203	0.26385	0.10239	NA	0.13297	NA	0.061	0.73004	0.58675	0.00925	0.00071	0.05704	0.00017	0.09067	0.07877	0.10034	0.07654	0.25958	0.184	0.07313	0.09731	0.74766	0.34471
1	26170000	G	A	R	Q	rs2232649	1	26496491	6;6	ZNF593	ENSG00000142684;ENSG00000142684	c.17G>A;c.17G>A	p.R6Q;p.R6Q	c.17G>A;c.17G>A	p.Arg6Gln;p.Arg6Gln	c.17G>A;c.17G>A	p.Arg6Gln;p.Arg6Gln	0.21884	0.40586	0.43069	0.35961	0.62929	0.21199	0.33814	0.51474	0.39119	0.37509	0.41681	0.26208	NA	0.40799	NA	0.59015	0.81644	0.84217	0.17186	0.01796	0.38543	0.05352	0.54842	0.54374	0.56079	0.9735	0.18249	0.46633	0.58937	0.64259	0.98316	0.08003
1	26170141	C	T	P	L	rs76775439	1	26496632	53;53	ZNF593	ENSG00000142684;ENSG00000142684	c.158C>T;c.158C>T	p.P53L;p.P53L	c.158C>T;c.158C>T	p.Pro53Leu;p.Pro53Leu	c.158C>T;c.158C>T	p.Pro53Leu;p.Pro53Leu	0.05076	0.06788	0.19556	0.16012	0.40056	0.33585	0.19527	0.44461	0.29114	0.28849	0.15767	0.03949	NA	0.47723	NA	0.26826	0.56308	0.54461	0.08886	0.00854	0.30645	0.00258	0.43681	0.18422	0.28304	0.17622	0.24989	0.27959	0.21988	0.26606	0.74766	0.08003
1	26177575	G	A	G	R	rs193216886	1	26504066	10;10	CNKSR1	ENSG00000142675;ENSG00000142675	c.28G>A;c.28G>A	p.G10R;p.G10R	c.28G>A;c.28G>A	p.Gly10Arg;p.Gly10Arg	c.28G>A;c.28G>A	p.Gly10Arg;p.Gly10Arg	0.12714	0.19246	0.34891	0.25678	0.27938	0.31777	0.3584	0.43672	0.38924	0.12913	0.04252	0.16591	NA	0.00703	NA	0.31824	0.31153	0.42342	0.06836	0.00936	0.20147	0.00311	0.2986	0.23867	0.34237	0.34577	0.17009	0.28924	0.21265	0.23729	0.74766	0.33459
1	26182579	C	G	P	A	rs147438985	1	26509070	207;207	CNKSR1	ENSG00000142675;ENSG00000142675	c.619C>G;c.619C>G	p.P207A;p.P207A	c.619C>G;c.619C>G	p.Pro207Ala;p.Pro207Ala	c.619C>G;c.619C>G	p.Pro207Ala;p.Pro207Ala	0.04456	0.25514	0.4031	0.28987	0.2644	0.81001	0.73131	0.15843	0.28906	0.4205	0.5874	0.50874	NA	0.12243	NA	0.24002	0.45333	0.12474	0.07382	0.00633	0.25346	0.01112	0.32236	0.2545	0.29528	0.00546	0.13355	0.12773	0.38265	0.34099	0.37434	0.57023
1	26185131	G	A	R	H	rs139723325	1	26511622	418;425;160	CNKSR1	ENSG00000142675;ENSG00000142675;ENSG00000142675	c.1253G>A;c.1274G>A;c.479G>A	p.R418H;p.R425H;p.R160H	c.1253G>A;c.1274G>A;c.479G>A	p.Arg418His;p.Arg425His;p.Arg160His	c.1253G>A;c.1274G>A;c.479G>A	p.Arg418His;p.Arg425His;p.Arg160His	0.72154	0.63918	0.63424	0.61978	0.55875	0.35359	0.43186	0.12162	0.65742	0.41557	0.04528	0.03719	NA	0.48217	NA	0.14442	0.69555	0.345	0.78665	0.00305	0.2072	0.02669	0.82682	0.80493	0.71	0.99951	0.36507	0.53271	0.67712	0.68216	0.41093	0.57023
1	26187449	T	C	I	T	rs115680702	1	26513940	474;481;216	CNKSR1	ENSG00000142675;ENSG00000142675;ENSG00000142675	c.1421T>C;c.1442T>C;c.647T>C	p.I474T;p.I481T;p.I216T	c.1421T>C;c.1442T>C;c.647T>C	p.Ile474Thr;p.Ile481Thr;p.Ile216Thr	c.1421T>C;c.1442T>C;c.647T>C	p.Ile474Thr;p.Ile481Thr;p.Ile216Thr	0.50132	0.54541	0.45051	0.39956	0.28787	0.35166	0.21512	0.12055	0.47683	0.64903	0.11215	0.06473	NA	0.16367	NA	0.33521	0.5225	0.36488	0.50188	0.00431	0.2129	0.00263	0.49436	0.42358	0.47228	0.77505	0.75138	0.67873	0.57015	0.62624	0.35786	0.61202
1	26188816	C	A	Q	K	rs75286440	1	26515307	579;586;321	CNKSR1	ENSG00000142675;ENSG00000142675;ENSG00000142675	c.1735C>A;c.1756C>A;c.961C>A	p.Q579K;p.Q586K;p.Q321K	c.1735C>A;c.1756C>A;c.961C>A	p.Gln579Lys;p.Gln586Lys;p.Gln321Lys	c.1735C>A;c.1756C>A;c.961C>A	p.Gln579Lys;p.Gln586Lys;p.Gln321Lys	0.35349	0.30241	0.68779	0.62049	0.53742	0.32077	0.67893	0.17113	0.57435	0.3895	0.04709	0.20711	NA	0.30104	NA	0.2344	0.44204	0.19502	0.20885	0.00434	0.22398	0.01023	0.40183	0.52306	0.56662	0.4029	0.60163	0.52227	0.71825	0.73145	0.16787	0.45356
1	26189369	C	T	R	W	rs17163640	1	26515860	655;662;397	CNKSR1	ENSG00000142675;ENSG00000142675;ENSG00000142675	c.1963C>T;c.1984C>T;c.1189C>T	p.R655W;p.R662W;p.R397W	c.1963C>T;c.1984C>T;c.1189C>T	p.Arg655Trp;p.Arg662Trp;p.Arg397Trp	c.1963C>T;c.1984C>T;c.1189C>T	p.Arg655Trp;p.Arg662Trp;p.Arg397Trp	0.30943	0.70582	0.48154	0.38314	0.27033	0.19486	0.06538	0.1416	0.45949	0.15749	0.32903	0.0147	NA	0.13645	NA	0.26054	0.36343	0.06519	0.05891	0.00257	0.17588	0.02124	0.43907	0.61722	0.68989	0.95076	0.35781	0.4503	0.49961	0.57085	0.20561	0.57023
1	26190776	A	G	H	R	rs41284333	1	26517267	50;50	CATSPER4	ENSG00000188782;ENSG00000188782	.;c.149A>G	.;p.H50R	c.149A>G;c.149A>G	p.His50Arg;p.His50Arg	c.149A>G;c.149A>G	p.His50Arg;p.His50Arg	0.25255	0.37872	0.11197	0.06944	0.04222	0.08975	0.274	0.97195	0.15178	0.10198	0.55735	0.00497	NA	0.4919	NA	NA	0.24039	0.17803	0.30323	0.00638	0.40912	0.0008	0.13238	0.09983	0.04525	0.03233	0.14992	0.20711	0.07892	0.08407	0.36618	0.18159
1	26191303	A	G	Q	R	rs11247866	1	26517794	77;77	CATSPER4	ENSG00000188782;ENSG00000188782	.;c.230A>G	.;p.Q77R	c.230A>G;c.230A>G	p.Gln77Arg;p.Gln77Arg	c.230A>G;c.230A>G	p.Gln77Arg;p.Gln77Arg	0.49613	0.69154	0.4491	0.42509	0.32572	0.28039	0.41611	0.97317	0.29114	0.26354	0.01583	0.00615	NA	0.6993	NA	NA	0.4	0.16173	0.32617	0.05347	0.61951	0.00423	0.26791	0.47168	0.41921	0.60131	0.67546	0.58481	0.47073	0.46895	0.33144	0.28877
1	26193801	G	T	L	F	rs12138368	1	26520292	124;124	CATSPER4	ENSG00000188782;ENSG00000188782	.;c.372G>T	.;p.L124F	c.372G>T;c.372G>T	p.Leu124Phe;p.Leu124Phe	c.372G>T;c.372G>T	p.Leu124Phe;p.Leu124Phe	0.21224	0.30241	0.12996	0.12992	0.26512	0.23927	0.51832	0.97538	0.24026	0.02964	0.69899	0.38069	NA	0.63094	NA	NA	0.22213	0.37127	0.74855	0.04798	0.55865	0.00542	0.23656	0.1949	0.20671	0.2596	0.42528	0.32977	0.1013	0.14347	0.02871	0.3313
1	26198060	A	G	I	V	rs560352853	1	26524551	221;221	CATSPER4	ENSG00000188782;ENSG00000188782	.;c.661A>G	.;p.I221V	c.661A>G;c.661A>G	p.Ile221Val;p.Ile221Val	c.661A>G;c.661A>G	p.Ile221Val;p.Ile221Val	0.18626	0.32144	0.21875	0.23831	0.37183	0.27176	0.32218	0.98525	0.1721	0.15187	0.86413	0.93209	NA	0.69254	NA	0.78124	0.22979	0.55537	0.75629	0.15624	0.63236	0.0094	0.24021	0.26008	0.32219	0.43076	0.30039	0.31116	0.2646	0.31639	0.05948	0.35715
1	26199948	A	G	I	V	rs17257155	1	26526439	293;293	CATSPER4	ENSG00000188782;ENSG00000188782	.;c.877A>G	.;p.I293V	c.877A>G;c.877A>G	p.Ile293Val;p.Ile293Val	c.877A>G;c.877A>G	p.Ile293Val;p.Ile293Val	0.16848	0.22154	0.22415	0.22329	0.10388	0.08975	0.274	0.98611	0.17003	0.12341	0.65157	0.01365	NA	0.52296	NA	NA	0.24271	0.18343	0.74855	0.00675	0.4164	0.00018	0.19245	0.11813	0.02553	0.07375	0.05897	0.02521	0.04245	0.04656	0.30249	0.28877
1	26200834	G	A	G	D	rs80228909	1	26527325	331;331	CATSPER4	ENSG00000188782;ENSG00000188782	.;c.992G>A	.;p.G331D	c.992G>A;c.992G>A	p.Gly331Asp;p.Gly331Asp	c.992G>A;c.992G>A	p.Gly331Asp;p.Gly331Asp	0.1943	0.19972	0.16265	0.12133	0.06084	0.08975	0.17993	0.97343	0.0759	0.18512	0.77185	0.79383	NA	0.37241	NA	0.45092	0.25701	0.09518	0.17138	0.02192	0.40841	3e-05	0.13899	0.02898	0.0888	0.12217	0.08936	0.06722	0.04703	0.05198	0.50053	0.09556
1	26201460	G	A	D	N	rs6657616	1	26527951	436;436	CATSPER4	ENSG00000188782;ENSG00000188782	.;c.1306G>A	.;p.D436N	c.1306G>A;c.1306G>A	p.Asp436Asn;p.Asp436Asn	c.1306G>A;c.1306G>A	p.Asp436Asn;p.Asp436Asn	0.32929	0.35082	0.44223	0.39041	0.25531	0.08975	0.50856	0.97394	0.24244	0.02088	0.0024	0.00011	NA	0.62213	NA	NA	0.21686	0.22345	0.33837	0.01489	0.50193	0.00056	0.23235	0.2684	0.23909	0.7369	0.14241	0.16469	0.27827	0.24543	0.98316	0.22052
1	26244253	G	A	R	H	rs35831900	1	26570744	48;48	CEP85	ENSG00000130695;ENSG00000130695	.;c.143G>A	.;p.R48H	c.55+4415G>A;c.143G>A	.;p.Arg48His	c.143G>A;c.143G>A	p.Arg48His;p.Arg48His	0.63226	0.62352	0.90584	0.71341	0.62929	0.81001	0.66821	0.3147	0.43717	0.45142	0.23551	0.15943	NA	0.39448	NA	0.58708	0.15895	0.31368	0.22466	0.01778	0.40654	0.01071	0.54939	0.80713	0.81267	0.99957	0.65776	0.53633	0.79567	0.79784	0.74766	0.92422
1	26255600	G	A	S	N	rs3795686	1	26582091	162;213;213	CEP85	ENSG00000130695;ENSG00000130695;ENSG00000130695	c.638G>A;c.485G>A;c.638G>A	p.S213N;p.S162N;p.S213N	.;c.485G>A;c.638G>A	.;p.Ser162Asn;p.Ser213Asn	c.485G>A;c.638G>A;c.638G>A	p.Ser162Asn;p.Ser213Asn;p.Ser213Asn	0.45039	0.10536	0.02946	0.04355	0.45977	0.23296	0.04094	0.12162	0.19085	0.00203	0.4365	0.00011	NA	0.36201	NA	NA	0.07938	0.13259	0.04039	4e-05	0.01295	8e-05	0.13831	0.12697	0.12207	0.08488	0.08147	0.04201	0.05397	0.08545	0.18506	0.73137
1	26259676	G	T	L	F	rs75187071	1	26586167	354;405;405	CEP85	ENSG00000130695;ENSG00000130695;ENSG00000130695	c.1215G>T;c.1062G>T;c.1215G>T	p.L405F;p.L354F;p.L405F	.;c.1062G>T;c.1215G>T	.;p.Leu354Phe;p.Leu405Phe	c.1062G>T;c.1215G>T;c.1215G>T	p.Leu354Phe;p.Leu405Phe;p.Leu405Phe	0.03653	0.05309	0.4446	0.4343	0.40562	0.2858	0.39704	0.12268	0.25118	0.47672	0.22834	0.22731	NA	0.0939	NA	0.36692	0.34353	0.30051	0.15881	0.00243	0.15944	0.02528	0.52823	0.32735	0.35631	0.76081	0.36948	0.12032	0.45738	0.46325	0.48965	0.73137
1	26269589	G	A	A	T	rs7550997	1	26596080	491;542;542	CEP85	ENSG00000130695;ENSG00000130695;ENSG00000130695	c.1624G>A;c.1471G>A;c.1624G>A	p.A542T;p.A491T;p.A542T	.;c.1471G>A;c.1624G>A	.;p.Ala491Thr;p.Ala542Thr	c.1471G>A;c.1624G>A;c.1624G>A	p.Ala491Thr;p.Ala542Thr;p.Ala542Thr	0.30097	0.16376	0.07471	0.06944	0.20015	0.22421	0.41143	0.10871	0.08809	0.01498	0.36015	0.00011	NA	0.11889	NA	NA	0.08358	0.0407	0.1053	0.00038	0.10477	0.00045	0.31245	0.20517	0.23178	0.26692	0.2482	0.17982	0.23944	0.27062	0.1822	0.73137
1	26285541	G	A	R	C	rs201515349	1	26612032	139;16;226;259;226;259;221	UBXN11	ENSG00000158062;ENSG00000158062;ENSG00000158062;ENSG00000158062;ENSG00000158062;ENSG00000158062;ENSG00000158062	c.415C>T;c.46C>T;c.676C>T;c.775C>T;c.676C>T;c.775C>T;.	p.R139C;p.R16C;p.R226C;p.R259C;p.R226C;p.R259C;.	c.415C>T;c.46C>T;c.676C>T;c.775C>T;c.676C>T;c.775C>T;c.661C>T	p.Arg139Cys;p.Arg16Cys;p.Arg226Cys;p.Arg259Cys;p.Arg226Cys;p.Arg259Cys;p.Arg221Cys	c.415C>T;c.46C>T;c.676C>T;c.775C>T;c.676C>T;c.775C>T;c.661C>T	p.Arg139Cys;p.Arg16Cys;p.Arg226Cys;p.Arg259Cys;p.Arg226Cys;p.Arg259Cys;p.Arg221Cys	0.36709	0.83351	0.90584	0.66596	0.27612	0.50225	0.44537	0.45636	0.67241	0.44857	0.61159	0.57454	0.48995	0.40224	NA	0.57738	0.33995	0.11385	0.68322	0.02944	0.42384	0.0357	0.64401	0.60361	0.64793	0.50484	0.39508	0.74256	0.4945	0.49841	0.51787	0.41245
1	26294270	T	C	E	G	rs6695966	1	26620761	132;165;132;165;127;132;132;90;127	UBXN11	ENSG00000158062;ENSG00000158062;ENSG00000158062;ENSG00000158062;ENSG00000158062;ENSG00000158062;ENSG00000158062;ENSG00000158062;ENSG00000158062	c.395A>G;c.494A>G;c.395A>G;c.494A>G;.;.;.;.;.	p.E132G;p.E165G;p.E132G;p.E165G;.;.;.;.;.	c.395A>G;c.494A>G;c.395A>G;c.494A>G;c.380A>G;c.395A>G;c.395A>G;c.269A>G;c.380A>G	p.Glu132Gly;p.Glu165Gly;p.Glu132Gly;p.Glu165Gly;p.Glu127Gly;p.Glu132Gly;p.Glu132Gly;p.Glu90Gly;p.Glu127Gly	c.395A>G;c.494A>G;c.395A>G;c.494A>G;c.380A>G;c.395A>G;c.395A>G;c.269A>G;c.380A>G	p.Glu132Gly;p.Glu165Gly;p.Glu132Gly;p.Glu165Gly;p.Glu127Gly;p.Glu132Gly;p.Glu132Gly;p.Glu90Gly;p.Glu127Gly	0.72154	0.79402	0.45966	0.48415	0.32491	0.58761	0.61577	0.5454	0.69835	0.29429	0.23031	0.12497	NA	0.38257	NA	0.54754	0.54225	0.16727	0.45068	0.02339	0.44885	0.03861	0.43272	0.44953	0.3511	0.8855	0.29168	0.36244	0.4377	0.38671	0.74766	0.61202
1	26294315	T	C	Y	C	rs56039743	1	26620806	117;150;117;150;112;117;117;75;112	UBXN11	ENSG00000158062;ENSG00000158062;ENSG00000158062;ENSG00000158062;ENSG00000158062;ENSG00000158062;ENSG00000158062;ENSG00000158062;ENSG00000158062	c.350A>G;c.449A>G;c.350A>G;c.449A>G;.;.;.;.;.	p.Y117C;p.Y150C;p.Y117C;p.Y150C;.;.;.;.;.	c.350A>G;c.449A>G;c.350A>G;c.449A>G;c.335A>G;c.350A>G;c.350A>G;c.224A>G;c.335A>G	p.Tyr117Cys;p.Tyr150Cys;p.Tyr117Cys;p.Tyr150Cys;p.Tyr112Cys;p.Tyr117Cys;p.Tyr117Cys;p.Tyr75Cys;p.Tyr112Cys	c.350A>G;c.449A>G;c.350A>G;c.449A>G;c.335A>G;c.350A>G;c.350A>G;c.224A>G;c.335A>G	p.Tyr117Cys;p.Tyr150Cys;p.Tyr117Cys;p.Tyr150Cys;p.Tyr112Cys;p.Tyr117Cys;p.Tyr117Cys;p.Tyr75Cys;p.Tyr112Cys	0.91255	0.92824	0.90584	0.92359	0.53742	0.81001	0.87444	0.55608	0.9665	0.89465	0.69655	0.56017	NA	0.63094	NA	0.8171	0.66976	0.35456	0.80379	0.10611	0.57867	0.068	0.75457	0.81748	0.78302	0.83119	0.48672	0.66176	0.77239	0.75972	0.74766	0.61202
1	26460136	G	A	V	M	rs3816539	1	26786627	219;253;214;253;214	DHDDS	ENSG00000117682;ENSG00000117682;ENSG00000117682;ENSG00000117682;ENSG00000117682	c.655G>A;c.757G>A;c.640G>A;c.757G>A;.	p.V219M;p.V253M;p.V214M;p.V253M;.	c.655G>A;c.757G>A;c.640G>A;c.757G>A;c.640G>A	p.Val219Met;p.Val253Met;p.Val214Met;p.Val253Met;p.Val214Met	c.655G>A;c.757G>A;c.640G>A;c.757G>A;c.640G>A	p.Val219Met;p.Val253Met;p.Val214Met;p.Val253Met;p.Val214Met	0.28395	0.36365	0.09854	0.12133	0.18214	0.08975	0.14455	0.44065	0.04776	0.11197	0.37157	0.00011	NA	0.11534	NA	NA	0.48227	0.05268	0.57625	0.00077	0.16727	0.00105	0.375	0.21129	0.19258	0.25915	0.28704	0.20697	0.20033	0.22038	0.1599	0.73137
1	26775697	A	G	N	S	rs61756316	1	27102188	1321;1705;1488;1322;1323	ARID1A	ENSG00000117713;ENSG00000117713;ENSG00000117713;ENSG00000117713;ENSG00000117713	c.3962A>G;c.5114A>G;c.4463A>G;c.3965A>G;.	p.N1321S;p.N1705S;p.N1488S;p.N1322S;.	c.3962A>G;c.5114A>G;c.4463A>G;c.3965A>G;c.3968A>G	p.Asn1321Ser;p.Asn1705Ser;p.Asn1488Ser;p.Asn1322Ser;p.Asn1323Ser	c.3962A>G;c.5114A>G;c.4463A>G;c.3965A>G;c.3968A>G	p.Asn1321Ser;p.Asn1705Ser;p.Asn1488Ser;p.Asn1322Ser;p.Asn1323Ser	0.28646	0.47336	0.27402	0.26147	0.8433	0.43079	0.50048	0.02363	0.65056	0.3237	0.07156	0.00222	NA	0.30828	NA	0.44835	0.41658	0.3325	0.8715	0.00112	0.13578	0.05219	0.72182	0.22491	0.3595	0.83119	0.58798	0.55945	0.38743	0.41856	0.74766	0.52595
1	26794135	C	T	P	L	rs139246652	1	27120626	34;34;34;34;34	PIGV	ENSG00000060642;ENSG00000060642;ENSG00000060642;ENSG00000060642;ENSG00000060642	.;c.101C>T;.;c.101C>T;.	.;p.P34L;.;p.P34L;.	c.101C>T;c.101C>T;c.101C>T;c.101C>T;c.101C>T	p.Pro34Leu;p.Pro34Leu;p.Pro34Leu;p.Pro34Leu;p.Pro34Leu	c.101C>T;c.101C>T;c.101C>T;c.101C>T;c.101C>T	p.Pro34Leu;p.Pro34Leu;p.Pro34Leu;p.Pro34Leu;p.Pro34Leu	0.91255	0.92824	0.68779	0.65201	0.8433	0.81001	0.94526	0.83157	0.98244	0.80767	0.74055	0.66849	NA	0.9328	NA	0.92901	0.55129	0.53573	0.92038	0.49222	0.83967	0.14247	0.78763	0.71193	0.84266	0.89174	0.95815	0.96414	0.64223	0.68336	0.74766	0.92422
1	26853836	A	T	H	L	rs116745433	1	27180327	387;252	ZDHHC18	ENSG00000204160;ENSG00000204160	c.1160A>T;.	p.H387L;.	c.1160A>T;c.755A>T	p.His387Leu;p.His252Leu	c.1160A>T;c.755A>T	p.His387Leu;p.His252Leu	0.59928	0.04247	0.02946	0.01387	0.24513	0.27994	0.17993	0.49919	0.1048	0.18239	0.05238	0.11751	NA	0.17682	NA	0.28089	0.63027	0.32974	0.05696	0.00249	0.17329	0.04726	0.12031	0.27522	0.32284	0.29208	0.39197	0.30121	0.31708	0.36968	0.50053	0.73137
1	26886022	T	C	Q	R	rs17856257	1	27212513	227;48	GPN2	ENSG00000142751;ENSG00000142751	c.680A>G;c.143A>G	p.Q227R;p.Q48R	c.680A>G;c.143A>G	p.Gln227Arg;p.Gln48Arg	c.680A>G;c.143A>G	p.Gln227Arg;p.Gln48Arg	0.34982	0.46406	0.02946	0.06944	0.62929	0.39696	0.08059	0.13317	0.36385	0.58798	0.28607	0.01944	NA	0.15697	NA	0.45932	0.10551	0.40694	0.17727	0.0021	0.16	0.02863	0.74506	0.41837	0.41044	0.66312	0.88252	0.67894	0.37196	0.45154	0.352	0.83141
1	26892701	C	T	R	H	rs139878104	1	27219192	401;19	GPATCH3	ENSG00000198746;ENSG00000198746	c.1202G>A;.	p.R401H;.	c.1202G>A;c.56G>A	p.Arg401His;p.Arg19His	c.1202G>A;c.56G>A	p.Arg401His;p.Arg19His	0.15717	0.23845	0.02946	0.04355	0.08266	0.08975	0.03673	0.43672	0.18248	0.15187	0.21429	0.14857	NA	0.06892	NA	0.00435	0.20557	0.00771	0.11057	0.00141	0.1017	0.00014	0.30167	0.12504	0.10098	0.09955	0.0675	0.05916	0.04323	0.05422	0.04703	0.73137
1	26911960	G	A	T	M	rs201775418	1	27238451	220	NR0B2	ENSG00000131910	c.659C>T	p.T220M	c.659C>T	p.Thr220Met	c.659C>T	p.Thr220Met	0.2292	0.34124	0.24313	0.19653	0.28076	0.08975	0.02713	0.96496	0.23808	0.03283	0.80929	0.90079	NA	0.50926	NA	0.32853	0.06713	0.04654	0.90247	0.05932	0.42975	0.00724	0.30785	0.10778	0.12103	0.24085	0.19084	0.42464	0.09256	0.10934	0.74766	0.14033
1	26913429	C	G	G	A	rs6659176	1	27239920	171	NR0B2	ENSG00000131910	c.512G>C	p.G171A	c.512G>C	p.Gly171Ala	c.512G>C	p.Gly171Ala	0.63226	0.4011	0.6407	0.63417	0.62929	0.58761	0.38868	0.94388	0.84105	0.22614	0.74113	0.54019	NA	0.79089	NA	NA	0.35616	0.39878	0.98029	0.07153	0.58243	0.02238	0.64209	0.52602	0.57355	0.76881	0.60528	0.79582	0.51709	0.50974	0.74766	0.14033
1	26913468	C	T	S	N	rs151014108	1	27239959	158	NR0B2	ENSG00000131910	c.473G>A	p.S158N	c.473G>A	p.Ser158Asn	c.473G>A	p.Ser158Asn	0.27194	0.3731	0.7322	0.71341	0.62929	0.34943	0.63025	0.96826	0.34397	0.1034	0.93942	0.95369	NA	0.76553	NA	0.68928	0.0618	0.2628	0.92587	0.025	0.4165	0.05741	0.28664	0.33966	0.29042	0.32691	0.38002	0.5313	0.45148	0.3882	0.74766	0.14033
1	26913928	G	C	Q	E	rs147871331	1	27240419	5	NR0B2	ENSG00000131910	c.13C>G	p.Q5E	c.13C>G	p.Gln5Glu	c.13C>G	p.Gln5Glu	0.91255	0.04117	0.26966	0.24676	0.27416	0.08975	0.58118	0.93111	0.08033	0.26111	0.68	0.74626	NA	0.49511	NA	0.51347	0.07511	0.26201	0.55407	0.04877	0.48972	0.07184	0.287	0.2558	0.21081	0.36445	0.41572	0.34045	0.28937	0.29958	0.74766	0.14033
1	26952319	C	T	R	Q	rs79374331	1	27278810	21;21	KDF1	ENSG00000175707;ENSG00000175707	c.62G>A;c.62G>A	p.R21Q;p.R21Q	c.62G>A;c.62G>A	p.Arg21Gln;p.Arg21Gln	c.62G>A;c.62G>A	p.Arg21Gln;p.Arg21Gln	0.17881	0.21011	0.02946	0.06944	0.12099	0.08975	0.22405	0.26152	0.3698	0.08227	0.09836	0.00769	NA	0.16033	NA	0.06686	0.35118	0.34558	0.27215	0.00014	0.01986	0.18238	0.21881	0.03501	0.00531	0.16629	0.14281	0.09441	0.00295	0.00279	0.98316	0.61202
1	27101227	T	C	M	V	rs201372679	1	27427718	696	SLC9A1	ENSG00000090020	c.2086A>G	p.M696V	c.2086A>G	p.Met696Val	c.2086A>G	p.Met696Val	0.06735	0.13673	0.02946	0.04355	0.40056	0.31743	0.44892	0.41392	0.16598	0.36254	0.23715	0.24945	NA	0.25457	0.19369	0.32783	0.2761	0.33176	0.48688	0.00733	0.27525	0.00063	0.46599	0.28335	0.27525	0.14727	0.55869	0.46194	0.24371	0.3006	0.40007	0.73137
1	27350918	G	A	G	D	rs113120872	1	27677409	365;377;377	SYTL1	ENSG00000142765;ENSG00000142765;ENSG00000142765	c.1094G>A;c.1130G>A;c.1130G>A	p.G365D;p.G377D;p.G377D	c.1094G>A;c.1130G>A;c.1130G>A	p.Gly365Asp;p.Gly377Asp;p.Gly377Asp	c.1094G>A;c.1130G>A;c.1130G>A	p.Gly365Asp;p.Gly377Asp;p.Gly377Asp	0.00964	0.01155	0.02946	0.04355	0.11697	0.08975	0.00585	0.08283	0.00794	0.02462	0.41927	0.00467	NA	0.02325	NA	NA	0.33629	0.22225	0.30995	0.00115	0.10319	0.00024	0.01361	0.1486	0.07989	0.15247	0.09557	0.08168	0.0192	0.03432	0.74766	0.87236
1	27370868	C	G	E	D	rs56405086	1	27697359	166;155	FCN3	ENSG00000142748;ENSG00000142748	c.498G>C;c.465G>C	p.E166D;p.E155D	c.498G>C;c.465G>C	p.Glu166Asp;p.Glu155Asp	c.498G>C;c.465G>C	p.Glu166Asp;p.Glu155Asp	0.00964	0.01155	0.18677	0.27215	0.28948	0.39476	0.04694	0.25509	0.00668	0.29659	0.14593	0.04321	NA	0.36411	NA	0.42205	0.50032	0.20092	0.20408	0.00353	0.20418	0.01294	0.53103	0.15216	0.24129	0.108	0.34251	0.57012	0.22998	0.28857	0.51787	0.28877
1	27394463	G	A	R	H	rs734852	1	27720967	222	GPR3	ENSG00000181773	c.665G>A	p.R222H	c.665G>A	p.Arg222His	c.665G>A	p.Arg222His	0.43393	0.35205	0.45966	0.39405	0.62929	0.50806	0.85872	0.43672	0.64132	0.18649	0.21266	0.08593	NA	0.39838	NA	0.74541	0.4958	0.31941	0.74858	0.00532	0.26648	0.05078	0.78806	0.39826	0.48941	0.99222	0.57738	0.6523	0.61147	0.63001	0.74766	0.37627
1	27551284	G	A	P	S	rs75930951	1	27877795	278;278;278;278;278	AHDC1	ENSG00000126705;ENSG00000126705;ENSG00000126705;ENSG00000126705;ENSG00000126705	c.832C>T;.;c.832C>T;.;.	p.P278S;.;p.P278S;.;.	c.832C>T;.;c.832C>T;.;.	p.Pro278Ser;.;p.Pro278Ser;.;.	c.832C>T;c.832C>T;c.832C>T;c.832C>T;c.832C>T	p.Pro278Ser;p.Pro278Ser;p.Pro278Ser;p.Pro278Ser;p.Pro278Ser	0.58626	0.15456	0.09854	0.06944	0.1833	0.24693	0.14455	0.40749	0.05917	0.16168	0.10997	0.08266	NA	0.12243	NA	0.03247	0.84541	0.39904	0.11958	0.00232	0.16501	0.00137	0.26999	0.19477	0.20075	0.41814	0.3663	0.18706	0.27508	0.33476	0.51787	0.82227
1	27621597	G	C	S	R	rs35334091	1	27948108	130;130;130;130;130	FGR	ENSG00000000938;ENSG00000000938;ENSG00000000938;ENSG00000000938;ENSG00000000938	c.390C>G;c.390C>G;c.390C>G;.;.	p.S130R;p.S130R;p.S130R;.;.	c.390C>G;c.390C>G;c.390C>G;c.390C>G;c.390C>G	p.Ser130Arg;p.Ser130Arg;p.Ser130Arg;p.Ser130Arg;p.Ser130Arg	c.390C>G;c.390C>G;c.390C>G;c.390C>G;c.390C>G	p.Ser130Arg;p.Ser130Arg;p.Ser130Arg;p.Ser130Arg;p.Ser130Arg	0.65419	0.3204	0.49324	0.42984	0.62929	0.81001	0.37298	0.56772	0.73684	0.87699	0.48273	0.36003	NA	0.56291	NA	0.80764	0.47123	0.74343	0.59855	0.18919	0.65897	0.1232	0.77652	0.44973	0.45106	0.89885	0.48388	0.70656	0.57627	0.60521	0.74766	0.22433
1	27879739	T	C	F	L	rs41284294	1	28206250	111;111;64;111	THEMIS2	ENSG00000130775;ENSG00000130775;ENSG00000130775;ENSG00000130775	c.331T>C;c.331T>C;.;c.331T>C	p.F111L;p.F111L;.;p.F111L	c.331T>C;c.331T>C;c.190T>C;c.331T>C	p.Phe111Leu;p.Phe111Leu;p.Phe64Leu;p.Phe111Leu	c.331T>C;c.331T>C;c.190T>C;c.331T>C	p.Phe111Leu;p.Phe111Leu;p.Phe64Leu;p.Phe111Leu	0.63226	0.55759	0.63424	0.58796	0.8433	0.81001	0.86425	0.14408	0.74582	0.76019	0.36988	0.21806	NA	0.44293	NA	0.18626	0.71766	0.47582	0.56791	0.00769	0.28023	0.07154	0.37153	0.35258	0.29366	0.44247	0.50252	0.4218	0.39368	0.34619	0.74766	0.61202
1	27882855	A	G	K	E	rs3766400	1	28209366	382;511	THEMIS2	ENSG00000130775;ENSG00000130775	c.1144A>G;c.1531A>G	p.K382E;p.K511E	c.1144A>G;c.1531A>G	p.Lys382Glu;p.Lys511Glu	c.1144A>G;c.1531A>G	p.Lys382Glu;p.Lys511Glu	0.0698	0.03143	0.02946	0.01387	0.46924	0.54805	0.00022	0.12575	0.00948	0.01577	0.4374	0.00011	NA	0.43033	NA	NA	0.49252	0.23107	0.05228	0.00054	0.13384	0.00048	0.07832	0.26696	0.23458	0.10023	0.15869	0.02785	0.19446	0.23916	0.74766	0.4053
1	27955781	T	C	V	A	rs3813803	1	28282292	263;263;215	SMPDL3B	ENSG00000130768;ENSG00000130768;ENSG00000130768	c.788T>C;c.788T>C;c.644T>C	p.V263A;p.V263A;p.V215A	c.788T>C;c.788T>C;c.644T>C	p.Val263Ala;p.Val263Ala;p.Val215Ala	c.788T>C;c.788T>C;c.644T>C	p.Val263Ala;p.Val263Ala;p.Val215Ala	0.54683	0.49663	0.64738	0.58796	0.47286	0.32363	0.51371	0.92667	0.63438	0.49874	0	0.00039	NA	0.82443	NA	NA	0.54509	0.26505	0.84409	0.08045	0.65664	0.03504	0.13535	0.47608	0.42466	0.45572	0.75238	0.83807	0.65011	0.61871	0.74766	0.41761
1	27955796	G	A	R	H	rs35908659	1	28282307	268;268;220	SMPDL3B	ENSG00000130768;ENSG00000130768;ENSG00000130768	c.803G>A;c.803G>A;c.659G>A	p.R268H;p.R268H;p.R220H	c.803G>A;c.803G>A;c.659G>A	p.Arg268His;p.Arg268His;p.Arg220His	c.803G>A;c.803G>A;c.659G>A	p.Arg268His;p.Arg268His;p.Arg220His	0.25979	0.35205	0.2754	0.16862	0.08647	0.08975	0.12094	0.94161	0.20358	0.18784	0.63291	0.72613	NA	0.48868	NA	0.81733	0.33618	0.00331	0.52346	0.01629	0.36718	0.00089	0.42343	0.06721	0.08339	0.36136	0.14666	0.26783	0.04583	0.04554	0.33529	0.41761
1	27955798	G	A	V	I	rs74467253	1	28282309	269;269;221	SMPDL3B	ENSG00000130768;ENSG00000130768;ENSG00000130768	c.805G>A;c.805G>A;c.661G>A	p.V269I;p.V269I;p.V221I	c.805G>A;c.805G>A;c.661G>A	p.Val269Ile;p.Val269Ile;p.Val221Ile	c.805G>A;c.805G>A;c.661G>A	p.Val269Ile;p.Val269Ile;p.Val221Ile	0.23721	0.201	0.77913	0.64351	0.8433	0.53665	0.35949	0.90962	0.1972	0.1714	0.82876	0.79251	NA	0.81646	NA	0.78705	0.41578	0.06203	0.57391	0.21433	0.69647	0.03742	0.35288	0.23463	0.4624	0.84077	0.72771	0.66679	0.59237	0.58226	0.74766	0.41761
1	27958612	G	A	R	H	rs34560878	1	28285123	381;333	SMPDL3B	ENSG00000130768;ENSG00000130768	c.1142G>A;c.998G>A	p.R381H;p.R333H	c.1142G>A;c.998G>A	p.Arg381His;p.Arg333His	c.1142G>A;c.998G>A	p.Arg381His;p.Arg333His	0.31235	0.46406	0.22227	0.1814	0.26879	0.19363	0.64354	0.90622	0.45404	0.13055	0.69984	0.6412	NA	0.53914	NA	0.83794	0.32699	0.07489	0.38053	0.00885	0.32607	0.00466	0.20265	0.13794	0.08209	0.2637	0.29122	0.20227	0.08797	0.09122	0.41316	0.44609
1	28150009	T	C	N	S	rs5939	1	28476520	338;338;338	PTAFR	ENSG00000169403;ENSG00000169403;ENSG00000169403	c.1013A>G;c.1013A>G;c.1013A>G	p.N338S;p.N338S;p.N338S	c.1013A>G;c.1013A>G;c.1013A>G	p.Asn338Ser;p.Asn338Ser;p.Asn338Ser	c.1013A>G;c.1013A>G;c.1013A>G	p.Asn338Ser;p.Asn338Ser;p.Asn338Ser	0.03892	0.10967	0.02946	0.01387	0.04643	0.08975	0.11182	0.70249	0.0834	0.05162	0.04795	0.04605	NA	0.17682	NA	0.5283	0.39763	0.06097	0.26758	0.00064	0.08346	1e-05	0.03305	0.01044	0.01683	0.01288	0.09921	0.14566	0.02027	0.02719	0.2767	0.73137
1	28150202	C	T	A	T	rs140866472	1	28476713	274;274;274	PTAFR	ENSG00000169403;ENSG00000169403;ENSG00000169403	c.820G>A;c.820G>A;c.820G>A	p.A274T;p.A274T;p.A274T	c.820G>A;c.820G>A;c.820G>A	p.Ala274Thr;p.Ala274Thr;p.Ala274Thr	c.820G>A;c.820G>A;c.820G>A	p.Ala274Thr;p.Ala274Thr;p.Ala274Thr	0.14207	0.3571	0.42814	0.45865	0.8433	0.52396	0.71042	0.52642	0.20145	0.40565	0.34701	0.41626	NA	0.4903	NA	0.71656	0.56579	0.33748	0.34401	0.0109	0.3208	0.03482	0.37153	0.37271	0.45058	0.93279	0.74138	0.64899	0.55786	0.58112	0.74766	0.73137
1	28150351	G	T	A	D	rs5938	1	28476862	224;224;224	PTAFR	ENSG00000169403;ENSG00000169403;ENSG00000169403	c.671C>A;c.671C>A;c.671C>A	p.A224D;p.A224D;p.A224D	c.671C>A;c.671C>A;c.671C>A	p.Ala224Asp;p.Ala224Asp;p.Ala224Asp	c.671C>A;c.671C>A;c.671C>A	p.Ala224Asp;p.Ala224Asp;p.Ala224Asp	0.51248	0.28391	0.36338	0.50402	0.28243	0.08975	0.62015	0.48769	0.39887	0.27077	0.02545	0.01365	NA	0.16033	NA	0.70455	0.88389	0.06555	0.48979	0.00579	0.31983	0.09193	0.25622	0.3189	0.31023	0.59355	0.21248	0.41255	0.28568	0.26038	0.34318	0.52595
1	28459147	A	C	T	P	rs4129914	1	28785658	27;35;45;37	PHACTR4	ENSG00000204138;ENSG00000204138;ENSG00000204138;ENSG00000204138	c.79A>C;.;.;c.109A>C	p.T27P;.;.;p.T37P	c.79A>C;c.103A>C;c.133A>C;c.109A>C	p.Thr27Pro;p.Thr35Pro;p.Thr45Pro;p.Thr37Pro	c.79A>C;c.103A>C;c.133A>C;c.109A>C	p.Thr27Pro;p.Thr35Pro;p.Thr45Pro;p.Thr37Pro	0.27663	0.36365	0.54515	0.49695	0.22567	0.31636	0.31966	0.23082	0.56787	0.48411	0.13899	0.047	NA	0.23783	NA	0.40131	0.31822	0.1554	0.53098	0.00334	0.20342	0.02848	0.29934	0.48538	0.51286	0.42808	0.24786	0.47332	0.44069	0.43537	0.74766	0.87903
1	28459154	C	T	P	L	rs183265219	1	28785665	29;37;47;39	PHACTR4	ENSG00000204138;ENSG00000204138;ENSG00000204138;ENSG00000204138	c.86C>T;.;.;c.116C>T	p.P29L;.;.;p.P39L	c.86C>T;c.110C>T;c.140C>T;c.116C>T	p.Pro29Leu;p.Pro37Leu;p.Pro47Leu;p.Pro39Leu	c.86C>T;c.110C>T;c.140C>T;c.116C>T	p.Pro29Leu;p.Pro37Leu;p.Pro47Leu;p.Pro39Leu	0.91255	0.83351	0.90584	0.92359	0.8433	0.81001	0.84822	0.42888	0.96142	0.92901	0.72297	0.67649	NA	0.8233	NA	0.76796	0.41652	0.65022	0.90775	0.44574	0.81084	0.25917	0.91778	0.69693	0.82621	0.91628	0.57137	0.80024	0.91138	0.92708	0.74766	0.87903
1	28473868	C	A	L	I	rs61785974	1	28800380	380;390	PHACTR4	ENSG00000204138;ENSG00000204138	c.1138C>A;c.1168C>A	p.L380I;p.L390I	c.1138C>A;c.1168C>A	p.Leu380Ile;p.Leu390Ile	c.1138C>A;c.1168C>A	p.Leu380Ile;p.Leu390Ile	0.63226	0.13912	0.33195	0.29395	0.06732	0.26385	0.71715	0.24841	0.20145	0.19995	0.41347	0.00011	NA	0.10465	NA	NA	0.10425	0.1583	0.53623	0.00031	0.08735	0.00436	0.52285	0.17011	0.26711	0.2162	0.29643	0.24866	0.2045	0.20513	0.08239	0.73137
1	28480453	G	C	A	P	rs72661785	1	28806965	537;547	PHACTR4	ENSG00000204138;ENSG00000204138	c.1609G>C;c.1639G>C	p.A537P;p.A547P	c.1609G>C;c.1639G>C	p.Ala537Pro;p.Ala547Pro	c.1609G>C;c.1639G>C	p.Ala537Pro;p.Ala547Pro	0.59928	0.63918	0.53992	0.57754	0.62929	0.52396	0.57402	0.25678	0.66085	0.59648	0.09129	0.233	NA	0.32238	NA	0.54031	0.36554	0.34693	0.89747	0.00842	0.29268	0.00482	0.63821	0.63579	0.71475	0.85417	0.59167	0.62505	0.70232	0.71862	0.26894	0.73137
1	28535942	G	A	A	T	rs113449876	1	28862454	245;276;245;245;245;276;262;245	RCC1	ENSG00000180198;ENSG00000180198;ENSG00000180198;ENSG00000180198;ENSG00000180198;ENSG00000180198;ENSG00000180198;ENSG00000180198	c.733G>A;.;c.733G>A;.;c.733G>A;c.826G>A;.;.	p.A245T;.;p.A245T;.;p.A245T;p.A276T;.;.	c.733G>A;.;c.733G>A;c.733G>A;c.733G>A;c.826G>A;c.784G>A;c.733G>A	p.Ala245Thr;.;p.Ala245Thr;p.Ala245Thr;p.Ala245Thr;p.Ala276Thr;p.Ala262Thr;p.Ala245Thr	c.733G>A;c.826G>A;c.733G>A;c.733G>A;c.733G>A;c.826G>A;c.784G>A;c.733G>A	p.Ala245Thr;p.Ala276Thr;p.Ala245Thr;p.Ala245Thr;p.Ala245Thr;p.Ala276Thr;p.Ala262Thr;p.Ala245Thr	0.2336	0.32783	0.34801	0.4125	0.29204	0.47742	0.59519	0.80645	0.10656	0.69125	0.69224	0.64066	NA	0.67752	NA	0.80402	0.48041	0.19048	0.70024	0.1103	0.59019	0.08889	0.5635	0.51855	0.47111	0.84077	0.7645	0.92515	0.54116	0.60728	0.4811	0.73137
1	28742920	C	G	T	S	rs16838382	1	29069432	217;217;167;214	YTHDF2	ENSG00000198492;ENSG00000198492;ENSG00000198492;ENSG00000198492	c.650C>G;c.650C>G;c.500C>G;.	p.T217S;p.T217S;p.T167S;.	c.650C>G;c.650C>G;c.500C>G;c.641C>G	p.Thr217Ser;p.Thr217Ser;p.Thr167Ser;p.Thr214Ser	c.650C>G;c.650C>G;c.500C>G;c.641C>G	p.Thr217Ser;p.Thr217Ser;p.Thr167Ser;p.Thr214Ser	0.1577	0.09393	0.07471	0.04355	0.36806	0.27978	0.06538	0.4175	0.13611	0.22357	0.04032	0.12892	NA	0.19911	NA	0.061	0.52036	0.43096	0.32755	0.00319	0.18625	0.00868	0.33361	0.21604	0.28205	0.26569	0.64536	0.70856	0.37992	0.46932	0.74766	0.8544
1	28742941	A	G	N	S	rs180708374	1	29069453	224;224;174;221	YTHDF2	ENSG00000198492;ENSG00000198492;ENSG00000198492;ENSG00000198492	c.671A>G;c.671A>G;c.521A>G;.	p.N224S;p.N224S;p.N174S;.	c.671A>G;c.671A>G;c.521A>G;c.662A>G	p.Asn224Ser;p.Asn224Ser;p.Asn174Ser;p.Asn221Ser	c.671A>G;c.671A>G;c.521A>G;c.662A>G	p.Asn224Ser;p.Asn224Ser;p.Asn174Ser;p.Asn221Ser	0.20607	0.22962	0.21002	0.26602	0.25228	0.21317	0.31868	0.50192	0.33401	0.17416	0.29688	0.29834	NA	0.18967	NA	0.15491	0.50631	0.17365	0.39351	0.00087	0.07131	0.00195	0.29705	0.11749	0.08752	0.24384	0.38913	0.34329	0.10558	0.12408	0.74766	0.8544
1	28812424	C	T	P	L	rs777740780	1	29138936	14;14	OPRD1	ENSG00000116329;ENSG00000116329	c.41C>T;c.41C>T	p.P14L;p.P14L	c.41C>T;c.41C>T	p.Pro14Leu;p.Pro14Leu	c.41C>T;c.41C>T	p.Pro14Leu;p.Pro14Leu	0.08237	0.47097	0.02946	0.01387	0.05834	0.08975	0.0333	0.67367	0.17417	0.04072	0.25752	0.48014	NA	0.19911	0.30861	0.49743	0.6398	0.64734	0.46004	0.00696	0.09642	0.00144	0.19645	0.07526	0.11482	0.26	0.10924	0.06082	0.05638	0.05552	0.45857	0.34471
1	28812537	A	G	I	V	rs111622802	1	29139049	52;52	OPRD1	ENSG00000116329;ENSG00000116329	c.154A>G;c.154A>G	p.I52V;p.I52V	c.154A>G;c.154A>G	p.Ile52Val;p.Ile52Val	c.154A>G;c.154A>G	p.Ile52Val;p.Ile52Val	0.72154	0.30436	0.45133	0.57495	0.8433	0.54805	0.24501	0.3791	0.21003	0.40164	0.0124	0.02206	NA	0.42485	NA	0.77708	0.63459	0.95063	0.43503	0.00474	0.27412	0.10855	0.60266	0.72226	0.54029	0.36465	0.5701	0.66149	0.49909	0.49199	0.74766	0.34471
1	28863089	G	A	A	T	rs77585854	1	29189601	261;309	OPRD1	ENSG00000116329;ENSG00000116329	c.781G>A;c.925G>A	p.A261T;p.A309T	c.781G>A;c.925G>A	p.Ala261Thr;p.Ala309Thr	c.781G>A;c.925G>A	p.Ala261Thr;p.Ala309Thr	0.0284	0.03305	0.20242	0.20255	0.36574	0.3099	0.15745	0.3791	0.0581	0.03956	0.13709	0.00556	NA	0.30588	NA	NA	0.66705	0.61309	0.3934	0.00091	0.12184	0.00205	0.54393	0.33749	0.28561	0.23058	0.38438	0.37461	0.28226	0.34227	0.2303	0.45356
1	29015710	C	T	T	I	rs189183599	1	29342222	74;74;283;74;74;74;74;74;74;248;283;283;283;283;177;283;212;283;283;283;283	EPB41	ENSG00000159023;ENSG00000159023;ENSG00000159023;ENSG00000159023;ENSG00000159023;ENSG00000159023;ENSG00000159023;ENSG00000159023;ENSG00000159023;ENSG00000159023;ENSG00000159023;ENSG00000159023;ENSG00000159023;ENSG00000159023;ENSG00000159023;ENSG00000159023;ENSG00000159023;ENSG00000159023;ENSG00000159023;ENSG00000159023;ENSG00000159023	.;.;c.848C>T;c.221C>T;.;.;.;c.221C>T;.;c.743C>T;.;c.848C>T;.;.;.;.;.;.;c.848C>T;c.221C>T;.	.;.;p.T283I;p.T74I;.;.;.;p.T74I;.;p.T248I;.;p.T283I;.;.;.;.;.;.;p.T283I;p.T74I;.	.;.;c.848C>T;c.221C>T;.;.;.;c.221C>T;.;c.743C>T;.;c.848C>T;.;.;.;.;.;.;c.848C>T;c.221C>T;.	.;.;p.Thr283Ile;p.Thr74Ile;.;.;.;p.Thr74Ile;.;p.Thr248Ile;.;p.Thr283Ile;.;.;.;.;.;.;p.Thr283Ile;p.Thr74Ile;.	c.221C>T;c.221C>T;c.848C>T;c.221C>T;c.221C>T;c.221C>T;c.221C>T;c.221C>T;c.221C>T;c.743C>T;c.848C>T;c.848C>T;c.848C>T;c.848C>T;c.530C>T;c.848C>T;c.635C>T;c.848C>T;c.848C>T;c.848C>T;c.848C>T	p.Thr74Ile;p.Thr74Ile;p.Thr283Ile;p.Thr74Ile;p.Thr74Ile;p.Thr74Ile;p.Thr74Ile;p.Thr74Ile;p.Thr74Ile;p.Thr248Ile;p.Thr283Ile;p.Thr283Ile;p.Thr283Ile;p.Thr283Ile;p.Thr177Ile;p.Thr283Ile;p.Thr212Ile;p.Thr283Ile;p.Thr283Ile;p.Thr283Ile;p.Thr283Ile	0.72154	0.83351	0.90584	0.92359	0.8433	0.81001	0.55341	0.81399	0.81269	0.89465	0.81821	0.77264	NA	0.86149	NA	0.9248	0.32896	0.70451	0.92752	0.36123	0.76173	0.10162	0.64163	0.75616	0.85202	0.92663	0.86718	0.77673	0.81427	0.84606	0.74766	0.92422
1	29015733	C	T	P	S	rs142874233	1	29342245	82;82;291;82;82;82;82;82;82;256;291;291;291;291;185;291;220;291;291;291;291	EPB41	ENSG00000159023;ENSG00000159023;ENSG00000159023;ENSG00000159023;ENSG00000159023;ENSG00000159023;ENSG00000159023;ENSG00000159023;ENSG00000159023;ENSG00000159023;ENSG00000159023;ENSG00000159023;ENSG00000159023;ENSG00000159023;ENSG00000159023;ENSG00000159023;ENSG00000159023;ENSG00000159023;ENSG00000159023;ENSG00000159023;ENSG00000159023	.;.;c.871C>T;c.244C>T;.;.;.;c.244C>T;.;c.766C>T;.;c.871C>T;.;.;.;.;.;.;c.871C>T;c.244C>T;.	.;.;p.P291S;p.P82S;.;.;.;p.P82S;.;p.P256S;.;p.P291S;.;.;.;.;.;.;p.P291S;p.P82S;.	.;.;c.871C>T;c.244C>T;.;.;.;c.244C>T;.;c.766C>T;.;c.871C>T;.;.;.;.;.;.;c.871C>T;c.244C>T;.	.;.;p.Pro291Ser;p.Pro82Ser;.;.;.;p.Pro82Ser;.;p.Pro256Ser;.;p.Pro291Ser;.;.;.;.;.;.;p.Pro291Ser;p.Pro82Ser;.	c.244C>T;c.244C>T;c.871C>T;c.244C>T;c.244C>T;c.244C>T;c.244C>T;c.244C>T;c.244C>T;c.766C>T;c.871C>T;c.871C>T;c.871C>T;c.871C>T;c.553C>T;c.871C>T;c.658C>T;c.871C>T;c.871C>T;c.871C>T;c.871C>T	p.Pro82Ser;p.Pro82Ser;p.Pro291Ser;p.Pro82Ser;p.Pro82Ser;p.Pro82Ser;p.Pro82Ser;p.Pro82Ser;p.Pro82Ser;p.Pro256Ser;p.Pro291Ser;p.Pro291Ser;p.Pro291Ser;p.Pro291Ser;p.Pro185Ser;p.Pro291Ser;p.Pro220Ser;p.Pro291Ser;p.Pro291Ser;p.Pro291Ser;p.Pro291Ser	0.3982	0.79402	0.90584	0.80445	0.8433	0.81001	0.458	0.71425	0.95789	0.71143	0.80912	0.76048	NA	0.73734	NA	0.93055	0.65396	0.66649	0.94825	0.21047	0.66754	0.08864	0.79983	0.67174	0.73353	0.96819	0.73966	0.5958	0.75933	0.77845	0.42101	0.92422
1	29148829	C	T	G	S	rs2230678	1	29475341	356;326	SRSF4	ENSG00000116350;ENSG00000116350	c.1066G>A;.	p.G356S;.	c.1066G>A;c.976G>A	p.Gly356Ser;p.Gly326Ser	c.1066G>A;c.976G>A	p.Gly356Ser;p.Gly326Ser	0.09958	0.03241	0.14655	0.087	0.08213	0.58761	0.12951	0.03863	0.02808	0.01577	0.13709	0.00011	NA	0.16033	NA	NA	0.24812	0.39733	0.05765	9e-05	0.02943	0.00036	0.15589	0.20885	0.2878	0.19012	0.45544	0.33944	0.2012	0.26173	0.29584	0.52595
1	29255380	C	A	T	N	rs35332573	1	29581892	60;60;60;60	PTPRU	ENSG00000060656;ENSG00000060656;ENSG00000060656;ENSG00000060656	c.179C>A;c.179C>A;c.179C>A;c.179C>A	p.T60N;p.T60N;p.T60N;p.T60N	c.179C>A;c.179C>A;c.179C>A;c.179C>A	p.Thr60Asn;p.Thr60Asn;p.Thr60Asn;p.Thr60Asn	c.179C>A;c.179C>A;c.179C>A;c.179C>A	p.Thr60Asn;p.Thr60Asn;p.Thr60Asn;p.Thr60Asn	0.45756	0.56192	0.37559	0.40572	0.42383	0.33308	0.14455	0.01963	0.11547	0.6295	0.50356	0.01261	NA	0.30588	NA	0.23804	0.51209	0.34134	0.30503	0.00068	0.06822	0.00546	0.58915	0.39846	0.47792	0.47948	0.70878	0.53063	0.46836	0.51561	0.74766	0.20929
1	29282815	G	A	A	T	rs151313946	1	29609327	670;670;670;670	PTPRU	ENSG00000060656;ENSG00000060656;ENSG00000060656;ENSG00000060656	c.2008G>A;c.2008G>A;c.2008G>A;c.2008G>A	p.A670T;p.A670T;p.A670T;p.A670T	c.2008G>A;c.2008G>A;c.2008G>A;c.2008G>A	p.Ala670Thr;p.Ala670Thr;p.Ala670Thr;p.Ala670Thr	c.2008G>A;c.2008G>A;c.2008G>A;c.2008G>A	p.Ala670Thr;p.Ala670Thr;p.Ala670Thr;p.Ala670Thr	0.49117	0.37037	0.37421	0.42942	0.38497	0.27328	0.17993	0.30937	0.17417	0.26717	0.07821	0.18368	NA	0.11534	NA	0.36493	0.40861	0.47376	0.28589	0.00207	0.13839	0.01792	0.65732	0.53101	0.50228	0.94276	0.46307	0.47496	0.43292	0.46592	0.74766	0.22601
1	29303875	G	T	V	F	rs61729921	1	29630387	843;833;833;833	PTPRU	ENSG00000060656;ENSG00000060656;ENSG00000060656;ENSG00000060656	c.2527G>T;c.2497G>T;c.2497G>T;c.2497G>T	p.V843F;p.V833F;p.V833F;p.V833F	c.2527G>T;c.2497G>T;c.2497G>T;c.2497G>T	p.Val843Phe;p.Val833Phe;p.Val833Phe;p.Val833Phe	c.2527G>T;c.2497G>T;c.2497G>T;c.2497G>T	p.Val843Phe;p.Val833Phe;p.Val833Phe;p.Val833Phe	0.12592	0.4553	0.56581	0.57754	0.53742	0.81001	0.46772	0.34452	0.20145	0.91391	0.00181	0.00961	NA	0.4903	NA	NA	0.80128	0.51945	0.34105	0.15187	0.68203	0.02475	0.61484	0.54098	0.5481	0.68264	0.8809	0.75689	0.61941	0.63234	0.74766	0.41245
1	29305397	A	G	N	S	rs2235937	1	29631909	940;930;930;930	PTPRU	ENSG00000060656;ENSG00000060656;ENSG00000060656;ENSG00000060656	c.2819A>G;c.2789A>G;c.2789A>G;c.2789A>G	p.N940S;p.N930S;p.N930S;p.N930S	c.2819A>G;c.2789A>G;c.2789A>G;c.2789A>G	p.Asn940Ser;p.Asn930Ser;p.Asn930Ser;p.Asn930Ser	c.2819A>G;c.2789A>G;c.2789A>G;c.2789A>G	p.Asn940Ser;p.Asn930Ser;p.Asn930Ser;p.Asn930Ser	0.03134	0.04603	0.02946	0.04355	0.43581	0.27643	0.02713	0.28189	0.16598	0.29313	0.47814	0.00011	NA	0.10465	NA	NA	0.34957	0.05272	0.49007	0.00016	0.05059	5e-05	0.57273	0.15375	0.18414	0.04802	0.38827	0.2986	0.19652	0.23666	0.24239	0.61202
1	30735195	C	T	R	K	rs35351292	1	31208042	226	LAPTM5	ENSG00000162511	c.677G>A	p.R226K	c.677G>A	p.Arg226Lys	c.677G>A	p.Arg226Lys	0.02471	0.01155	0.09854	0.19346	0.0574	0.08975	0.16971	0.42888	0.04091	0.0174	0.23063	0.00011	NA	0.03513	NA	NA	0.20141	0.11271	0.33016	6e-05	0.01931	8e-05	0.10529	0.03843	0.01891	0.03937	0.10068	0.30818	0.01922	0.02451	0.74766	0.73137
1	30739047	G	A	P	S	rs34101571	1	31211894	135	LAPTM5	ENSG00000162511	c.403C>T	p.P135S	c.403C>T	p.Pro135Ser	c.403C>T	p.Pro135Ser	0.21801	0.25061	0.90584	0.97372	0.62929	0.36443	0.82106	0.6324	0.64019	0.48042	0.75458	0.62281	NA	0.79089	NA	0.71084	0.44877	0.38509	0.73957	0.31217	0.73317	0.01894	0.37456	0.51095	0.36477	0.75959	0.39151	0.53485	0.56036	0.50956	0.74766	0.8544
1	30757685	T	C	T	A	rs74977890	1	31230532	21	LAPTM5	ENSG00000162511	c.61A>G	p.T21A	c.61A>G	p.Thr21Ala	c.61A>G	p.Thr21Ala	0.26192	0.15305	0.37193	0.37138	0.22091	0.33438	0.70455	0.52642	0.64939	0.33578	0.3081	0.04558	NA	0.52446	NA	NA	0.36367	0.46684	0.77224	0.18987	0.69805	0.05502	0.29555	0.47523	0.40902	0.38141	0.36845	0.58144	0.42495	0.46531	0.74766	0.08003
1	30876830	C	T	A	T	rs145285466	1	31349677	140;198	SDC3	ENSG00000162512;ENSG00000162512	c.418G>A;c.592G>A	p.A140T;p.A198T	c.418G>A;c.592G>A	p.Ala140Thr;p.Ala198Thr	c.418G>A;c.592G>A	p.Ala140Thr;p.Ala198Thr	0.07821	0.09621	0.40492	0.52057	0.28583	0.26856	0.20218	0.25182	0.05035	0.07811	0.11981	0.09101	NA	0.3662	NA	0.03247	0.07291	0.39685	0.51019	0.00306	0.17829	0.01391	0.35246	0.2545	0.29816	0.24684	0.36162	0.37069	0.30835	0.33051	0.51787	0.98306
1	30876889	G	A	T	I	rs200858617	1	31349736	120;178	SDC3	ENSG00000162512;ENSG00000162512	c.359C>T;c.533C>T	p.T120I;p.T178I	c.359C>T;c.533C>T	p.Thr120Ile;p.Thr178Ile	c.359C>T;c.533C>T	p.Thr120Ile;p.Thr178Ile	0.72154	0.26883	0.32486	0.3223	0.22999	0.27816	0.22405	0.27032	0.46337	0.26957	0.11288	0.10643	NA	0.0584	NA	0.03247	0.08051	0.19939	0.67534	0.00393	0.2044	0.02178	0.25918	0.28151	0.17145	0.47442	0.34895	0.33684	0.19293	0.20705	0.31392	0.98306
1	30877136	C	T	A	T	rs41269523	1	31349983	38;96	SDC3	ENSG00000162512;ENSG00000162512	c.112G>A;c.286G>A	p.A38T;p.A96T	c.112G>A;c.286G>A	p.Ala38Thr;p.Ala96Thr	c.112G>A;c.286G>A	p.Ala38Thr;p.Ala96Thr	0.72154	0.43344	0.43602	0.4703	0.30598	0.37382	0.17993	0.32958	0.27876	0.32921	0.08894	0.21883	NA	0.22627	NA	0.11215	0.41182	0.34835	0.72507	0.00537	0.24072	0.00812	0.43272	0.66596	0.67623	0.82549	0.50468	0.59343	0.48014	0.5149	0.74766	0.98306
1	31424699	A	C	E	A	rs201189458	1	31897546	82;77;73;77	SERINC2	ENSG00000168528;ENSG00000168528;ENSG00000168528;ENSG00000168528	c.245A>C;c.230A>C;c.218A>C;c.230A>C	p.E82A;p.E77A;p.E73A;p.E77A	c.245A>C;c.230A>C;c.218A>C;c.230A>C	p.Glu82Ala;p.Glu77Ala;p.Glu73Ala;p.Glu77Ala	c.245A>C;c.230A>C;c.218A>C;c.230A>C	p.Glu82Ala;p.Glu77Ala;p.Glu73Ala;p.Glu77Ala	0.38633	0.26226	0.21471	0.28873	0.10015	0.42096	0.53506	0.14783	0.65056	0.40264	0.05616	0.1841	NA	0.15359	0.5835	0.23883	0.23763	0.22809	0.18101	0.01256	0.20869	0.05527	0.49813	0.56065	0.50885	0.39889	0.7724	0.71268	0.34112	0.36618	0.74766	0.61202
1	31424740	G	A	D	N	rs112561697	1	31897587	96;91;87;91	SERINC2	ENSG00000168528;ENSG00000168528;ENSG00000168528;ENSG00000168528	c.286G>A;c.271G>A;c.259G>A;c.271G>A	p.D96N;p.D91N;p.D87N;p.D91N	c.286G>A;c.271G>A;c.259G>A;c.271G>A	p.Asp96Asn;p.Asp91Asn;p.Asp87Asn;p.Asp91Asn	c.286G>A;c.271G>A;c.259G>A;c.271G>A	p.Asp96Asn;p.Asp91Asn;p.Asp87Asn;p.Asp91Asn	0.17468	0.02908	0.12183	0.12133	0.8433	0.47592	0.21042	0.13916	0.40468	0.26957	0.27572	0.02801	NA	0.23209	NA	0.1634	0.11238	0.33258	0.05989	0.00055	0.05241	0.00257	0.4684	0.41847	0.42135	0.73807	0.39027	0.64105	0.34912	0.40554	0.74766	0.61202
1	31429432	G	A	G	S	rs34728687	1	31902279	312;307;303;307	SERINC2	ENSG00000168528;ENSG00000168528;ENSG00000168528;ENSG00000168528	c.934G>A;c.919G>A;c.907G>A;c.919G>A	p.G312S;p.G307S;p.G303S;p.G307S	c.934G>A;c.919G>A;c.907G>A;c.919G>A	p.Gly312Ser;p.Gly307Ser;p.Gly303Ser;p.Gly307Ser	c.934G>A;c.919G>A;c.907G>A;c.919G>A	p.Gly312Ser;p.Gly307Ser;p.Gly303Ser;p.Gly307Ser	0.21304	0.21545	0.11197	0.11217	0.04479	0.08975	0.10427	0.14038	0.34992	0.01911	0.37794	0.00188	NA	0.12596	NA	NA	0.09977	0.03664	0.07202	7e-05	0.01195	0.00054	0.28483	0.01978	0.02856	0.02587	0.0907	0.14607	0.02058	0.02226	0.3884	0.61202
1	31619260	T	C	V	A	rs11806980	1	32084861	23;23;23	HCRTR1	ENSG00000121764;ENSG00000121764;ENSG00000121764	c.68T>C;c.68T>C;c.68T>C	p.V23A;p.V23A;p.V23A	c.68T>C;c.68T>C;c.68T>C	p.Val23Ala;p.Val23Ala;p.Val23Ala	c.68T>C;c.68T>C;c.68T>C	p.Val23Ala;p.Val23Ala;p.Val23Ala	0.03492	0.02952	0.02946	0.01387	0.03528	0.08975	0.06538	0.59449	0.05706	0.02861	0.0313	0.00222	NA	0.14679	NA	NA	0.40446	0.34531	0.27407	0.00071	0.13648	0.0004	0.01027	0.08184	0.05778	0.01427	0.09036	0.08687	0.04618	0.05567	0.39113	0.28877
1	31623620	G	A	R	Q	rs7516785	1	32089221	279;279;279	HCRTR1	ENSG00000121764;ENSG00000121764;ENSG00000121764	c.836G>A;c.836G>A;c.836G>A	p.R279Q;p.R279Q;p.R279Q	c.836G>A;c.836G>A;c.836G>A	p.Arg279Gln;p.Arg279Gln;p.Arg279Gln	c.836G>A;c.836G>A;c.836G>A	p.Arg279Gln;p.Arg279Gln;p.Arg279Gln	0.36709	0.43531	0.58756	0.54683	0.8433	0.35316	0.56016	0.61326	0.19509	0.18239	0.4939	0.09147	NA	0.45348	NA	0.79403	0.66935	0.28103	0.39545	0.03599	0.50396	0.04624	0.4178	0.51367	0.5832	0.99535	0.39861	0.50282	0.59112	0.57476	0.74766	0.06075
1	31626924	A	G	I	V	rs2271933	1	32092525	408;408	HCRTR1	ENSG00000121764;ENSG00000121764	c.1222A>G;c.1222A>G	p.I408V;p.I408V	c.1222A>G;c.1222A>G	p.Ile408Val;p.Ile408Val	c.1222A>G;c.1222A>G	p.Ile408Val;p.Ile408Val	0.00964	0.01155	0.02946	0.04355	0.41772	0.58761	0.00573	0.58613	0.05917	0.00485	0.44901	0.00011	NA	0.22332	NA	NA	0.3005	0.32199	0.24069	0.00052	0.12984	5e-05	0.00904	0.16166	0.19475	0.09799	0.09	0.09827	0.10935	0.18037	0.51787	0.2009
1	31633309	C	T	A	T	rs140595911	1	32098910	111	PEF1	ENSG00000162517	c.331G>A	p.A111T	c.331G>A	p.Ala111Thr	c.331G>A	p.Ala111Thr	0.10245	0.15406	0.02946	0.04355	0.01536	0.08975	0.2393	0.84919	0.27669	0.02272	0.57878	0.70437	NA	0.43215	NA	0.58458	0.26081	0.02909	0.29695	0.00398	0.20357	0.00018	0.03645	0.10535	0.17711	0.26834	0.16517	0.18291	0.07425	0.09212	0.74766	0.83141
1	31658955	C	T	G	R	rs375539480	1	32124556	1297;154	COL16A1	ENSG00000084636;ENSG00000084636	c.3889G>A;.	p.G1297R;.	c.3889G>A;c.460G>A	p.Gly1297Arg;p.Gly154Arg	c.3889G>A;c.460G>A	p.Gly1297Arg;p.Gly154Arg	0.91255	0.92824	0.90584	0.92359	0.62929	0.52396	0.9302	0.99632	0.95977	0.77883	0.96862	0.99712	NA	0.99578	NA	0.95085	0.21148	0.87585	0.45296	0.96079	0.96017	0.34131	0.9683	0.84633	0.86331	0.78266	0.89972	0.77007	0.90447	0.86154	0.74766	0.61202
1	31661071	C	T	A	T	rs145602591	1	32126672	1274;131	COL16A1	ENSG00000084636;ENSG00000084636	c.3820G>A;.	p.A1274T;.	c.3820G>A;c.391G>A	p.Ala1274Thr;p.Ala131Thr	c.3820G>A;c.391G>A	p.Ala1274Thr;p.Ala131Thr	0.2292	0.11621	0.25993	0.143	0.29211	0.29542	0.31749	0.93882	0.262	0.20793	0.6576	0.49027	NA	0.4672	NA	NA	0.17066	0.23305	0.12448	0.02939	0.47974	0.00096	0.39166	0.17011	0.30228	0.34152	0.28175	0.30988	0.23319	0.26522	0.43459	0.61202
1	31672444	G	A	P	L	rs2228553	1	32138045	1026;231	COL16A1	ENSG00000084636;ENSG00000084636	c.3077C>T;.	p.P1026L;.	c.3077C>T;c.692C>T	p.Pro1026Leu;p.Pro231Leu	c.3077C>T;c.692C>T	p.Pro1026Leu;p.Pro231Leu	0.41364	0.47581	0.52105	0.44248	0.32324	0.50595	0.78151	0.96627	0.64246	0.17828	0.89942	0.9094	NA	0.82443	NA	NA	0.18033	0.48071	0.78305	0.20715	0.68117	0.01491	0.83071	0.51008	0.5328	0.66472	0.41675	0.4263	0.57091	0.54485	0.74766	0.57023
1	31683335	T	A	Q	L	rs74063958	1	32148936	805;26;805	COL16A1	ENSG00000084636;ENSG00000084636;ENSG00000084636	c.2414A>T;.;c.2414A>T	p.Q805L;.;p.Q805L	c.2414A>T;c.77A>T;c.2414A>T	p.Gln805Leu;p.Gln26Leu;p.Gln805Leu	c.2414A>T;c.77A>T;c.2414A>T	p.Gln805Leu;p.Gln26Leu;p.Gln805Leu	0.48642	0.20944	0.41662	0.36942	0.15225	0.34634	0.44892	0.95595	0.53096	0.52386	0.85124	0.79578	NA	0.78844	NA	0.82285	0.17264	0.25389	0.90525	0.19908	0.67765	0.00142	0.53011	0.59811	0.54565	0.37187	0.33574	0.40173	0.43023	0.44596	0.34649	0.37627
1	31684120	G	C	P	A	rs34976864	1	32149721	758;758	COL16A1	ENSG00000084636;ENSG00000084636	c.2272C>G;c.2272C>G	p.P758A;p.P758A	c.2272C>G;c.2272C>G	p.Pro758Ala;p.Pro758Ala	c.2272C>G;c.2272C>G	p.Pro758Ala;p.Pro758Ala	0.3775	0.62352	0.4992	0.51992	0.43581	0.35254	0.55341	0.9317	0.52128	0.42443	0.88707	0.86355	NA	0.68995	NA	NA	0.17117	0.32071	0.42892	0.07554	0.56778	0.05402	0.74113	0.39599	0.40213	0.32521	0.56988	0.61442	0.51724	0.54488	0.74766	0.49183
1	31684159	C	T	G	S	rs34770879	1	32149760	745;745	COL16A1	ENSG00000084636;ENSG00000084636	c.2233G>A;c.2233G>A	p.G745S;p.G745S	c.2233G>A;c.2233G>A	p.Gly745Ser;p.Gly745Ser	c.2233G>A;c.2233G>A	p.Gly745Ser;p.Gly745Ser	0.91255	0.92824	0.90584	0.92359	0.8433	0.4977	0.96988	0.99321	0.89211	0.96302	0.87999	0.98497	NA	0.93631	NA	0.93513	0.17549	0.66881	0.65007	0.70622	0.94817	0.12895	0.96302	0.61585	0.63288	0.43731	0.54517	0.67228	0.8999	0.83512	0.74766	0.21836
1	31685715	C	T	R	H	rs74063959	1	32151316	647;647	COL16A1	ENSG00000084636;ENSG00000084636	c.1940G>A;c.1940G>A	p.R647H;p.R647H	c.1940G>A;c.1940G>A	p.Arg647His;p.Arg647His	c.1940G>A;c.1940G>A	p.Arg647His;p.Arg647His	0.0733	0.07691	0.09854	0.04355	0.04893	0.08975	0.09354	0.90272	0.0946	0.14763	0.67545	0.7064	NA	0.52296	NA	0.39974	0.21964	0.03999	0.12369	0.0025	0.16593	8e-05	0.29668	0.0533	0.02626	0.02216	0.0192	0.03957	0.02156	0.02099	0.43459	0.57754
1	31689766	T	C	E	G	rs35791190	1	32155367	532;532;251	COL16A1	ENSG00000084636;ENSG00000084636;ENSG00000084636	c.1595A>G;c.1595A>G;.	p.E532G;p.E532G;.	c.1595A>G;c.1595A>G;c.752A>G	p.Glu532Gly;p.Glu532Gly;p.Glu251Gly	c.1595A>G;c.1595A>G;c.752A>G	p.Glu532Gly;p.Glu532Gly;p.Glu251Gly	0.50132	0.57104	0.7322	0.79672	0.53742	0.44847	0.36767	0.92508	0.769	0.59393	0.86937	0.85987	NA	0.78535	NA	0.86838	0.20777	0.36786	0.47879	0.1774	0.65061	0.04555	0.60417	0.78705	0.88146	0.75837	0.46053	0.5526	0.68882	0.68624	0.74766	0.45356
1	31691638	C	T	R	Q	rs150759547	1	32157239	421;421;140	COL16A1	ENSG00000084636;ENSG00000084636;ENSG00000084636	c.1262G>A;c.1262G>A;.	p.R421Q;p.R421Q;.	c.1262G>A;c.1262G>A;c.419G>A	p.Arg421Gln;p.Arg421Gln;p.Arg140Gln	c.1262G>A;c.1262G>A;c.419G>A	p.Arg421Gln;p.Arg421Gln;p.Arg140Gln	0.14064	0.40747	0.90584	0.88582	0.55875	0.43129	0.10303	0.94114	0.18248	0.41557	0.83386	0.79513	NA	0.78098	NA	0.86502	0.2041	0.27026	0.61305	0.2116	0.67683	0.09073	0.85735	0.55321	0.6515	0.92838	0.72273	0.65136	0.54465	0.57066	0.74766	0.37627
1	31692009	C	T	R	Q	rs6699645	1	32157610	418;418;137	COL16A1	ENSG00000084636;ENSG00000084636;ENSG00000084636	c.1253G>A;c.1253G>A;.	p.R418Q;p.R418Q;.	c.1253G>A;c.1253G>A;c.410G>A	p.Arg418Gln;p.Arg418Gln;p.Arg137Gln	c.1253G>A;c.1253G>A;c.410G>A	p.Arg418Gln;p.Arg418Gln;p.Arg137Gln	0.16848	0.24913	0.90584	0.86255	0.42383	0.37469	0.1555	0.94114	0.1721	0.5554	0.86628	0.86199	NA	0.60002	NA	0.81903	0.2041	0.24172	0.64787	0.11459	0.59167	0.01015	0.70674	0.57457	0.52707	0.855	0.34058	0.35833	0.47135	0.4587	0.74766	0.48797
1	31698526	G	A	T	M	rs34091659	1	32164127	116;116	COL16A1	ENSG00000084636;ENSG00000084636	c.347C>T;c.347C>T	p.T116M;p.T116M	c.347C>T;c.347C>T	p.Thr116Met;p.Thr116Met	c.347C>T;c.347C>T	p.Thr116Met;p.Thr116Met	0.72154	0.6789	0.90584	0.68939	0.8433	0.08975	0.75187	0.42888	0.29525	0.43029	0.20778	0.3383	NA	0.26272	NA	0.64607	0.18344	0.29552	0.23302	0.00734	0.28048	0.05951	0.54891	0.47322	0.37329	0.51906	0.37087	0.33872	0.44788	0.43605	0.37985	0.61202
1	32195096	C	G	S	R	rs75073861	1	32660697	514;514	TXLNA	ENSG00000084652;ENSG00000084652	c.1542C>G;c.1542C>G	p.S514R;p.S514R	c.1542C>G;c.1542C>G	p.Ser514Arg;p.Ser514Arg	c.1542C>G;c.1542C>G	p.Ser514Arg;p.Ser514Arg	0.11586	0.27855	0.02946	0.01387	0.0508	0.2095	0.14455	0.33189	0.29525	0.08227	0.17343	0.047	NA	0.10108	NA	0.03247	0.44198	0.2484	0.41326	0.00081	0.07883	0.00038	0.18203	0.2305	0.24265	0.48959	0.2349	0.12746	0.15966	0.18936	0.43153	0.52595
1	32202008	C	T	R	W	rs1407134	1	32667609	25;25	CCDC28B	ENSG00000160050;ENSG00000160050	c.73C>T;c.73C>T	p.R25W;p.R25W	c.73C>T;c.73C>T	p.Arg25Trp;p.Arg25Trp	c.73C>T;c.73C>T	p.Arg25Trp;p.Arg25Trp	0.7849	0.79402	0.77913	0.59271	0.62929	0.43577	0.36358	0.56114	0.63782	0.50958	0.55788	0.27156	NA	0.47558	NA	NA	0.75008	0.70718	0.65183	0.03754	0.48718	0.01766	0.76011	0.89202	0.85303	0.98586	0.50369	0.64605	0.69529	0.68569	0.74766	0.49399
1	32204317	G	A	G	R	rs140234450	1	32669918	155;155	CCDC28B	ENSG00000160050;ENSG00000160050	c.463G>A;c.463G>A	p.G155R;p.G155R	c.463G>A;c.463G>A	p.Gly155Arg;p.Gly155Arg	c.463G>A;c.463G>A	p.Gly155Arg;p.Gly155Arg	0.48642	0.62352	0.59044	0.51727	0.62929	0.38408	0.29295	0.4846	0.35597	0.29197	0.35838	0.36159	NA	0.30588	NA	0.29548	0.60867	0.51641	0.30879	0.01124	0.32455	0.00125	0.27458	0.50389	0.572	0.77192	0.46159	0.46923	0.55825	0.56395	0.74766	0.73137
1	32206542	G	A	D	N	rs147476921	1	32672143	74;154	IQCC	ENSG00000160051;ENSG00000160051	c.220G>A;c.460G>A	p.D74N;p.D154N	c.220G>A;c.460G>A	p.Asp74Asn;p.Asp154Asn	c.220G>A;c.460G>A	p.Asp74Asn;p.Asp154Asn	0.42199	0.42261	0.34783	0.27757	0.04634	0.08975	0.22405	0.10871	0.36586	0.15046	0.36904	0.05225	NA	0.22332	NA	0.0136	0.13409	0.04113	0.06384	0.00023	0.01566	0.00308	0.10339	0.2467	0.19128	0.74397	0.16747	0.09325	0.1472	0.14099	0.45458	0.1806
1	32207307	T	G	F	C	rs3903683	1	32672908	209;289	IQCC	ENSG00000160051;ENSG00000160051	c.626T>G;c.866T>G	p.F209C;p.F289C	c.626T>G;c.866T>G	p.Phe209Cys;p.Phe289Cys	c.626T>G;c.866T>G	p.Phe209Cys;p.Phe289Cys	0.00964	0.18903	0.02946	0.01387	0.20363	0.08975	0.00516	0.08194	0.00014	0.0699	0.44256	0.00011	NA	0.10465	NA	NA	0.06012	0.28096	0.01337	0.0001	0.03073	1e-05	0.0437	0.11162	0.07937	0.05806	0.00836	0.00573	0.02273	0.03513	0.43007	0.49826
1	32207331	G	A	C	Y	rs12032332	1	32672932	217;297	IQCC	ENSG00000160051;ENSG00000160051	c.650G>A;c.890G>A	p.C217Y;p.C297Y	c.650G>A;c.890G>A	p.Cys217Tyr;p.Cys297Tyr	c.650G>A;c.890G>A	p.Cys217Tyr;p.Cys297Tyr	0.12878	0.15602	0.31762	0.30245	0.15883	0.22489	0.29295	0.10578	0.73579	0.07949	0.42711	0.00011	NA	0.17029	NA	NA	0.07365	0.1774	0.14734	0.00021	0.06353	0.00979	0.11736	0.12729	0.14134	0.15047	0.26374	0.15616	0.1326	0.1469	0.39355	0.49826
1	32208072	C	T	P	L	rs41306593	1	32673673	464;544	IQCC	ENSG00000160051;ENSG00000160051	c.1391C>T;c.1631C>T	p.P464L;p.P544L	c.1391C>T;c.1631C>T	p.Pro464Leu;p.Pro544Leu	c.1391C>T;c.1631C>T	p.Pro464Leu;p.Pro544Leu	0.91255	0.92824	0.63424	0.58136	0.14486	0.08975	0.26193	0.3633	0.51478	0.30914	0.06946	0.29865	NA	0.19911	NA	0.1141	0.32764	0.17511	0.12542	0.00535	0.23499	0.01583	0.25428	0.31121	0.26451	0.62794	0.24702	0.08799	0.37008	0.30232	0.74766	0.17934
1	32217295	C	A	V	F	rs143824879	1	32682896	98;98;98	TMEM234	ENSG00000160055;ENSG00000160055;ENSG00000160055	c.292G>T;c.292G>T;c.292G>T	p.V98F;p.V98F;p.V98F	c.292G>T;c.292G>T;c.292G>T	p.Val98Phe;p.Val98Phe;p.Val98Phe	c.292G>T;c.292G>T;c.292G>T	p.Val98Phe;p.Val98Phe;p.Val98Phe	0.5748	0.65728	0.7322	0.66279	0.44522	0.42875	0.29295	0.68754	0.54702	0.76296	0.66293	0.58537	NA	0.70097	NA	0.84567	0.6649	0.26299	0.42846	0.05997	0.51061	0.06972	0.69637	0.73743	0.78302	0.7416	0.62325	0.67713	0.78889	0.8233	0.51787	0.73137
1	32248405	G	C	G	A	rs11576019	1	32714006	99	FAM167B	ENSG00000183615	c.296G>C	p.G99A	c.296G>C	p.Gly99Ala	c.296G>C	p.Gly99Ala	0.26085	0.3584	0.36182	0.36707	0.51296	0.33037	0.43825	0.59449	0.04947	0.02658	0.53048	0.35578	NA	0.08316	NA	NA	0.45964	0.19683	0.1991	0.01063	0.32542	0.00158	0.82717	0.32781	0.35065	0.75898	0.31818	0.63408	0.40613	0.42978	0.98316	0.5555
1	32274765	G	A	R	Q	rs145088108	1	32740366	45;45;45;45;45;45;45;89;89;45	LCK	ENSG00000182866;ENSG00000182866;ENSG00000182866;ENSG00000182866;ENSG00000182866;ENSG00000182866;ENSG00000182866;ENSG00000182866;ENSG00000182866;ENSG00000182866	c.134G>A;c.134G>A;.;.;c.134G>A;.;.;.;.;c.134G>A	p.R45Q;p.R45Q;.;.;p.R45Q;.;.;.;.;p.R45Q	c.134G>A;c.134G>A;c.134G>A;c.134G>A;c.134G>A;c.134G>A;c.134G>A;c.266G>A;c.266G>A;c.134G>A	p.Arg45Gln;p.Arg45Gln;p.Arg45Gln;p.Arg45Gln;p.Arg45Gln;p.Arg45Gln;p.Arg45Gln;p.Arg89Gln;p.Arg89Gln;p.Arg45Gln	c.134G>A;c.134G>A;c.134G>A;c.134G>A;c.134G>A;c.134G>A;c.134G>A;c.266G>A;c.266G>A;c.134G>A	p.Arg45Gln;p.Arg45Gln;p.Arg45Gln;p.Arg45Gln;p.Arg45Gln;p.Arg45Gln;p.Arg45Gln;p.Arg89Gln;p.Arg89Gln;p.Arg45Gln	0.43085	0.92824	0.24142	0.14941	0.32193	0.2625	0.22405	0.44856	0.45404	0.29889	0.04202	0.00497	NA	0.27331	NA	NA	0.75198	0.42152	0.71916	0.0064	0.3438	0.0012	0.6664	0.39145	0.37005	0.88283	0.50458	0.46729	0.27577	0.32769	0.74766	0.52595
1	32363660	A	G	I	V	rs35508255	1	32829261	71	TSSK3	ENSG00000162526	c.211A>G	p.I71V	c.211A>G	p.Ile71Val	c.211A>G	p.Ile71Val	0.10052	0.12456	0.47557	0.46883	0.50451	0.34179	0.03879	0.15261	0.14193	0.08506	0.44772	0.00526	NA	0.43215	NA	0.20212	0.36924	0.1921	0.14403	0.00031	0.03086	0.01681	0.21605	0.25511	0.24574	0.29387	0.32339	0.23976	0.26494	0.29525	0.43971	0.31514
1	32376718	T	C	I	V	rs34885668	1	32842319	234;251;139;178;251;168	BSDC1	ENSG00000160058;ENSG00000160058;ENSG00000160058;ENSG00000160058;ENSG00000160058;ENSG00000160058	c.700A>G;c.751A>G;c.415A>G;c.532A>G;c.751A>G;.	p.I234V;p.I251V;p.I139V;p.I178V;p.I251V;.	c.700A>G;c.751A>G;c.415A>G;c.532A>G;c.751A>G;c.502A>G	p.Ile234Val;p.Ile251Val;p.Ile139Val;p.Ile178Val;p.Ile251Val;p.Ile168Val	c.700A>G;c.751A>G;c.415A>G;c.532A>G;c.751A>G;c.502A>G	p.Ile234Val;p.Ile251Val;p.Ile139Val;p.Ile178Val;p.Ile251Val;p.Ile168Val	0.17353	0.15206	0.14184	0.19048	0.15507	0.08975	0.06538	0.41392	0.06026	0.04307	0.14425	0.04463	NA	0.04481	NA	NA	0.20306	0.01641	0.10847	0.0006	0.06166	0.00018	0.29249	0.01346	0.10443	0.09202	0.2598	0.11797	0.09601	0.13521	0.15658	0.73137
1	32694909	C	T	A	T	rs397205	1	33160510	397;397	SYNC	ENSG00000162520;ENSG00000162520	c.1189G>A;c.1189G>A	p.A397T;p.A397T	c.1189G>A;c.1189G>A	p.Ala397Thr;p.Ala397Thr	c.1189G>A;c.1189G>A	p.Ala397Thr;p.Ala397Thr	0.02442	0.08535	0.07471	0.087	0.10623	0.08975	0.0333	0.89293	0.06253	0.01135	0.51505	0.37568	NA	0.47723	NA	0.36123	0.3286	0.03059	0.63135	0.01059	0.33359	0.00689	0.24395	0.13959	0.13553	0.12856	0.12852	0.0276	0.06822	0.09185	0.74766	0.00013
1	32695043	T	G	E	A	rs3795424	1	33160644	352;352	SYNC	ENSG00000162520;ENSG00000162520	c.1055A>C;c.1055A>C	p.E352A;p.E352A	c.1055A>C;c.1055A>C	p.Glu352Ala;p.Glu352Ala	c.1055A>C;c.1055A>C	p.Glu352Ala;p.Glu352Ala	0.63226	0.66756	0.90584	0.86255	0.62929	0.35038	0.17993	0.88924	0.70191	0.19995	0.62719	0.06425	NA	0.73148	NA	NA	0.76966	0.3361	0.79088	0.06451	0.60689	0.0107	0.45286	0.75356	0.74553	0.76142	0.70718	0.53835	0.58643	0.5748	0.74766	0.05904
1	32695266	T	C	T	A	rs186046877	1	33160867	278;278	SYNC	ENSG00000162520;ENSG00000162520	c.832A>G;c.832A>G	p.T278A;p.T278A	c.832A>G;c.832A>G	p.Thr278Ala;p.Thr278Ala	c.832A>G;c.832A>G	p.Thr278Ala;p.Thr278Ala	0.23997	0.05109	0.43524	0.47189	0.15623	0.08975	0.11182	0.88298	0.31375	0.30118	0.70048	0.74807	NA	0.6757	NA	0.7143	0.66303	0.18554	0.55468	0.0843	0.54853	0.03327	0.24395	0.45571	0.25594	0.27925	0.31538	0.20803	0.33265	0.32573	0.74766	0.3313
1	32767897	C	T	P	S	rs11803515	1	33233498	116;68;57;57	KIAA1522	ENSG00000162522;ENSG00000162522;ENSG00000162522;ENSG00000162522	c.346C>T;c.202C>T;c.169C>T;c.169C>T	p.P116S;p.P68S;p.P57S;p.P57S	c.346C>T;c.202C>T;c.169C>T;c.169C>T	p.Pro116Ser;p.Pro68Ser;p.Pro57Ser;p.Pro57Ser	c.346C>T;c.202C>T;c.169C>T;c.169C>T	p.Pro116Ser;p.Pro68Ser;p.Pro57Ser;p.Pro57Ser	0.43393	0.48336	0.53761	0.41396	0.42129	0.08975	0.29575	0.32958	0.84525	0.19325	0.06389	0.014	NA	0.27331	NA	0.13958	0.134	0.32126	0.27077	0.00255	0.20964	0.01543	0.47619	0.21806	0.3719	0.44652	0.24133	0.28774	0.47723	0.46177	0.74766	0.8544
1	32768706	T	C	S	P	rs3737994	1	33234307	173;125;114;114	KIAA1522	ENSG00000162522;ENSG00000162522;ENSG00000162522;ENSG00000162522	c.517T>C;c.373T>C;c.340T>C;c.340T>C	p.S173P;p.S125P;p.S114P;p.S114P	c.517T>C;c.373T>C;c.340T>C;c.340T>C	p.Ser173Pro;p.Ser125Pro;p.Ser114Pro;p.Ser114Pro	c.517T>C;c.373T>C;c.340T>C;c.340T>C	p.Ser173Pro;p.Ser125Pro;p.Ser114Pro;p.Ser114Pro	0.61437	0.66756	0.77913	0.70482	0.43753	0.33396	0.40313	0.39223	0.39119	0.7212	0.62918	0.39003	NA	0.33375	NA	0.28757	0.16875	0.30967	0.06116	0.04597	0.48733	0.07115	0.4733	0.62694	0.54541	0.18274	0.48579	0.53869	0.58518	0.53875	0.74766	0.8544
1	32770654	G	A	R	H	rs116386430	1	33236255	492;444;433	KIAA1522	ENSG00000162522;ENSG00000162522;ENSG00000162522	c.1475G>A;c.1331G>A;c.1298G>A	p.R492H;p.R444H;p.R433H	c.1475G>A;c.1331G>A;c.1298G>A	p.Arg492His;p.Arg444His;p.Arg433His	c.1475G>A;c.1331G>A;c.1298G>A	p.Arg492His;p.Arg444His;p.Arg433His	0.51248	0.29843	0.54666	0.4109	0.62929	0.81001	0.58118	0.1416	0.60665	0.64052	0.16503	0.1416	NA	0.37241	NA	0.24649	0.16591	0.66935	0.31707	0.04064	0.45853	0.04443	0.47762	0.4664	0.53304	0.84152	0.27838	0.36043	0.50624	0.48642	0.74766	0.31514
1	32771244	G	A	A	T	rs117872916	1	33236845	689;641;630	KIAA1522	ENSG00000162522;ENSG00000162522;ENSG00000162522	c.2065G>A;c.1921G>A;c.1888G>A	p.A689T;p.A641T;p.A630T	c.2065G>A;c.1921G>A;c.1888G>A	p.Ala689Thr;p.Ala641Thr;p.Ala630Thr	c.2065G>A;c.1921G>A;c.1888G>A	p.Ala689Thr;p.Ala641Thr;p.Ala630Thr	0.09776	0.24621	0.02946	0.01387	0.15056	0.19781	0.11182	0.12055	0.11008	0.05414	0.3359	0.00287	NA	0.00887	NA	0.19227	0.12816	0.13	0.01836	0.00014	0.01986	0	0.17917	0.00428	0.01413	0.05356	0.09385	0.12137	0.02026	0.01839	0.74766	0.46895
1	32771251	C	G	A	G	rs115626337	1	33236852	691;643;632	KIAA1522	ENSG00000162522;ENSG00000162522;ENSG00000162522	c.2072C>G;c.1928C>G;c.1895C>G	p.A691G;p.A643G;p.A632G	c.2072C>G;c.1928C>G;c.1895C>G	p.Ala691Gly;p.Ala643Gly;p.Ala632Gly	c.2072C>G;c.1928C>G;c.1895C>G	p.Ala691Gly;p.Ala643Gly;p.Ala632Gly	0.44029	0.0976	0.30213	0.28327	0.16374	0.469	0.40313	0.12575	0.09796	0.23632	0.22965	0.07986	NA	0.05495	NA	0.11883	0.13333	0.23736	0.02035	0.00207	0.13899	0.00192	0.41604	0.12546	0.15526	0.18432	0.22236	0.27037	0.16665	0.16646	0.74766	0.46895
1	32781106	T	A	E	V	rs61737106	1	33246707	361	YARS	ENSG00000134684	c.1082A>T	p.E361V	c.1082A>T	p.Glu361Val	c.1082A>T	p.Glu361Val	0.38185	0.20486	0.12996	0.1009	0.8433	0.81001	0.42885	0.73739	0.46337	0.47949	0.55694	0.54257	NA	0.26002	NA	0.81019	0.40989	0.36232	0.54193	0.0272	0.42477	0.01076	0.52386	0.59408	0.64903	0.45113	0.90713	0.68584	0.40288	0.4833	0.74766	0.52595
1	32782431	C	T	A	T	rs141323599	1	33248032	339;339	YARS	ENSG00000134684;ENSG00000134684	c.1015G>A;c.1015G>A	p.A339T;p.A339T	c.1015G>A;c.1015G>A	p.Ala339Thr;p.Ala339Thr	c.1015G>A;c.1015G>A	p.Ala339Thr;p.Ala339Thr	0.12673	0.22359	0.09854	0.01387	0.26651	0.44913	0.25309	0.72889	0.15578	0.13198	0.51484	0.56744	NA	0.23209	NA	0.72839	0.35175	0.2804	0.49219	0.00435	0.21583	0.00084	0.54691	0.26497	0.34437	0.41126	0.28085	0.33481	0.23964	0.2692	0.40362	0.52595
1	32895686	G	A	L	F	rs10914632	1	33361287	110	TMEM54	ENSG00000121900	c.328C>T	p.L110F	c.328C>T	p.Leu110Phe	c.328C>T	p.Leu110Phe	0.31682	0.54541	0.56581	0.51677	0.37457	0.81001	0.74772	0.53731	0.53736	0.09207	0.47481	0.32614	NA	0.2573	NA	NA	0.38919	0.33955	0.56319	0.00426	0.24141	0.03023	0.25202	0.63475	0.54151	0.88995	0.58922	0.58387	0.4915	0.46081	0.37455	0.61202
1	33036756	C	T	G	R	rs199641857	1	33502357	25;25;25;25;25;25;25;25	AK2	ENSG00000004455;ENSG00000004455;ENSG00000004455;ENSG00000004455;ENSG00000004455;ENSG00000004455;ENSG00000004455;ENSG00000004455	c.73G>A;c.73G>A;c.73G>A;c.73G>A;c.73G>A;c.73G>A;c.73G>A;c.73G>A	p.G25R;p.G25R;p.G25R;p.G25R;p.G25R;p.G25R;p.G25R;p.G25R	c.73G>A;c.73G>A;c.73G>A;c.73G>A;c.73G>A;c.73G>A;c.73G>A;c.73G>A	p.Gly25Arg;p.Gly25Arg;p.Gly25Arg;p.Gly25Arg;p.Gly25Arg;p.Gly25Arg;p.Gly25Arg;p.Gly25Arg	c.73G>A;c.73G>A;c.73G>A;c.73G>A;c.73G>A;c.73G>A;c.73G>A;c.73G>A	p.Gly25Arg;p.Gly25Arg;p.Gly25Arg;p.Gly25Arg;p.Gly25Arg;p.Gly25Arg;p.Gly25Arg;p.Gly25Arg	0.54683	0.92824	0.56013	0.54387	0.8433	0.81001	0.9918	0.91589	0.94729	0.80866	0.97939	0.97257	NA	0.92028	NA	NA	0.31253	0.80346	0.96848	0.92888	0.92799	0.15745	0.58316	0.8694	0.9014	0.95491	0.73966	0.63904	0.87299	0.8449	0.74766	0.87236
1	33147188	C	T	V	I	rs61737100	1	33612789	473;352	TRIM62	ENSG00000116525;ENSG00000116525	c.1417G>A;c.1054G>A	p.V473I;p.V352I	c.1417G>A;c.1054G>A	p.Val473Ile;p.Val352Ile	c.1417G>A;c.1054G>A	p.Val473Ile;p.Val352Ile	0.91255	0.92824	0.21875	0.13708	0.62929	0.81001	0.15941	0.61326	0.09796	0.10056	0.02469	0.01981	NA	0.31066	NA	0.65769	0.54534	0.3111	0.10811	0.00407	0.25832	0.00962	0.47665	0.32781	0.36775	0.45289	0.77492	0.4848	0.3919	0.43624	0.45857	0.61202
1	33276555	G	A	V	M	rs778806647	1	33742156	91;104;104	ZNF362	ENSG00000160094;ENSG00000160094;ENSG00000160094	.;c.310G>A;c.310G>A	.;p.V104M;p.V104M	c.271G>A;c.310G>A;c.310G>A	p.Val91Met;p.Val104Met;p.Val104Met	c.271G>A;c.310G>A;c.310G>A	p.Val91Met;p.Val104Met;p.Val104Met	0.72154	0.53426	0.60036	0.48765	0.0095	0.3757	0.33814	0.0846	0.27052	0.44474	0.10502	0.17277	NA	0.34042	0.14805	0.14761	0.77125	0.91788	0.14695	0.02524	0.2907	0.18428	0.92154	0.7058	0.67264	0.78202	0.43067	0.42813	0.65178	0.68609	0.43792	0.46895
1	33334206	C	T	A	T	rs115905637	1	33799807	520;13;154;548	PHC2	ENSG00000134686;ENSG00000134686;ENSG00000134686;ENSG00000134686	c.1558G>A;c.37G>A;c.460G>A;c.1642G>A	p.A520T;p.A13T;p.A154T;p.A548T	c.1558G>A;c.37G>A;c.460G>A;c.1642G>A	p.Ala520Thr;p.Ala13Thr;p.Ala154Thr;p.Ala548Thr	c.1558G>A;c.37G>A;c.460G>A;c.1642G>A	p.Ala520Thr;p.Ala13Thr;p.Ala154Thr;p.Ala548Thr	0.02739	0.08654	0.07471	0.01387	0.42129	0.27749	0.03828	0.43672	0.1439	0.0699	0.18825	0.00769	NA	0.42668	NA	0.17121	0.44853	0.19923	0.23679	0.0003	0.02855	0.00029	0.38629	0.16571	0.16132	0.16997	0.30198	0.18273	0.06042	0.11655	0.74766	0.8544
1	33354533	C	T	V	M	rs12026290	1	33820134	447;81;475	PHC2	ENSG00000134686;ENSG00000134686;ENSG00000134686	c.1339G>A;c.241G>A;c.1423G>A	p.V447M;p.V81M;p.V475M	c.1339G>A;c.241G>A;c.1423G>A	p.Val447Met;p.Val81Met;p.Val475Met	c.1339G>A;c.241G>A;c.1423G>A	p.Val447Met;p.Val81Met;p.Val475Met	0.50676	0.3731	0.35138	0.35394	0.07037	0.43291	0.11182	0.47815	0.13035	0.04188	0.09971	0.00011	NA	0.20529	NA	NA	0.46324	0.08524	0.2661	0.00032	0.09095	0.0013	0.21745	0.18927	0.21541	0.33303	0.1727	0.09243	0.25762	0.24824	0.74766	0.37627
1	33355130	C	T	R	Q	rs146515869	1	33820731	338;367	PHC2	ENSG00000134686;ENSG00000134686	c.1013G>A;c.1100G>A	p.R338Q;p.R367Q	c.1013G>A;c.1100G>A	p.Arg338Gln;p.Arg367Gln	c.1013G>A;c.1100G>A	p.Arg338Gln;p.Arg367Gln	0.10412	0.18178	0.77913	0.74104	0.18759	0.34729	0.28775	0.28391	0.03521	0.34874	0.23227	0.16677	NA	0.27069	NA	0.29076	0.51204	0.20764	0.1414	0.00115	0.08996	0.00492	0.37327	0.43308	0.27467	0.48381	0.24992	0.13319	0.38669	0.33845	0.50053	0.37627
1	33370563	G	A	A	V	rs41265897	1	33836164	145;145	PHC2	ENSG00000134686;ENSG00000134686	c.434C>T;c.434C>T	p.A145V;p.A145V	c.434C>T;c.434C>T	p.Ala145Val;p.Ala145Val	c.434C>T;c.434C>T	p.Ala145Val;p.Ala145Val	0.63226	0.53072	0.25713	0.20255	0.62929	0.81001	0.34346	0.31731	0.41239	0.49055	0.03256	0.09787	NA	0.19284	NA	NA	0.60443	0.47433	0.42738	0.00634	0.28069	0.01715	0.69895	0.46573	0.47698	0.92316	0.65809	0.77555	0.4779	0.5395	0.74766	0.37627
1	33479392	A	G	K	R	rs41265901	1	33944993	35;35	ZSCAN20	ENSG00000121903;ENSG00000121903	c.104A>G;c.104A>G	p.K35R;p.K35R	c.104A>G;c.104A>G	p.Lys35Arg;p.Lys35Arg	c.104A>G;c.104A>G	p.Lys35Arg;p.Lys35Arg	0.06585	0.0976	0.11197	0.12133	0.11069	0.08975	0.23283	0.06214	0.05604	0.09207	0.47572	0.00318	NA	0.06188	NA	NA	0.19104	0.03563	0.14658	0.00012	0.01046	5e-05	0.00877	0.07906	0.0901	0.24491	0.05664	0.05336	0.08557	0.09583	0.21478	0.31514
1	33491667	T	C	I	T	rs192219497	1	33957267	470;416	ZSCAN20	ENSG00000121903;ENSG00000121903	c.1409T>C;c.1247T>C	p.I470T;p.I416T	c.1409T>C;c.1247T>C	p.Ile470Thr;p.Ile416Thr	c.1409T>C;c.1247T>C	p.Ile470Thr;p.Ile416Thr	0.16628	0.16668	0.43659	0.37512	0.20456	0.22826	0.79925	0.06445	0.25118	0.21839	0.43349	0.01944	NA	0.07246	NA	0.17366	0.2898	0.47804	0.18482	0.00157	0.11443	0.00723	0.34815	0.11596	0.16555	0.13697	0.21973	0.0661	0.2391	0.24009	0.11941	0.31514
1	34757424	C	T	R	C	rs112931204	1	35223025	32	GJB5	ENSG00000189280	c.94C>T	p.R32C	c.94C>T	p.Arg32Cys	c.94C>T	p.Arg32Cys	0.58626	0.61642	0.90584	0.92359	0.8433	0.58761	0.95518	0.99691	0.95765	0.92433	0.91676	0.99488	NA	0.91229	NA	0.96486	0.60146	0.68942	0.99534	0.25911	0.70661	0.11596	0.67021	0.67032	0.79718	0.99698	0.54017	0.57678	0.82215	0.77901	0.74766	0.32782
1	34761461	C	G	F	L	rs147354864	1	35227062	69	GJB4	ENSG00000189433	c.207C>G	p.F69L	c.207C>G	p.Phe69Leu	c.207C>G	p.Phe69Leu	0.7849	0.79402	0.90584	0.86255	0.8433	0.44305	0.96509	0.99175	0.89029	0.91852	0.95381	0.99044	NA	0.95972	NA	0.98325	0.4864	0.64852	0.97031	0.35299	0.75946	0.12004	0.82627	0.60655	0.6964	0.95244	0.58739	0.64411	0.81165	0.77982	0.74766	0.28877
1	34761561	C	T	R	C	rs9426009	1	35227162	103	GJB4	ENSG00000189433	c.307C>T	p.R103C	c.307C>T	p.Arg103Cys	c.307C>T	p.Arg103Cys	0.7849	0.79402	0.77913	0.66466	0.46274	0.32849	0.87999	0.99124	0.84035	0.14196	0.89995	0.96112	NA	0.75005	NA	NA	0.47349	0.23072	0.93507	0.11707	0.60924	0.05849	0.83071	0.39875	0.56738	0.95572	0.29689	0.49122	0.45331	0.34975	0.74766	0.32782
1	34761865	A	C	E	A	rs3738346	1	35227466	204	GJB4	ENSG00000189433	c.611A>C	p.E204A	c.611A>C	p.Glu204Ala	c.611A>C	p.Glu204Ala	0.91255	0.92824	0.90584	0.97372	0.8433	0.49512	0.95912	0.98066	0.85844	0.19728	0	0.13374	NA	0.94167	NA	NA	0.47176	0.41719	0.97332	0.23641	0.77676	0.05435	0.92647	0.79633	0.8416	0.82336	0.85056	0.70338	0.92838	0.9314	0.74766	0.28877
1	34785360	G	A	V	I	rs61734064	1	35250961	200;200	GJB3	ENSG00000188910;ENSG00000188910	c.598G>A;c.598G>A	p.V200I;p.V200I	c.598G>A;c.598G>A	p.Val200Ile;p.Val200Ile	c.598G>A;c.598G>A	p.Val200Ile;p.Val200Ile	0.20988	0.20811	0.19245	0.19346	0.3456	0.3163	0.36358	0.95422	0.037	0.10198	0.6011	0.07234	NA	0.43397	NA	0.67611	0.08277	0.16323	0.80268	0.00999	0.38276	0.00046	0.38584	0.24269	0.19723	0.26749	0.39389	0.40692	0.21861	0.24652	0.50053	0.20929
1	34794601	G	A	V	I	rs41266431	1	35260202	130;130	GJA4	ENSG00000187513;ENSG00000187513	c.388G>A;.	p.V130I;.	c.388G>A;c.388G>A	p.Val130Ile;p.Val130Ile	c.388G>A;c.388G>A	p.Val130Ile;p.Val130Ile	0.00964	0.24913	0.07471	0.06944	0.08472	0.08975	0.04745	0.97292	0.11728	0.00125	0.60913	0.0489	NA	0.50616	NA	NA	0.40063	0.09584	0.73351	0.01093	0.4424	0.0003	0.17353	0.01371	0.01081	0.17676	0.1634	0.26157	0.01262	0.01647	0.20616	0.45356
1	34794607	C	T	R	C	rs61777220	1	35260208	132;132	GJA4	ENSG00000187513;ENSG00000187513	c.394C>T;.	p.R132C;.	c.394C>T;c.394C>T	p.Arg132Cys;p.Arg132Cys	c.394C>T;c.394C>T	p.Arg132Cys;p.Arg132Cys	0.40832	0.5664	0.53363	0.42166	0.12122	0.34129	0.34934	0.97713	0.46503	0.25377	0.93112	0.91963	NA	0.72093	NA	0.97037	0.671	0.17288	0.92399	0.20535	0.6695	0.00712	0.57225	0.58298	0.48143	0.88283	0.34867	0.49778	0.44597	0.43165	0.26263	0.45356
1	34794985	C	T	P	S	rs28739284	1	35260586	258;258	GJA4	ENSG00000187513;ENSG00000187513	c.772C>T;.	p.P258S;.	c.772C>T;c.772C>T	p.Pro258Ser;p.Pro258Ser	c.772C>T;c.772C>T	p.Pro258Ser;p.Pro258Ser	0.31682	0.50514	0.14184	0.19048	0.00162	0.48079	0.1962	0.97772	0.4885	0.05287	0.73835	0.48807	NA	0.65377	NA	0.90271	0.47883	0.12397	0.46632	0.07693	0.57926	0.00055	0.15685	0.27131	0.20134	0.21101	0.37851	0.49252	0.22282	0.23352	0.34689	0.57754
1	34795159	G	A	G	S	rs140949366	1	35260760	316	GJA4	ENSG00000187513	c.946G>A	p.G316S	c.946G>A	p.Gly316Ser	c.946G>A	p.Gly316Ser	0.2731	0.09361	0.07471	0.04355	0.11428	0.08975	0.13296	0.97126	0.10308	0.06059	0.76866	0.84431	NA	0.40224	NA	0.83674	0.46952	0.05761	0.18589	0.02272	0.41669	0.00014	0.12286	0.15986	0.11947	0.05418	0.20187	0.33517	0.11555	0.12847	0.20448	0.45356
1	34795168	C	T	P	S	rs1764391	1	35260769	319	GJA4	ENSG00000187513	c.955C>T	p.P319S	c.955C>T	p.Pro319Ser	c.955C>T	p.Pro319Ser	0.03101	0.23776	0.02946	0.01387	0.02423	0.08975	0.0227	0.97054	0.03824	0.00339	0.42153	0.00011	NA	0.54769	NA	NA	0.47415	0.06766	0.18532	0.00322	0.32378	2e-05	0.01949	0.03139	0.09485	0.05044	0.08815	0.11973	0.05355	0.08569	0.1599	0.45356
1	34885576	G	T	P	T	rs185580342	1	35351177	606;606	DLGAP3	ENSG00000116544;ENSG00000116544	c.1816C>A;c.1816C>A	p.P606T;p.P606T	c.1816C>A;c.1816C>A	p.Pro606Thr;p.Pro606Thr	c.1816C>A;c.1816C>A	p.Pro606Thr;p.Pro606Thr	0.1098	0.25907	0.61118	0.54683	0.18967	0.49283	0.1233	0.26737	0.51646	0.50688	0.02659	0.2531	NA	0.45523	NA	0.40204	0.74624	0.90865	0.76087	0.02095	0.39767	0.01247	0.45144	0.56341	0.59353	0.31061	0.44622	0.43869	0.68704	0.70385	0.74766	0.48094
1	34905092	G	T	P	T	rs201890156	1	35370693	98;98	DLGAP3	ENSG00000116544;ENSG00000116544	c.292C>A;c.292C>A	p.P98T;p.P98T	c.292C>A;c.292C>A	p.Pro98Thr;p.Pro98Thr	c.292C>A;c.292C>A	p.Pro98Thr;p.Pro98Thr	0.24183	0.58089	0.36386	0.29943	0.33608	0.32843	0.26193	0.25509	0.53096	0.66101	0.22017	0.12848	NA	0.27591	NA	0.24425	0.69086	0.77267	0.6012	0.01087	0.32193	0.10508	0.40326	0.33291	0.21202	0.48272	0.86927	0.74075	0.39108	0.40478	0.26741	0.48692
1	34988872	C	G	R	T	rs61741445	1	35454473	737	ZMYM6	ENSG00000163867	c.2210G>C	p.R737T	c.2210G>C	p.Arg737Thr	c.2210G>C	p.Arg737Thr	0.54683	0.50809	0.32965	0.28532	0.36929	0.81001	0.70756	0.09635	0.29727	0.60664	0.45334	0.05177	NA	0.42668	NA	0.04254	0.48386	0.27839	0.09688	0.01459	0.35406	0.00165	0.3841	0.19045	0.24248	0.15582	0.21991	0.17725	0.15403	0.16827	0.33329	0.92422
1	35011008	T	G	N	T	rs147439192	1	35476609	364	ZMYM6	ENSG00000163867	c.1091A>C	p.N364T	c.1091A>C	p.Asn364Thr	c.1091A>C	p.Asn364Thr	0.16305	0.01155	0.55554	0.59784	0.3931	0.44638	0.55033	0.0945	0.37955	0.34767	0.03537	0.29865	NA	0.18007	NA	0.1634	0.26761	0.24476	0.07453	0.00725	0.2726	0.00297	0.79443	0.47637	0.50158	0.68322	0.64654	0.34153	0.48681	0.48831	0.31847	0.73137
1	35030573	T	C	I	V	rs74780395	1	35496174	23;23;23;23	ZMYM6	ENSG00000163867;ENSG00000163867;ENSG00000163867;ENSG00000163867	c.67A>G;.;c.67A>G;c.67A>G	p.I23V;.;p.I23V;p.I23V	c.67A>G;c.67A>G;c.67A>G;c.67A>G	p.Ile23Val;p.Ile23Val;p.Ile23Val;p.Ile23Val	c.67A>G;c.67A>G;c.67A>G;c.67A>G	p.Ile23Val;p.Ile23Val;p.Ile23Val;p.Ile23Val	0.25768	0.31125	0.19406	0.21332	0.38917	0.40716	0.388	0.50459	0.11185	0.35301	0.10596	0.22462	NA	0.12596	NA	0.12197	0.19618	0.28423	0.13465	0.0029	0.17607	0.00149	0.4886	0.24566	0.21914	0.26627	0.27351	0.16263	0.28107	0.30887	0.41644	0.96898
1	35112101	G	T	V	L	rs148202342	1	35577702	373;373;373;373;373	ZMYM1	ENSG00000197056;ENSG00000197056;ENSG00000197056;ENSG00000197056;ENSG00000197056	.;.;c.1117G>T;c.1117G>T;c.1117G>T	.;.;p.V373L;p.V373L;p.V373L	.;c.1117G>T;c.1117G>T;c.1117G>T;c.1117G>T	.;p.Val373Leu;p.Val373Leu;p.Val373Leu;p.Val373Leu	c.1117G>T;c.1117G>T;c.1117G>T;c.1117G>T;c.1117G>T	p.Val373Leu;p.Val373Leu;p.Val373Leu;p.Val373Leu;p.Val373Leu	0.19639	0.15842	0.13644	0.12992	0.15151	0.2358	0.26193	0.19311	0.16393	0.07949	0.1949	0.12804	NA	0.00887	NA	0.23097	0.17747	0.1857	0.02035	0.0011	0.08313	0.00263	0.25328	0.22574	0.33243	0.25299	0.44119	0.26519	0.27364	0.30999	0.14124	0.61202
1	35113092	C	T	T	I	rs116729905	1	35578693	421;421;421;421;421	ZMYM1	ENSG00000197056;ENSG00000197056;ENSG00000197056;ENSG00000197056;ENSG00000197056	.;.;c.1262C>T;c.1262C>T;c.1262C>T	.;.;p.T421I;p.T421I;p.T421I	.;c.1262C>T;c.1262C>T;c.1262C>T;c.1262C>T	.;p.Thr421Ile;p.Thr421Ile;p.Thr421Ile;p.Thr421Ile	c.1262C>T;c.1262C>T;c.1262C>T;c.1262C>T;c.1262C>T	p.Thr421Ile;p.Thr421Ile;p.Thr421Ile;p.Thr421Ile;p.Thr421Ile	0.02568	0.25748	0.02946	0.01387	0.02881	0.08975	0.02162	0.18083	0.20791	0.01911	0.31272	0.00222	NA	0.04815	NA	0.0136	0.1916	0.03572	0.00525	0.00059	0.06339	9e-05	0.01461	0.02155	0.02377	0.00721	0.02918	0.00729	0.01438	0.01965	0.21777	0.98306
1	35113245	A	G	K	R	rs77513946	1	35578846	472;472;472;472	ZMYM1	ENSG00000197056;ENSG00000197056;ENSG00000197056;ENSG00000197056	.;c.1415A>G;c.1415A>G;c.1415A>G	.;p.K472R;p.K472R;p.K472R	.;c.1415A>G;c.1415A>G;c.1415A>G	.;p.Lys472Arg;p.Lys472Arg;p.Lys472Arg	c.1415A>G;c.1415A>G;c.1415A>G;c.1415A>G	p.Lys472Arg;p.Lys472Arg;p.Lys472Arg;p.Lys472Arg	0.45039	0.51112	0.48822	0.48765	0.27756	0.22484	0.26193	0.1664	0.15379	0.19593	0.04152	0.01365	NA	0.21439	NA	0.14643	0.37944	0.25083	0.01604	0.0018	0.15017	0.01729	0.16451	0.50901	0.48637	0.89442	0.64833	0.48834	0.52768	0.54148	0.33809	0.46895
1	35114077	T	G	F	L	rs76780838	1	35579678	749;749;749;749	ZMYM1	ENSG00000197056;ENSG00000197056;ENSG00000197056;ENSG00000197056	.;c.2247T>G;c.2247T>G;c.2247T>G	.;p.F749L;p.F749L;p.F749L	.;c.2247T>G;c.2247T>G;c.2247T>G	.;p.Phe749Leu;p.Phe749Leu;p.Phe749Leu	c.2247T>G;c.2247T>G;c.2247T>G;c.2247T>G	p.Phe749Leu;p.Phe749Leu;p.Phe749Leu;p.Phe749Leu	0.00964	0.4939	0.22878	0.16862	0.1517	0.25648	0.55033	0.19588	0.18248	0.29197	0.18388	0.07565	NA	0.28361	NA	0.10061	0.21793	0.37814	0.02176	0.00562	0.24583	0.00035	0.34859	0.2055	0.09152	0.00547	0.33047	0.25695	0.16013	0.17914	0.19123	0.46895
1	35114268	A	G	D	G	rs201290342	1	35579869	813;813;813;813	ZMYM1	ENSG00000197056;ENSG00000197056;ENSG00000197056;ENSG00000197056	.;c.2438A>G;c.2438A>G;c.2438A>G	.;p.D813G;p.D813G;p.D813G	.;c.2438A>G;c.2438A>G;c.2438A>G	.;p.Asp813Gly;p.Asp813Gly;p.Asp813Gly	c.2438A>G;c.2438A>G;c.2438A>G;c.2438A>G	p.Asp813Gly;p.Asp813Gly;p.Asp813Gly;p.Asp813Gly	0.11085	0.49663	0.41222	0.33681	0.34535	0.26398	0.63811	0.21291	0.33197	0.51137	0.18731	0.15334	NA	0.41743	NA	0.3104	0.46063	0.27973	0.06827	0.01867	0.35624	0.08954	0.39669	0.29626	0.21742	0.01039	0.2585	0.10015	0.35162	0.3211	0.34862	0.92422
1	35114805	A	G	K	R	rs61736097	1	35580406	992;992;992;992	ZMYM1	ENSG00000197056;ENSG00000197056;ENSG00000197056;ENSG00000197056	.;c.2975A>G;c.2975A>G;c.2975A>G	.;p.K992R;p.K992R;p.K992R	.;c.2975A>G;c.2975A>G;c.2975A>G	.;p.Lys992Arg;p.Lys992Arg;p.Lys992Arg	c.2975A>G;c.2975A>G;c.2975A>G;c.2975A>G	p.Lys992Arg;p.Lys992Arg;p.Lys992Arg;p.Lys992Arg	0.26192	0.92824	0.12996	0.11217	0.3439	0.28767	0.24501	0.14907	0.33598	0.06854	0.07543	0.01365	NA	0.29614	NA	0.15383	0.17251	0.44323	0.04771	0.00197	0.16273	0.00023	0.30746	0.28698	0.25504	0.33534	0.44932	0.29217	0.25355	0.28832	0.33159	0.46895
1	35115105	G	A	R	H	rs79035135	1	35580706	1092;1092;1092;1092	ZMYM1	ENSG00000197056;ENSG00000197056;ENSG00000197056;ENSG00000197056	.;c.3275G>A;c.3275G>A;c.3275G>A	.;p.R1092H;p.R1092H;p.R1092H	.;c.3275G>A;c.3275G>A;c.3275G>A	.;p.Arg1092His;p.Arg1092His;p.Arg1092His	c.3275G>A;c.3275G>A;c.3275G>A;c.3275G>A	p.Arg1092His;p.Arg1092His;p.Arg1092His;p.Arg1092His	0.06204	0.14544	0.17086	0.13708	0.25758	0.23977	0.62015	0.24472	0.26422	0.16586	0.15274	0.0822	NA	0.09032	NA	0.08302	0.23788	0.08926	0.07532	0.00057	0.05229	0.0005	0.60954	0.25389	0.18913	0.00607	0.2782	0.12553	0.1543	0.17879	0.22714	0.48532
1	35381431	G	A	V	I	rs34924462	1	35847032	452	ZMYM4	ENSG00000146463	c.1354G>A	p.V452I	c.1354G>A	p.Val452Ile	c.1354G>A	p.Val452Ile	0.21385	0.2821	0.2048	0.25678	0.50451	0.50061	0.12235	0.22474	0.21003	0.37613	0.06646	0.08173	NA	0.18328	NA	NA	0.49358	0.48858	0.25991	0.00202	0.15239	0.00494	0.00721	0.43445	0.52445	0.918	0.84338	0.58159	0.40224	0.4801	0.74766	0.92422
1	35479008	T	C	T	A	rs34372241	1	35944609	291;291;291	KIAA0319L	ENSG00000142687;ENSG00000142687;ENSG00000142687	c.871A>G;.;.	p.T291A;.;.	c.871A>G;c.871A>G;c.871A>G	p.Thr291Ala;p.Thr291Ala;p.Thr291Ala	c.871A>G;c.871A>G;c.871A>G	p.Thr291Ala;p.Thr291Ala;p.Thr291Ala	0.29158	0.32144	0.02946	0.04355	0.11579	0.08975	0.22405	0.12371	0.47852	0.03956	0.27665	0.18618	NA	0.0584	NA	0.09146	0.29329	0.08593	0.23198	0.00099	0.08035	0.00028	0.13876	0.12205	0.02109	0.04968	0.05366	0.02066	0.09776	0.0863	0.09511	0.61202
1	35479151	C	T	G	D	rs1635712	1	35944752	243;243;243;243	KIAA0319L	ENSG00000142687;ENSG00000142687;ENSG00000142687;ENSG00000142687	c.728G>A;.;.;.	p.G243D;.;.;.	c.728G>A;c.728G>A;c.728G>A;c.728G>A	p.Gly243Asp;p.Gly243Asp;p.Gly243Asp;p.Gly243Asp	c.728G>A;c.728G>A;c.728G>A;c.728G>A	p.Gly243Asp;p.Gly243Asp;p.Gly243Asp;p.Gly243Asp	0.07048	0.23298	0.02946	0.01387	0.10783	0.08975	0.16971	0.42888	0.25118	0.05929	0.22181	0.04416	NA	0.17357	NA	0.2412	0.36863	0.02103	0.15279	0.00371	0.21606	0.0002	0.18539	0.01934	0.08584	0.21487	0.04229	0.13882	0.1647	0.14833	0.10216	0.61202
1	35574263	C	T	R	C	rs563360979	1	36039864	122	TFAP2E	ENSG00000116819	c.364C>T	p.R122C	c.364C>T	p.Arg122Cys	c.364C>T	p.Arg122Cys	0.61437	0.52389	0.66517	0.46241	0.62929	0.81001	0.45711	0.76819	0.39692	0.30347	0.7074	0.70672	NA	0.78286	0.37349	0.74747	0.75374	0.99978	0.53076	0.10483	0.57303	0.183	0.90356	0.67671	0.66275	0.92838	0.32717	0.36759	0.4933	0.45887	0.4811	0.34471
1	35590642	G	A	V	M	rs115368882	1	36056243	305	TFAP2E	ENSG00000116819	c.913G>A	p.V305M	c.913G>A	p.Val305Met	c.913G>A	p.Val305Met	0.37966	0.40426	0.50183	0.38599	0.47286	0.52935	0.60977	0.97693	0.52612	0.48872	0.74901	0.62988	NA	0.81646	NA	0.84411	0.65218	0.42207	0.95156	0.09617	0.59566	0.05972	0.47523	0.53906	0.43894	0.78652	0.57276	0.41862	0.53404	0.51509	0.2288	0.28877
1	35590748	G	A	S	N	rs139258756	1	36056349	340	TFAP2E	ENSG00000116819	c.1019G>A	p.S340N	c.1019G>A	p.Ser340Asn	c.1019G>A	p.Ser340Asn	0.2023	0.13403	0.45051	0.42346	0.42656	0.28233	0.08292	0.96716	0.29933	0.44187	0.87909	0.90072	NA	0.68821	NA	0.73473	0.60108	0.53402	0.81725	0.03122	0.43871	0.02083	0.74787	0.42427	0.44178	0.66049	0.55721	0.54767	0.59661	0.66732	0.43971	0.28877
1	35609305	G	A	A	V	rs76784186	1	36074906	13;130	PSMB2	ENSG00000126067;ENSG00000126067	c.38C>T;c.389C>T	p.A13V;p.A130V	c.38C>T;c.389C>T	p.Ala13Val;p.Ala130Val	c.38C>T;c.389C>T	p.Ala13Val;p.Ala130Val	0.44029	0.7415	0.6407	0.62758	0.8433	0.81001	0.72069	0.19726	0.68764	0.79214	0.2241	0.39344	NA	0.68995	NA	0.33841	0.805	0.83907	0.4551	0.0275	0.42735	0.03462	0.83666	0.86803	0.89962	0.99488	0.95621	0.88419	0.93669	0.97583	0.74766	0.73137
1	35736984	G	A	S	L	rs35490896	1	36202585	1280;1280;1216;1227	CLSPN	ENSG00000092853;ENSG00000092853;ENSG00000092853;ENSG00000092853	c.3839C>T;c.3839C>T;c.3647C>T;c.3680C>T	p.S1280L;p.S1280L;p.S1216L;p.S1227L	c.3839C>T;c.3839C>T;c.3647C>T;c.3680C>T	p.Ser1280Leu;p.Ser1280Leu;p.Ser1216Leu;p.Ser1227Leu	c.3839C>T;c.3839C>T;c.3647C>T;c.3680C>T	p.Ser1280Leu;p.Ser1280Leu;p.Ser1216Leu;p.Ser1227Leu	0.48642	0.47097	0.14184	0.19653	0.31983	0.28758	0.53209	0.27486	0.73684	0.29081	0.03265	0.01435	NA	0.25457	NA	NA	0.102	0.44425	0.3126	0.00292	0.22875	0.01926	0.61235	0.53251	0.56918	0.72379	0.64274	0.43974	0.36858	0.42731	0.22182	0.92422
1	35743156	T	G	K	T	rs116119981	1	36208757	1043;1043;979;990	CLSPN	ENSG00000092853;ENSG00000092853;ENSG00000092853;ENSG00000092853	c.3128A>C;c.3128A>C;c.2936A>C;c.2969A>C	p.K1043T;p.K1043T;p.K979T;p.K990T	c.3128A>C;c.3128A>C;c.2936A>C;c.2969A>C	p.Lys1043Thr;p.Lys1043Thr;p.Lys979Thr;p.Lys990Thr	c.3128A>C;c.3128A>C;c.2936A>C;c.2969A>C	p.Lys1043Thr;p.Lys1043Thr;p.Lys979Thr;p.Lys990Thr	0.45393	0.31225	0.16265	0.143	0.12682	0.23313	0.26948	0.26885	0.37955	0.18239	0.24171	0.13811	NA	0.02325	NA	0.1616	0.12551	0.29586	0.13769	0.00223	0.14925	0.00427	0.46038	0.23001	0.17242	0.265	0.17583	0.17506	0.11692	0.13443	0.12648	0.73137
1	35746946	G	T	P	T	rs34390044	1	36212547	892;892;828;839	CLSPN	ENSG00000092853;ENSG00000092853;ENSG00000092853;ENSG00000092853	c.2674C>A;c.2674C>A;c.2482C>A;c.2515C>A	p.P892T;p.P892T;p.P828T;p.P839T	c.2674C>A;c.2674C>A;c.2482C>A;c.2515C>A	p.Pro892Thr;p.Pro892Thr;p.Pro828Thr;p.Pro839Thr	c.2674C>A;c.2674C>A;c.2482C>A;c.2515C>A	p.Pro892Thr;p.Pro892Thr;p.Pro828Thr;p.Pro839Thr	0.17701	0.17115	0.4992	0.43123	0.38497	0.26391	0.20218	0.22474	0.21644	0.16168	0.09612	0.13504	NA	0.35779	NA	0.27931	0.10693	0.25347	0.10044	0.00099	0.07748	0.00134	0.33984	0.27432	0.19243	0.10682	0.43549	0.25352	0.33118	0.34077	0.21638	0.73137
1	35760347	T	C	N	S	rs7537203	1	36225948	525;525;525;525	CLSPN	ENSG00000092853;ENSG00000092853;ENSG00000092853;ENSG00000092853	c.1574A>G;c.1574A>G;c.1574A>G;c.1574A>G	p.N525S;p.N525S;p.N525S;p.N525S	c.1574A>G;c.1574A>G;c.1574A>G;c.1574A>G	p.Asn525Ser;p.Asn525Ser;p.Asn525Ser;p.Asn525Ser	c.1574A>G;c.1574A>G;c.1574A>G;c.1574A>G	p.Asn525Ser;p.Asn525Ser;p.Asn525Ser;p.Asn525Ser	0.52492	0.31629	0.77913	0.82059	0.8433	0.40214	0.79292	0.30133	0.52938	0.50327	0.16059	0.00011	NA	0.34042	NA	NA	0.42135	0.32334	0.31406	0.00085	0.17664	0.00891	0.33234	0.64616	0.6411	0.95653	0.48114	0.525	0.73364	0.72481	0.74766	0.73137
1	35760818	G	A	T	I	rs79928707	1	36226419	368;368;368;368	CLSPN	ENSG00000092853;ENSG00000092853;ENSG00000092853;ENSG00000092853	c.1103C>T;c.1103C>T;c.1103C>T;c.1103C>T	p.T368I;p.T368I;p.T368I;p.T368I	c.1103C>T;c.1103C>T;c.1103C>T;c.1103C>T	p.Thr368Ile;p.Thr368Ile;p.Thr368Ile;p.Thr368Ile	c.1103C>T;c.1103C>T;c.1103C>T;c.1103C>T	p.Thr368Ile;p.Thr368Ile;p.Thr368Ile;p.Thr368Ile	0.12796	0.27855	0.22494	0.16012	0.11442	0.08975	0.54354	0.23486	0.18459	0.21188	0.21919	0.085	NA	0.16367	NA	0.18552	0.10297	0.14696	0.04123	0.00137	0.10495	0.00054	0.25361	0.2272	0.18258	0.30423	0.18787	0.1745	0.19307	0.21399	0.39898	0.73137
1	35769851	G	A	S	F	rs151142512	1	36235452	7;7;7;7	CLSPN	ENSG00000092853;ENSG00000092853;ENSG00000092853;ENSG00000092853	c.20C>T;c.20C>T;c.20C>T;c.20C>T	p.S7F;p.S7F;p.S7F;p.S7F	c.20C>T;c.20C>T;c.20C>T;c.20C>T	p.Ser7Phe;p.Ser7Phe;p.Ser7Phe;p.Ser7Phe	c.20C>T;c.20C>T;c.20C>T;c.20C>T	p.Ser7Phe;p.Ser7Phe;p.Ser7Phe;p.Ser7Phe	0.91255	0.7415	0.77913	0.77976	0.10257	0.23546	0.64929	0.27032	0.38151	0.60325	0.22476	0.33213	NA	0.32924	NA	0.33746	0.24858	0.48846	0.06818	0.02481	0.42301	0.14169	0.48145	0.75428	0.64137	0.79043	0.25093	0.35228	0.52993	0.46646	0.74766	0.08003
1	35769854	C	T	G	D	rs61751002	1	36235455	6;6;6;6	CLSPN	ENSG00000092853;ENSG00000092853;ENSG00000092853;ENSG00000092853	c.17G>A;c.17G>A;c.17G>A;c.17G>A	p.G6D;p.G6D;p.G6D;p.G6D	c.17G>A;c.17G>A;c.17G>A;c.17G>A	p.Gly6Asp;p.Gly6Asp;p.Gly6Asp;p.Gly6Asp	c.17G>A;c.17G>A;c.17G>A;c.17G>A	p.Gly6Asp;p.Gly6Asp;p.Gly6Asp;p.Gly6Asp	0.4732	0.4939	0.17573	0.1646	0.08448	0.18198	0.38595	0.22881	0.26843	0.12627	0.27758	0.0147	NA	0.27849	NA	NA	0.12571	0.25849	0.07427	0.00048	0.05152	0.00024	0.29934	0.13859	0.1375	0.14192	0.07572	0.09002	0.07031	0.07628	0.74766	0.08003
1	35769863	C	G	G	A	rs28581749	1	36235464	3;3;3;3	CLSPN	ENSG00000092853;ENSG00000092853;ENSG00000092853;ENSG00000092853	c.8G>C;c.8G>C;c.8G>C;c.8G>C	p.G3A;p.G3A;p.G3A;p.G3A	c.8G>C;c.8G>C;c.8G>C;c.8G>C	p.Gly3Ala;p.Gly3Ala;p.Gly3Ala;p.Gly3Ala	c.8G>C;c.8G>C;c.8G>C;c.8G>C	p.Gly3Ala;p.Gly3Ala;p.Gly3Ala;p.Gly3Ala	0.91255	0.24621	0.67487	0.63555	0.13753	0.27264	0.64929	0.27184	0.14978	0.29429	0.0577	0.22883	NA	0.07246	NA	0.29502	0.15865	0.37598	0.01633	0.006	0.25383	0.14894	0.40135	0.40358	0.36568	0.43533	0.30826	0.37973	0.29205	0.29825	0.74766	0.08003
1	36085057	C	T	R	C	rs12043423	1	36550658	46	TEKT2	ENSG00000092850	c.136C>T	p.R46C	c.136C>T	p.Arg46Cys	c.136C>T	p.Arg46Cys	0.539	0.53426	0.90584	0.76916	0.62929	0.58761	0.7267	0.02664	0.84175	0.12198	0.20649	0.00011	NA	0.423	NA	NA	0.24431	0.53191	0.61297	0.00254	0.29589	0.00999	0.57909	0.71594	0.82882	0.99279	0.70627	0.73781	0.72882	0.6937	0.74766	0.08805
1	36085894	T	C	I	T	rs419653	1	36551495	114	TEKT2	ENSG00000092850	c.341T>C	p.I114T	c.341T>C	p.Ile114Thr	c.341T>C	p.Ile114Thr	0.14017	0.07568	0.25437	0.24832	0.25668	0.32167	0.21467	0.02196	0.26422	0.22486	0.49088	0.00497	NA	0.12947	NA	0.05136	0.12689	0.24026	0.29152	0.00091	0.08541	0.00207	0.56549	0.34278	0.332	0.2438	0.31711	0.27264	0.26694	0.32681	0.31941	0.45356
1	36086846	G	A	G	S	rs35654839	1	36552447	211	TEKT2	ENSG00000092850	c.631G>A	p.G211S	c.631G>A	p.Gly211Ser	c.631G>A	p.Gly211Ser	0.48186	0.49942	0.7322	0.68536	0.62929	0.47197	0.3054	0.02298	0.59545	0.34874	0.54158	0.01159	NA	0.42115	NA	0.09146	0.24159	0.12287	0.42066	0.00149	0.12845	0.03867	0.4689	0.59263	0.53208	0.80798	0.72689	0.69003	0.43521	0.37886	0.74766	0.45356
1	36088007	C	T	R	W	rs144497984	1	36553608	372	TEKT2	ENSG00000092850	c.1114C>T	p.R372W	c.1114C>T	p.Arg372Trp	c.1114C>T	p.Arg372Trp	0.54683	0.62352	0.90584	0.92359	0.36389	0.41082	0.83145	0.02767	0.87988	0.33578	0.00193	0.13418	NA	0.52596	NA	0.24083	0.46487	0.2589	0.73284	0.0108	0.32574	0.07388	0.38541	0.62534	0.73931	0.97124	0.36075	0.50986	0.53342	0.47896	0.74766	0.28877
1	36092018	G	A	E	K	rs2236387	1	36557619	209	ADPRHL2	ENSG00000116863	c.625G>A	p.E209K	c.625G>A	p.Glu209Lys	c.625G>A	p.Glu209Lys	0.10345	0.0493	0.02946	0.04355	0.42656	0.33667	0.35681	0.34452	0.2577	0.07673	0.20583	0.00011	NA	0.27069	NA	NA	0.2776	0.1503	0.08996	0.00019	0.05872	0.00061	0.23382	0.12805	0.15499	0.26517	0.44318	0.39315	0.12008	0.15952	0.32006	0.52595
1	36099217	C	T	R	Q	rs75864656	1	36564818	155;155;90	COL8A2	ENSG00000171812;ENSG00000171812;ENSG00000171812	c.464G>A;c.464G>A;c.269G>A	p.R155Q;p.R155Q;p.R90Q	c.464G>A;c.464G>A;c.269G>A	p.Arg155Gln;p.Arg155Gln;p.Arg90Gln	c.464G>A;c.464G>A;c.269G>A	p.Arg155Gln;p.Arg155Gln;p.Arg90Gln	0.11623	0.14158	0.77913	0.69447	0.8433	0.58761	0.36832	0.93352	0.28497	0.53269	0.81219	0.74217	NA	0.81006	NA	NA	0.3674	0.38932	0.77811	0.14524	0.65551	0.03273	0.19298	0.57925	0.64711	0.73336	0.54032	0.63058	0.6638	0.65647	0.74766	0.22052
1	36171234	C	T	R	W	rs2296266	1	36636835	65;104;104;104;65	MAP7D1	ENSG00000116871;ENSG00000116871;ENSG00000116871;ENSG00000116871;ENSG00000116871	.;c.310C>T;c.310C>T;c.310C>T;.	.;p.R104W;p.R104W;p.R104W;.	c.193C>T;c.310C>T;c.310C>T;c.310C>T;c.193C>T	p.Arg65Trp;p.Arg104Trp;p.Arg104Trp;p.Arg104Trp;p.Arg65Trp	c.193C>T;c.310C>T;c.310C>T;c.310C>T;c.193C>T	p.Arg65Trp;p.Arg104Trp;p.Arg104Trp;p.Arg104Trp;p.Arg65Trp	0.7849	0.62352	0.90584	0.64886	0.24743	0.22169	0.37844	0.05574	0.62343	0.34874	0.06965	0.06664	NA	0.28867	NA	0.07666	0.53036	0.32055	0.17222	0.00612	0.27544	0.02943	0.80601	0.49764	0.61811	0.96895	0.19123	0.33346	0.36734	0.3127	0.40745	0.8544
1	36171253	G	A	R	Q	rs112601844	1	36636854	71;110;110;110;71	MAP7D1	ENSG00000116871;ENSG00000116871;ENSG00000116871;ENSG00000116871;ENSG00000116871	.;c.329G>A;c.329G>A;c.329G>A;.	.;p.R110Q;p.R110Q;p.R110Q;.	c.212G>A;c.329G>A;c.329G>A;c.329G>A;c.212G>A	p.Arg71Gln;p.Arg110Gln;p.Arg110Gln;p.Arg110Gln;p.Arg71Gln	c.212G>A;c.329G>A;c.329G>A;c.329G>A;c.212G>A	p.Arg71Gln;p.Arg110Gln;p.Arg110Gln;p.Arg110Gln;p.Arg71Gln	0.17014	0.15406	0.3349	0.17743	0.10976	0.22648	0.06538	0.05249	0.17417	0.18784	0.48558	0.01026	NA	0.0383	NA	NA	0.172	0.16002	0.01826	0.00127	0.11282	0.00101	0.4689	0.31708	0.36408	0.73807	0.13383	0.17834	0.21262	0.23641	0.45857	0.8544
1	36172545	G	A	R	Q	rs117018122	1	36638146	142;181;181;181	MAP7D1	ENSG00000116871;ENSG00000116871;ENSG00000116871;ENSG00000116871	.;c.542G>A;c.542G>A;c.542G>A	.;p.R181Q;p.R181Q;p.R181Q	c.425G>A;c.542G>A;c.542G>A;c.542G>A	p.Arg142Gln;p.Arg181Gln;p.Arg181Gln;p.Arg181Gln	c.425G>A;c.542G>A;c.542G>A;c.542G>A	p.Arg142Gln;p.Arg181Gln;p.Arg181Gln;p.Arg181Gln	0.68238	0.65728	0.77913	0.66185	0.36278	0.30521	0.70256	0.04309	0.51157	0.48042	0.0007	0.03315	NA	0.33375	NA	0.15088	0.55156	0.39333	0.55573	0.01559	0.39433	0.04635	0.9743	0.81026	0.83068	0.99797	0.41804	0.466	0.76092	0.77527	0.74766	0.8544
1	36172605	G	A	R	Q	rs148608573	1	36638206	162;201;201;201	MAP7D1	ENSG00000116871;ENSG00000116871;ENSG00000116871;ENSG00000116871	.;c.602G>A;c.602G>A;c.602G>A	.;p.R201Q;p.R201Q;p.R201Q	c.485G>A;c.602G>A;c.602G>A;c.602G>A	p.Arg162Gln;p.Arg201Gln;p.Arg201Gln;p.Arg201Gln	c.485G>A;c.602G>A;c.602G>A;c.602G>A	p.Arg162Gln;p.Arg201Gln;p.Arg201Gln;p.Arg201Gln	0.68238	0.72224	0.90584	0.78936	0.35096	0.3078	0.77586	0.04309	0.68412	0.36569	0.00037	0.00318	NA	0.4672	NA	NA	0.55156	0.522	0.64844	0.00702	0.42133	0.00673	0.95681	0.88856	0.86393	0.99848	0.53082	0.67716	0.82743	0.84268	0.74766	0.98777
1	36176384	G	A	G	R	rs189678494	1	36641985	309;346	MAP7D1	ENSG00000116871;ENSG00000116871	c.925G>A;c.1036G>A	p.G309R;p.G346R	c.925G>A;c.1036G>A	p.Gly309Arg;p.Gly346Arg	c.925G>A;c.1036G>A	p.Gly309Arg;p.Gly346Arg	0.5748	0.32568	0.28995	0.16012	0.17545	0.25005	0.16971	0.0544	0.2359	0.25377	0.34375	0.00769	NA	0.06188	NA	0.03247	0.85125	0.4865	0.0302	0.0014	0.11304	7e-05	0.34774	0.11386	0.11019	0.13584	0.14036	0.1519	0.07837	0.07884	0.74766	0.52595
1	36176573	G	T	A	S	rs200491559	1	36642174	372;377;409	MAP7D1	ENSG00000116871;ENSG00000116871;ENSG00000116871	c.1114G>T;c.1129G>T;c.1225G>T	p.A372S;p.A377S;p.A409S	c.1114G>T;c.1129G>T;c.1225G>T	p.Ala372Ser;p.Ala377Ser;p.Ala409Ser	c.1114G>T;c.1129G>T;c.1225G>T	p.Ala372Ser;p.Ala377Ser;p.Ala409Ser	0.07211	0.07173	0.31602	0.22329	0.24922	0.35187	0.09627	0.07711	0.04694	0.09772	0.31985	0.04134	NA	0.09749	NA	0.08844	0.24559	0.73225	0.01671	0.00083	0.06924	0.00156	0.32946	0.19452	0.21386	0.22979	0.25497	0.26586	0.1915	0.22083	0.74766	0.87236
1	36176760	C	T	R	W	rs61737153	1	36642361	396;401;433	MAP7D1	ENSG00000116871;ENSG00000116871;ENSG00000116871	c.1186C>T;c.1201C>T;c.1297C>T	p.R396W;p.R401W;p.R433W	c.1186C>T;c.1201C>T;c.1297C>T	p.Arg396Trp;p.Arg401Trp;p.Arg433Trp	c.1186C>T;c.1201C>T;c.1297C>T	p.Arg396Trp;p.Arg401Trp;p.Arg433Trp	0.54683	0.41405	0.90584	0.74104	0.33486	0.37764	0.56016	0.05375	0.66549	0.45047	0.00742	0.00287	NA	0.18967	NA	0.20439	0.68116	0.88559	0.4762	0.00383	0.26947	0.02853	0.91244	0.6952	0.79269	0.96359	0.51324	0.53752	0.58291	0.5433	0.74766	0.97996
1	36176833	C	T	S	F	rs192778247	1	36642434	420;425;457	MAP7D1	ENSG00000116871;ENSG00000116871;ENSG00000116871	c.1259C>T;c.1274C>T;c.1370C>T	p.S420F;p.S425F;p.S457F	c.1259C>T;c.1274C>T;c.1370C>T	p.Ser420Phe;p.Ser425Phe;p.Ser457Phe	c.1259C>T;c.1274C>T;c.1370C>T	p.Ser420Phe;p.Ser425Phe;p.Ser457Phe	0.53172	0.6789	0.53183	0.47562	0.04675	0.08975	0.26193	0.12473	0.42575	0.27316	0.10085	0.1416	NA	0.20834	NA	0.03247	0.2781	0.51657	0.27536	0.00283	0.16305	0.06057	0.41925	0.50177	0.43846	0.33681	0.26732	0.30627	0.2951	0.24603	0.74766	0.97996
1	36178741	C	T	A	V	rs184412279	1	36644342	611;616;648	MAP7D1	ENSG00000116871;ENSG00000116871;ENSG00000116871	c.1832C>T;c.1847C>T;c.1943C>T	p.A611V;p.A616V;p.A648V	c.1832C>T;c.1847C>T;c.1943C>T	p.Ala611Val;p.Ala616Val;p.Ala648Val	c.1832C>T;c.1847C>T;c.1943C>T	p.Ala611Val;p.Ala616Val;p.Ala648Val	0.34982	0.54934	0.2013	0.15521	0.16354	0.35185	0.42885	0.24285	0.46673	0.27197	0.18419	0.19194	NA	0.07601	NA	0.061	0.24777	0.64359	0.46959	0.00346	0.18957	0.00457	0.52967	0.39145	0.40213	0.75293	0.30827	0.19078	0.33215	0.34765	0.74766	0.52595
1	36286835	A	G	K	R	rs61998240	1	36752436	202;202;202	THRAP3	ENSG00000054118;ENSG00000054118;ENSG00000054118	c.605A>G;c.605A>G;.	p.K202R;p.K202R;.	c.605A>G;c.605A>G;.	p.Lys202Arg;p.Lys202Arg;.	c.605A>G;c.605A>G;c.605A>G	p.Lys202Arg;p.Lys202Arg;p.Lys202Arg	0.91255	0.18846	0.66517	0.65091	0.62929	0.39222	0.72935	0.15145	0.2186	0.26233	0.04974	0.16376	NA	0.26805	NA	0.44216	0.78501	0.43048	0.40451	0.00321	0.18561	0.12613	0.64469	0.50979	0.4962	0.83482	0.66029	0.50272	0.61643	0.61709	0.38186	0.73137
[truncated: 28,339 more rows]
[truncated: 63 more columns]
