# Supplementary material for: An expanded phenotype centric benchmark of variant prioritisation tools
Source: Hum Mutat. 2022 Mar 9;43(5):539–46. doi: 10.1002/humu.24362 (PMC9313608; doi:10.1002/humu.24362)
Supplement: Supplementary file 4 — Supporting information. [file HUMU-43-539-s005.zip]

Archive with 7 entries (7 files):
- 01_HPO_obo_processing.R
- 02_phenolyzer_HPO_query.sh
- 03_phenolyzer_seed_gene_processing.R
- 04_dbNSFP_seed_gene_annotation.sh
- 05_VariBench_processing.R
- 06_dbNSFP_VariBench_annotation.sh
- 07_benchmark_of_vp_tools.R
