# Supplementary material for: An expanded phenotype centric benchmark of variant prioritisation tools
Source: Hum Mutat. 2022 Mar 9;43(5):539–46. doi: 10.1002/humu.24362 (PMC9313608; doi:10.1002/humu.24362)
Supplement: Supplementary file 4 — Supporting information. [file HUMU-43-539-s005.zip › 01_HPO_obo_processing.R]

library(ontologyIndex)

# Read in HPO obo file
hpo <- get_ontology(file="inputs/HPO/hpo.obo")

# Retrieve all descendants of Phenotypic abnormality HP:0000118
hpo_PhenoAb <- get_descendants(ontology=hpo, roots="HP:0000118", exclude_roots=TRUE)
write.table(hpo_PhenoAb, file="inputs/HPO/HPO_PhenoAb_descendants.txt", quote=FALSE, row.names=FALSE, col.names=FALSE)
