# Supplementary material for: An expanded phenotype centric benchmark of variant prioritisation tools
Source: Hum Mutat. 2022 Mar 9;43(5):539–46. doi: 10.1002/humu.24362 (PMC9313608; doi:10.1002/humu.24362)
Supplement: Supplementary file 4 — Supporting information. [file HUMU-43-539-s005.zip › 02_phenolyzer_HPO_query.sh]

#!/usr/bin/env bash
#
# This script uses Phenolyzer command line which was downloaded on 1 February 2021. The latest
# web-server version at this time was update 8 May 2019.
#
# This script queries Phenolyzer for seed gene lists associated with the HPO terms in file
# inputs/HPO/HPO_PhenoAb_descendants.txt. This file contains all HPO Phenotypic abnormality terms
# as extracted using code/HPO_obo_processing.R.

#SBATCH --job-name=Phenolyzer_benchmark
#SBATCH --nodes=1
#SBATCH --ntasks=1
#SBATCH --mem-per-cpu=1gb
#SBATCH -t 0-08:00 # time (D-HH:MM)
#SBATCH -o slurm.%N.%j.out # STDOUT
#SBATCH -e slurm.%N.%j.err # STDERR
#SBATCH --array=1-139 # Array size is number of lines in file divided by PER_TASK

# This is a script that combines array tasks with bash loops to process many short runs. Array jobs
# are convenient for running lots of tasks, but if each task is short, they quickly become inefficient,
# taking more time to schedule than they spend doing any work and bogging down the scheduler for all
# users.

# Set the number of runs that each SLURM task should do (139 jobs to each process 110 HPO terms)
PER_TASK=110

# Calculate the starting and ending values for this task based on the SLURM task and the number of
# runs per task
START_NUM=$(( ($SLURM_ARRAY_TASK_ID - 1) * $PER_TASK + 1 ))
END_NUM=$(( $SLURM_ARRAY_TASK_ID * $PER_TASK ))

# Print the task and run range
echo This is task $SLURM_ARRAY_TASK_ID, which will do runs $START_NUM to $END_NUM

# Run the loop of runs for this task
for (( run=$START_NUM; run<=$END_NUM; run++ )); do
	echo This is SLURM task $SLURM_ARRAY_TASK_ID, run number $run
	HPO=$(sed -n "$run"p inputs/HPO/HPO_PhenoAb_descendants.txt)

	/data/workspace/denise/Software/phenolyzer/disease_annotation.pl $HPO -p -ph -logistic \
	-out outputs/phenolyzer/$HPO \
	-addon DB_DISGENET_GENE_DISEASE_SCORE,DB_GAD_GENE_DISEASE_SCORE -addon_weight 0.25

	rm outputs/phenolyzer/$HPO.final_gene_list
	rm outputs/phenolyzer/$HPO.merge_gene_scores
	rm outputs/phenolyzer/$HPO.predicted_gene_scores
	rm outputs/phenolyzer/$HPO_*_diseases
	rm outputs/phenolyzer/$HPO_*_gene_scores
	rm outputs/phenolyzer/$HPO_*_hpo
done

exit 0
