# Supplementary material for: An expanded phenotype centric benchmark of variant prioritisation tools
Source: Hum Mutat. 2022 Mar 9;43(5):539–46. doi: 10.1002/humu.24362 (PMC9313608; doi:10.1002/humu.24362)
Supplement: Supplementary file 4 — Supporting information. [file HUMU-43-539-s005.zip › 03_phenolyzer_seed_gene_processing.R]

seed_gene_files <- list.files(path="outputs/phenolyzer", recursive=TRUE, full.names=TRUE)
seed_genes <- lapply(seed_gene_files, FUN=function(x) read.table(x, header=TRUE, stringsAsFactors=FALSE))

# Check distribution of number of genes returned by Phenolyzer across the 15,290 HPO terms
# table(cut(sapply(seed_genes, nrow), breaks=c(0,1,10,50,250,500,1000,Inf), include.lowest = TRUE, right = FALSE))

# Extract gene symbols for dbNSFP. There are 6,943 unique genes within the 15,290 seed gene lists returned by Phenolyzer and these will be annotated using dbNSFP
seed_genes_symbol <- unique(unlist(sapply(seed_genes, FUN=function(x) x$Gene)))
write.table(seed_genes_symbol, file="inputs/dbNSFP/Phenolyzer_seed_genes_for_HPO_PhenoAb.txt", row.names=FALSE, col.names=FALSE, quote=FALSE)
