# Supplementary material for: An expanded phenotype centric benchmark of variant prioritisation tools
Source: Hum Mutat. 2022 Mar 9;43(5):539–46. doi: 10.1002/humu.24362 (PMC9313608; doi:10.1002/humu.24362)
Supplement: Supplementary file 4 — Supporting information. [file HUMU-43-539-s005.zip › 05_VariBench_processing.R]

library("readxl")

VariBenchBenign <- as.data.frame(read_excel("inputs/VariBench/VariBench_ExAC_benign_variants.xlsx"))
# Write out columns for annotation with dbNSFP
write.table(VariBenchBenign[ , c("Chromosome","Position","Reference_allele","Altered_allele","Reference_AA","Altered_AA")], file="inputs/dbNSFP/VariBench_ExAC_benign_variants.txt", row.names=FALSE, col.names=FALSE, quote=FALSE)
