# Supplementary material for: An expanded phenotype centric benchmark of variant prioritisation tools
Source: Hum Mutat. 2022 Mar 9;43(5):539–46. doi: 10.1002/humu.24362 (PMC9313608; doi:10.1002/humu.24362)
Supplement: Supplementary file 4 — Supporting information. [file HUMU-43-539-s005.zip › 06_dbNSFP_VariBench_annotation.sh]

#!/usr/bin/env/bash
#
# This script queries dbNSFP version 4.1a to retrieve variant annotation within VariBench ExAC
# benign variants

java -jar /data/workspace/denise/Software/dbNSFP4.1a/search_dbNSFP41a.jar \
-i inputs/dbNSFP/VariBench_ExAC_benign_variants.txt \
-o outputs/dbNSFP/dbNSFP_VariBench_ExAC_variants.txt \
-w 1-9,12-14,19-24,38,41,44,47,50,54,59,62,65,68,70,73,77,80,82,87,89,91,94,97,100,103,106,115,118,121,123,\
127,130,133,136,138,141,144,147,150,153,155,157,159,161,163,165,168,170,172,174,176,178,180,182,184,\
186,188,190,192,194,210,226,244,248,252,256,260,264,268,272,280,284,288,292,296,300,304,308,317,321,\
325,329,333,337,341,345,349,355-363,366
