# Supplementary material for: An expanded phenotype centric benchmark of variant prioritisation tools
Source: Hum Mutat. 2022 Mar 9;43(5):539–46. doi: 10.1002/humu.24362 (PMC9313608; doi:10.1002/humu.24362)
Supplement: Supplementary file 4 — Supporting information. [file HUMU-43-539-s005.zip › 07_benchmark_of_vp_tools.R]

library(ontologyIndex)
library(PRROC)
library(NMF)
library(RColorBrewer)
library(ggplot2)
library(forcats)
library(BiocParallel)

# Read in the hpo file for annotation of results
hpo <- get_ontology(file="inputs/HPO/hpo.obo")
hpo_top_level <- hpo$name[hpo$children[["HP:0000118"]]]
hpo_PhAb <- data.frame(stringsAsFactors=FALSE)
for (i in 1:length(hpo_top_level)) {
  hpo_PhAb <- rbind(hpo_PhAb, data.frame(Phenotypic_abnormality=hpo_top_level[i], HPO_terms=get_descendants(ontology=hpo, roots=names(hpo_top_level[i])), stringsAsFactors=FALSE))
}
hpo_PhAb$Phenotypic_abnormality <- factor(hpo_PhAb$Phenotypic_abnormality)

# Read in the Phenolyzer seed genes for each HPO term
seed_gene_files <- list.files(path="outputs/phenolyzer", recursive=TRUE, full.names=TRUE)
HPO <- lapply(seed_gene_files, FUN=function(x) read.table(x, header=TRUE, stringsAsFactors=FALSE))
names(HPO) <- gsub(pattern="outputs/phenolyzer/|.seed_gene_list", replacement="", x=seed_gene_files)
rm(seed_gene_files)

# Check distribution of number of genes returned by Phenolyzer across the 15,290 HPO terms
#table(cut(sapply(HPO, nrow), breaks=c(0,1,10,50,250,500,1000,Inf), include.lowest = TRUE, right = FALSE))

# Read in dbNSNP output that has been filtered to variants with ClinVar annotation
clinvar_variants <- read.delim("outputs/dbNSFP/dbNSFP_ClinVar_variants_in_seed_genes.txt", header=TRUE, na.strings=".", stringsAsFactors=FALSE)

# Only keep variants annotated with a single gene
clinvar_variants <- clinvar_variants[apply(clinvar_variants, MARGIN=1, FUN=function(x) length(unique(unlist(strsplit(x=x["genename"], split=";")))) == 1), ]

# Where there are multiple entries of the same gene symbol, aggregate to one gene symbol for merging
clinvar_variants$genename <- apply(clinvar_variants, MARGIN=1, FUN=function(x) unique(unlist(strsplit(x=x["genename"], split=";"))))

# Drop variants with NA for reference and alternate amino acid as these are mostly splicing variants which are not being assessed in the benchmark
clinvar_variants <- clinvar_variants[!is.na(clinvar_variants$aaref) & !is.na(clinvar_variants$aaalt), ]

# Retain 35,167 ClinVar pathogenic variants
clinvar_variants <- clinvar_variants[clinvar_variants$clinvar_clnsig == "Pathogenic" & !is.na(clinvar_variants$clinvar_clnsig), ]
clinvar_variants$Pathogenic <- 1

# Merge pathogenic variants into the seed genes for each HPO phenotypic abnormality term.
# Leave LINSIGHT out because more than 35K of the pathogenic nsSNVs have no annotation, as this is a non-coding tool.
# Leave M-CAP out as over 99% of the benign variants have no score as this tool is aimed at prioritisation of rare variants.
# Leave MutPred out due to a lot of missing data for the benign variants (96% have no scores); this is an old method from 2009 (superseded by MutPred2) and the server is not functioning so I cannot check why there were no predictions for these variants.
# Leave MVP out as it also has a large amount of missing data for benign variants (37%) as it is focussed on rare variants with large effect.
# Leave out CADD_hg19 as CADD is already included and results were almost identical.
# Leave out fitCons-hu, fitCons-gm and fitCons-h1 as these are incorporated into fitCons-i6. Only fitCons-i6 was included in the first benchmark.
# Further note that dbNSFP is not constrained to returning missense SNVs, there are also nonsense SNVs (~16K) and splice site SNVs (~5K). The nonsense SNVs have X as the reference amino acid (gain of function; n=68) or alternate amino acid (loss of function; n=16,343) and I characterised these using the clinvar_hgvs column in VEP and found 85% and 99% were stop lost and stop gained respectively. The splice site SNVs have NA in both the reference and alternate amino acid field and these were characterised with VEP as 72% missense, 18% synonymous and 7% stop gain; finer grained characterisation showed that 28% were splice donor variants and 23% were splice acceptor variants. Many of the variant priorisation tools do not score these types of variants, they only score missense with a defined amino acid change, so I will perform the benchmark on missense variants and also on missense + nonsense for tools that score both types. Above, I dropped the splice variants with NA for both reference and alternate amino acid because if we want splice variants, dbNSFP has a separate database that should be queried; this can be explained as we only benchmarked nsSNVs.
vp_score_cols_missense <- c("SIFT_converted_rankscore", "SIFT4G_converted_rankscore", "Polyphen2_HDIV_rankscore", "Polyphen2_HVAR_rankscore", "LRT_converted_rankscore", "MutationTaster_converted_rankscore", "MutationAssessor_rankscore", "FATHMM_converted_rankscore", "PROVEAN_converted_rankscore", "VEST4_rankscore", "MetaSVM_rankscore", "MetaLR_rankscore", "REVEL_rankscore", "MPC_rankscore", "PrimateAI_rankscore", "DEOGEN2_rankscore", "BayesDel_addAF_rankscore", "BayesDel_noAF_rankscore", "ClinPred_rankscore", "LIST.S2_rankscore", "CADD_raw_rankscore", "DANN_rankscore", "fathmm.MKL_coding_rankscore", "fathmm.XF_coding_rankscore", "Eigen.raw_coding_rankscore", "Eigen.PC.raw_coding_rankscore", "GenoCanyon_rankscore", "integrated_fitCons_rankscore", "GERP.._RS_rankscore", "phyloP100way_vertebrate_rankscore", "phyloP30way_mammalian_rankscore", "phyloP17way_primate_rankscore", "phastCons100way_vertebrate_rankscore", "phastCons30way_mammalian_rankscore", "phastCons17way_primate_rankscore", "SiPhy_29way_logOdds_rankscore", "bStatistic_converted_rankscore","Pathogenic")
vp_score_cols_nsSNV <- c("LRT_converted_rankscore", "MutationTaster_converted_rankscore", "VEST4_rankscore", "BayesDel_addAF_rankscore", "BayesDel_noAF_rankscore", "CADD_raw_rankscore", "DANN_rankscore", "fathmm.MKL_coding_rankscore", "fathmm.XF_coding_rankscore", "Eigen.raw_coding_rankscore", "Eigen.PC.raw_coding_rankscore", "GenoCanyon_rankscore", "integrated_fitCons_rankscore", "GERP.._RS_rankscore", "phyloP100way_vertebrate_rankscore", "phyloP30way_mammalian_rankscore", "phyloP17way_primate_rankscore", "phastCons100way_vertebrate_rankscore", "phastCons30way_mammalian_rankscore", "phastCons17way_primate_rankscore", "SiPhy_29way_logOdds_rankscore", "bStatistic_converted_rankscore","Pathogenic")
HPO_missense <- bplapply(HPO, FUN=function(x) merge(x, clinvar_variants[ , c("genename", vp_score_cols_missense)], by.x="Gene", by.y="genename"), BPPARAM=MulticoreParam(workers=30))
HPO_nsSNV <- bplapply(HPO, FUN=function(x) merge(x, clinvar_variants[ , c("genename", vp_score_cols_nsSNV)], by.x="Gene", by.y="genename"), BPPARAM=MulticoreParam(workers=30))

# Calculate distribution of the number of variants returned by dbNSFP across the 15,290 HPO phenotypic abnormality terms. 8,068 of the terms have no ClinVar pathogenic variants.
#table(cut(sapply(HPO_missense, nrow), breaks=c(0,1,10,50,250,500,1000,Inf), include.lowest = TRUE, right = FALSE))

# Drop variants with any missing data (i.e. a complete case analysis). Furthermore, retain 4,890 terms for missense and 5,723 terms for nsSNV where each tool has scores for at least 25 pathogenic variants. 
HPO_missense <- lapply(HPO_missense, FUN=function(x) x[complete.cases(x), ])
HPO_nsSNV <- lapply(HPO_nsSNV, FUN=function(x) x[complete.cases(x), ])
HPO_missense <- HPO_missense[sapply(HPO_missense, nrow) >= 25]
HPO_nsSNV <- HPO_nsSNV[sapply(HPO_nsSNV, nrow) >= 25]
HPO_missense <- lapply(HPO_missense, FUN=function(x) x[ , c("Gene", vp_score_cols_missense)])
HPO_nsSNV <- lapply(HPO_nsSNV, FUN=function(x) x[ , c("Gene", vp_score_cols_nsSNV)])

# Read in the VariBench_ExAC annotated benign variants and drop any that have ClinVar annotation (other than benign), any that are annotated with more than one gene and nonsense/splice variants. Drop benign variants that do not have scores for all tools (i.e. complete cases analysis); whilst I could do this separately for missense and nsSNV, I think it is better to use the same benign set for both comparisons as some tools will be present in both (final number is 29,173). I initially used the VariBenchSelected variants which we used in the first benchmarking paper, but the number I ended up with was too small (n=2,271/5,923) due to missing data across tools.
VariBenchExAC <- read.delim("outputs/dbNSFP/dbNSFP_VariBench_ExAC_variants.txt", header=TRUE, na.strings=".", stringsAsFactors=FALSE)
VariBenchExAC <- VariBenchExAC[is.na(VariBenchExAC$clinvar_clnsig) | VariBenchExAC$clinvar_clnsig == "Benign", ]
VariBenchExAC <- VariBenchExAC[apply(VariBenchExAC, MARGIN=1, FUN=function(x) length(unique(unlist(strsplit(x=x["genename"], split=";")))) == 1), ]
VariBenchExAC$genename <- apply(VariBenchExAC, MARGIN=1, FUN=function(x) unique(unlist(strsplit(x=x["genename"], split=";"))))
VariBenchExAC <- VariBenchExAC[VariBenchExAC$aaref != "X" & VariBenchExAC$aaalt != "X" & !is.na(VariBenchExAC$aaref) & !is.na(VariBenchExAC$aaalt), ]
VariBenchExAC$Pathogenic <- 0
VariBenchExAC <- VariBenchExAC[complete.cases(VariBenchExAC[ , vp_score_cols_missense]), ]
colnames(VariBenchExAC)[colnames(VariBenchExAC) == "genename"] <- "Gene"
VariBenchExAC_missense <- VariBenchExAC[ , c("Gene", vp_score_cols_missense)]
VariBenchExAC_nsSNV <- VariBenchExAC[ , c("Gene", vp_score_cols_nsSNV)]

# Calculate auPRC and PP25 for each HPO term
PRROC_missense <- list() 

PRROC_missense$auPRC <- bplapply(names(HPO_missense), FUN=function(x) {y <- rbind(HPO_missense[[x]][ , vp_score_cols_missense], VariBenchExAC_missense[ , vp_score_cols_missense])
auprc <- apply(y[ , colnames(y) != "Pathogenic"], MARGIN=2, FUN=function(z) pr.curve(scores.class0=z, weights.class0=y$Pathogenic)$auc.davis.goadrich)
return(auprc)}, BPPARAM=MulticoreParam(workers=30))
names(PRROC_missense$auPRC) <- names(HPO_missense)

PRROC_missense$PP25 <- bplapply(names(HPO_missense), FUN=function(x) {y <- rbind(HPO_missense[[x]][ , vp_score_cols_missense], VariBenchExAC_missense[ , vp_score_cols_missense])
pp25 <- sapply(colnames(y)[1:length(colnames(y)) - 1], FUN=function(z) sum(y[order(-(y[ , z])), c(z, "Pathogenic")][1:25, "Pathogenic"])/25)
return(pp25)}, BPPARAM=MulticoreParam(workers=30))
names(PRROC_missense$PP25) <- names(HPO_missense)

PRROC_nsSNV <- list()

PRROC_nsSNV$auPRC <- bplapply(names(HPO_nsSNV), FUN=function(x) {y <- rbind(HPO_nsSNV[[x]][ , vp_score_cols_nsSNV], VariBenchExAC_nsSNV[ , vp_score_cols_nsSNV])
auprc <- apply(y[ , colnames(y) != "Pathogenic"], MARGIN=2, FUN=function(z) pr.curve(scores.class0=z, weights.class0=y$Pathogenic)$auc.davis.goadrich)
return(auprc)}, BPPARAM=MulticoreParam(workers=30))
names(PRROC_nsSNV$auPRC) <- names(HPO_nsSNV)

PRROC_nsSNV$PP25 <- bplapply(names(HPO_nsSNV), FUN=function(x) {y <- rbind(HPO_nsSNV[[x]][ , vp_score_cols_nsSNV], VariBenchExAC_nsSNV[ , vp_score_cols_nsSNV])
pp25 <- sapply(colnames(y)[1:length(colnames(y)) - 1], FUN=function(z) sum(y[order(-(y[ , z])), c(z, "Pathogenic")][1:25, "Pathogenic"])/25)
return(pp25)}, BPPARAM=MulticoreParam(workers=30))
names(PRROC_nsSNV$PP25) <- names(HPO_nsSNV)

# Collate peformance statistics
performance_missense <- rbind(stack(PRROC_missense$auPRC), stack(PRROC_missense$PP25))
colnames(performance_missense) <- c("AUC", "HPO")
performance_missense$AUCMethod <- c(rep("auPRC", nrow(stack(PRROC_missense$auPRC))), rep("PP25", nrow(stack(PRROC_missense$PP25))))
performance_missense$Method <- rep(rep(names(PRROC_missense$auPRC[[1]]), times=length(unique(names(PRROC_missense$auPRC)))), 2)

performance_nsSNV <- rbind(stack(PRROC_nsSNV$auPRC), stack(PRROC_nsSNV$PP25))
colnames(performance_nsSNV) <- c("AUC", "HPO")
performance_nsSNV$AUCMethod <- c(rep("auPRC", nrow(stack(PRROC_nsSNV$auPRC))), rep("PP25", nrow(stack(PRROC_nsSNV$PP25))))
performance_nsSNV$Method <- rep(rep(names(PRROC_nsSNV$auPRC[[1]]), times=length(unique(names(PRROC_nsSNV$auPRC)))), 2)

# Set up wide data for heatmaps and supplementary tables of results
performance_wide <- list()

for (i in c("auPRC", "PP25")) {
  performance_wide$missense[[i]] <- reshape(data=performance_missense[performance_missense$AUCMethod == i, c("HPO","AUC","AUCMethod","Method")], timevar="Method", idvar=c("HPO","AUCMethod"), direction="wide")
  colnames(performance_wide$missense[[i]]) <- gsub(pattern="AUC\\.|_converted|_rankscore|_vertebrate|_mammalian|_primate|_raw|.raw|_coding|_logOdds|_29way", replacement="", x=colnames(performance_wide$missense[[i]]))
  colnames(performance_wide$missense[[i]])[colnames(performance_wide$missense[[i]]) == "GERP.._RS"] <- "GERP++"
  colnames(performance_wide$missense[[i]])[colnames(performance_wide$missense[[i]]) == "Polyphen2_HDIV"] <- "Polyphen2-HDIV"
  colnames(performance_wide$missense[[i]])[colnames(performance_wide$missense[[i]]) == "Polyphen2_HVAR"] <- "Polyphen2-HVAR"
  colnames(performance_wide$missense[[i]])[colnames(performance_wide$missense[[i]]) == "Eigen.PC"] <- "Eigen-PC"
  colnames(performance_wide$missense[[i]])[colnames(performance_wide$missense[[i]]) == "fathmm.MKL"] <- "fathmm-MKL"
  colnames(performance_wide$missense[[i]])[colnames(performance_wide$missense[[i]]) == "fathmm.XF"] <- "fathmm-XF"
  colnames(performance_wide$missense[[i]])[colnames(performance_wide$missense[[i]]) == "LIST.S2"] <- "LIST-S2"
  colnames(performance_wide$missense[[i]])[colnames(performance_wide$missense[[i]]) == "integrated_fitCons"] <- "fitCons-i6"
}

for (i in c("auPRC", "PP25")) {
  performance_wide$nsSNV[[i]] <- reshape(data=performance_nsSNV[performance_nsSNV$AUCMethod == i, c("HPO","AUC","AUCMethod","Method")], timevar="Method", idvar=c("HPO","AUCMethod"), direction="wide")
  colnames(performance_wide$nsSNV[[i]]) <- gsub(pattern="AUC\\.|_converted|_rankscore|_vertebrate|_mammalian|_primate|_raw|.raw|_coding|_logOdds|_29way", replacement="", x=colnames(performance_wide$nsSNV[[i]]))
  colnames(performance_wide$nsSNV[[i]])[colnames(performance_wide$nsSNV[[i]]) == "GERP.._RS"] <- "GERP++"
  colnames(performance_wide$nsSNV[[i]])[colnames(performance_wide$nsSNV[[i]]) == "Eigen.PC"] <- "Eigen-PC"
  colnames(performance_wide$nsSNV[[i]])[colnames(performance_wide$nsSNV[[i]]) == "fathmm.MKL"] <- "fathmm-MKL"
  colnames(performance_wide$nsSNV[[i]])[colnames(performance_wide$nsSNV[[i]]) == "fathmm.XF"] <- "fathmm-XF"
  colnames(performance_wide$nsSNV[[i]])[colnames(performance_wide$nsSNV[[i]]) == "integrated_fitCons"] <- "fitCons-i6"
}

write.csv(performance_wide$missense$auPRC, file="outputs/performance/auPRC_missense_variants.csv", row.names=FALSE)
write.csv(performance_wide$missense$PP25, file="outputs/performance/PP25_missense_variants.csv", row.names=FALSE)
write.csv(performance_wide$nsSNV$auPRC, file="outputs/performance/auPRC_nsSNVs.csv", row.names=FALSE)
write.csv(performance_wide$nsSNV$PP25, file="outputs/performance/PP25_nsSNVs.csv", row.names=FALSE)

# Heatmaps
annotation_missense <- data.frame(type=factor(c("conservation", "conservation", "general", "general", "conservation", "general", "conservation", "conservation", "conservation", "general", rep("ensemble", 3), rep("general", 3), rep("ensemble", 3), "conservation", rep("general", 6), "general", "general", rep("conservation", 9))))
annotation_nsSNV <- data.frame(type=factor(c("conservation", "general", "general", "ensemble", "ensemble", rep("general", 6), "general", "general", rep("conservation", 9))))
type <- c("black","red","yellow")
names(type) <- c("conservation","ensemble","general")

aheatmap(as.matrix(performance_wide$missense$auPRC[ , !colnames(performance_wide$missense$auPRC) %in% c("HPO","AUCMethod")]), breaks=seq(0, 1, 0.01), annCol=annotation_missense, annColors=list(type=type), annLegend=FALSE, Rowv=FALSE, Colv=FALSE, width=5, height=5, filename="outputs/figures/auPRC_missense_heatmap.pdf")
aheatmap(as.matrix(performance_wide$missense$PP25[ , !colnames(performance_wide$missense$PP25) %in% c("HPO","AUCMethod")]), breaks=seq(0, 1, 0.01), annCol=annotation_missense, annColors=list(type=type), annLegend=FALSE, Rowv=FALSE, Colv=FALSE, width=5, height=5, filename="outputs/figures/PP25_missense_heatmap.pdf")
aheatmap(as.matrix(performance_wide$nsSNV$auPRC[ , !colnames(performance_wide$nsSNV$auPRC) %in% c("HPO","AUCMethod")]), breaks=seq(0, 1, 0.01), annCol=annotation_nsSNV, annColors=list(type=type), annLegend=FALSE, Rowv=FALSE, Colv=FALSE, width=5, height=5, filename="outputs/figures/auPRC_nsSNV_heatmap.pdf")
aheatmap(as.matrix(performance_wide$nsSNV$PP25[ , !colnames(performance_wide$nsSNV$PP25) %in% c("HPO","AUCMethod")]), breaks=seq(0, 1, 0.01), annCol=annotation_nsSNV, annColors=list(type=type), annLegend=FALSE, Rowv=FALSE, Colv=FALSE, width=5, height=5, filename="outputs/figures/PP25_nsSNV_heatmap.pdf")

# Performance by broad phenotype for top tools
missense_auPRC_top <- performance_wide$missense[ , c("HPO","BayesDel_addAF","BayesDel_noAF","ClinPred","MetaLR","MetaSVM","REVEL","DEOGEN2","VEST4")]
missense_auPRC_top <- merge(missense_auPRC_top, hpo_PhAb, by.x="HPO", by.y="HPO_terms", all.x=TRUE, all.y=FALSE, sort=FALSE)
missense_auPRC_top <- reshape(missense_auPRC_top, varying=c("BayesDel_addAF","BayesDel_noAF","ClinPred","MetaLR","MetaSVM","REVEL","DEOGEN2","VEST4"), v.names="auPRC", timevar="Tool", times=c("BayesDel_addAF","BayesDel_noAF","ClinPred","MetaLR","MetaSVM","REVEL","DEOGEN2","VEST4"), direction="long")
missense_auPRC_top$variant_type <- "Missense"

nsSNV_auPRC_top <- performance_wide$nsSNV[ , c("HPO","BayesDel_addAF","BayesDel_noAF","CADD","Eigen","Eigen-PC","VEST4")]
nsSNV_auPRC_top <- merge(nsSNV_auPRC_top, hpo_PhAb, by.x="HPO", by.y="HPO_terms", all.x=TRUE, all.y=FALSE, sort=FALSE)
nsSNV_auPRC_top <- reshape(nsSNV_auPRC_top, varying=c("BayesDel_addAF","BayesDel_noAF","CADD","Eigen","Eigen-PC","VEST4"), v.names="auPRC", timevar="Tool", times=c("BayesDel_addAF","BayesDel_noAF","CADD","Eigen","Eigen-PC","VEST4"), direction="long")
nsSNV_auPRC_top$variant_type <- "nsSNV"

auPRC_top <- rbind(missense_auPRC_top, nsSNV_auPRC_top)
rm(missense_auPRC_top, nsSNV_auPRC_top)

ggplot(auPRC_top[auPRC_top$Phenotypic_abnormality %in% c("Abnormality of metabolism/homeostasis","Abnormality of the nervous system","Neoplasm","Abnormality of the immune system"), ], aes(x=fct_rev(Tool), y=auPRC)) + geom_boxplot() + coord_flip() + facet_grid(variant_type ~ Phenotypic_abnormality, scales="free", labeller=labeller(Phenotypic_abnormality=label_wrap_gen(width=20))) + theme_bw() + theme(axis.text.x=element_text(angle=90)) + xlab("")
