# Supplementary material for: An expanded phenotype centric benchmark of variant prioritisation tools
Source: Hum Mutat. 2022 Mar 9;43(5):539–46. doi: 10.1002/humu.24362 (PMC9313608; doi:10.1002/humu.24362)
Supplement: Supplementary file 5 — Supporting information. [file HUMU-43-539-s002.xlsx]

## Sheet: Supplementary_Table_1
Supplementary Table S1: Performance (area under the precision-recall curve) of variant prioritisation tools for missense variants
HPO	SIFT	SIFT4G	Polyphen2-HDIV	Polyphen2-HVAR	LRT	MutationTaster	MutationAssessor	FATHMM	PROVEAN	VEST4	MetaSVM	MetaLR	REVEL	MPC	PrimateAI	DEOGEN2	BayesDel_addAF	BayesDel_noAF	ClinPred	LIST-S2	CADD	DANN	fathmm-MKL	fathmm-XF	Eigen	Eigen-PC	GenoCanyon	fitCons-i6	GERP++	phyloP100way	phyloP30way	phyloP17way	phastCons100way	phastCons30way	phastCons17way	SiPhy	bStatistic
HP:0000002	0.515969	0.456509	0.461137	0.574573	0.436792	0.457533	0.611558	0.646129	0.553254	0.885273	0.855566	0.854375	0.91361	0.608982	0.622393	0.872306	0.986104	0.921058	0.978633	0.621552	0.658072	0.343412	0.497188	0.673368	0.724087	0.701254	0.32479	0.181336	0.342858	0.579277	0.251545	0.216272	0.302842	0.29631	0.300952	0.406742	0.15469
HP:0000003	0.0561853	0.0601078	0.0529457	0.0803338	0.0463023	0.0411523	0.0641846	0.236567	0.0718521	0.401751	0.436299	0.430755	0.50236	0.0799067	0.0957587	0.483579	0.884063	0.580799	0.824623	0.0612953	0.135236	0.0365462	0.0548789	0.064372	0.131657	0.129667	0.0273845	0.0118911	0.0366826	0.058392	0.0205092	0.0172865	0.0275933	0.0266827	0.0237919	0.0379839	0.0182254
HP:0000008	0.381525	0.334952	0.329907	0.454521	0.274856	0.315862	0.501764	0.581493	0.405507	0.825917	0.805873	0.805295	0.875088	0.465342	0.456419	0.830121	0.977832	0.88855	0.965469	0.474033	0.545372	0.216151	0.382682	0.565685	0.620064	0.597915	0.207362	0.109568	0.244197	0.433586	0.163969	0.135283	0.194434	0.198087	0.201467	0.276631	0.102637
HP:0000009	0.259211	0.2196	0.224685	0.309511	0.203011	0.210069	0.367881	0.487898	0.297471	0.739917	0.763307	0.746574	0.823841	0.465503	0.349302	0.784259	0.973251	0.849898	0.952956	0.406735	0.411029	0.168461	0.204149	0.444308	0.451769	0.412963	0.145435	0.0687197	0.135954	0.279614	0.103074	0.0860182	0.127489	0.124119	0.120611	0.16359	0.0700463
HP:0000010	0.0760794	0.0540442	0.0631456	0.0980129	0.0496818	0.0613788	0.131148	0.21214	0.0888703	0.492434	0.498677	0.467555	0.566095	0.0636103	0.0739357	0.483114	0.897897	0.629731	0.84411	0.123115	0.136239	0.0438551	0.0455911	0.148879	0.171479	0.151858	0.0320679	0.0165757	0.0387912	0.0624679	0.0224797	0.0189782	0.0297505	0.028274	0.027334	0.0419906	0.0114228
HP:0000011	0.01021	0.00824756	0.0078146	0.0108263	0.00976007	0.00781742	0.0122377	0.0734725	0.0140125	0.12097	0.240789	0.180628	0.24833	0.0363496	0.0271556	0.2855	0.771139	0.334176	0.486825	0.0207334	0.0188352	0.00545565	0.0109573	0.0279294	0.0421084	0.0409971	0.00422657	0.00237857	0.0103019	0.0290527	0.00372951	0.00266989	0.00444616	0.00394155	0.00308925	0.0129735	0.0022888
HP:0000012	0.0565746	0.0437889	0.0538556	0.0722199	0.0453296	0.0619589	0.0825952	0.197195	0.0665783	0.431197	0.516123	0.435565	0.556785	0.228669	0.0872789	0.561362	0.925715	0.635185	0.847892	0.105551	0.132671	0.0409625	0.0487246	0.184499	0.117009	0.104406	0.0269777	0.0180911	0.0278993	0.0686538	0.0248673	0.0196591	0.0308119	0.0343102	0.0331722	0.0303089	0.0262723
HP:0000013	0.0392709	0.0325319	0.0323584	0.0579695	0.0253794	0.0218677	0.0449006	0.0491853	0.040596	0.268995	0.283396	0.204586	0.428728	0.104632	0.0426147	0.411506	0.796675	0.42593	0.717983	0.0615662	0.055099	0.0271454	0.0245173	0.0480456	0.0780024	0.0778358	0.017222	0.00614604	0.0228441	0.0310516	0.0104288	0.00881463	0.0132114	0.0127092	0.0122378	0.0209106	0.00484997
HP:0000014	0.346696	0.281902	0.29498	0.412562	0.241934	0.274737	0.52605	0.632412	0.375967	0.821843	0.828739	0.831386	0.885634	0.456456	0.437283	0.844156	0.982681	0.900188	0.964177	0.47429	0.523587	0.192432	0.333923	0.613227	0.6175	0.58407	0.215859	0.0816536	0.195607	0.433338	0.141325	0.115675	0.167279	0.154822	0.152438	0.266197	0.081951
HP:0000015	0.164218	0.0901838	0.106359	0.233088	0.0410906	0.0867164	0.588571	0.772578	0.161077	0.884091	0.758839	0.9212	0.959255	0.0715657	0.216708	0.777112	0.992105	0.952574	0.914371	0.196655	0.371288	0.0283507	0.333463	0.773148	0.825136	0.776781	0.123399	0.0123735	0.0762582	0.488826	0.0482143	0.0342305	0.0412055	0.0288084	0.0301097	0.204418	0.0123923
HP:0000016	0.0231308	0.0188492	0.0217421	0.0479044	0.0057436	0.00659344	0.131407	0.252509	0.0181391	0.328223	0.360288	0.545234	0.534463	0.00934095	0.0275092	0.211362	0.902334	0.563733	0.665184	0.0597102	0.0276168	0.00751964	0.0102717	0.0247283	0.0782338	0.0443864	0.00613426	0.00321619	0.00847196	0.00816895	0.00473383	0.00412384	0.00640261	0.00590253	0.00585327	0.0102351	0.0877365
HP:0000017	0.0199875	0.0115407	0.0156235	0.0224321	0.0194787	0.0167817	0.053851	0.120652	0.0313055	0.360815	0.270866	0.223963	0.422199	0.010501	0.0155473	0.551948	0.864803	0.614988	0.620426	0.0624194	0.0578075	0.0150845	0.0209432	0.0472015	0.0758655	0.0600261	0.018791	0.00435508	0.00806156	0.0295456	0.00561864	0.00432686	0.00754068	0.00787477	0.00767543	0.01632	0.00217803
HP:0000019	0.0465388	0.0405147	0.0370518	0.0645084	0.0349702	0.0315489	0.100578	0.101076	0.0695794	0.326705	0.319047	0.294818	0.418165	0.091672	0.0347677	0.463235	0.800462	0.437936	0.776903	0.0647419	0.0742429	0.0271178	0.0225183	0.0720262	0.0963601	0.0738929	0.0322799	0.0119336	0.0190969	0.0324774	0.0179537	0.01476	0.0181708	0.0154669	0.0148783	0.022985	0.00847431
HP:0000020	0.139945	0.121422	0.121318	0.175701	0.118662	0.124852	0.24238	0.269654	0.169939	0.613603	0.620053	0.571414	0.704241	0.364375	0.200168	0.699004	0.947631	0.741918	0.921541	0.237535	0.260449	0.101546	0.100263	0.309724	0.304309	0.263085	0.0841318	0.0377631	0.0716814	0.157349	0.0585912	0.0493417	0.0679917	0.0655815	0.0608962	0.0843677	0.0324559
HP:0000021	0.0144249	0.00814581	0.00720055	0.00822965	0.00738008	0.00676154	0.00790695	0.408396	0.0125076	0.279239	0.206353	0.545773	0.307014	0.0254168	0.0303088	0.726707	0.85472	0.451035	0.47475	0.0410029	0.0229259	0.00892222	0.011326	0.0291411	0.0324115	0.0333005	0.00288959	0.00174012	0.00724373	0.0410712	0.00390118	0.0034247	0.00380667	0.00463764	0.0059563	0.00553269	0.00220607
HP:0000022	0.139631	0.131256	0.11757	0.20889	0.0971756	0.0922119	0.170288	0.424095	0.162629	0.607283	0.665362	0.676763	0.745349	0.21159	0.161524	0.692655	0.944755	0.783161	0.90662	0.219755	0.251087	0.065714	0.0949744	0.298576	0.252965	0.220796	0.0477382	0.0248775	0.0521841	0.116288	0.0448596	0.0373131	0.0533552	0.052446	0.0601458	0.0608168	0.0253935
HP:0000023	0.274287	0.206532	0.214421	0.365418	0.157773	0.193529	0.48071	0.58604	0.296609	0.809137	0.799151	0.811338	0.879758	0.371313	0.374541	0.788668	0.980171	0.88721	0.953568	0.389412	0.433814	0.106558	0.326601	0.538822	0.657148	0.624704	0.160956	0.0539577	0.152791	0.430469	0.0893903	0.0709385	0.106365	0.0912604	0.0907377	0.238085	0.0352195
HP:0000025	0.10562	0.0998049	0.0823079	0.166534	0.0701818	0.076123	0.108057	0.17285	0.108642	0.579612	0.509035	0.454174	0.633818	0.0897099	0.0923256	0.534639	0.906123	0.63761	0.8673	0.149403	0.177148	0.0465717	0.0655088	0.270322	0.218334	0.204463	0.0319565	0.0189129	0.0546488	0.0909478	0.0353298	0.0288223	0.0409037	0.0489505	0.0452506	0.0548722	0.0166929
HP:0000026	0.0280443	0.0257484	0.0213274	0.0427324	0.0205181	0.0172863	0.0216776	0.123782	0.0393185	0.302004	0.324567	0.287502	0.438106	0.117426	0.0518175	0.582313	0.786413	0.418874	0.683989	0.0550017	0.0486142	0.0137828	0.0131769	0.0466518	0.063218	0.0644721	0.0136144	0.00850219	0.0167003	0.0244106	0.00791456	0.00662724	0.0104383	0.0129457	0.0111755	0.0140101	0.0040388
HP:0000027	0.0900691	0.084785	0.068477	0.147805	0.0574248	0.065304	0.094522	0.134292	0.0906638	0.564445	0.483185	0.417604	0.616037	0.0602078	0.0814702	0.50193	0.897019	0.618602	0.840487	0.136967	0.16123	0.0382464	0.0549615	0.278939	0.196496	0.183604	0.0261982	0.0147511	0.0479731	0.0762068	0.0278914	0.0229997	0.0334255	0.0412487	0.0384581	0.0488267	0.0125108
HP:0000028	0.379343	0.333477	0.313602	0.445118	0.27788	0.315583	0.469907	0.538501	0.422502	0.838723	0.788842	0.783464	0.870116	0.534336	0.53948	0.812916	0.977617	0.880615	0.967202	0.49351	0.539478	0.208218	0.388892	0.558242	0.623489	0.602349	0.202061	0.104549	0.232355	0.462996	0.15567	0.130212	0.191549	0.197268	0.205871	0.283587	0.0857868
HP:0000029	0.0297212	0.0237332	0.0258053	0.0560629	0.0236761	0.0186471	0.0310245	0.509976	0.0396813	0.348447	0.419588	0.645652	0.505949	0.0208157	0.0144109	0.729065	0.883475	0.636291	0.687442	0.057345	0.0409718	0.0113242	0.0376951	0.0751575	0.0468137	0.0417584	0.0125712	0.00842699	0.009777	0.0277811	0.00725395	0.00626693	0.00928285	0.00793632	0.0107958	0.0106996	0.00577583
HP:0000031	0.00520754	0.00389296	0.00438571	0.00616947	0.00184121	0.00232278	0.00578702	0.00165383	0.00469149	0.0180429	0.00648898	0.0072292	0.0193712	0.0198852	0.00186648	0.0103431	0.232366	0.0212841	0.326004	0.00360395	0.00578555	0.0020893	0.00169878	0.0449221	0.00400413	0.00302928	0.00292725	0.000740776	0.00133491	0.00189684	0.00322582	0.00306493	0.00131527	0.00105676	0.00165236	0.00122463	0.00159284
HP:0000032	0.451895	0.410163	0.39376	0.521616	0.360336	0.388987	0.550929	0.589618	0.488253	0.866307	0.827608	0.822812	0.891485	0.540329	0.556636	0.844576	0.982143	0.903965	0.972874	0.557981	0.600578	0.279896	0.445114	0.632768	0.6751	0.652254	0.26014	0.134273	0.299778	0.513841	0.211918	0.179523	0.251549	0.251218	0.257198	0.351468	0.129023
HP:0000033	0.00890272	0.00545095	0.010542	0.0145312	0.00669555	0.00542559	0.0272708	0.00415882	0.0152253	0.0991215	0.0597581	0.0291475	0.127027	0.00939099	0.00250556	0.0687307	0.55801	0.107275	0.493382	0.00501891	0.0120699	0.00864162	0.00820016	0.0144266	0.0205464	0.0269799	0.00314362	0.00114048	0.00357106	0.00887987	0.00338368	0.00200567	0.0035885	0.00167627	0.00140547	0.00393682	0.00159469
HP:0000034	0.0267861	0.0208511	0.0208834	0.0342724	0.0199144	0.0229364	0.0374026	0.0814341	0.0427926	0.269911	0.319032	0.31147	0.493596	0.461504	0.110095	0.324378	0.883336	0.517351	0.727398	0.138604	0.0483455	0.0195652	0.0353284	0.0440735	0.146502	0.137302	0.0113608	0.0103823	0.020994	0.0632599	0.010345	0.00794124	0.0110272	0.0210548	0.0347769	0.027154	0.00236449
HP:0000035	0.426839	0.384142	0.366943	0.496613	0.335356	0.368939	0.521156	0.564788	0.463912	0.859205	0.812233	0.806428	0.882899	0.525932	0.543921	0.832807	0.980619	0.896201	0.970472	0.534299	0.576669	0.257912	0.428051	0.609934	0.655603	0.634109	0.24152	0.120756	0.277428	0.499931	0.194648	0.164296	0.232129	0.231816	0.239823	0.330573	0.107997
HP:0000036	0.364287	0.317316	0.30409	0.426038	0.268949	0.307932	0.496557	0.498219	0.398229	0.832381	0.775399	0.764815	0.856412	0.497052	0.47816	0.798495	0.975736	0.877355	0.964977	0.476748	0.526114	0.211364	0.385478	0.560542	0.632498	0.61109	0.1873	0.096833	0.237857	0.447861	0.157116	0.128489	0.186738	0.18959	0.197728	0.285267	0.0874334
HP:0000037	0.0273259	0.0251127	0.0235233	0.0328325	0.0174167	0.0212458	0.0388688	0.0388922	0.0300345	0.19935	0.226645	0.15702	0.272025	0.0190652	0.0137193	0.225411	0.723568	0.302927	0.690966	0.0168996	0.0439891	0.015427	0.0216567	0.029271	0.0448252	0.0406037	0.00794004	0.00432892	0.013252	0.0255457	0.0106663	0.00780688	0.0130505	0.00971915	0.00874924	0.0145436	0.00737831
HP:0000039	0.0284677	0.0215583	0.0186164	0.0349499	0.0283764	0.0221075	0.0257387	0.251339	0.042313	0.398764	0.344789	0.44479	0.537064	0.327639	0.120307	0.668622	0.911802	0.565833	0.706736	0.0687073	0.0466147	0.0146028	0.0332059	0.0452481	0.148845	0.178086	0.0132962	0.00834546	0.0284172	0.062087	0.00791858	0.00709104	0.0106079	0.0188591	0.0345936	0.0171013	0.00266947
HP:0000040	0.0396145	0.0317686	0.0352634	0.0511384	0.0254712	0.0316638	0.0798513	0.0701632	0.0478408	0.396747	0.339496	0.293694	0.548637	0.344202	0.0980961	0.534074	0.902775	0.532724	0.789229	0.128385	0.0572758	0.0242314	0.0214128	0.0750285	0.13124	0.111371	0.0153503	0.0108785	0.0153627	0.0406993	0.00962606	0.00813648	0.0138001	0.0160162	0.0237265	0.0210992	0.00316819
HP:0000041	0.0155835	0.00878616	0.0104161	0.0169389	0.00852461	0.00863119	0.00721957	0.00828273	0.0112927	0.247199	0.0756353	0.0445473	0.221624	0.120112	0.0342847	0.261496	0.750153	0.205888	0.508538	0.039502	0.0241434	0.00543318	0.00448036	0.0487209	0.0469038	0.0699934	0.00703723	0.00343382	0.0087698	0.0128489	0.00250919	0.00240097	0.00325841	0.00421689	0.0041613	0.0100023	0.000987061
HP:0000044	0.11876	0.0903177	0.0966787	0.136738	0.115817	0.11408	0.168964	0.365853	0.151799	0.626357	0.646688	0.625818	0.745391	0.312254	0.271426	0.738922	0.948375	0.764433	0.901483	0.217953	0.231785	0.0739536	0.113143	0.257271	0.312693	0.303528	0.0892153	0.0363435	0.0777083	0.182237	0.0480358	0.0399047	0.0602479	0.0801063	0.0782801	0.0917432	0.0401907
HP:0000045	0.0841037	0.0656677	0.0597439	0.0970121	0.0676705	0.0681873	0.122589	0.165179	0.101958	0.493242	0.472416	0.438155	0.602233	0.312042	0.234895	0.654377	0.90711	0.641458	0.860849	0.203006	0.148739	0.0496861	0.0549179	0.145468	0.209359	0.189476	0.0352514	0.0190922	0.0424943	0.104079	0.0253948	0.0204513	0.0331592	0.0409376	0.0529821	0.0547941	0.0107922
HP:0000046	0.0296573	0.0217391	0.0207436	0.0378902	0.0212394	0.0205609	0.0543244	0.0516774	0.0309929	0.271719	0.364893	0.235214	0.408113	0.0470501	0.0553116	0.477922	0.823883	0.448067	0.692013	0.074029	0.0526458	0.0302818	0.0177695	0.0417699	0.0536194	0.0453567	0.0138496	0.00445787	0.0201266	0.0310753	0.00750856	0.00621169	0.0108866	0.00908013	0.00917823	0.0171474	0.00390169
HP:0000047	0.254465	0.199443	0.191887	0.313348	0.137485	0.189141	0.40059	0.495814	0.276525	0.78617	0.743426	0.745866	0.840853	0.42869	0.394951	0.767903	0.974439	0.857917	0.949325	0.32873	0.43244	0.105829	0.311023	0.496397	0.568921	0.550699	0.115845	0.0499316	0.145139	0.368774	0.0902613	0.0704067	0.105022	0.113356	0.116763	0.18638	0.0475342
HP:0000048	0.0537553	0.0384046	0.0333621	0.0622876	0.0379108	0.037731	0.0777391	0.145994	0.0633506	0.398333	0.462879	0.423633	0.572161	0.228642	0.139118	0.679746	0.899074	0.619434	0.784771	0.101066	0.0928966	0.0224406	0.0266402	0.130323	0.165029	0.150849	0.0226771	0.00867737	0.0211234	0.0572859	0.0118246	0.00939658	0.0171429	0.0211354	0.0222219	0.0293327	0.00611986
HP:0000049	0.00454171	0.00607659	0.00442448	0.00663574	0.00358474	0.00399322	0.00902024	0.00684393	0.0114367	0.037511	0.0698629	0.0489354	0.239709	0.00750531	0.0407531	0.298619	0.54019	0.159833	0.362022	0.0397145	0.0334319	0.00280725	0.00354704	0.00509606	0.0289603	0.024786	0.00144445	0.00163767	0.00272589	0.004927	0.00201226	0.00172481	0.0022816	0.00248991	0.00297958	0.00315887	0.00144884
HP:0000050	0.255138	0.22682	0.216194	0.31769	0.223967	0.215116	0.348834	0.349803	0.281525	0.75081	0.690349	0.659896	0.782001	0.321038	0.318905	0.697542	0.956302	0.81304	0.945811	0.372868	0.376964	0.163523	0.251247	0.395714	0.497366	0.472822	0.115861	0.0579325	0.161209	0.312607	0.102698	0.0845072	0.127258	0.125326	0.125384	0.196316	0.0651028
HP:0000053	0.0322927	0.0355745	0.0267644	0.0372891	0.0342875	0.030996	0.0572944	0.059421	0.0392082	0.542677	0.271608	0.258864	0.518153	0.347297	0.130785	0.614725	0.889575	0.486859	0.782548	0.0809109	0.09417	0.0233266	0.0296881	0.089658	0.162068	0.151329	0.0119966	0.0116024	0.0215672	0.0506108	0.0121389	0.00931548	0.014487	0.0220684	0.0451407	0.0257653	0.00381038
HP:0000054	0.135278	0.112839	0.110032	0.159074	0.126384	0.113579	0.185282	0.241361	0.153158	0.612543	0.554843	0.52067	0.660413	0.273801	0.240847	0.593245	0.913434	0.697094	0.90029	0.22768	0.255984	0.0933443	0.134279	0.214004	0.362079	0.351713	0.0613584	0.0352597	0.0935497	0.203319	0.0514084	0.0420324	0.0671546	0.075417	0.076357	0.11083	0.0400751
HP:0000055	0.0902911	0.0721006	0.0728236	0.108569	0.0628157	0.0691869	0.116549	0.22001	0.0986426	0.53947	0.543148	0.492719	0.647655	0.230641	0.150633	0.633174	0.935384	0.690055	0.871547	0.161856	0.173309	0.0571196	0.064084	0.223986	0.206402	0.197583	0.0409481	0.0224888	0.0527883	0.109367	0.030126	0.024767	0.0384667	0.0411131	0.0390859	0.051635	0.0152081
HP:0000056	0.0475009	0.0320752	0.0364655	0.0557542	0.0306094	0.0337652	0.0606069	0.194017	0.0620519	0.411531	0.389225	0.394068	0.517411	0.0802039	0.0634887	0.516482	0.883633	0.555785	0.774983	0.0913653	0.0753982	0.0273141	0.0307261	0.0774789	0.105241	0.0950811	0.013266	0.00879095	0.0184135	0.0479213	0.0125803	0.010802	0.0167513	0.0163425	0.0188844	0.0190316	0.00641411
HP:0000058	0.0652445	0.0509436	0.0504856	0.0719558	0.0462098	0.0485377	0.0806696	0.217984	0.0719973	0.470467	0.494662	0.46512	0.591141	0.16437	0.113112	0.625174	0.919125	0.649178	0.82979	0.116533	0.145931	0.0421245	0.0471278	0.206901	0.161777	0.160034	0.0302016	0.0149413	0.0419378	0.0939953	0.0221057	0.0179418	0.0272632	0.0322739	0.0319059	0.0396552	0.0112093
HP:0000059	0.0393809	0.0295592	0.0289459	0.0450035	0.0327754	0.0240184	0.0263622	0.201632	0.0452512	0.39901	0.325104	0.382791	0.457701	0.110746	0.0931546	0.481679	0.88485	0.536002	0.746991	0.0811913	0.0763469	0.023382	0.0327111	0.0926099	0.113839	0.124046	0.012221	0.00791556	0.0353586	0.0630445	0.0138285	0.0106059	0.0142618	0.0180741	0.0210297	0.0299378	0.00579897
HP:0000061	0.00645553	0.0052391	0.00802681	0.0119385	0.00386708	0.00363733	0.00984701	0.00658246	0.00733376	0.0323866	0.0820249	0.0442936	0.122973	0.00465008	0.00321513	0.0530449	0.585514	0.147392	0.429921	0.00552339	0.0531236	0.00604827	0.0037359	0.0137228	0.0107287	0.00963802	0.00137019	0.000640778	0.00156374	0.0030938	0.000979019	0.000920091	0.0023115	0.00104132	0.000800917	0.00299857	0.000778575
HP:0000062	0.0735474	0.06247	0.0643518	0.105862	0.0551321	0.0593808	0.0917173	0.118145	0.0821237	0.42116	0.401988	0.343395	0.502198	0.135039	0.0730975	0.44854	0.865996	0.549538	0.84615	0.0935042	0.146489	0.0592355	0.0538758	0.125429	0.155325	0.150222	0.0309792	0.0142109	0.0407792	0.0707017	0.0240874	0.0202959	0.0335905	0.0295894	0.0281521	0.0483584	0.0139924
HP:0000063	0.011053	0.00592779	0.00881953	0.0142948	0.00698987	0.0064439	0.0170432	0.0514691	0.0229638	0.0895647	0.119787	0.210893	0.276634	0.0250642	0.0157946	0.206001	0.700246	0.327118	0.453582	0.045063	0.0197659	0.0167831	0.0061285	0.040301	0.0666655	0.0630309	0.00204256	0.00143451	0.00611154	0.0103131	0.00338356	0.00300795	0.00341219	0.00456261	0.008995	0.00543267	0.00156144
HP:0000065	0.0118971	0.0102326	0.0117329	0.0146789	0.00647341	0.0141019	0.0409056	0.0560574	0.019241	0.249352	0.287356	0.212634	0.377633	0.0876528	0.0184421	0.676677	0.850505	0.403548	0.583326	0.022122	0.0688593	0.011104	0.00909073	0.258947	0.0512805	0.045417	0.0142793	0.00457578	0.00844088	0.026792	0.00493924	0.00415225	0.00706185	0.00923832	0.00700923	0.00705582	0.00605041
HP:0000066	0.0429345	0.0350892	0.0313929	0.0485674	0.0361864	0.0276488	0.0307499	0.18822	0.053279	0.423375	0.328544	0.369905	0.470688	0.11428	0.104135	0.467246	0.889309	0.540483	0.767278	0.0936797	0.0853091	0.024449	0.0360595	0.0903659	0.12845	0.138063	0.0147169	0.00913124	0.0368434	0.0699767	0.0156049	0.0120372	0.0159274	0.020674	0.0242444	0.0337676	0.00605034
HP:0000068	0.0190391	0.0191192	0.0137056	0.0164376	0.0150274	0.0150989	0.0122105	0.277282	0.0178829	0.277048	0.261874	0.420049	0.350961	0.0158012	0.0221515	0.389837	0.855551	0.475703	0.585284	0.0256002	0.0335964	0.0102725	0.0209811	0.0243356	0.0340799	0.0417022	0.00416196	0.00308291	0.0122866	0.0313162	0.00786647	0.00626808	0.00774304	0.0088561	0.00868873	0.0103862	0.00319188
HP:0000069	0.183851	0.159419	0.139337	0.227204	0.120063	0.132454	0.220973	0.378879	0.226211	0.680751	0.685469	0.657992	0.775855	0.387581	0.29968	0.673326	0.964578	0.807936	0.923475	0.308516	0.331621	0.0914606	0.133537	0.313298	0.392838	0.367966	0.084383	0.0421593	0.0880551	0.213448	0.0537666	0.0452039	0.0729255	0.0849302	0.0880598	0.0986613	0.0319232
HP:0000070	0.0368343	0.0240683	0.0216572	0.0443527	0.0263262	0.0208607	0.0365202	0.259676	0.0390921	0.359105	0.405046	0.49575	0.608837	0.234759	0.0919438	0.661972	0.920142	0.602645	0.710585	0.0831675	0.0736533	0.0166211	0.0244378	0.071777	0.188192	0.161352	0.0092237	0.00575114	0.0122599	0.0761595	0.00774704	0.00644618	0.00968738	0.0113514	0.0138559	0.0127543	0.00390058
HP:0000071	0.0160158	0.0118618	0.0107311	0.0164061	0.0111987	0.00810862	0.0160532	0.0166901	0.0336058	0.195374	0.188587	0.0883466	0.214354	0.077888	0.0470059	0.432193	0.77044	0.300193	0.539822	0.0374192	0.0365069	0.00446116	0.0114627	0.0217753	0.0327498	0.0343728	0.00392901	0.00167236	0.0139709	0.0170606	0.00399246	0.00331907	0.00430889	0.00318302	0.00292491	0.0092431	0.00285799
HP:0000072	0.0489936	0.0381417	0.0278668	0.0505546	0.01641	0.0247096	0.0333385	0.2074	0.0503748	0.379323	0.267069	0.37208	0.379946	0.0247551	0.0387155	0.287306	0.857404	0.488962	0.714804	0.055576	0.0961396	0.0224715	0.0223901	0.0412945	0.0716283	0.0682673	0.00795075	0.00854594	0.0252614	0.0407164	0.012684	0.0105457	0.0137297	0.015632	0.0150808	0.0169877	0.00700246
HP:0000073	0.0245819	0.0232818	0.0237941	0.0346359	0.016304	0.0255195	0.0441329	0.0612041	0.0351476	0.274229	0.324582	0.228413	0.406256	0.0692593	0.0260308	0.447862	0.8734	0.465404	0.712145	0.0397365	0.0850174	0.0167917	0.0251078	0.18108	0.0689874	0.0656487	0.0161135	0.00841696	0.0156289	0.039069	0.0113483	0.00929009	0.013547	0.0158211	0.0128441	0.0154757	0.00930376
HP:0000074	0.00905056	0.00558859	0.00532759	0.00788105	0.00632881	0.00560054	0.0185723	0.0189349	0.017749	0.131764	0.236716	0.101563	0.252686	0.031138	0.0235323	0.560703	0.76105	0.331895	0.423064	0.0395851	0.0363947	0.00383146	0.00386853	0.0158308	0.0255702	0.0216367	0.00272104	0.00094687	0.00242254	0.00647401	0.00188831	0.00169094	0.00277311	0.00193758	0.00178236	0.00262683	0.00171012
HP:0000075	0.0193354	0.0141406	0.0172234	0.0466761	0.00765289	0.0106062	0.0279826	0.0473197	0.0490816	0.117708	0.259887	0.198335	0.365647	0.259849	0.0344433	0.0683367	0.839813	0.349206	0.630215	0.0913059	0.0366986	0.00588578	0.0303798	0.0347164	0.143553	0.145981	0.00883052	0.0040049	0.0120708	0.0465049	0.00495771	0.00420196	0.00529541	0.0063931	0.00646236	0.0178349	0.00140569
HP:0000076	0.116168	0.0952564	0.0810655	0.14177	0.0770488	0.0734543	0.140757	0.407668	0.152846	0.60069	0.633949	0.638365	0.734852	0.33396	0.266741	0.652305	0.952263	0.764431	0.88676	0.291487	0.237812	0.0548011	0.0834785	0.211546	0.308021	0.291267	0.0492637	0.0202782	0.0506464	0.143618	0.0268953	0.0232657	0.0397345	0.0489988	0.0544653	0.0672546	0.0126
HP:0000077	0.51898	0.47476	0.471727	0.590336	0.412984	0.45014	0.62133	0.676575	0.557776	0.875559	0.874236	0.873421	0.916788	0.545637	0.547109	0.882644	0.985143	0.925289	0.975185	0.616632	0.656394	0.353324	0.495006	0.69688	0.705604	0.676997	0.306543	0.170894	0.337626	0.556181	0.259168	0.222636	0.307704	0.284744	0.279824	0.391426	0.170385
HP:0000078	0.518143	0.478361	0.472598	0.587701	0.438727	0.458027	0.604672	0.647475	0.554866	0.880051	0.858147	0.855843	0.909712	0.57792	0.589447	0.865557	0.984717	0.919507	0.977299	0.614503	0.661338	0.354597	0.505886	0.676059	0.711372	0.689982	0.323215	0.175616	0.361709	0.563576	0.26838	0.229218	0.31386	0.303167	0.302618	0.408243	0.17184
HP:0000079	0.587345	0.54029	0.541872	0.64542	0.502214	0.526745	0.675726	0.712653	0.621075	0.901168	0.89445	0.894292	0.93187	0.604935	0.608731	0.900634	0.988715	0.938635	0.98139	0.679722	0.711728	0.423695	0.552953	0.740334	0.752685	0.727588	0.381502	0.22569	0.405672	0.623659	0.322182	0.280954	0.375723	0.343119	0.336561	0.465458	0.212755
HP:0000080	0.325815	0.295996	0.284039	0.391965	0.289764	0.286932	0.398786	0.483947	0.36063	0.798972	0.767716	0.752545	0.847743	0.42226	0.399505	0.802647	0.972633	0.862954	0.958868	0.429842	0.454157	0.202389	0.300782	0.502033	0.538756	0.515971	0.179529	0.0912273	0.209021	0.361717	0.150711	0.127598	0.173313	0.180306	0.188649	0.232632	0.0877926
HP:0000081	0.0243955	0.0172613	0.0147965	0.0276304	0.01536	0.0122939	0.0237909	0.525886	0.022101	0.365066	0.286073	0.696062	0.571697	0.0887752	0.0741417	0.733435	0.936497	0.648774	0.620986	0.0578001	0.0659428	0.0195543	0.014555	0.0595418	0.149894	0.119586	0.0112046	0.00368338	0.0110631	0.0493721	0.0048448	0.004355	0.00615006	0.00733022	0.00944048	0.012111	0.00136621
HP:0000083	0.224936	0.199434	0.203581	0.30101	0.146589	0.175023	0.345869	0.401094	0.269823	0.691838	0.7147	0.699638	0.780486	0.249376	0.215722	0.665423	0.949873	0.800135	0.934366	0.268596	0.344673	0.141771	0.188917	0.329691	0.411092	0.366042	0.0956433	0.0524484	0.116587	0.22498	0.0875897	0.0734607	0.110146	0.0953141	0.0907891	0.134817	0.0803204
HP:0000085	0.0494833	0.0542844	0.041936	0.0665702	0.0447001	0.0445351	0.0642725	0.137059	0.0668844	0.396117	0.362774	0.363016	0.501675	0.197293	0.107208	0.425261	0.901743	0.553476	0.811916	0.0587807	0.0947766	0.0341425	0.0560033	0.0881982	0.195666	0.190635	0.0308653	0.0120012	0.0333965	0.078739	0.0176581	0.0141111	0.0229282	0.0283403	0.0350145	0.0411703	0.00844977
HP:0000086	0.0582436	0.0508353	0.0365868	0.0724143	0.0437213	0.0397035	0.125926	0.119053	0.0666538	0.414326	0.3666	0.364089	0.550354	0.383299	0.199681	0.466733	0.8988	0.557016	0.81275	0.161808	0.145244	0.0316505	0.0474695	0.121085	0.251182	0.2284	0.0290742	0.0122626	0.027003	0.104917	0.0145423	0.011521	0.0191832	0.0253743	0.0231044	0.0360865	0.00757613
HP:0000089	0.0653174	0.0558249	0.0464507	0.0817896	0.048656	0.0534755	0.148861	0.132372	0.0966293	0.40122	0.374745	0.345801	0.477016	0.238437	0.166275	0.455028	0.846788	0.539408	0.835242	0.118855	0.165589	0.0386469	0.060125	0.110252	0.260188	0.2383	0.033202	0.0197935	0.0364387	0.113821	0.0198091	0.0158688	0.0276328	0.0319139	0.028832	0.051926	0.0128151
HP:0000090	0.0423058	0.041382	0.0409804	0.0585844	0.0361518	0.0408444	0.0676128	0.0418618	0.0584239	0.366937	0.26003	0.194723	0.33619	0.0196544	0.0305623	0.221667	0.789979	0.40883	0.79093	0.0437939	0.098686	0.0391705	0.0598265	0.0547126	0.120085	0.115108	0.0157352	0.0101492	0.0310235	0.0558218	0.020258	0.0158739	0.0240357	0.0192923	0.0172762	0.0338109	0.0136631
HP:0000091	0.0431845	0.0372473	0.0396019	0.0604578	0.033979	0.0309575	0.0889748	0.114412	0.0653423	0.352427	0.416306	0.317625	0.468071	0.0220867	0.0253166	0.464368	0.863642	0.586591	0.766463	0.0836466	0.0862595	0.0282269	0.0340501	0.0632417	0.102635	0.0832969	0.0126428	0.00902753	0.0179975	0.0446666	0.0165135	0.012669	0.0177423	0.0135185	0.0113428	0.0228755	0.00790435
HP:0000092	0.00658311	0.00966178	0.00667459	0.0112427	0.00512716	0.00499242	0.0143514	0.0796258	0.00803696	0.0932752	0.184993	0.172496	0.182632	0.00751074	0.00307528	0.0962068	0.693296	0.265091	0.411158	0.00640087	0.0355358	0.00381194	0.0158826	0.00602315	0.0174774	0.0158002	0.00165686	0.00123854	0.00447227	0.00562176	0.00374582	0.00254753	0.00361399	0.00248562	0.00230707	0.00552192	0.00223121
HP:0000093	0.155138	0.139271	0.139541	0.223391	0.123878	0.124089	0.229167	0.446417	0.200406	0.668283	0.700661	0.679492	0.775212	0.261136	0.182387	0.737931	0.958288	0.804411	0.924359	0.272484	0.264942	0.0947355	0.125476	0.303709	0.335197	0.300467	0.087466	0.037528	0.0780074	0.172934	0.0562859	0.0472139	0.0736481	0.0617259	0.0586512	0.0898768	0.0438101
HP:0000095	0.105022	0.0954743	0.0952307	0.16351	0.0671147	0.069998	0.174274	0.397556	0.139477	0.534641	0.583205	0.589125	0.667204	0.142471	0.0974746	0.645722	0.915664	0.70835	0.881113	0.133966	0.207314	0.0540123	0.0663403	0.22417	0.253076	0.215761	0.0533856	0.0195817	0.041735	0.100611	0.0309627	0.0263113	0.0404457	0.0329321	0.0292149	0.047592	0.0210675
HP:0000096	0.0646425	0.066147	0.0578326	0.116251	0.0505903	0.0388267	0.106962	0.467168	0.105384	0.457191	0.52917	0.587431	0.590845	0.0655606	0.0640119	0.661194	0.919352	0.704412	0.838567	0.0781931	0.146123	0.0306599	0.0394556	0.108355	0.169409	0.140534	0.0317428	0.0101061	0.0215434	0.0590514	0.0157972	0.0132002	0.0232399	0.0163354	0.0136926	0.0273331	0.00993986
HP:0000097	0.0266885	0.0216734	0.0229128	0.0541753	0.0170112	0.0169403	0.0647671	0.120873	0.038062	0.287897	0.182883	0.204985	0.323891	0.0727847	0.0209349	0.402539	0.814588	0.466674	0.672728	0.0460078	0.085462	0.0282167	0.0155875	0.0599483	0.103675	0.0913548	0.0126719	0.0039334	0.00946245	0.0328724	0.00674304	0.00534957	0.00847147	0.00707088	0.00621325	0.0167654	0.0039341
HP:0000098	0.213606	0.183804	0.184365	0.276123	0.189639	0.193211	0.30816	0.430498	0.250736	0.761755	0.731474	0.714693	0.832159	0.413967	0.378553	0.784343	0.97602	0.841837	0.950854	0.344142	0.346946	0.128536	0.219394	0.38428	0.452561	0.418296	0.110633	0.0641494	0.113591	0.282889	0.0770569	0.0650256	0.107214	0.111199	0.117823	0.144456	0.0469259
HP:0000099	0.0208357	0.0165237	0.017203	0.0351236	0.00892251	0.0126461	0.0394642	0.0748	0.0220538	0.193375	0.227919	0.264674	0.455763	0.0157011	0.0157456	0.244639	0.698068	0.34272	0.61947	0.0414196	0.0311126	0.00970202	0.0163255	0.0410055	0.117972	0.0898327	0.00408022	0.00308544	0.0083894	0.021082	0.00596456	0.00485275	0.0062527	0.00546821	0.00603813	0.00800981	0.0028321
HP:0000100	0.0893456	0.082244	0.0740207	0.124893	0.0658894	0.0654483	0.160062	0.162468	0.110184	0.497398	0.461197	0.416381	0.599803	0.0867916	0.0785135	0.454061	0.892254	0.620226	0.856726	0.142375	0.158544	0.0537169	0.0717453	0.145642	0.272285	0.246616	0.0462746	0.019761	0.0503636	0.106078	0.0304138	0.0265794	0.0374957	0.0332577	0.0339606	0.0590108	0.0167849
HP:0000103	0.0273976	0.0218868	0.0266868	0.0399482	0.0315439	0.0259434	0.0383102	0.074808	0.0412334	0.338508	0.362364	0.257075	0.45688	0.0502296	0.0351367	0.50301	0.885329	0.527086	0.737002	0.0339347	0.0536991	0.0269076	0.036615	0.103729	0.100266	0.099511	0.0108949	0.00419313	0.0221047	0.0466659	0.0120874	0.0092545	0.0152279	0.0132811	0.0116718	0.0238355	0.0101657
HP:0000104	0.0996332	0.0756782	0.0772637	0.11837	0.100027	0.0879179	0.101118	0.299781	0.127015	0.569341	0.534865	0.526183	0.666573	0.245149	0.237301	0.629585	0.918194	0.687938	0.872847	0.20459	0.178374	0.0523773	0.0893522	0.201594	0.258542	0.24961	0.0451005	0.025615	0.0528507	0.153617	0.0354283	0.0303413	0.0442282	0.0509865	0.0520896	0.0648395	0.0327683
HP:0000105	0.0470146	0.0370093	0.0394922	0.0725519	0.0272941	0.0302597	0.0544456	0.213374	0.0567389	0.38594	0.481737	0.449208	0.524069	0.141854	0.0758765	0.547336	0.869719	0.572635	0.791816	0.146011	0.0826523	0.0290153	0.0388653	0.0628906	0.107217	0.0966413	0.0123594	0.00779423	0.0238235	0.0674477	0.01221	0.0107657	0.0194102	0.0170727	0.0149178	0.0286946	0.00502626
HP:0000107	0.172118	0.160887	0.158235	0.246104	0.133001	0.130027	0.245189	0.399227	0.215501	0.693976	0.695829	0.674869	0.771679	0.283448	0.249575	0.664527	0.960017	0.80829	0.931483	0.308592	0.30155	0.113717	0.151014	0.264361	0.372926	0.34033	0.0928977	0.0444778	0.0933342	0.220991	0.0585179	0.0498077	0.0807717	0.071901	0.067167	0.116657	0.0329806
HP:0000108	0.00632596	0.00955137	0.00541807	0.00758296	0.0035619	0.00426065	0.0173102	0.0923371	0.00819681	0.0877471	0.218763	0.196453	0.218721	0.00589094	0.00260121	0.0876814	0.760199	0.304988	0.365197	0.00405008	0.0291279	0.00275127	0.0164305	0.00512956	0.0123872	0.0119687	0.00153775	0.00102536	0.0042186	0.00554409	0.00348335	0.0021133	0.00302037	0.00205276	0.00206397	0.00559274	0.00232678
HP:0000110	0.0730371	0.0636033	0.0588718	0.0984036	0.0588586	0.0560412	0.082937	0.278923	0.0953733	0.504242	0.494415	0.49059	0.593543	0.184524	0.120378	0.598336	0.902666	0.647258	0.840629	0.114656	0.156304	0.041337	0.0503829	0.145695	0.232265	0.218092	0.0331676	0.0153133	0.0349242	0.114042	0.019689	0.0179373	0.0278428	0.0240333	0.0234445	0.0422532	0.0110088
HP:0000112	0.154467	0.137334	0.135686	0.217429	0.110601	0.113658	0.25276	0.378624	0.181196	0.644618	0.676239	0.659835	0.742472	0.229588	0.176485	0.657023	0.946209	0.778358	0.920401	0.277903	0.248858	0.0857077	0.126038	0.301865	0.322949	0.278754	0.0677355	0.0302692	0.0758715	0.157278	0.0521904	0.0445714	0.070212	0.0610015	0.0540811	0.0964237	0.0403168
HP:0000113	0.0826912	0.0766853	0.070662	0.125215	0.0481279	0.0461439	0.0993067	0.360615	0.114723	0.496305	0.615571	0.608903	0.642834	0.151894	0.120527	0.610108	0.922	0.710588	0.869554	0.201556	0.174068	0.0450441	0.0580305	0.0942557	0.209908	0.192252	0.0386908	0.0144929	0.0369778	0.106896	0.0196652	0.016634	0.0319176	0.0264644	0.0224732	0.044671	0.0131266
HP:0000114	0.0362485	0.0289568	0.0282417	0.0475311	0.0370183	0.0319593	0.14181	0.0664998	0.0576447	0.423231	0.412089	0.299776	0.5766	0.0211601	0.0346475	0.40307	0.89624	0.61613	0.759831	0.106618	0.0963466	0.0205902	0.0402924	0.121468	0.197306	0.165284	0.0206563	0.0120505	0.0219773	0.0667608	0.0126069	0.010508	0.0159505	0.0159558	0.0138555	0.0234455	0.00615953
HP:0000117	0.00518051	0.0055772	0.00584354	0.0116086	0.00362309	0.00255186	0.0256843	0.00502332	0.011065	0.0725547	0.065437	0.0387813	0.114927	0.00415018	0.00423751	0.252835	0.531053	0.105805	0.369717	0.00466073	0.00695674	0.00242688	0.00302507	0.0158484	0.0317191	0.0242042	0.00171853	0.000865498	0.00219421	0.00360368	0.00195435	0.00129543	0.0019857	0.00150221	0.00160553	0.00250466	0.000633215
HP:0000119	0.619091	0.577034	0.578443	0.675042	0.543886	0.564777	0.695867	0.725221	0.650867	0.909577	0.899769	0.900034	0.935955	0.635103	0.644263	0.902638	0.989499	0.942613	0.983242	0.704364	0.736692	0.465638	0.589716	0.758103	0.773812	0.751389	0.420151	0.248051	0.448534	0.65226	0.361197	0.316531	0.413428	0.382306	0.37563	0.504374	0.241174
HP:0000121	0.0965474	0.0831865	0.0981596	0.160101	0.0519944	0.0680989	0.182629	0.262125	0.116836	0.536337	0.644331	0.59001	0.712626	0.0860554	0.0740631	0.638386	0.911734	0.695257	0.871288	0.15897	0.149729	0.0625483	0.0588051	0.224071	0.182412	0.142303	0.0279826	0.01435	0.033557	0.0980169	0.0294222	0.0245765	0.0433488	0.0267028	0.0235811	0.0433214	0.0143169
HP:0000122	0.0271583	0.0171032	0.0215388	0.0320322	0.0423968	0.0333555	0.0490357	0.14203	0.0396521	0.346051	0.363726	0.326906	0.475871	0.108419	0.128541	0.4288	0.855356	0.490035	0.7366	0.0730828	0.0636871	0.0230616	0.0527319	0.0567572	0.15207	0.144223	0.013355	0.0120393	0.0209554	0.0820519	0.0149494	0.0119737	0.0165036	0.0244872	0.0243141	0.0243235	0.0408532
HP:0000123	0.05614	0.0437522	0.0501264	0.0991581	0.0360591	0.0378793	0.089705	0.107421	0.0631179	0.319942	0.369065	0.330597	0.50271	0.0506218	0.0439916	0.345338	0.802648	0.482501	0.788818	0.0831974	0.0814788	0.0269264	0.0426444	0.0837357	0.175723	0.151431	0.0167036	0.0109839	0.0287341	0.0571386	0.0183177	0.0149049	0.0217017	0.0197176	0.0196737	0.0292713	0.0093303
HP:0000124	0.0927235	0.0724659	0.0806794	0.132561	0.0811579	0.0765888	0.211044	0.217257	0.108771	0.58422	0.638003	0.545153	0.728329	0.120701	0.0945346	0.635674	0.939443	0.757133	0.878132	0.292438	0.180922	0.0678694	0.0714325	0.249421	0.270317	0.232913	0.0555571	0.0210672	0.0481289	0.127345	0.0327233	0.0278793	0.0412618	0.0343839	0.0298787	0.0637317	0.017396
HP:0000125	0.018768	0.015089	0.0150242	0.027709	0.0169489	0.0123862	0.0177448	0.00986085	0.0369568	0.235802	0.102253	0.0583489	0.240848	0.18216	0.0527123	0.152416	0.7714	0.233319	0.608887	0.0776499	0.056569	0.00737918	0.0146554	0.0630314	0.0926511	0.0975029	0.00855357	0.00494183	0.0103303	0.0321137	0.00446014	0.00364715	0.00599422	0.0076602	0.007826	0.0127502	0.00161988
HP:0000126	0.117181	0.099185	0.0803798	0.125944	0.0907512	0.0905479	0.139703	0.173132	0.15049	0.55863	0.458759	0.417177	0.598556	0.316203	0.273279	0.571306	0.912648	0.632151	0.887602	0.201115	0.189851	0.0516184	0.084813	0.165111	0.25647	0.245029	0.0524868	0.0300955	0.0561021	0.152568	0.0330099	0.0276818	0.0464182	0.0529987	0.0536451	0.0647834	0.0182463
HP:0000127	0.0222244	0.0134344	0.0159757	0.0281646	0.00989182	0.00830058	0.0231665	0.0132174	0.023604	0.125317	0.175809	0.0840615	0.258924	0.00868698	0.00948855	0.220488	0.641658	0.238206	0.61611	0.0373809	0.0232665	0.0102788	0.0103583	0.0160522	0.0297546	0.0251371	0.00369798	0.00182807	0.00510522	0.011151	0.00377213	0.00347056	0.00659364	0.0040495	0.00330305	0.00862595	0.00244237
HP:0000128	0.0122249	0.00619221	0.00865045	0.0192627	0.0115394	0.00941774	0.0258267	0.0409441	0.0334637	0.166145	0.173208	0.0753377	0.28955	0.0414221	0.0124258	0.549404	0.79018	0.416225	0.491555	0.0201067	0.0292817	0.00994708	0.0115168	0.0442151	0.0432255	0.0358529	0.00534293	0.00122315	0.0044263	0.0172638	0.00325379	0.00265162	0.00434453	0.00382085	0.00300533	0.00834749	0.00225961
HP:0000130	0.291327	0.246174	0.223442	0.364844	0.174553	0.216648	0.434185	0.517934	0.321626	0.790596	0.740013	0.746086	0.843776	0.348678	0.375229	0.8014	0.970652	0.860261	0.95154	0.37957	0.457896	0.129284	0.31288	0.514295	0.570317	0.546973	0.128561	0.0634521	0.166246	0.370095	0.0995747	0.0798084	0.121582	0.120364	0.134867	0.19868	0.0460794
HP:0000131	0.00988435	0.00835317	0.00546721	0.0227303	0.00741845	0.00589368	0.0744988	0.31815	0.0168404	0.30727	0.393633	0.564248	0.487528	0.0043492	0.00968662	0.525828	0.928442	0.648833	0.458192	0.0381996	0.0253525	0.00366156	0.0150322	0.029607	0.273534	0.193074	0.00215839	0.00226101	0.00661581	0.00629405	0.0018831	0.00139975	0.00265938	0.00360645	0.00414798	0.00417564	0.000665231
HP:0000132	0.0222865	0.0243678	0.0251187	0.0499163	0.00891721	0.0128576	0.0583157	0.0633781	0.029096	0.179175	0.288826	0.216584	0.294964	0.03506	0.015438	0.22285	0.770177	0.371292	0.657549	0.0390755	0.044688	0.0165361	0.0172903	0.0787445	0.0728084	0.0519584	0.0068404	0.0041388	0.00786632	0.0230053	0.00833559	0.00661721	0.00870583	0.00685445	0.00518689	0.00970445	0.00370832
HP:0000133	0.025396	0.0204702	0.0167671	0.0358099	0.0154466	0.0192756	0.0198959	0.0402343	0.0175723	0.210894	0.237853	0.166231	0.334199	0.0456557	0.0387272	0.254864	0.731177	0.269055	0.652768	0.0462387	0.0415629	0.0151027	0.0169024	0.0440849	0.0390861	0.0305526	0.00980894	0.00529306	0.00969658	0.0236096	0.00713771	0.00550501	0.00942213	0.00826473	0.00757111	0.00908558	0.00278
HP:0000134	0.0314662	0.0264208	0.02443	0.0459562	0.0222118	0.0217949	0.0406725	0.131637	0.0471372	0.30466	0.306225	0.314862	0.416429	0.188923	0.0911854	0.576099	0.812475	0.476655	0.717861	0.0552647	0.0773176	0.0154393	0.018768	0.0551938	0.127807	0.12153	0.016135	0.00927795	0.020932	0.0403332	0.00922562	0.0077466	0.0122553	0.0189165	0.0158007	0.0200007	0.00500066
HP:0000135	0.270782	0.238988	0.226945	0.321983	0.239696	0.238507	0.349964	0.45906	0.306814	0.775807	0.741357	0.723368	0.829758	0.392006	0.364589	0.773713	0.970451	0.848627	0.952374	0.379464	0.400009	0.162265	0.253248	0.408004	0.499451	0.478182	0.151665	0.077205	0.172927	0.313116	0.115294	0.0970805	0.138251	0.149413	0.155153	0.188671	0.0769542
HP:0000137	0.224027	0.18524	0.181125	0.265391	0.176306	0.19008	0.298204	0.475766	0.257543	0.710791	0.74319	0.731804	0.819178	0.383767	0.307922	0.785818	0.96544	0.841826	0.938776	0.340357	0.381825	0.12464	0.207384	0.363236	0.441517	0.423781	0.107763	0.0721461	0.136559	0.258683	0.084791	0.0702532	0.10505	0.123955	0.134622	0.134446	0.0573125
HP:0000138	0.0713497	0.0614762	0.065849	0.0925527	0.0510434	0.0633668	0.143347	0.171854	0.0816131	0.488974	0.515633	0.454512	0.627667	0.255533	0.112805	0.631322	0.928325	0.661755	0.861964	0.121971	0.147906	0.0488369	0.0649011	0.205722	0.202123	0.173216	0.0362354	0.0207425	0.035966	0.0883982	0.024702	0.0201125	0.034531	0.0343894	0.0405816	0.0438791	0.0124033
HP:0000139	0.125716	0.0749752	0.0807657	0.217047	0.0206529	0.0613316	0.546888	0.673889	0.128475	0.869634	0.711279	0.893311	0.971823	0.068616	0.170795	0.849968	0.994086	0.942915	0.896225	0.134298	0.304523	0.0210138	0.399999	0.790437	0.816664	0.76097	0.0581647	0.00716556	0.0567399	0.379293	0.0343388	0.0223026	0.0291866	0.0203404	0.0239832	0.13696	0.00792428
HP:0000140	0.159771	0.134462	0.140575	0.200086	0.133753	0.134074	0.197618	0.336872	0.170158	0.644787	0.658139	0.622887	0.739291	0.304541	0.229588	0.679364	0.944425	0.76526	0.915096	0.235838	0.277191	0.0985216	0.138142	0.31957	0.327894	0.31388	0.0844297	0.0408285	0.0945847	0.203756	0.0641865	0.0524237	0.0770807	0.0840111	0.0744322	0.106053	0.0438374
HP:0000141	0.110666	0.0944931	0.0941099	0.132237	0.0896161	0.0874471	0.129902	0.287574	0.128741	0.576781	0.579499	0.54547	0.665842	0.231012	0.150265	0.619625	0.919392	0.702752	0.87653	0.157614	0.212815	0.064825	0.0789571	0.233572	0.230661	0.224513	0.0631382	0.026521	0.0676111	0.132384	0.0401948	0.0328082	0.049933	0.0567978	0.0506619	0.0678301	0.0203914
HP:0000142	0.202754	0.156735	0.160829	0.27899	0.0836308	0.130084	0.404115	0.546044	0.205994	0.758112	0.694265	0.733144	0.809277	0.174569	0.227971	0.766999	0.956869	0.825448	0.932276	0.22626	0.336159	0.0733473	0.266033	0.494165	0.524605	0.487699	0.0860529	0.0248076	0.093855	0.2802	0.0600327	0.0469095	0.0725169	0.0580564	0.0592101	0.148379	0.0368128
HP:0000143	0.0174249	0.0200827	0.018316	0.0246092	0.0164014	0.0171404	0.021632	0.0242061	0.0199114	0.234435	0.158157	0.107186	0.228325	0.00901852	0.0109621	0.135954	0.741033	0.261472	0.63523	0.0183021	0.0373251	0.02335	0.0238167	0.0196351	0.0371136	0.0366154	0.00937351	0.00417372	0.0127186	0.020902	0.00856994	0.00620815	0.01007	0.0082364	0.00689	0.0153628	0.00540558
HP:0000144	0.191068	0.168241	0.15714	0.235817	0.161588	0.169081	0.233911	0.333272	0.224729	0.70481	0.655187	0.627616	0.772913	0.369374	0.297767	0.73134	0.950603	0.782074	0.926582	0.278615	0.315763	0.110122	0.168099	0.386479	0.393932	0.377194	0.0934272	0.0515529	0.116164	0.227528	0.0856493	0.0693755	0.0949377	0.119333	0.129302	0.126835	0.0518309
HP:0000145	0.0144842	0.00829254	0.00746415	0.00801205	0.00907492	0.00776239	0.00538793	0.499131	0.0115869	0.331522	0.157756	0.610902	0.329216	0.0170995	0.0347489	0.705872	0.901878	0.503628	0.4359	0.0384344	0.0207907	0.0074729	0.00869825	0.0219885	0.0283931	0.0414654	0.00312097	0.00206021	0.0118726	0.0390368	0.00315051	0.00271942	0.00369914	0.00437709	0.0058176	0.00817827	0.000755556
HP:0000147	0.0697299	0.0601001	0.0644615	0.0897653	0.0504026	0.0635876	0.142285	0.173208	0.079631	0.49145	0.51684	0.455716	0.630536	0.259341	0.114052	0.627952	0.92993	0.663489	0.86229	0.123022	0.149429	0.048938	0.0645965	0.201487	0.20427	0.175481	0.0360982	0.0208297	0.0360761	0.0890971	0.0244091	0.0197959	0.0341706	0.0346003	0.0410329	0.0438754	0.012335
HP:0000148	0.048079	0.0481516	0.0407787	0.0627317	0.0396296	0.0366712	0.0366795	0.202482	0.0618055	0.444801	0.413938	0.398801	0.521355	0.0640951	0.0489937	0.504683	0.88849	0.563178	0.77325	0.0530262	0.0621861	0.014362	0.0281222	0.0885282	0.0947629	0.0943001	0.0167383	0.00861843	0.0182811	0.044738	0.0126098	0.0108675	0.0174363	0.0142942	0.0144854	0.0267663	0.00654853
HP:0000149	0.00529578	0.003663	0.00266592	0.00402889	0.00479188	0.00404207	0.00378607	0.0242092	0.00259871	0.0363358	0.208628	0.10302	0.21472	0.0133076	0.0112318	0.448081	0.548665	0.148744	0.310595	0.00632368	0.0126522	0.0223446	0.0028338	0.0102954	0.00754445	0.00646117	0.00277545	0.0020865	0.00166411	0.00634191	0.00145135	0.00120048	0.00219227	0.0029424	0.00344057	0.00235758	0.000668897
HP:0000150	0.0518802	0.0394548	0.0347676	0.0761954	0.0220848	0.0240042	0.0449084	0.397758	0.0536322	0.420526	0.679267	0.691598	0.736804	0.229993	0.0935188	0.737117	0.935099	0.714778	0.784634	0.192544	0.111265	0.0268216	0.0261756	0.0929802	0.0972445	0.0830645	0.0132421	0.00563491	0.0103918	0.0510324	0.00787205	0.00728335	0.0152232	0.014033	0.0140021	0.015902	0.0032279
HP:0000151	0.0341389	0.0235494	0.0157286	0.0285951	0.020063	0.0195116	0.121286	0.340282	0.0317186	0.311292	0.340849	0.507339	0.503021	0.210412	0.107706	0.688669	0.901106	0.567506	0.697233	0.126231	0.0648715	0.0152192	0.0185605	0.0402451	0.179465	0.145384	0.00860346	0.00559606	0.0105484	0.0864464	0.00730491	0.00620382	0.00854488	0.0104212	0.0106406	0.0121464	0.00219951
HP:0000152	0.663814	0.615114	0.615405	0.709699	0.581096	0.604304	0.731874	0.751857	0.688689	0.923102	0.910064	0.912186	0.94461	0.697617	0.707765	0.914849	0.991633	0.95029	0.986583	0.734795	0.766277	0.503997	0.633131	0.787711	0.802945	0.782397	0.457941	0.27732	0.48224	0.691694	0.397925	0.349924	0.453916	0.431555	0.425964	0.544789	0.269561
HP:0000153	0.593524	0.542862	0.541367	0.649633	0.501657	0.528567	0.67645	0.701995	0.621416	0.904922	0.88656	0.887448	0.92992	0.638164	0.662476	0.894299	0.988689	0.937016	0.982565	0.6768	0.717973	0.420645	0.563145	0.742103	0.761668	0.738357	0.387625	0.220442	0.40999	0.637384	0.323405	0.279834	0.375503	0.361844	0.359586	0.477828	0.200695
HP:0000154	0.126531	0.103081	0.0981154	0.151912	0.106443	0.102599	0.168979	0.251736	0.13891	0.604343	0.615366	0.558639	0.717225	0.340175	0.21978	0.637644	0.950692	0.734178	0.910189	0.302998	0.20897	0.0741249	0.124215	0.184134	0.287409	0.264598	0.0558585	0.0322282	0.0659817	0.190917	0.0412074	0.0353709	0.0580555	0.0515967	0.046099	0.0776076	0.0182928
HP:0000155	0.0105339	0.0109111	0.0109498	0.017347	0.00381533	0.00493069	0.0172098	0.0104683	0.0149042	0.0484555	0.0539742	0.0436744	0.0724089	0.0198447	0.00470772	0.15878	0.49316	0.116473	0.474532	0.0046714	0.00814787	0.00496506	0.00346033	0.0318273	0.00906672	0.00656146	0.00413644	0.00199513	0.00298203	0.00425466	0.0047739	0.00463628	0.0031624	0.00279864	0.00353284	0.00303366	0.00258747
HP:0000157	0.269134	0.233586	0.232498	0.339512	0.218788	0.215163	0.37314	0.484349	0.31823	0.773153	0.767035	0.754977	0.83451	0.411645	0.374351	0.7804	0.97164	0.85923	0.955305	0.391723	0.400825	0.160316	0.252061	0.40279	0.500392	0.467244	0.143888	0.0737491	0.157667	0.318953	0.107779	0.0893403	0.134961	0.137574	0.137435	0.190377	0.0792112
HP:0000158	0.141072	0.117694	0.124521	0.187536	0.129184	0.115368	0.177686	0.324353	0.167657	0.665337	0.704837	0.658648	0.774126	0.354005	0.263107	0.702179	0.961207	0.800343	0.92295	0.282863	0.240502	0.0936212	0.158759	0.225526	0.331719	0.317371	0.0648879	0.0371486	0.0865475	0.208619	0.0528002	0.0432473	0.0704264	0.075463	0.0796272	0.107399	0.0331376
HP:0000159	0.449084	0.392602	0.387808	0.516522	0.349962	0.388818	0.56141	0.621041	0.490596	0.870833	0.836573	0.835594	0.901108	0.570453	0.592089	0.851549	0.985597	0.911965	0.975565	0.567694	0.611934	0.268375	0.447281	0.645546	0.695809	0.674854	0.282001	0.135259	0.295898	0.540902	0.202455	0.168676	0.243579	0.245578	0.248656	0.366137	0.129266
HP:0000160	0.235185	0.176536	0.182292	0.312886	0.118246	0.17012	0.451209	0.571317	0.26027	0.795258	0.747274	0.770372	0.854642	0.400052	0.417329	0.812719	0.975905	0.862682	0.94872	0.369344	0.406957	0.0874875	0.301049	0.546429	0.597581	0.563095	0.114963	0.0389254	0.127816	0.342583	0.0745971	0.057874	0.0922104	0.092002	0.102085	0.178931	0.048148
HP:0000161	0.0286257	0.0224445	0.0213528	0.0360672	0.0161741	0.0247325	0.0656199	0.0632518	0.045291	0.259834	0.237588	0.224144	0.297053	0.0200802	0.049125	0.34395	0.729391	0.373107	0.69445	0.0322067	0.0532786	0.0211763	0.0196972	0.0416525	0.135489	0.114312	0.0126162	0.00544052	0.024175	0.0405626	0.0091165	0.00779118	0.0135035	0.0125425	0.0116525	0.0292868	0.00625113
HP:0000162	0.038538	0.023998	0.0226975	0.0554713	0.0319718	0.0293162	0.14352	0.258127	0.047125	0.490391	0.348384	0.50129	0.677895	0.0432809	0.103168	0.594537	0.893884	0.615866	0.775576	0.102301	0.0686008	0.0125522	0.0394638	0.0628213	0.269026	0.181947	0.0172409	0.00634891	0.013587	0.0399581	0.0084649	0.00691009	0.0127241	0.0120319	0.0126273	0.0226278	0.00607295
HP:0000163	0.578151	0.52667	0.52742	0.635555	0.483137	0.512424	0.6673	0.691788	0.610139	0.900011	0.880591	0.8814	0.926014	0.633628	0.651269	0.889778	0.98808	0.933855	0.981651	0.660325	0.707833	0.405918	0.548639	0.726574	0.753638	0.730083	0.380027	0.213184	0.399013	0.625249	0.307741	0.265924	0.36056	0.346198	0.344952	0.465373	0.194765
HP:0000164	0.457231	0.398353	0.399537	0.527198	0.348199	0.384479	0.580922	0.600103	0.492286	0.867829	0.835445	0.831484	0.900834	0.562026	0.576028	0.852148	0.982924	0.907361	0.974817	0.554162	0.608428	0.270765	0.448322	0.643307	0.700315	0.676885	0.280837	0.136199	0.291906	0.539304	0.210143	0.176452	0.245266	0.242638	0.25028	0.36445	0.124392
HP:0000168	0.235282	0.183535	0.194882	0.331005	0.120351	0.168859	0.422655	0.514288	0.264843	0.77778	0.756762	0.758869	0.854773	0.317157	0.31249	0.815782	0.973964	0.857402	0.947528	0.31605	0.365159	0.0999285	0.298599	0.51174	0.544238	0.507631	0.107566	0.0410635	0.120822	0.312538	0.0743967	0.0599156	0.0940952	0.0778104	0.0782459	0.163954	0.0364194
HP:0000169	0.0128341	0.0122501	0.0121333	0.0244765	0.00742643	0.0122699	0.0342243	0.16322	0.0465605	0.251051	0.295093	0.260693	0.390587	0.0525362	0.0301037	0.235365	0.831243	0.34099	0.621503	0.0325517	0.0274385	0.0068946	0.0182188	0.0354672	0.0374719	0.0290159	0.00580431	0.00384327	0.007776	0.0175749	0.00552522	0.00544951	0.00637608	0.00630749	0.00626132	0.00979472	0.00253761
HP:0000171	0.0419762	0.0329794	0.0346851	0.0820193	0.0163678	0.018781	0.184552	0.294935	0.0462386	0.462824	0.475676	0.584665	0.614615	0.0907306	0.0990269	0.626402	0.909597	0.681442	0.772536	0.0743295	0.0993625	0.0155521	0.0230375	0.0705742	0.244842	0.199529	0.017854	0.0051986	0.0199966	0.0379364	0.00826683	0.00693922	0.0118696	0.0148552	0.0134735	0.0238973	0.0590976
HP:0000172	0.163872	0.132992	0.125347	0.223515	0.123048	0.12298	0.245659	0.359084	0.188666	0.672738	0.64534	0.645362	0.760607	0.28395	0.242302	0.68243	0.957032	0.794999	0.916616	0.245575	0.248002	0.073223	0.117183	0.239831	0.393093	0.361528	0.0632731	0.0403288	0.0845851	0.166401	0.0461089	0.0390128	0.0604591	0.0599216	0.0613845	0.0941959	0.0270312
HP:0000174	0.465648	0.415048	0.407001	0.529371	0.367274	0.409349	0.574471	0.626547	0.507144	0.870748	0.844904	0.842876	0.904599	0.569227	0.591516	0.86159	0.984596	0.914246	0.974431	0.578677	0.619049	0.29538	0.45138	0.649834	0.688939	0.662107	0.272951	0.148207	0.294845	0.53722	0.210412	0.177412	0.259738	0.253104	0.253857	0.357437	0.126495
HP:0000175	0.313478	0.268866	0.265643	0.382318	0.267292	0.271353	0.385441	0.490509	0.363986	0.794146	0.773515	0.759744	0.845064	0.502403	0.482147	0.791402	0.971601	0.86011	0.957429	0.45198	0.465622	0.186126	0.278595	0.447024	0.557723	0.533045	0.182831	0.089919	0.191407	0.389429	0.121102	0.102273	0.158537	0.163516	0.157309	0.226342	0.0700574
HP:0000176	0.0825301	0.0647262	0.0624839	0.119806	0.0721504	0.0702668	0.180715	0.347012	0.100128	0.618179	0.587863	0.618886	0.745812	0.273809	0.215323	0.721607	0.951608	0.763951	0.871837	0.13427	0.134768	0.0415192	0.0827363	0.196339	0.286137	0.244422	0.0412725	0.0226959	0.0435015	0.111656	0.0218213	0.0182225	0.0350943	0.0384566	0.0434724	0.0529303	0.0127738
HP:0000177	0.390434	0.33951	0.327773	0.457366	0.306536	0.338739	0.505121	0.589377	0.433916	0.851362	0.815713	0.811938	0.884577	0.535678	0.554798	0.82772	0.982952	0.898683	0.970249	0.523129	0.556157	0.225918	0.419093	0.600865	0.656208	0.636904	0.221069	0.108833	0.254947	0.492898	0.166249	0.136418	0.20357	0.208996	0.216483	0.314735	0.0936601
HP:0000178	0.162055	0.143778	0.127678	0.186054	0.152816	0.151318	0.213788	0.293626	0.20298	0.673243	0.630895	0.593369	0.762421	0.443985	0.326136	0.703581	0.963176	0.771716	0.936745	0.255079	0.278311	0.0998185	0.1636	0.286849	0.354826	0.337122	0.0816376	0.0478174	0.0928149	0.232133	0.0621737	0.0511921	0.0809688	0.0870498	0.0934033	0.107501	0.0550829
HP:0000179	0.101744	0.0951515	0.0783562	0.112474	0.107775	0.10542	0.130604	0.205486	0.126182	0.603012	0.532841	0.48739	0.695359	0.434858	0.308481	0.665499	0.949562	0.691673	0.91103	0.167802	0.179781	0.0594255	0.114551	0.179368	0.26623	0.258289	0.0501545	0.0322932	0.062981	0.180275	0.0410055	0.0337368	0.0520928	0.0617233	0.0701445	0.074938	0.0342361
HP:0000182	0.0213158	0.0156454	0.015392	0.0274987	0.0203116	0.0179068	0.0962346	0.269283	0.0280159	0.221838	0.266467	0.409235	0.324294	0.136679	0.0220567	0.483292	0.861054	0.470397	0.667233	0.0378338	0.0454616	0.00987981	0.0155433	0.0557061	0.135977	0.123567	0.0186866	0.00553996	0.0221883	0.0270025	0.0116672	0.00823208	0.010786	0.0100162	0.00955124	0.0218761	0.00533177
HP:0000183	0.0208994	0.0152872	0.0151138	0.0265716	0.0200376	0.0178734	0.0968861	0.271415	0.0279444	0.221878	0.268422	0.412325	0.326492	0.137179	0.0219431	0.486605	0.866031	0.474038	0.664463	0.0379894	0.0447878	0.00977145	0.0154834	0.0555126	0.13669	0.124157	0.0186568	0.00543742	0.0220029	0.02672	0.0116366	0.00819237	0.0106859	0.0098195	0.00939221	0.0218363	0.00532017
HP:0000185	0.0417552	0.0244973	0.0240939	0.0486931	0.0343147	0.0302977	0.125354	0.377787	0.0534639	0.527657	0.355374	0.581595	0.660275	0.0345312	0.103985	0.564977	0.910785	0.673173	0.773694	0.0941497	0.0570492	0.0165576	0.0513802	0.060037	0.204276	0.135488	0.0115919	0.00555406	0.0163133	0.0470339	0.00825988	0.00680382	0.0135465	0.0109297	0.0122965	0.0250474	0.00491969
HP:0000187	0.0133473	0.0113315	0.0117051	0.0227962	0.0160626	0.0112088	0.0156371	0.069553	0.0195424	0.303484	0.29727	0.221409	0.335073	0.0119246	0.0274708	0.463143	0.7823	0.427457	0.556362	0.0261276	0.0192803	0.00665485	0.0114394	0.0291455	0.0470816	0.0552595	0.0073358	0.00414669	0.0240834	0.0397069	0.00560567	0.00413686	0.00681764	0.00392977	0.00339871	0.0196098	0.00381841
HP:0000189	0.249341	0.200616	0.189213	0.319002	0.104733	0.174431	0.424344	0.537543	0.276132	0.776008	0.773893	0.781878	0.859897	0.342103	0.347325	0.763835	0.970546	0.860288	0.940681	0.329244	0.39174	0.0951528	0.283361	0.50911	0.564649	0.529387	0.0954395	0.0431509	0.113843	0.346231	0.0788203	0.0625339	0.094078	0.0886687	0.0942397	0.167506	0.0396809
HP:0000190	0.128921	0.0840521	0.0920759	0.222084	0.0248971	0.0619307	0.525897	0.6132	0.136039	0.813566	0.646303	0.795827	0.869698	0.0528012	0.161209	0.708879	0.959585	0.858482	0.897415	0.139283	0.278093	0.025196	0.340324	0.621568	0.679087	0.615254	0.0474866	0.00950125	0.0558955	0.288849	0.0352337	0.0250549	0.0345647	0.0247689	0.0253967	0.120551	0.0316519
HP:0000191	0.00442032	0.00339061	0.00412761	0.00498401	0.00618473	0.00543555	0.0174422	0.00158616	0.00586864	0.0885878	0.0122628	0.00758526	0.0295069	0.00836808	0.00592633	0.0100943	0.373282	0.0454718	0.33443	0.0044056	0.00717213	0.0203337	0.00566304	0.00553422	0.0154027	0.0132419	0.00194837	0.00240112	0.00335433	0.00681574	0.00194161	0.00185189	0.00264849	0.00191416	0.00132318	0.00464249	0.0012901
HP:0000193	0.141878	0.11297	0.112275	0.202542	0.122833	0.111041	0.235772	0.356486	0.16163	0.658883	0.636639	0.638779	0.761553	0.308594	0.253663	0.728951	0.951119	0.782702	0.909313	0.240031	0.216281	0.0667896	0.115643	0.236385	0.393985	0.363016	0.0655323	0.0347934	0.0776156	0.168413	0.0401283	0.0340413	0.0538999	0.0521499	0.0547878	0.0933171	0.0190678
HP:0000194	0.0929671	0.0796292	0.0751501	0.113955	0.0707641	0.0884515	0.147654	0.171769	0.125113	0.541329	0.489468	0.425995	0.622098	0.291271	0.158419	0.638277	0.934809	0.664617	0.889061	0.161693	0.202601	0.0576137	0.0841351	0.284323	0.244659	0.2361	0.0573207	0.0265632	0.0565438	0.13515	0.0344039	0.0275264	0.0472993	0.0517859	0.0496303	0.0645229	0.0285851
HP:0000197	0.0326489	0.0187204	0.0200821	0.029294	0.0241687	0.0229551	0.0248932	0.239862	0.0373965	0.35311	0.225054	0.380562	0.446947	0.0905145	0.0711728	0.562956	0.836603	0.462059	0.683307	0.102356	0.0445773	0.0111939	0.0222228	0.0773898	0.0741827	0.0767602	0.0100723	0.00472718	0.013989	0.0477229	0.00939132	0.00735814	0.0100859	0.011285	0.0145089	0.0141237	0.00482146
HP:0000198	0.0277407	0.0150034	0.0162587	0.0260435	0.0188741	0.0177807	0.0131847	0.290928	0.0286753	0.344991	0.207877	0.426923	0.431809	0.0732105	0.0659582	0.577019	0.850012	0.476575	0.629432	0.0790847	0.0344047	0.00780487	0.017188	0.0601135	0.064462	0.0709756	0.00565232	0.00376448	0.0116647	0.0368869	0.00652509	0.00524388	0.00767336	0.00948063	0.0136245	0.00992272	0.0028125
HP:0000201	0.0295702	0.0163596	0.014666	0.0401527	0.0242907	0.0198224	0.154938	0.302987	0.0407161	0.471967	0.354967	0.605468	0.777115	0.0383887	0.0993859	0.54646	0.950825	0.727877	0.733416	0.047975	0.0321708	0.00688875	0.0384632	0.0459768	0.216077	0.109139	0.00691029	0.00457024	0.0067635	0.0245773	0.00418641	0.00346586	0.00808904	0.00692332	0.00689917	0.015473	0.00394209
HP:0000202	0.318831	0.275241	0.272834	0.388336	0.273288	0.27715	0.389485	0.49076	0.367599	0.793358	0.771395	0.758104	0.842891	0.505646	0.480911	0.789915	0.971503	0.859173	0.958044	0.454346	0.468817	0.192523	0.282482	0.447123	0.556317	0.531034	0.185387	0.0925047	0.193899	0.389118	0.124657	0.105774	0.162799	0.165194	0.158848	0.22876	0.0726216
HP:0000204	0.163762	0.139634	0.129555	0.20996	0.139756	0.136634	0.24255	0.363875	0.195198	0.692362	0.641074	0.636286	0.749977	0.274243	0.261101	0.71546	0.948763	0.775726	0.92014	0.258341	0.243092	0.0899416	0.138909	0.240133	0.388388	0.355286	0.08432	0.0366208	0.093391	0.197991	0.0510881	0.0430326	0.0720861	0.068609	0.071322	0.119432	0.0276964
HP:0000206	0.0052809	0.00396197	0.00461609	0.00735076	0.00299664	0.00262485	0.00926726	0.00863306	0.00813765	0.0387484	0.132648	0.0379136	0.154042	0.00106372	0.00259316	0.0365221	0.357796	0.136573	0.237135	0.00381948	0.00731889	0.00368284	0.00261326	0.00873414	0.0154141	0.0173188	0.00278872	0.000813081	0.00186071	0.00506104	0.00143881	0.0012879	0.00171739	0.00158789	0.00130363	0.00256303	0.00120819
HP:0000207	0.0197575	0.0218326	0.0174755	0.0272077	0.0174747	0.0175037	0.0300892	0.0319606	0.0217134	0.253533	0.233563	0.154753	0.298375	0.0134816	0.0139411	0.175269	0.7748	0.335979	0.64426	0.0389541	0.0436529	0.027086	0.0235212	0.0229773	0.055015	0.0492135	0.0071088	0.00424068	0.0123204	0.0209959	0.00782836	0.00614098	0.00993284	0.00901732	0.00804408	0.0157811	0.00794548
HP:0000211	0.172769	0.0986933	0.115294	0.251844	0.0546067	0.0983081	0.585955	0.730532	0.18249	0.842851	0.78035	0.887567	0.938196	0.0930018	0.225738	0.806572	0.98644	0.927701	0.924547	0.210479	0.347036	0.0355879	0.32469	0.692829	0.746832	0.683242	0.116799	0.0161074	0.0678811	0.418564	0.0488309	0.0341219	0.0500662	0.0325085	0.0321232	0.184918	0.0219183
HP:0000212	0.199297	0.143624	0.148738	0.282199	0.0922877	0.144876	0.43848	0.517714	0.219564	0.79198	0.738393	0.757052	0.872502	0.241702	0.295899	0.819738	0.977882	0.864072	0.937994	0.308462	0.334119	0.0741827	0.304611	0.543071	0.580589	0.538616	0.0885055	0.0289743	0.101302	0.311226	0.058617	0.0462998	0.0739568	0.0609837	0.06402	0.154547	0.0240943
HP:0000214	0.0323553	0.0307812	0.0263229	0.0741853	0.00839916	0.0184814	0.0330384	0.123534	0.0523004	0.339172	0.404889	0.378399	0.536472	0.24224	0.0352851	0.735669	0.923404	0.603775	0.723622	0.0847384	0.0625078	0.0111643	0.0215309	0.0850075	0.13601	0.137892	0.0105632	0.00657268	0.0181836	0.0470936	0.00762084	0.00606967	0.00808512	0.00837224	0.00972249	0.0134417	0.00533317
HP:0000215	0.0329309	0.0308357	0.0228207	0.0469094	0.0135086	0.0220843	0.0449001	0.148258	0.0737769	0.218564	0.287162	0.34775	0.380768	0.0628268	0.039442	0.167017	0.891484	0.4769	0.690765	0.0667586	0.123343	0.00928107	0.0227547	0.0317973	0.0964294	0.0834089	0.00555906	0.00706166	0.0144233	0.0216324	0.00788733	0.00631238	0.0102491	0.0174365	0.0169192	0.0106523	0.00754156
HP:0000217	0.0493832	0.0328776	0.0319017	0.0541839	0.0369059	0.0387021	0.0848556	0.304239	0.0591836	0.367932	0.347353	0.454743	0.460148	0.162807	0.0722681	0.519704	0.862466	0.552945	0.778645	0.105339	0.065264	0.0269341	0.0357015	0.118097	0.121937	0.111479	0.0221636	0.0112677	0.0298607	0.0557697	0.0180414	0.0139315	0.0211951	0.0227833	0.0243917	0.0334041	0.0110012
HP:0000218	0.379615	0.332666	0.325556	0.445344	0.282713	0.329872	0.513391	0.563428	0.420177	0.842182	0.809695	0.803994	0.885297	0.493944	0.504927	0.818916	0.981404	0.893061	0.968434	0.496722	0.548173	0.222008	0.395903	0.599055	0.637814	0.61354	0.206805	0.113302	0.231661	0.476842	0.162624	0.133793	0.198099	0.196947	0.199807	0.294087	0.0996511
HP:0000219	0.106979	0.0889342	0.0866675	0.153529	0.0972898	0.0860519	0.156757	0.204664	0.140424	0.570903	0.572068	0.50124	0.679925	0.351977	0.253756	0.552293	0.948575	0.71917	0.895752	0.223976	0.213445	0.0540678	0.114211	0.197009	0.345356	0.349437	0.0613197	0.025106	0.0773107	0.183735	0.0384721	0.0317151	0.0446761	0.0582333	0.066241	0.0799279	0.0171867
HP:0000220	0.0193416	0.0110727	0.01245	0.0188351	0.0120868	0.0126049	0.0121269	0.316766	0.0162676	0.256271	0.244524	0.465934	0.338348	0.0402533	0.0403175	0.537276	0.829428	0.493464	0.550291	0.0504492	0.0404926	0.0276122	0.0121773	0.0430595	0.0681603	0.0670091	0.00626075	0.00277826	0.0189408	0.0364388	0.00507971	0.00466674	0.00578895	0.0071927	0.00883125	0.0123595	0.00150213
HP:0000221	0.0450559	0.0429623	0.0407309	0.0662891	0.0416397	0.039163	0.0915638	0.226395	0.0738461	0.416054	0.503314	0.495624	0.59349	0.1291	0.0707329	0.531641	0.902686	0.626725	0.802257	0.0904325	0.08027	0.0281118	0.0423275	0.0968209	0.180283	0.138214	0.0277843	0.00993248	0.0235714	0.0600381	0.0176032	0.0141559	0.0210092	0.023237	0.0294055	0.0340163	0.00752566
HP:0000225	0.0308495	0.0270487	0.0334234	0.0561104	0.0218585	0.0242923	0.0420984	0.184144	0.0439557	0.200647	0.384451	0.358994	0.395408	0.124444	0.0313531	0.525958	0.845986	0.446587	0.755454	0.047607	0.0505834	0.0183607	0.0250876	0.111904	0.0676896	0.064591	0.0171467	0.00906581	0.0128962	0.0293727	0.0104257	0.00844876	0.0144313	0.0117638	0.00984853	0.0150571	0.019161
HP:0000227	0.0307429	0.0296031	0.0235733	0.0696899	0.00679177	0.0170876	0.0233469	0.110806	0.0508821	0.339151	0.375964	0.345252	0.510767	0.261765	0.0365111	0.706697	0.921229	0.577957	0.705889	0.0836439	0.0587176	0.00913509	0.0190531	0.0885917	0.105339	0.103506	0.0101186	0.00597961	0.012665	0.0462388	0.00732521	0.00580756	0.00738887	0.00815146	0.0093128	0.0101673	0.00497967
HP:0000228	0.0323553	0.0307812	0.0263229	0.0741853	0.00839916	0.0184814	0.0330384	0.123534	0.0523004	0.339172	0.404889	0.378399	0.536472	0.24224	0.0352851	0.735669	0.923404	0.603775	0.723622	0.0847384	0.0625078	0.0111643	0.0215309	0.0850075	0.13601	0.137892	0.0105632	0.00657268	0.0181836	0.0470936	0.00762084	0.00606967	0.00808512	0.00837224	0.00972249	0.0134417	0.00533317
HP:0000230	0.120327	0.0767383	0.0845797	0.198015	0.0243845	0.0607051	0.494373	0.556632	0.128749	0.786173	0.649642	0.782249	0.878171	0.0791514	0.171858	0.778639	0.953038	0.839305	0.898844	0.120925	0.285202	0.026043	0.338928	0.652158	0.676683	0.621402	0.0596065	0.00845631	0.0512836	0.297537	0.033239	0.0229423	0.0325934	0.0230016	0.0241339	0.113522	0.00998946
HP:0000232	0.0886504	0.0743616	0.0634894	0.104409	0.0669896	0.0699524	0.157639	0.203534	0.118743	0.487948	0.520037	0.474807	0.642808	0.200829	0.134683	0.560328	0.932828	0.668104	0.8822	0.170066	0.181023	0.0482087	0.0748729	0.187692	0.238471	0.210892	0.0446376	0.0202303	0.038585	0.115351	0.0266212	0.0217485	0.0383821	0.0367345	0.0360664	0.0482369	0.0239773
HP:0000233	0.23384	0.189802	0.184114	0.301496	0.148585	0.190457	0.411246	0.481412	0.259995	0.794756	0.727664	0.725294	0.83356	0.396471	0.410795	0.765795	0.974575	0.85241	0.948161	0.334305	0.447634	0.113261	0.344658	0.536514	0.608522	0.596036	0.125147	0.0495078	0.158549	0.402921	0.0948626	0.0742812	0.104277	0.114371	0.122681	0.204379	0.0476806
HP:0000234	0.66191	0.612835	0.61293	0.707407	0.578076	0.601993	0.730443	0.749318	0.686552	0.922271	0.909197	0.911208	0.94409	0.695379	0.705698	0.914077	0.991529	0.949749	0.986492	0.73156	0.764469	0.501007	0.630825	0.78646	0.801352	0.780615	0.455434	0.274909	0.479397	0.689206	0.395385	0.347627	0.451227	0.428438	0.422885	0.541815	0.267896
HP:0000235	0.290444	0.242659	0.252942	0.352527	0.246045	0.256219	0.408412	0.510243	0.333342	0.804575	0.803439	0.786065	0.87208	0.462425	0.438376	0.79494	0.980552	0.883595	0.959816	0.462661	0.456809	0.181321	0.263597	0.503816	0.569044	0.543116	0.198183	0.0886436	0.177643	0.413032	0.119116	0.0989101	0.148996	0.150861	0.148911	0.236382	0.0679536
HP:0000236	0.111112	0.0850225	0.0931661	0.148049	0.115668	0.102199	0.226882	0.362495	0.140247	0.658567	0.636097	0.646324	0.764096	0.218989	0.262988	0.55867	0.956319	0.778777	0.904217	0.197053	0.235278	0.0503271	0.121878	0.26924	0.458826	0.437181	0.0937709	0.0309	0.071194	0.275923	0.0423916	0.0332574	0.0517861	0.0568373	0.0555609	0.122721	0.0342943
HP:0000237	0.00473158	0.00404208	0.00590441	0.0123431	0.00519492	0.00400301	0.00657289	0.0102541	0.0421992	0.035089	0.0252792	0.0524788	0.0779945	0.00564624	0.00486194	0.124094	0.428526	0.0934969	0.33634	0.0212764	0.00966952	0.00575437	0.00431271	0.00360378	0.0305335	0.0282828	0.00249651	0.00219804	0.00338877	0.00940953	0.00155413	0.00116055	0.00230094	0.00297643	0.00252855	0.00341983	0.00122458
HP:0000238	0.25626	0.227492	0.217046	0.307624	0.219299	0.23082	0.327283	0.427477	0.302825	0.770073	0.73172	0.714339	0.823885	0.436776	0.382244	0.78191	0.972882	0.845193	0.954979	0.354614	0.405521	0.15726	0.227663	0.398742	0.466135	0.435844	0.131072	0.0823995	0.142307	0.30564	0.100003	0.0821722	0.128739	0.131961	0.140336	0.161906	0.0731101
HP:0000239	0.200363	0.158376	0.170285	0.251277	0.16786	0.167747	0.317975	0.475302	0.22659	0.747673	0.774998	0.759928	0.849026	0.329513	0.327552	0.762826	0.977488	0.863052	0.939147	0.350973	0.353365	0.109056	0.181299	0.408295	0.489877	0.463324	0.134926	0.050191	0.117791	0.322617	0.0740861	0.0618012	0.0945165	0.093022	0.0886213	0.16464	0.0441216
HP:0000240	0.489583	0.426564	0.423238	0.534268	0.436092	0.448502	0.601335	0.61774	0.523009	0.875252	0.850296	0.845158	0.909763	0.638419	0.616612	0.856464	0.986787	0.917876	0.978916	0.63284	0.639736	0.330439	0.474252	0.658384	0.714519	0.692946	0.29633	0.184311	0.326158	0.564803	0.23957	0.203402	0.289345	0.299773	0.301913	0.382758	0.15683
HP:0000242	0.0245696	0.0168323	0.0190004	0.0223564	0.0417925	0.0354152	0.0353227	0.15339	0.0306747	0.368597	0.379996	0.369317	0.527326	0.185969	0.172992	0.520835	0.899675	0.527832	0.750707	0.0667301	0.0521385	0.0178561	0.0558183	0.0563043	0.156416	0.155754	0.018379	0.0127072	0.0210842	0.0906152	0.0128244	0.0105006	0.0163202	0.027668	0.0344313	0.0276647	0.0426515
HP:0000243	0.0343197	0.025131	0.0255094	0.041591	0.0261396	0.0259078	0.048432	0.0551466	0.0443228	0.346259	0.245452	0.220509	0.397534	0.152736	0.0759321	0.402622	0.809612	0.415114	0.715389	0.0936763	0.0779649	0.0180507	0.0208377	0.0698777	0.119014	0.115506	0.0132016	0.00850108	0.0197969	0.0385972	0.00887773	0.00824211	0.0120325	0.0145523	0.0142997	0.0273834	0.00534456
HP:0000244	0.0305334	0.0201797	0.0200395	0.0397334	0.0192672	0.0183687	0.0187238	0.0518465	0.0310018	0.272941	0.169696	0.18546	0.354623	0.123414	0.0832053	0.400154	0.801227	0.349404	0.660308	0.0727494	0.0336626	0.00670873	0.0108092	0.0696169	0.0801606	0.0828176	0.00937137	0.00630247	0.00937528	0.020631	0.00533785	0.0042558	0.0078505	0.00909558	0.00907049	0.0131843	0.0031206
HP:0000245	0.0547831	0.0443381	0.0485497	0.086772	0.0380992	0.0352262	0.104648	0.0956126	0.0600661	0.399939	0.405755	0.353552	0.549822	0.102649	0.0761259	0.566862	0.877616	0.554648	0.808802	0.105489	0.0819948	0.0255119	0.0361854	0.0612187	0.171605	0.152392	0.0183197	0.00985963	0.0248958	0.0750243	0.0171853	0.0141876	0.0184678	0.0156109	0.0148463	0.0293302	0.0074579
HP:0000246	0.0328762	0.0279029	0.0315649	0.0498748	0.0238975	0.0216737	0.0430592	0.051204	0.0313036	0.243166	0.261309	0.197808	0.366588	0.0322704	0.0203152	0.415401	0.773591	0.368648	0.721012	0.0634136	0.0595667	0.0202103	0.0175238	0.0336352	0.0717162	0.0611405	0.0122786	0.00668134	0.0127919	0.0275601	0.0108405	0.00907987	0.0116241	0.00854053	0.00802546	0.0135045	0.00534604
HP:0000248	0.127734	0.103212	0.103379	0.15932	0.120931	0.11658	0.17587	0.259802	0.147374	0.630624	0.586228	0.550651	0.716286	0.335171	0.307377	0.641565	0.949844	0.737267	0.914343	0.247591	0.239389	0.0668291	0.133786	0.242168	0.363774	0.352686	0.0706556	0.0355135	0.0908746	0.215437	0.0501126	0.0408701	0.0604367	0.0698469	0.0697081	0.101246	0.0359332
HP:0000252	0.412421	0.353442	0.344656	0.45761	0.341969	0.35729	0.539269	0.555486	0.440513	0.834965	0.815995	0.804951	0.881205	0.586768	0.525519	0.817053	0.981388	0.892699	0.971121	0.557694	0.557673	0.261479	0.380573	0.576345	0.644091	0.61527	0.220721	0.135697	0.247349	0.463913	0.18009	0.151721	0.221074	0.22752	0.226623	0.284923	0.11521
HP:0000253	0.0616432	0.0487248	0.048194	0.0723006	0.0599043	0.0542451	0.180914	0.104854	0.0733341	0.4679	0.485846	0.38415	0.626383	0.151578	0.081062	0.520688	0.913413	0.615855	0.850248	0.114622	0.125082	0.0345815	0.0542385	0.12198	0.250805	0.200892	0.0287935	0.020184	0.0284784	0.0861956	0.0223792	0.0183634	0.0267461	0.0266384	0.0278113	0.0331595	0.0142582
HP:0000256	0.29084	0.24971	0.246302	0.348518	0.275377	0.273939	0.417871	0.459282	0.32911	0.80395	0.768087	0.752995	0.860654	0.479702	0.45078	0.786119	0.978954	0.869062	0.962276	0.454283	0.456312	0.178134	0.300339	0.480572	0.589715	0.566717	0.177803	0.0967981	0.197721	0.41358	0.123114	0.101721	0.152335	0.160012	0.166499	0.250305	0.0728013
HP:0000260	0.0993643	0.0736941	0.080176	0.12735	0.103484	0.0913116	0.215548	0.361979	0.126749	0.648535	0.63151	0.650704	0.766585	0.205713	0.254378	0.545432	0.958773	0.783042	0.897415	0.168369	0.21931	0.041698	0.110814	0.267604	0.45143	0.427962	0.0883319	0.0274108	0.0636607	0.269462	0.0383721	0.0300438	0.045886	0.0498054	0.0484011	0.115798	0.0321751
HP:0000262	0.0389328	0.0275101	0.0283396	0.0512751	0.0245245	0.0243261	0.0295505	0.0825844	0.0497857	0.323879	0.247903	0.252267	0.408388	0.144565	0.0972455	0.465602	0.817898	0.397459	0.736236	0.0906772	0.0613916	0.0114232	0.0170208	0.0831887	0.0852151	0.0832841	0.013751	0.00833205	0.0123868	0.029712	0.00826436	0.00662336	0.0120187	0.0130231	0.012714	0.0167817	0.00416645
HP:0000263	0.0169664	0.0108327	0.0128512	0.0245801	0.00998214	0.0123722	0.0165107	0.0882501	0.0212472	0.165101	0.157697	0.246255	0.302395	0.096502	0.0387621	0.379597	0.741312	0.300221	0.554558	0.045408	0.0314807	0.00364655	0.00980928	0.0539206	0.0448814	0.0388761	0.00497931	0.00251574	0.00466743	0.0143257	0.00425509	0.00310275	0.0055458	0.00588636	0.00698043	0.00565916	0.00264678
HP:0000264	0.013254	0.0113377	0.00531725	0.00589729	0.00693318	0.00560946	0.00745898	0.00792524	0.003653	0.0724608	0.0458111	0.0388659	0.181549	0.00593771	0.0113288	0.217167	0.543065	0.116155	0.341761	0.0347942	0.0143847	0.00569036	0.00533066	0.0104703	0.0447746	0.051141	0.00437545	0.000679381	0.00495052	0.0160858	0.0022079	0.00185442	0.00276192	0.00218109	0.00195183	0.0078186	0.00194719
HP:0000265	0.0126859	0.0107834	0.00500168	0.00524698	0.00694337	0.0053728	0.0072718	0.00770427	0.00339936	0.0687435	0.0380731	0.0355437	0.138572	0.00548473	0.0106586	0.19975	0.516554	0.103051	0.327781	0.0346894	0.0130272	0.00567556	0.00537861	0.00988822	0.0448889	0.0521815	0.00434091	0.000654664	0.00504013	0.0161221	0.00219515	0.00184534	0.00265961	0.00201289	0.00186815	0.00795495	0.00195138
HP:0000267	0.00767719	0.00937678	0.00590669	0.00814517	0.0107802	0.0134648	0.0153347	0.00583858	0.0176197	0.16177	0.0572918	0.0333179	0.137817	0.136275	0.0927056	0.126922	0.696334	0.130453	0.573275	0.00987599	0.0148236	0.00637276	0.0121196	0.0201921	0.0676506	0.0688188	0.0227697	0.00537298	0.0090537	0.0271768	0.00278836	0.00226034	0.00574241	0.0122243	0.0260633	0.0117392	0.0016017
HP:0000268	0.152152	0.130269	0.123098	0.185616	0.109354	0.136089	0.188335	0.301453	0.20971	0.638432	0.628893	0.601558	0.728209	0.346837	0.276108	0.629734	0.954381	0.759461	0.922685	0.225129	0.256792	0.0841085	0.137181	0.231851	0.354068	0.335054	0.0685285	0.0489152	0.0854581	0.192062	0.0561157	0.0457275	0.0702718	0.0867447	0.093345	0.0993109	0.0398273
HP:0000269	0.130577	0.10388	0.106441	0.181229	0.099752	0.0977209	0.24873	0.397825	0.153838	0.679595	0.688167	0.686898	0.801698	0.186024	0.180438	0.631768	0.965327	0.819183	0.91137	0.251256	0.257193	0.0623159	0.103751	0.277559	0.453269	0.418054	0.115596	0.0308285	0.0665786	0.27763	0.0385766	0.0317714	0.0533614	0.0480317	0.0465958	0.116992	0.0179172
HP:0000270	0.068091	0.0510627	0.057442	0.0939262	0.0403164	0.055717	0.0950427	0.151266	0.0805432	0.494654	0.456153	0.406641	0.606791	0.212703	0.150798	0.651073	0.917106	0.607386	0.830002	0.1565	0.155948	0.034	0.0402641	0.247295	0.201744	0.19201	0.0404918	0.0161948	0.0303722	0.0797897	0.0188069	0.0159038	0.0262088	0.0309412	0.029666	0.0358793	0.0126741
HP:0000271	0.642864	0.596192	0.597005	0.695316	0.557487	0.581285	0.713693	0.732925	0.670327	0.917517	0.901723	0.903453	0.939663	0.672289	0.689086	0.90952	0.990799	0.945984	0.985552	0.716297	0.752967	0.482168	0.611404	0.772717	0.788618	0.7663	0.439028	0.259121	0.459394	0.67327	0.374897	0.329344	0.430122	0.405171	0.400655	0.52266	0.245593
HP:0000272	0.332031	0.268572	0.264405	0.408656	0.231703	0.266396	0.498706	0.595016	0.368196	0.857682	0.823433	0.823001	0.906235	0.48427	0.51694	0.853871	0.986044	0.905971	0.966172	0.468455	0.5184	0.153789	0.368571	0.6007	0.669238	0.64696	0.203673	0.0774348	0.201878	0.48754	0.122835	0.0994361	0.148605	0.148286	0.15468	0.285711	0.0635338
HP:0000273	0.00875177	0.0113835	0.010243	0.0212037	0.00843234	0.00762434	0.0120658	0.139001	0.0145397	0.0649629	0.328584	0.310971	0.271549	0.0597142	0.037298	0.556293	0.76439	0.319058	0.503268	0.0467508	0.0410925	0.0133839	0.00487704	0.00849873	0.021244	0.0181919	0.00388807	0.0026684	0.00324597	0.00768966	0.00319844	0.00279952	0.00403856	0.00472165	0.00722844	0.00375366	0.00142837
HP:0000274	0.0806866	0.0723889	0.0681127	0.115464	0.0508562	0.07054	0.126365	0.244074	0.106401	0.499337	0.568259	0.517884	0.671252	0.271954	0.14804	0.683576	0.939021	0.667625	0.873682	0.138697	0.184083	0.0421282	0.0569788	0.2205	0.230841	0.201533	0.0597538	0.0187279	0.0351419	0.100742	0.0241935	0.0203613	0.033614	0.0347516	0.0358842	0.0424437	0.014759
HP:0000275	0.0607036	0.0579936	0.0502609	0.0896718	0.0390819	0.0497516	0.117758	0.258627	0.0994096	0.430732	0.587425	0.540412	0.644549	0.266268	0.121089	0.675354	0.940857	0.670214	0.847125	0.103823	0.169969	0.0305008	0.0430761	0.227009	0.225839	0.192874	0.0471012	0.0147263	0.0293942	0.0854419	0.0186195	0.0156556	0.024487	0.0270708	0.0293183	0.0358109	0.0111605
HP:0000276	0.171531	0.128586	0.135252	0.235478	0.0955579	0.134189	0.368328	0.479215	0.187696	0.751681	0.706617	0.730403	0.826956	0.295512	0.310893	0.748534	0.97027	0.839696	0.932502	0.224745	0.350713	0.0689342	0.314101	0.515347	0.562798	0.537391	0.086637	0.0278136	0.0937092	0.335794	0.0613738	0.0459663	0.068911	0.0658208	0.0770848	0.156173	0.0331897
HP:0000277	0.428129	0.370595	0.376031	0.503502	0.348143	0.380893	0.54728	0.604563	0.469394	0.867363	0.829638	0.828195	0.899182	0.538438	0.578922	0.840616	0.984966	0.907315	0.975017	0.548899	0.603439	0.253392	0.442102	0.638155	0.691717	0.672993	0.265505	0.134386	0.291524	0.532603	0.193906	0.162002	0.232046	0.229897	0.233677	0.360783	0.110517
HP:0000278	0.23872	0.1893	0.196136	0.31868	0.134296	0.181095	0.45488	0.543238	0.274934	0.793132	0.763664	0.774262	0.862844	0.272554	0.299748	0.754564	0.9761	0.874461	0.945679	0.31479	0.445328	0.0960318	0.30106	0.577784	0.608957	0.579849	0.161161	0.0479623	0.129884	0.414733	0.0866702	0.067286	0.0983271	0.0813378	0.0761283	0.211841	0.0385538
HP:0000280	0.191894	0.149933	0.152729	0.23917	0.1471	0.155076	0.259832	0.429787	0.212516	0.709934	0.752527	0.730426	0.827345	0.431484	0.365288	0.751036	0.972385	0.837834	0.939012	0.35614	0.302882	0.108279	0.169492	0.276504	0.402645	0.366354	0.0818968	0.0497902	0.0983512	0.236639	0.0634786	0.0529437	0.0887195	0.09172	0.0976812	0.119598	0.0390455
HP:0000282	0.0474252	0.0487183	0.0370158	0.0659201	0.0360121	0.0311399	0.0673118	0.125745	0.0666345	0.50435	0.280505	0.303276	0.448093	0.127786	0.0729353	0.484646	0.864105	0.461933	0.798756	0.0759406	0.0866186	0.0209155	0.0342649	0.0891693	0.140893	0.128301	0.0147084	0.0144922	0.0280405	0.0499522	0.0178925	0.0136412	0.0187166	0.0161678	0.0221063	0.0282878	0.0177511
HP:0000283	0.016982	0.0138784	0.0147841	0.0300841	0.0130219	0.015039	0.0315082	0.0409019	0.024085	0.270988	0.320327	0.218677	0.420034	0.0471874	0.0285967	0.442737	0.832552	0.457981	0.619726	0.0972294	0.0394791	0.00918304	0.0123026	0.027427	0.102044	0.0964294	0.0142729	0.00547313	0.0105312	0.0386665	0.00488301	0.00435946	0.00681745	0.00605852	0.0064484	0.0147576	0.00316323
HP:0000286	0.336496	0.278727	0.266744	0.392557	0.246064	0.283383	0.48602	0.541311	0.375588	0.828143	0.775987	0.774272	0.86324	0.434615	0.497385	0.786975	0.979626	0.879708	0.965199	0.448068	0.50984	0.163098	0.36616	0.581389	0.635856	0.615671	0.188198	0.0873701	0.20989	0.476291	0.138171	0.110721	0.160647	0.16245	0.159829	0.282117	0.0709351
HP:0000287	0.0115345	0.00945307	0.0108183	0.013934	0.00609887	0.0133165	0.040236	0.0544056	0.017124	0.237054	0.261951	0.2024	0.372568	0.0925931	0.0182632	0.708085	0.854765	0.389059	0.578483	0.0224162	0.0696344	0.0110902	0.00864633	0.269268	0.0500774	0.0441575	0.0142255	0.00443257	0.00784294	0.0275809	0.00476294	0.00393251	0.0068091	0.00897425	0.00673452	0.00675287	0.00625808
HP:0000288	0.327584	0.27938	0.269999	0.397713	0.252747	0.282517	0.471332	0.553686	0.365625	0.823475	0.783813	0.780554	0.864222	0.514065	0.529245	0.810602	0.979029	0.881287	0.965377	0.46731	0.514088	0.183983	0.393531	0.578582	0.637485	0.620049	0.189948	0.0825668	0.217857	0.456758	0.134831	0.109434	0.164389	0.174386	0.1853	0.276588	0.0729054
HP:0000289	0.0147815	0.0115871	0.00729325	0.0117014	0.0100167	0.0127341	0.127962	0.0239453	0.0406158	0.146315	0.127189	0.152651	0.214193	0.128944	0.0803737	0.208009	0.742013	0.299448	0.608285	0.0499898	0.047965	0.00502008	0.0136767	0.0208815	0.182707	0.142129	0.00509512	0.00553091	0.00655746	0.0445175	0.0041999	0.00320744	0.00557416	0.0074735	0.00665559	0.0081336	0.00155587
HP:0000290	0.418299	0.361878	0.360517	0.469084	0.371786	0.382534	0.518628	0.564453	0.450725	0.850581	0.813268	0.806927	0.886637	0.58185	0.581487	0.834525	0.983158	0.898642	0.973822	0.587177	0.590668	0.276618	0.392742	0.60647	0.664743	0.643481	0.24687	0.140958	0.273662	0.511285	0.187446	0.159526	0.23363	0.247482	0.251824	0.327283	0.115695
HP:0000291	0.0147441	0.0122583	0.0141859	0.0181914	0.00851786	0.0165558	0.0541075	0.0486813	0.0272102	0.287758	0.260621	0.193439	0.371676	0.0839052	0.0244055	0.634121	0.848471	0.380842	0.629866	0.0300153	0.0725021	0.0134571	0.0121688	0.232909	0.0662556	0.0571266	0.0140875	0.00532507	0.00955146	0.0282216	0.00554132	0.00456049	0.00822774	0.00990672	0.00795367	0.00918397	0.00598027
HP:0000293	0.0783444	0.0686102	0.0686206	0.0943536	0.0837359	0.0922883	0.1277	0.175011	0.104141	0.525036	0.545412	0.469122	0.661852	0.334261	0.239591	0.587256	0.948067	0.681963	0.890187	0.128834	0.18319	0.0581533	0.109125	0.208888	0.271316	0.267324	0.0551172	0.0296006	0.0630863	0.156245	0.0393671	0.0316213	0.0472245	0.0599435	0.0608296	0.0685271	0.0331589
HP:0000294	0.0793227	0.0659773	0.0547362	0.1002	0.0406203	0.0549429	0.117159	0.126414	0.0993849	0.491464	0.391416	0.376408	0.558123	0.204927	0.129801	0.441422	0.911393	0.593263	0.835435	0.186067	0.171035	0.0247385	0.0412444	0.102301	0.197649	0.175373	0.0199909	0.0174536	0.0316292	0.0684206	0.0197403	0.0155801	0.0258081	0.031657	0.029072	0.0351929	0.0135039
HP:0000297	0.00558299	0.0051716	0.00383681	0.00761681	0.00478301	0.00493161	0.0164056	0.00124164	0.118007	0.102069	0.00609919	0.00460466	0.0263592	0.034208	0.0123063	0.0863066	0.310943	0.0290234	0.37797	0.0131357	0.0317168	0.00328227	0.0119023	0.00958827	0.0166437	0.0138292	0.00158446	0.00162572	0.00306057	0.0118319	0.0015956	0.00117489	0.0026337	0.00394297	0.00397276	0.00511301	0.00157209
HP:0000298	0.0520756	0.0408927	0.0450658	0.0671034	0.0365794	0.0376303	0.0658326	0.287346	0.0582316	0.407104	0.525774	0.499878	0.542597	0.146798	0.0701592	0.548021	0.891601	0.599058	0.805383	0.14467	0.11442	0.0289748	0.0451913	0.138121	0.118413	0.104527	0.0288922	0.0151607	0.0229627	0.0571054	0.0200918	0.0152125	0.0252576	0.0262647	0.028895	0.0254863	0.0184094
HP:0000300	0.0209818	0.0128758	0.00996527	0.0127182	0.0132193	0.0126772	0.00828272	0.300297	0.0207371	0.255636	0.0979497	0.367628	0.202782	0.114295	0.121751	0.409032	0.715137	0.312047	0.595884	0.073706	0.050258	0.00813707	0.0113998	0.070907	0.0378676	0.0453319	0.0091343	0.00364728	0.00863331	0.0375751	0.00385713	0.0031564	0.00551744	0.00851167	0.00941878	0.00831511	0.00131001
HP:0000301	0.215442	0.172656	0.171686	0.240981	0.175165	0.181475	0.348919	0.430375	0.227058	0.724879	0.739005	0.716814	0.805466	0.369904	0.30552	0.744755	0.966857	0.831041	0.943097	0.324287	0.355281	0.134947	0.18256	0.414384	0.393682	0.343098	0.107741	0.0592435	0.103123	0.252184	0.0813902	0.0674125	0.10447	0.0985892	0.0919821	0.13433	0.05598
HP:0000303	0.12628	0.0978459	0.109227	0.169894	0.116205	0.11528	0.164894	0.307553	0.146604	0.638195	0.659341	0.625253	0.769427	0.449522	0.298458	0.70376	0.9533	0.761487	0.912179	0.275646	0.20464	0.0729361	0.12971	0.23557	0.348453	0.331109	0.0632482	0.039091	0.0731955	0.199861	0.0490531	0.0404145	0.0582518	0.0651447	0.0697494	0.0903327	0.0357932
HP:0000306	0.167246	0.13776	0.141906	0.209016	0.152144	0.150722	0.193593	0.33063	0.202428	0.679984	0.675504	0.639821	0.784986	0.538546	0.411875	0.719643	0.960285	0.781863	0.9321	0.323336	0.277034	0.0957177	0.164765	0.300686	0.399723	0.386938	0.0960219	0.0524888	0.100031	0.256131	0.0640076	0.0526533	0.0792233	0.0920802	0.104133	0.123304	0.0378772
HP:0000307	0.0481218	0.0394306	0.0384347	0.0582022	0.050037	0.0490571	0.0530977	0.136725	0.0740895	0.398402	0.460132	0.3893	0.579518	0.431556	0.270129	0.425389	0.924017	0.578535	0.83905	0.098045	0.102576	0.0322209	0.0942956	0.103702	0.217647	0.219081	0.0295329	0.0210966	0.0358475	0.129533	0.0198275	0.0156119	0.0252196	0.0362062	0.0396605	0.0442046	0.0339479
HP:0000308	0.0267035	0.0297525	0.0317161	0.0497585	0.0292293	0.0286908	0.0292574	0.0456441	0.0326621	0.285192	0.249563	0.18474	0.320661	0.0517167	0.0203554	0.203163	0.82589	0.366388	0.73619	0.0247606	0.0584302	0.0278626	0.0357883	0.0382634	0.0626691	0.0609656	0.015314	0.0078081	0.0169654	0.0363788	0.0115695	0.00970621	0.0145066	0.0106124	0.0101766	0.0214017	0.00545519
HP:0000309	0.379346	0.321393	0.317516	0.453237	0.287324	0.321067	0.516423	0.58548	0.415955	0.855954	0.817995	0.815107	0.89547	0.54576	0.564592	0.846828	0.983845	0.899337	0.96953	0.515638	0.562276	0.205398	0.397693	0.605536	0.673049	0.651174	0.240813	0.102577	0.235741	0.508979	0.154947	0.127351	0.186741	0.187082	0.190164	0.316447	0.0786285
HP:0000311	0.11757	0.0998639	0.094777	0.167681	0.0766447	0.0962111	0.253271	0.307234	0.141263	0.612607	0.610156	0.605448	0.729709	0.339123	0.232953	0.647651	0.953942	0.75657	0.908635	0.188392	0.21431	0.0569822	0.108984	0.23829	0.36432	0.312988	0.0562556	0.0264305	0.0586482	0.144229	0.0361647	0.0301608	0.0476562	0.0510762	0.0518668	0.0780891	0.0174948
HP:0000315	0.523802	0.467767	0.464877	0.581975	0.425428	0.450903	0.61625	0.659689	0.559265	0.878894	0.860121	0.860326	0.914324	0.596	0.610607	0.87022	0.987137	0.922876	0.979329	0.613337	0.66676	0.338294	0.508541	0.687888	0.724767	0.7053	0.331346	0.18353	0.359696	0.589153	0.2618	0.222676	0.302573	0.298545	0.301239	0.415333	0.171968
HP:0000316	0.384778	0.32406	0.321992	0.449018	0.293439	0.334938	0.505727	0.565272	0.430544	0.849149	0.807476	0.802535	0.882843	0.553001	0.552706	0.825408	0.983064	0.894767	0.970719	0.506805	0.561782	0.205936	0.408729	0.600823	0.668416	0.651317	0.232785	0.115183	0.253158	0.508332	0.164523	0.134639	0.198144	0.204064	0.211515	0.322116	0.0944512
HP:0000319	0.173491	0.138263	0.130821	0.246617	0.0814966	0.124854	0.424815	0.483803	0.18327	0.74229	0.665383	0.693964	0.792947	0.193251	0.251497	0.683389	0.959324	0.816638	0.923019	0.238826	0.334651	0.067963	0.313876	0.488257	0.592614	0.562651	0.0827232	0.0264034	0.104661	0.320101	0.0624203	0.0479535	0.0675306	0.0645574	0.0694664	0.160524	0.0227174
HP:0000320	0.0192669	0.014618	0.0150032	0.023835	0.00912793	0.0166392	0.0651608	0.0410104	0.0283319	0.309049	0.278301	0.185118	0.407249	0.0628953	0.0235411	0.566777	0.82326	0.398159	0.632832	0.0506365	0.0875087	0.0143234	0.01093	0.204879	0.0692447	0.0508297	0.015075	0.00638281	0.00884351	0.0266453	0.00608596	0.00514869	0.00876516	0.00985182	0.00825669	0.00872411	0.00587795
HP:0000322	0.187193	0.14754	0.140737	0.264935	0.0763595	0.126294	0.415075	0.523168	0.213614	0.767362	0.705872	0.739815	0.827779	0.341983	0.314305	0.783453	0.967444	0.841607	0.928086	0.266796	0.375071	0.0623677	0.307274	0.520604	0.584336	0.554271	0.0879845	0.0235132	0.0914537	0.325935	0.0556509	0.0428957	0.0641335	0.0605139	0.0627946	0.151155	0.0222302
HP:0000324	0.117705	0.101299	0.0937212	0.161677	0.0862627	0.0984094	0.156806	0.215763	0.156061	0.549043	0.520083	0.497393	0.652131	0.471651	0.303794	0.62214	0.937459	0.690868	0.891027	0.225585	0.229198	0.0561021	0.0796799	0.180842	0.302754	0.287944	0.0637224	0.0324088	0.060056	0.16842	0.0369701	0.0310996	0.0472298	0.0683816	0.0885084	0.0742607	0.0176214
HP:0000325	0.138866	0.106012	0.106908	0.157465	0.141879	0.129114	0.267827	0.391065	0.164803	0.72409	0.660791	0.661635	0.808154	0.411412	0.368281	0.711244	0.968447	0.801611	0.926468	0.262178	0.265365	0.0648224	0.143307	0.326668	0.490567	0.472807	0.110168	0.0472683	0.0894506	0.325453	0.0567023	0.0441035	0.0645852	0.0794405	0.0972095	0.146834	0.0488996
HP:0000326	0.15443	0.121664	0.118619	0.204649	0.123561	0.121514	0.231519	0.384054	0.169153	0.658747	0.630202	0.637292	0.749845	0.443773	0.361232	0.736133	0.948104	0.776382	0.9193	0.307497	0.257456	0.0754217	0.125244	0.250933	0.401524	0.375865	0.0811993	0.0351261	0.0922576	0.217914	0.0470133	0.0394707	0.0624184	0.0722699	0.0882071	0.109992	0.0216716
HP:0000327	0.149456	0.115601	0.114569	0.200827	0.121398	0.113899	0.227941	0.393372	0.15954	0.654678	0.639256	0.648301	0.749206	0.434094	0.343	0.74398	0.944961	0.774575	0.914282	0.305425	0.246783	0.0719618	0.12157	0.232986	0.398497	0.371127	0.0714382	0.0321447	0.0893097	0.208073	0.0446848	0.0374689	0.0585058	0.0664789	0.0810222	0.105761	0.0200528
HP:0000329	0.0300131	0.0246715	0.0231492	0.0441847	0.0316573	0.0242397	0.0726941	0.0597753	0.0460022	0.382775	0.373886	0.259685	0.477944	0.0286153	0.036523	0.483308	0.878568	0.546957	0.726635	0.0696833	0.0568254	0.0207652	0.0289723	0.07799	0.110897	0.107359	0.0194624	0.00824786	0.0296807	0.0509546	0.0106554	0.00887496	0.0127063	0.0120783	0.0110029	0.0220042	0.00453534
HP:0000331	0.0251913	0.0198	0.0167693	0.0217618	0.0201869	0.0200832	0.0350911	0.0561835	0.0545451	0.330641	0.218401	0.233449	0.477545	0.37528	0.130526	0.407299	0.826668	0.43091	0.713177	0.124811	0.0671381	0.0156845	0.0141392	0.0856925	0.098657	0.0879462	0.0129929	0.00668592	0.0111723	0.0385934	0.00780472	0.00592708	0.0093191	0.0164409	0.0326843	0.016266	0.00225626
HP:0000336	0.0260136	0.0225401	0.0251868	0.0430506	0.0191491	0.0200561	0.0221334	0.0595572	0.0338882	0.242349	0.268235	0.237166	0.337377	0.206598	0.0702327	0.480126	0.847083	0.392495	0.698526	0.0506851	0.0568169	0.0142712	0.01768	0.0657531	0.0643746	0.0653617	0.0141929	0.00521859	0.0101564	0.028066	0.0064197	0.00582255	0.0088058	0.00885358	0.00885018	0.015463	0.00297436
HP:0000337	0.1436	0.12152	0.115457	0.18903	0.130255	0.131409	0.198573	0.297885	0.16845	0.685225	0.600163	0.583129	0.739328	0.446489	0.376401	0.683065	0.95131	0.753325	0.921816	0.237232	0.246977	0.0829735	0.168637	0.246291	0.398911	0.381826	0.0688101	0.0414854	0.0940131	0.228643	0.0532676	0.0427397	0.068503	0.0861121	0.107527	0.119692	0.0332167
HP:0000338	0.0419354	0.0263159	0.0315227	0.0479812	0.0323733	0.0341439	0.0999852	0.208907	0.0475842	0.428372	0.49312	0.442533	0.618506	0.210883	0.0647313	0.534001	0.90823	0.624524	0.789686	0.101951	0.0872272	0.0236577	0.0409738	0.125188	0.107565	0.0751933	0.0157583	0.0113136	0.0129221	0.0537133	0.0137045	0.00982954	0.0189396	0.0164303	0.0139551	0.0183907	0.0167662
HP:0000339	0.0227257	0.0107994	0.0103252	0.0351598	0.0176011	0.0144906	0.161773	0.339233	0.0268885	0.504242	0.338629	0.688427	0.858172	0.0156428	0.0699431	0.477025	0.966169	0.798602	0.681266	0.0327759	0.0207413	0.00478309	0.0327465	0.0297491	0.196826	0.0807101	0.0046692	0.00236603	0.00451561	0.0162592	0.00290955	0.00238644	0.00588683	0.00411213	0.0044052	0.0113719	0.00346484
HP:0000340	0.0953942	0.0848111	0.0866826	0.14769	0.0818712	0.081886	0.180544	0.306384	0.114311	0.543157	0.537399	0.544977	0.646387	0.0803419	0.0823945	0.509005	0.917307	0.689983	0.870761	0.16573	0.207081	0.0684941	0.0882405	0.220507	0.289022	0.25939	0.0289581	0.0217622	0.0561966	0.105011	0.035189	0.0282945	0.0432934	0.0420834	0.0382033	0.055202	0.0215534
HP:0000341	0.0641251	0.0518215	0.0540413	0.076235	0.0791034	0.0674599	0.0820883	0.127529	0.0989287	0.509671	0.43204	0.36823	0.538227	0.19058	0.163113	0.441102	0.901874	0.588967	0.862191	0.0992949	0.130887	0.0451231	0.101536	0.111595	0.202356	0.203926	0.0310683	0.0241441	0.0475307	0.121918	0.0279944	0.0225834	0.036151	0.042904	0.0438474	0.0513304	0.0307286
HP:0000343	0.209194	0.175227	0.16893	0.260578	0.192406	0.187764	0.311367	0.448577	0.246492	0.718893	0.729446	0.712794	0.810969	0.421649	0.399843	0.72662	0.969168	0.83175	0.947107	0.356585	0.342336	0.128945	0.22541	0.383956	0.482967	0.462054	0.116989	0.0560888	0.137418	0.293331	0.0816588	0.0662029	0.104639	0.116334	0.121204	0.166503	0.0513632
HP:0000347	0.401779	0.343446	0.349573	0.477775	0.317025	0.355065	0.532011	0.60093	0.443167	0.858067	0.82221	0.821323	0.893916	0.498139	0.550961	0.834108	0.984465	0.904485	0.972684	0.520402	0.583428	0.227685	0.419783	0.624617	0.676783	0.656807	0.244599	0.119139	0.264684	0.51357	0.175373	0.145398	0.211332	0.208021	0.212654	0.340318	0.10277
HP:0000348	0.2188	0.168176	0.16611	0.246721	0.206348	0.199895	0.274808	0.349605	0.248824	0.738675	0.684935	0.659487	0.809956	0.551625	0.482887	0.754832	0.973264	0.823224	0.949023	0.380632	0.349059	0.12173	0.233403	0.376288	0.498324	0.48618	0.105054	0.0643114	0.141038	0.343504	0.0835438	0.0683606	0.104174	0.13367	0.14425	0.168527	0.0532566
HP:0000356	0.437038	0.384409	0.38638	0.50993	0.352702	0.384807	0.555522	0.6042	0.48133	0.870077	0.834023	0.829983	0.899753	0.549455	0.581183	0.843984	0.985781	0.91128	0.975044	0.565544	0.602131	0.272119	0.449409	0.624382	0.682708	0.659524	0.243062	0.137057	0.288513	0.516986	0.194079	0.164064	0.241703	0.238999	0.240597	0.343964	0.127289
HP:0000357	0.367775	0.318577	0.319579	0.439031	0.291382	0.327343	0.48812	0.53335	0.417336	0.841523	0.797268	0.787595	0.877026	0.542639	0.538987	0.81879	0.982257	0.890526	0.969527	0.478765	0.539755	0.212654	0.412944	0.574406	0.643956	0.626041	0.20814	0.111362	0.248927	0.473991	0.158763	0.131945	0.194672	0.198284	0.206206	0.303702	0.094306
HP:0000358	0.311823	0.267309	0.264721	0.381077	0.224919	0.272293	0.448552	0.521296	0.361203	0.827343	0.780601	0.773978	0.869491	0.487369	0.491181	0.820791	0.981725	0.881183	0.962956	0.406548	0.467772	0.159494	0.36758	0.53839	0.595155	0.572128	0.16431	0.0837927	0.188467	0.412392	0.124942	0.101839	0.154795	0.159178	0.166045	0.24645	0.0748207
HP:0000359	0.481067	0.417817	0.417983	0.537977	0.392142	0.411832	0.574212	0.676418	0.509641	0.879911	0.871733	0.869121	0.918962	0.577557	0.579703	0.886169	0.986623	0.925758	0.976835	0.580984	0.612813	0.307357	0.478297	0.665895	0.689146	0.662994	0.277894	0.139171	0.294406	0.542367	0.228567	0.19372	0.269913	0.258717	0.264166	0.363936	0.141886
HP:0000360	0.0720636	0.0697872	0.0609414	0.113564	0.0522944	0.0464851	0.101767	0.458574	0.101486	0.510659	0.598226	0.616223	0.663176	0.0686913	0.0984719	0.671023	0.944097	0.756889	0.857731	0.101181	0.152367	0.0312278	0.0558973	0.121825	0.173361	0.145965	0.0295692	0.0109948	0.0280442	0.0728619	0.0193199	0.0162455	0.0275191	0.0201706	0.0174844	0.0319581	0.0113442
HP:0000362	0.0451244	0.0224232	0.0327775	0.066023	0.0355605	0.0275854	0.29591	0.495802	0.0463752	0.673629	0.497893	0.788217	0.872579	0.0209984	0.0669454	0.190539	0.927452	0.858812	0.757486	0.0750196	0.14356	0.00705358	0.027862	0.347236	0.724904	0.633652	0.121455	0.00818846	0.0267044	0.340522	0.0153463	0.0116143	0.012776	0.00809456	0.00670576	0.128615	0.00544324
HP:0000363	0.188557	0.134429	0.142387	0.256998	0.094418	0.144026	0.369885	0.538577	0.209795	0.778161	0.746725	0.765824	0.855042	0.376032	0.392991	0.823792	0.977768	0.860908	0.937371	0.288755	0.367546	0.0746521	0.311029	0.55382	0.559417	0.538611	0.0944508	0.0316258	0.108195	0.370156	0.0630069	0.0488503	0.0762786	0.0775393	0.0803045	0.166762	0.0315312
HP:0000364	0.525057	0.471587	0.473583	0.584764	0.460604	0.464723	0.604533	0.691062	0.556357	0.892695	0.885163	0.881851	0.927261	0.628028	0.616402	0.889088	0.988408	0.933985	0.980216	0.634694	0.654413	0.36292	0.488592	0.681724	0.715552	0.690604	0.331815	0.180766	0.349672	0.576913	0.266175	0.22927	0.317828	0.306223	0.303792	0.411436	0.182275
HP:0000365	0.518186	0.465073	0.465492	0.577362	0.455196	0.457978	0.59973	0.686521	0.549192	0.890288	0.883405	0.880071	0.926138	0.624002	0.611449	0.88538	0.988125	0.932683	0.979647	0.627769	0.649751	0.354683	0.485116	0.679553	0.712764	0.688017	0.327246	0.175778	0.345354	0.573302	0.261456	0.224867	0.311822	0.301409	0.299469	0.407555	0.178847
HP:0000366	0.514978	0.464065	0.465515	0.58251	0.425947	0.459629	0.596564	0.637406	0.548022	0.885971	0.854987	0.851773	0.910703	0.604305	0.608564	0.870139	0.986841	0.922874	0.979749	0.623554	0.65695	0.347394	0.504091	0.685568	0.722062	0.702039	0.322773	0.17448	0.355287	0.583476	0.258507	0.220748	0.304395	0.291556	0.293506	0.41703	0.155547
HP:0000368	0.291618	0.249132	0.248361	0.366735	0.206457	0.253949	0.439355	0.518854	0.337605	0.823009	0.778768	0.772308	0.869059	0.453657	0.454727	0.817717	0.98151	0.87954	0.960457	0.38217	0.441062	0.146528	0.351026	0.52577	0.583885	0.558675	0.152744	0.0771338	0.175236	0.391852	0.115984	0.0943614	0.14275	0.142542	0.148519	0.232101	0.0707463
HP:0000369	0.364729	0.314923	0.316667	0.436541	0.286398	0.322357	0.488503	0.535188	0.41336	0.841622	0.800131	0.790047	0.878365	0.534337	0.526817	0.820678	0.982494	0.891992	0.969226	0.475623	0.535926	0.210223	0.408321	0.572532	0.64253	0.6237	0.205165	0.110273	0.242711	0.470369	0.156025	0.129414	0.191315	0.193186	0.199392	0.29967	0.0937237
HP:0000370	0.300964	0.261238	0.246682	0.367069	0.244609	0.233407	0.436317	0.513316	0.341787	0.800583	0.779218	0.766351	0.858285	0.336965	0.378336	0.779643	0.974092	0.86795	0.956582	0.40669	0.42058	0.158506	0.249225	0.442273	0.572552	0.53638	0.193148	0.0627614	0.16842	0.372511	0.107176	0.0904703	0.136409	0.115388	0.113115	0.229408	0.0650825
HP:0000372	0.0947274	0.0803462	0.0802756	0.137093	0.0571514	0.0623472	0.161587	0.357535	0.109325	0.58147	0.586316	0.606774	0.700902	0.278324	0.185801	0.686987	0.943251	0.722545	0.878224	0.194356	0.153861	0.0398668	0.0572097	0.159525	0.233121	0.206295	0.0402426	0.0189362	0.041618	0.0947413	0.0256566	0.0225065	0.0329959	0.0369583	0.042233	0.0515322	0.0374398
HP:0000375	0.0281977	0.0226211	0.0172653	0.0317092	0.0199786	0.0149216	0.0319773	0.0270081	0.0286407	0.294413	0.306499	0.16674	0.393724	0.0250544	0.040304	0.253012	0.805601	0.408483	0.665052	0.0526895	0.0671344	0.015758	0.0215037	0.0539012	0.0762294	0.068481	0.00812936	0.00294327	0.0176576	0.0287099	0.00979843	0.00753869	0.00990947	0.00873634	0.00848116	0.0172189	0.00468321
HP:0000376	0.0138201	0.0111427	0.00994403	0.016898	0.0105144	0.00582224	0.015734	0.0182315	0.015192	0.166575	0.274662	0.128062	0.360113	0.0197566	0.0168349	0.261522	0.732363	0.348162	0.498701	0.0268572	0.0290573	0.00856448	0.00827543	0.0139929	0.0492309	0.0487715	0.00354011	0.00126901	0.00681299	0.0108006	0.00512635	0.00416966	0.00509866	0.00546566	0.00612363	0.0078774	0.00238214
HP:0000377	0.364318	0.313236	0.31686	0.439268	0.29136	0.323559	0.49597	0.559651	0.409107	0.84725	0.803128	0.798258	0.882884	0.525476	0.545739	0.834283	0.982897	0.892138	0.968707	0.519477	0.549299	0.223769	0.401657	0.597337	0.644877	0.625049	0.204604	0.103492	0.244574	0.482018	0.156555	0.128967	0.194166	0.197027	0.20034	0.299718	0.0890156
HP:0000378	0.0358665	0.0249152	0.0275497	0.0453571	0.0272096	0.0280479	0.0426323	0.0696175	0.0503029	0.287094	0.26087	0.242578	0.409166	0.212647	0.116756	0.42832	0.832528	0.433816	0.74119	0.125289	0.0824934	0.0146105	0.0256425	0.0964852	0.100584	0.0960316	0.0160223	0.008041	0.0162633	0.0453629	0.0105027	0.00842292	0.0137933	0.0150708	0.0172439	0.0226931	0.00595925
HP:0000381	0.0106337	0.0125213	0.0136749	0.0349931	0.0112948	0.0102196	0.0207543	0.320737	0.0834114	0.14435	0.517204	0.597309	0.535653	0.00959586	0.0132745	0.644682	0.818438	0.538532	0.552575	0.0152673	0.0180482	0.00519638	0.00686847	0.0443236	0.0386313	0.0267903	0.0427175	0.00139951	0.00445865	0.0167261	0.00333168	0.0030788	0.00490606	0.00313738	0.00306751	0.010475	0.00658001
HP:0000383	0.137924	0.116335	0.113552	0.195405	0.1065	0.108187	0.192619	0.381237	0.165382	0.636661	0.719998	0.688469	0.775973	0.341998	0.259586	0.756165	0.954483	0.776355	0.909705	0.292447	0.232339	0.0774308	0.123593	0.214554	0.344361	0.318106	0.064768	0.0292625	0.0631316	0.20957	0.0463287	0.0385541	0.0573078	0.0553947	0.0515641	0.0918185	0.0315597
HP:0000384	0.0758028	0.0721429	0.0638792	0.114046	0.0592511	0.0623323	0.141115	0.178847	0.0964896	0.488653	0.555626	0.492626	0.632804	0.196433	0.11391	0.619548	0.920216	0.653567	0.853892	0.182619	0.142444	0.0465315	0.0601697	0.119733	0.265273	0.242064	0.0540746	0.015847	0.0397162	0.12022	0.0259792	0.021875	0.0305463	0.0267184	0.0256886	0.0585769	0.0136677
HP:0000387	0.116585	0.0681537	0.0749827	0.19665	0.0185919	0.0579508	0.563184	0.666326	0.117927	0.883466	0.661966	0.865824	0.95046	0.0496078	0.157961	0.7934	0.986404	0.911925	0.888837	0.124028	0.299344	0.0188156	0.419879	0.785076	0.805943	0.744335	0.0466191	0.00626685	0.0518907	0.351314	0.0322281	0.0210919	0.0276596	0.0186858	0.0209077	0.127078	0.00779966
HP:0000388	0.153125	0.117101	0.114759	0.187502	0.114613	0.108548	0.231634	0.273812	0.169049	0.634731	0.597127	0.571018	0.741166	0.288037	0.20994	0.671075	0.944794	0.741899	0.917991	0.274133	0.221344	0.0794547	0.117796	0.222231	0.363882	0.330462	0.066015	0.0311049	0.0720687	0.167046	0.0431694	0.0359276	0.0582285	0.0543407	0.0531289	0.0886719	0.0252506
HP:0000389	0.0702076	0.0496602	0.0509437	0.0819587	0.0507858	0.0461928	0.082241	0.196978	0.0730512	0.456428	0.368339	0.393328	0.559331	0.195319	0.0986421	0.563428	0.877456	0.543715	0.836747	0.158663	0.109416	0.0385724	0.03945	0.11016	0.172235	0.164807	0.0275291	0.0108007	0.0308593	0.0722296	0.017832	0.0154909	0.0236478	0.0238826	0.0252743	0.0364329	0.0100885
HP:0000391	0.0582831	0.0412862	0.0440682	0.0635656	0.0753391	0.0692318	0.0552519	0.115009	0.0760562	0.497477	0.395929	0.346962	0.592687	0.33303	0.252034	0.531147	0.918044	0.570367	0.860446	0.12611	0.116088	0.0327414	0.0789993	0.136965	0.20283	0.211198	0.0357598	0.0226374	0.0438763	0.130049	0.0278729	0.0212544	0.0316341	0.0509201	0.0541229	0.0542405	0.0401118
HP:0000396	0.0418648	0.0300235	0.0266655	0.0528208	0.0278509	0.0278895	0.06573	0.0580257	0.0494027	0.353619	0.251447	0.221388	0.390851	0.214595	0.101744	0.382549	0.829174	0.398696	0.75727	0.127286	0.0737972	0.0111354	0.0306325	0.101902	0.195423	0.186299	0.0143617	0.00700019	0.0218112	0.0560104	0.0127514	0.00992051	0.0133162	0.0185301	0.0218472	0.0225942	0.00469599
HP:0000400	0.166987	0.142747	0.139893	0.20593	0.158891	0.160899	0.249862	0.268553	0.199958	0.704368	0.652335	0.598119	0.776547	0.504592	0.393115	0.721905	0.967108	0.787515	0.936746	0.305782	0.31672	0.101112	0.169859	0.344435	0.435541	0.420312	0.10264	0.0544257	0.111969	0.257355	0.0669982	0.0554624	0.0838324	0.103807	0.119434	0.129651	0.041315
HP:0000402	0.0343334	0.029187	0.0306621	0.0598151	0.0143974	0.015855	0.112807	0.261166	0.0373381	0.335577	0.432794	0.561799	0.579177	0.0765201	0.0548552	0.497785	0.904627	0.611169	0.738405	0.0671066	0.0611279	0.00814365	0.0186215	0.0565165	0.118647	0.0882384	0.0122615	0.0047526	0.0137546	0.0200478	0.00817325	0.00717057	0.00992234	0.0100802	0.0118776	0.0166767	0.0618776
HP:0000403	0.0732043	0.0486268	0.0485421	0.0926489	0.0539905	0.0511523	0.142058	0.285879	0.0809197	0.518516	0.451019	0.515018	0.6357	0.138649	0.143054	0.592693	0.89958	0.653841	0.839279	0.11078	0.0912269	0.0320006	0.0622719	0.108983	0.231647	0.190405	0.0225392	0.0133519	0.0310096	0.0758784	0.0174863	0.0134742	0.024832	0.0203388	0.0211928	0.0376354	0.0104121
HP:0000405	0.223737	0.202303	0.179705	0.289828	0.172736	0.171109	0.322886	0.475177	0.270002	0.744048	0.729443	0.716888	0.811366	0.291174	0.313778	0.744412	0.963561	0.829623	0.940462	0.312142	0.315705	0.114278	0.191144	0.326206	0.465984	0.425756	0.121968	0.0392207	0.118776	0.254166	0.0731118	0.0615804	0.0958741	0.0826943	0.0837732	0.154721	0.0456953
HP:0000407	0.434235	0.377604	0.375338	0.487503	0.376983	0.374077	0.508824	0.625103	0.466015	0.861102	0.855265	0.847565	0.9055	0.558671	0.544009	0.868259	0.984001	0.9134	0.973605	0.544825	0.562376	0.284942	0.408691	0.605776	0.638685	0.609893	0.242791	0.125382	0.260998	0.489312	0.199043	0.169436	0.242038	0.236339	0.242325	0.317851	0.130221
HP:0000408	0.0359587	0.0234546	0.0271768	0.0625116	0.0307226	0.0361495	0.0690712	0.184075	0.0543791	0.38779	0.475755	0.450384	0.585003	0.187135	0.0744022	0.443122	0.866077	0.561526	0.773346	0.0838524	0.0661201	0.017107	0.0223377	0.124145	0.100334	0.0680337	0.0260317	0.00558242	0.0113204	0.0590273	0.0115744	0.0095387	0.0150599	0.0140261	0.0149104	0.0161591	0.00495884
HP:0000410	0.0555206	0.0364972	0.0322206	0.072252	0.0458494	0.0410525	0.126672	0.239532	0.0600023	0.507565	0.495561	0.532967	0.693858	0.123076	0.142861	0.625733	0.913161	0.70757	0.792596	0.143956	0.0753111	0.0168802	0.0460363	0.10872	0.254001	0.195453	0.0218985	0.00843751	0.0241044	0.0810393	0.0135374	0.0106783	0.018993	0.0165819	0.0187593	0.0354258	0.010468
HP:0000411	0.18978	0.135163	0.141221	0.266075	0.0903536	0.13375	0.440352	0.600646	0.194675	0.790548	0.748332	0.794166	0.866068	0.199827	0.342739	0.779902	0.97587	0.864976	0.933094	0.27644	0.356229	0.0673541	0.315128	0.534682	0.615481	0.579021	0.0831511	0.0274714	0.103229	0.337914	0.0577662	0.0453512	0.0686357	0.0593746	0.0615256	0.174431	0.0317086
HP:0000413	0.0748919	0.0602553	0.0588191	0.0944028	0.0537235	0.0564714	0.0970977	0.273283	0.097475	0.553489	0.508235	0.507038	0.645493	0.297617	0.178567	0.670279	0.927025	0.669101	0.848248	0.193005	0.134918	0.039225	0.0467449	0.152298	0.201686	0.190931	0.0314233	0.0165217	0.0348857	0.0949288	0.0212921	0.018528	0.0269249	0.032557	0.0391137	0.0420413	0.0104626
HP:0000414	0.0801957	0.0584812	0.0573738	0.116029	0.0746746	0.0635624	0.219044	0.210764	0.0890669	0.552165	0.514902	0.502209	0.700771	0.12678	0.164119	0.557479	0.943727	0.717116	0.872433	0.180352	0.130611	0.0383495	0.0935142	0.154455	0.323416	0.274492	0.0374175	0.017949	0.0394019	0.128568	0.023369	0.0191175	0.0318695	0.0339677	0.0344929	0.0544005	0.0121054
HP:0000415	0.117348	0.0917124	0.0803549	0.133442	0.0600759	0.0793862	0.15365	0.240323	0.123616	0.590013	0.533993	0.512355	0.647959	0.293481	0.202963	0.625128	0.935989	0.701123	0.879674	0.21136	0.222309	0.0516482	0.0635678	0.217457	0.237735	0.223025	0.0424924	0.0269857	0.0531686	0.125066	0.0334119	0.02686	0.0413585	0.0516226	0.0476348	0.0532909	0.0205316
HP:0000418	0.119237	0.0750896	0.0816778	0.189657	0.0248977	0.071822	0.507621	0.575966	0.126782	0.820829	0.665654	0.792338	0.899514	0.0967972	0.179672	0.824122	0.985656	0.878958	0.898499	0.140505	0.31306	0.027987	0.347778	0.736742	0.701876	0.651122	0.0646591	0.00938366	0.0564325	0.331642	0.0361874	0.0251954	0.035342	0.0286294	0.0302594	0.118535	0.0111074
HP:0000419	0.0614291	0.0529445	0.0490562	0.0798262	0.0581341	0.0529973	0.121993	0.490541	0.0685965	0.589671	0.600341	0.68719	0.713117	0.130944	0.133745	0.868452	0.947614	0.760032	0.820221	0.178941	0.149988	0.045881	0.0527007	0.273896	0.270778	0.26861	0.0227833	0.0121843	0.0489528	0.114512	0.0215437	0.0182492	0.0254229	0.0296822	0.0384366	0.0498001	0.0125904
HP:0000421	0.0776433	0.0735828	0.0747425	0.137989	0.0378435	0.0529916	0.0935589	0.244187	0.0995946	0.415318	0.550879	0.50888	0.5988	0.25413	0.07916	0.652315	0.921786	0.659267	0.864213	0.13241	0.128936	0.0449374	0.055632	0.196818	0.163178	0.145034	0.0333057	0.0177523	0.0297596	0.0745109	0.0242464	0.0193531	0.0300696	0.0252969	0.0240806	0.0339583	0.0223816
HP:0000422	0.439378	0.380638	0.377806	0.505151	0.348385	0.388796	0.557374	0.601266	0.474441	0.866978	0.833876	0.829724	0.89988	0.541444	0.5745	0.848006	0.98588	0.913886	0.974954	0.569362	0.605672	0.268208	0.449723	0.641073	0.69794	0.679255	0.264011	0.132393	0.297471	0.536832	0.199875	0.167086	0.23976	0.239777	0.245429	0.361533	0.116611
HP:0000426	0.124163	0.105559	0.101321	0.162245	0.0903588	0.0987351	0.136455	0.23654	0.145328	0.60824	0.514466	0.499822	0.640685	0.215165	0.177229	0.523867	0.931368	0.689848	0.894208	0.209509	0.254124	0.0609775	0.105338	0.191282	0.273185	0.266147	0.0443869	0.0284634	0.0739814	0.138833	0.043665	0.0364492	0.0531495	0.0630756	0.0622917	0.0728266	0.0216282
HP:0000429	0.330584	0.283773	0.274526	0.382979	0.290272	0.291878	0.421219	0.492677	0.376533	0.815319	0.781216	0.764808	0.8611	0.504341	0.49337	0.79561	0.979876	0.880989	0.964108	0.496777	0.473487	0.208854	0.316162	0.49237	0.583172	0.558845	0.168032	0.0905514	0.202388	0.405063	0.136766	0.113367	0.170099	0.178907	0.18648	0.239997	0.08811
HP:0000430	0.0715028	0.0534755	0.0513164	0.0916677	0.0511533	0.0468558	0.0761518	0.361858	0.0860939	0.474388	0.58805	0.608127	0.691593	0.266284	0.180162	0.696	0.950072	0.717194	0.84172	0.17131	0.151064	0.0337468	0.0442524	0.158171	0.270012	0.258199	0.0425789	0.00954281	0.0363324	0.154313	0.0186317	0.0157336	0.0239062	0.0269049	0.0313978	0.0399967	0.0098691
HP:0000431	0.263484	0.227103	0.22208	0.316792	0.235758	0.240093	0.372553	0.439999	0.295425	0.76863	0.749615	0.72629	0.83502	0.400466	0.393837	0.772847	0.974734	0.856198	0.954975	0.402483	0.417201	0.170178	0.260184	0.454666	0.518032	0.49607	0.146132	0.068717	0.170315	0.342215	0.11191	0.0927841	0.136227	0.140988	0.141624	0.194362	0.0727408
HP:0000433	0.0374936	0.0366614	0.029459	0.0841302	0.0104084	0.020672	0.0353	0.0935531	0.0607808	0.395741	0.35982	0.313473	0.495179	0.234615	0.0421319	0.583363	0.887087	0.539909	0.741347	0.0761425	0.0720505	0.011667	0.0212	0.0893993	0.137436	0.12835	0.0127502	0.00635554	0.0140621	0.052831	0.00928852	0.00768044	0.00958924	0.010422	0.0119281	0.0126535	0.00601463
HP:0000434	0.0307429	0.0296031	0.0235733	0.0696899	0.00679177	0.0170876	0.0233469	0.110806	0.0508821	0.339151	0.375964	0.345252	0.510767	0.261765	0.0365111	0.706697	0.921229	0.577957	0.705889	0.0836439	0.0587176	0.00913509	0.0190531	0.0885917	0.105339	0.103506	0.0101186	0.00597961	0.012665	0.0462388	0.00732521	0.00580756	0.00738887	0.00815146	0.0093128	0.0101673	0.00497967
HP:0000436	0.148558	0.112291	0.101796	0.175702	0.114579	0.117804	0.278619	0.30075	0.161862	0.670367	0.62765	0.604248	0.752981	0.321707	0.306441	0.694309	0.960332	0.788488	0.919906	0.302725	0.262606	0.0766612	0.134154	0.301546	0.412058	0.37906	0.0818873	0.0358788	0.0783613	0.23285	0.0435106	0.0358609	0.060123	0.0666768	0.0665533	0.0988504	0.0242892
HP:0000437	0.0232036	0.0128337	0.0129767	0.0210276	0.0144369	0.0152793	0.0144333	0.336547	0.0200871	0.358482	0.281311	0.505683	0.419731	0.0328424	0.0770817	0.590873	0.867902	0.552565	0.598878	0.070984	0.0392945	0.0115899	0.0150704	0.0415343	0.0596343	0.0637484	0.0067392	0.00329505	0.00953564	0.0470547	0.00475193	0.0043062	0.00710844	0.00754715	0.00860734	0.0112137	0.00248686
HP:0000444	0.194114	0.123352	0.150212	0.275936	0.0734337	0.133151	0.499805	0.5812	0.194956	0.818537	0.750681	0.802662	0.885367	0.21754	0.279861	0.781688	0.976897	0.882308	0.933129	0.312616	0.416505	0.0573522	0.27829	0.661805	0.682831	0.64898	0.144827	0.0253248	0.100486	0.407941	0.0602956	0.0458649	0.0647455	0.0549846	0.0572698	0.207667	0.023627
HP:0000445	0.0764791	0.0648947	0.0593727	0.0983893	0.0666571	0.066692	0.117013	0.0957905	0.112065	0.496164	0.441095	0.35632	0.608921	0.304596	0.15283	0.550298	0.909904	0.602621	0.873304	0.18735	0.159839	0.044178	0.0734971	0.164595	0.25836	0.239439	0.0410828	0.0236025	0.0429673	0.114127	0.0248101	0.0209336	0.0336411	0.0373629	0.0418064	0.049142	0.0129904
HP:0000446	0.140503	0.0908189	0.0869543	0.212705	0.0312843	0.0752706	0.505694	0.620848	0.133176	0.809324	0.693956	0.823483	0.899747	0.141547	0.22699	0.840241	0.975103	0.883731	0.898861	0.180253	0.305262	0.0288304	0.331782	0.671666	0.711569	0.665435	0.0662823	0.00970909	0.0646725	0.350689	0.0370883	0.0259315	0.0363382	0.0290865	0.03134	0.140778	0.0107262
HP:0000448	0.0208715	0.0195316	0.018602	0.0324425	0.0164205	0.0183079	0.041379	0.0487557	0.0475061	0.216247	0.194495	0.171136	0.31851	0.0264312	0.0421617	0.37612	0.742765	0.33685	0.650753	0.080735	0.0548084	0.00985671	0.016483	0.024434	0.0723552	0.06164	0.00699249	0.00575053	0.0104556	0.0274234	0.00734126	0.00611884	0.00852066	0.00931752	0.00926116	0.0113324	0.00318427
HP:0000452	0.0335403	0.0225528	0.0230912	0.040496	0.0211577	0.0219179	0.0241205	0.045698	0.0362031	0.346618	0.149981	0.15933	0.338054	0.112602	0.0704298	0.374837	0.797848	0.33378	0.689008	0.0959237	0.0446666	0.00949471	0.0165775	0.0897733	0.0815243	0.0876107	0.0130149	0.00597002	0.0168667	0.032139	0.00817111	0.00641635	0.00949495	0.0098893	0.0102007	0.0176693	0.00468044
HP:0000453	0.115676	0.0900674	0.0791816	0.131653	0.0590947	0.0797112	0.155292	0.24164	0.122846	0.585215	0.534536	0.513476	0.651981	0.295328	0.197784	0.628473	0.936216	0.702165	0.879163	0.210611	0.222617	0.0514189	0.0618489	0.218611	0.237588	0.220668	0.0422696	0.0270438	0.0493576	0.121068	0.0328057	0.0263588	0.0409636	0.0517848	0.0478658	0.0510526	0.0204462
HP:0000455	0.0549198	0.045789	0.0333038	0.0677408	0.0357933	0.0396832	0.123485	0.0627998	0.0661386	0.405851	0.36376	0.29439	0.493624	0.267911	0.176853	0.491446	0.891059	0.537078	0.817135	0.171234	0.112211	0.022683	0.044026	0.0959249	0.257233	0.245621	0.0314239	0.0128675	0.0312253	0.117255	0.0136226	0.0107458	0.0182857	0.021156	0.0216193	0.0435106	0.00729276
HP:0000457	0.134989	0.113477	0.0926063	0.149599	0.101278	0.103813	0.211991	0.356337	0.144025	0.594315	0.654684	0.643241	0.745516	0.285881	0.249781	0.652365	0.94916	0.77301	0.905411	0.190785	0.195814	0.0586808	0.126936	0.177355	0.351522	0.31359	0.0513786	0.023723	0.0624392	0.16911	0.0407861	0.0336772	0.0543383	0.0566332	0.05169	0.0883036	0.0340843
HP:0000458	0.0372848	0.0325722	0.0243193	0.0403766	0.0258557	0.0227888	0.0439439	0.0666505	0.0425323	0.303212	0.310269	0.241294	0.395383	0.12397	0.0651703	0.357649	0.782612	0.447355	0.712067	0.09562	0.0593696	0.0150733	0.0217992	0.076312	0.111517	0.10807	0.0140794	0.00842091	0.0205653	0.0421936	0.0121176	0.00939202	0.0139878	0.0174932	0.0164259	0.0235752	0.0050352
HP:0000460	0.039022	0.0255144	0.0279412	0.045037	0.0271619	0.0298265	0.0239482	0.275187	0.0405185	0.356977	0.320303	0.427378	0.444406	0.13032	0.113048	0.575794	0.882782	0.529302	0.741519	0.114073	0.0724396	0.0172548	0.0262195	0.120765	0.0829266	0.0890081	0.0124942	0.00590098	0.02056	0.0765302	0.0113978	0.00920893	0.0143183	0.0138147	0.0158428	0.0212333	0.00537597
HP:0000463	0.298404	0.25246	0.245558	0.353239	0.263938	0.263998	0.403487	0.461812	0.349282	0.793534	0.766337	0.74615	0.845904	0.452811	0.443558	0.770488	0.976842	0.86895	0.959164	0.468104	0.429128	0.184981	0.29301	0.458543	0.555624	0.528685	0.149007	0.0799824	0.17966	0.3712	0.120653	0.0987601	0.151214	0.155517	0.155912	0.218573	0.0821278
HP:0000464	0.329838	0.287654	0.283864	0.382111	0.276732	0.296427	0.450627	0.487596	0.374573	0.810662	0.801865	0.782938	0.87273	0.525609	0.485829	0.823113	0.977654	0.879127	0.963013	0.472234	0.493371	0.209208	0.308405	0.507561	0.56728	0.529989	0.176386	0.102464	0.18983	0.396146	0.137228	0.116347	0.177623	0.18203	0.185122	0.232541	0.0904198
HP:0000465	0.0911591	0.0783229	0.0719137	0.0977026	0.0984261	0.103402	0.109319	0.182569	0.119688	0.618776	0.523896	0.4729	0.691136	0.42795	0.326992	0.687262	0.943163	0.68504	0.897805	0.166698	0.200063	0.0591013	0.116673	0.216337	0.279159	0.2796	0.0605826	0.0339955	0.0678116	0.183796	0.0449038	0.0360049	0.0517912	0.0822015	0.105226	0.0817692	0.0399474
HP:0000467	0.0644382	0.0452535	0.050289	0.0757304	0.051497	0.0519282	0.163447	0.141345	0.084861	0.48841	0.54406	0.442767	0.646823	0.0936972	0.10092	0.606321	0.924285	0.673511	0.856191	0.102363	0.162572	0.045421	0.0572155	0.276521	0.190543	0.154045	0.0405263	0.013687	0.0295879	0.0967563	0.0214224	0.0179385	0.0299956	0.0306658	0.0265382	0.043664	0.0227222
HP:0000468	0.0115345	0.00945307	0.0108183	0.013934	0.00609887	0.0133165	0.040236	0.0544056	0.017124	0.237054	0.261951	0.2024	0.372568	0.0925931	0.0182632	0.708085	0.854765	0.389059	0.578483	0.0224162	0.0696344	0.0110902	0.00864633	0.269268	0.0500774	0.0441575	0.0142255	0.00443257	0.00784294	0.0275809	0.00476294	0.00393251	0.0068091	0.00897425	0.00673452	0.00675287	0.00625808
HP:0000470	0.216964	0.186354	0.182017	0.264013	0.207594	0.202114	0.323625	0.354547	0.257367	0.748149	0.708882	0.677601	0.811867	0.433182	0.397091	0.751786	0.968418	0.824601	0.949036	0.348461	0.370535	0.123023	0.232628	0.355441	0.473455	0.441569	0.11264	0.0671036	0.138116	0.281264	0.0852009	0.0724048	0.11093	0.118015	0.123835	0.158685	0.0550331
HP:0000471	0.0348757	0.0373914	0.0295809	0.0732971	0.00763098	0.0203556	0.0398014	0.103637	0.054766	0.324017	0.411011	0.35107	0.489742	0.215937	0.0315991	0.563866	0.911561	0.58712	0.73667	0.0890012	0.069545	0.0147495	0.0288968	0.118785	0.112428	0.0972799	0.0113114	0.00744447	0.0131559	0.0438538	0.0106934	0.00784311	0.0101337	0.00913107	0.00900377	0.0120911	0.0048131
HP:0000473	0.0682112	0.0501609	0.0553695	0.098503	0.039633	0.0543727	0.172076	0.237322	0.0633912	0.545363	0.539904	0.534077	0.682227	0.270968	0.131912	0.63632	0.939865	0.69587	0.849306	0.124366	0.139763	0.0321826	0.0524788	0.222171	0.161451	0.117451	0.02303	0.0145345	0.0223392	0.0834284	0.0199804	0.0165603	0.0284288	0.0265827	0.0213318	0.0282061	0.0115156
HP:0000474	0.105647	0.0914633	0.0885311	0.143388	0.0852264	0.105495	0.168459	0.274046	0.129428	0.622981	0.574924	0.56676	0.734693	0.273075	0.240094	0.667414	0.93813	0.722858	0.900028	0.181814	0.167823	0.0680967	0.119971	0.205825	0.302358	0.272246	0.0436949	0.0288872	0.0601407	0.170086	0.0425983	0.0344238	0.0555548	0.0602803	0.0675345	0.0808336	0.0372347
HP:0000475	0.0132226	0.00888095	0.00983488	0.0143234	0.00926224	0.0103301	0.0660233	0.031676	0.0157677	0.196326	0.177317	0.112133	0.227425	0.168261	0.0248785	0.4291	0.701432	0.190887	0.572963	0.0316002	0.0392254	0.00825866	0.0070426	0.0397883	0.104186	0.0532193	0.00737201	0.00263965	0.00467128	0.014505	0.00389898	0.00300055	0.00518053	0.0049618	0.00443932	0.00478049	0.00291385
HP:0000476	0.0699518	0.0553493	0.0511788	0.0797385	0.0936907	0.0830041	0.104167	0.178568	0.0952142	0.607111	0.452509	0.439904	0.674932	0.260883	0.284612	0.602763	0.940473	0.660354	0.889188	0.11222	0.128356	0.0406076	0.115582	0.137759	0.272433	0.254629	0.038092	0.0237032	0.0533977	0.139266	0.0312985	0.024478	0.0396963	0.0549024	0.0655036	0.0713208	0.0393109
HP:0000478	0.65552	0.607138	0.609558	0.702667	0.578968	0.601376	0.726839	0.750063	0.682149	0.922936	0.909182	0.911034	0.944616	0.693933	0.699894	0.914605	0.991493	0.94988	0.986444	0.730132	0.762529	0.495527	0.629154	0.78357	0.801405	0.781144	0.451614	0.273826	0.48022	0.690344	0.392225	0.344134	0.447005	0.424737	0.419258	0.541623	0.267369
HP:0000479	0.4398	0.398933	0.389942	0.504155	0.352985	0.374878	0.565194	0.604003	0.484926	0.851063	0.847047	0.840713	0.898391	0.511697	0.472663	0.863173	0.981959	0.907843	0.970807	0.535382	0.560898	0.288826	0.395135	0.607221	0.648355	0.612297	0.232251	0.13369	0.257099	0.473261	0.200165	0.167907	0.240923	0.219389	0.227171	0.306038	0.12426
HP:0000480	0.0363061	0.0398028	0.0327016	0.0528237	0.0307955	0.0301526	0.0581327	0.0703177	0.0468794	0.396553	0.34795	0.278462	0.457127	0.0301529	0.0312171	0.339753	0.864949	0.502481	0.771694	0.0414096	0.0953349	0.0322371	0.0475934	0.0475102	0.110388	0.106546	0.0129491	0.00621014	0.0225684	0.0473807	0.0168045	0.0122868	0.0180926	0.0156409	0.014553	0.027254	0.00737545
HP:0000481	0.426451	0.367468	0.366741	0.507799	0.302894	0.341377	0.583914	0.639257	0.465257	0.861048	0.857749	0.856522	0.907955	0.424707	0.46491	0.855166	0.983925	0.913127	0.97065	0.506563	0.554253	0.228858	0.417809	0.627641	0.670276	0.633019	0.242875	0.108258	0.245738	0.490661	0.177598	0.148159	0.214669	0.184746	0.188542	0.320539	0.127727
HP:0000482	0.0871483	0.0890971	0.0728728	0.138906	0.0778465	0.0775104	0.167577	0.280584	0.112984	0.525966	0.587374	0.573386	0.703758	0.238483	0.195028	0.641914	0.945439	0.725915	0.877929	0.142277	0.191509	0.045262	0.0809676	0.184115	0.267901	0.230608	0.0556509	0.0192066	0.0449355	0.127404	0.0262804	0.0216335	0.0383683	0.0419897	0.0464782	0.0634962	0.0146269
HP:0000483	0.109205	0.10266	0.0786538	0.142528	0.0701636	0.0784665	0.197518	0.222324	0.121964	0.598853	0.555699	0.534273	0.673862	0.190249	0.164138	0.52716	0.94636	0.723616	0.883981	0.184354	0.198394	0.0535682	0.0828095	0.136769	0.292833	0.252922	0.0335133	0.0258666	0.0527581	0.110157	0.0312234	0.0239885	0.0413994	0.0439917	0.046549	0.063685	0.0170583
HP:0000484	0.00651158	0.00658661	0.00544983	0.0124461	0.00561978	0.00361881	0.00513276	0.0215409	0.0109513	0.237037	0.103704	0.107479	0.274237	0.00464909	0.00512989	0.266756	0.651487	0.206266	0.345209	0.011159	0.00760081	0.00237438	0.00527387	0.00621441	0.0178976	0.0203973	0.00270554	0.00282757	0.0031207	0.00671908	0.00335592	0.00131193	0.00258312	0.0022222	0.00188504	0.00271501	0.00184647
HP:0000485	0.0223545	0.019503	0.0200559	0.032397	0.0223476	0.0195951	0.0389852	0.0917033	0.0464677	0.341629	0.305432	0.336931	0.495938	0.0450388	0.0509937	0.514038	0.87704	0.530368	0.67096	0.06698	0.0526061	0.012966	0.0185271	0.0553834	0.142299	0.132441	0.014113	0.00600731	0.0152001	0.0324531	0.00806396	0.00650794	0.00938882	0.0115277	0.0142619	0.0197898	0.00716604
HP:0000486	0.404179	0.357445	0.346059	0.463112	0.368199	0.36133	0.511903	0.554547	0.44635	0.845594	0.818076	0.806736	0.88939	0.552191	0.540221	0.831298	0.983493	0.901376	0.971854	0.548801	0.556251	0.253605	0.383135	0.563235	0.639583	0.610244	0.21666	0.130382	0.240496	0.469266	0.175635	0.147485	0.218049	0.225487	0.235744	0.291036	0.118148
HP:0000488	0.198722	0.172434	0.173104	0.265995	0.142271	0.161459	0.333471	0.371314	0.223409	0.679337	0.715316	0.688096	0.786053	0.208062	0.170512	0.71656	0.952771	0.797095	0.928723	0.274158	0.277654	0.123052	0.162244	0.339825	0.374572	0.319609	0.0924008	0.0389404	0.0879954	0.200993	0.072841	0.0592136	0.0941405	0.070692	0.0696124	0.115098	0.0437608
HP:0000490	0.205338	0.155112	0.148473	0.260382	0.111696	0.152507	0.383808	0.47301	0.219123	0.752656	0.685791	0.702404	0.810489	0.373334	0.387179	0.754023	0.964864	0.822002	0.938091	0.310128	0.37038	0.076565	0.305163	0.50543	0.587369	0.568836	0.108424	0.0326921	0.125055	0.357386	0.0707402	0.0532298	0.0792036	0.0812507	0.0980865	0.183006	0.0251288
HP:0000491	0.0967837	0.0794951	0.0878691	0.146653	0.0528338	0.062187	0.184104	0.348547	0.123661	0.53857	0.616305	0.628781	0.692533	0.101585	0.0856596	0.644151	0.920662	0.708652	0.868667	0.138569	0.15881	0.0447065	0.059484	0.24818	0.220799	0.18287	0.0569062	0.0180581	0.0437093	0.100266	0.0286703	0.0260493	0.0368648	0.0306234	0.0312796	0.0505652	0.0407865
HP:0000492	0.479883	0.419027	0.414274	0.539712	0.383358	0.411955	0.581594	0.627803	0.518786	0.867421	0.840046	0.839738	0.90232	0.58676	0.598789	0.849746	0.985041	0.911179	0.976693	0.586751	0.627904	0.293625	0.474838	0.671946	0.706484	0.687725	0.289529	0.153964	0.323321	0.569714	0.227026	0.190961	0.264183	0.266505	0.271903	0.385797	0.142455
HP:0000493	0.058326	0.0454178	0.0405595	0.0772036	0.0438107	0.0382654	0.113431	0.188428	0.0572207	0.40856	0.48458	0.453617	0.549891	0.042182	0.0381294	0.568528	0.851533	0.566837	0.777184	0.1191	0.0862497	0.0325263	0.0419678	0.12912	0.170311	0.130902	0.0224291	0.00537972	0.0217546	0.0637708	0.0162438	0.0143407	0.0208252	0.0184388	0.021037	0.0339606	0.0122759
HP:0000494	0.261122	0.226778	0.213578	0.299784	0.239826	0.24447	0.323393	0.375335	0.310996	0.764781	0.718672	0.68794	0.825528	0.589319	0.489387	0.768518	0.976531	0.837258	0.958988	0.408948	0.405031	0.154638	0.260456	0.430935	0.529211	0.520876	0.147131	0.0840067	0.177021	0.381333	0.111351	0.0927218	0.132316	0.16019	0.177217	0.207683	0.064474
HP:0000495	0.0326693	0.024073	0.0291082	0.0686201	0.0267835	0.0254141	0.0442458	0.151281	0.0674914	0.352333	0.375649	0.39757	0.530044	0.0350976	0.0328238	0.537161	0.828778	0.503907	0.727832	0.0547776	0.0426519	0.0124838	0.0168552	0.0948022	0.0827652	0.0647388	0.0235422	0.00540983	0.0114164	0.0265846	0.0103724	0.00740197	0.0124341	0.0094709	0.00896274	0.0167411	0.00596797
HP:0000496	0.548552	0.490515	0.486503	0.597005	0.472709	0.492068	0.64845	0.681871	0.576751	0.898749	0.878972	0.876946	0.92686	0.650552	0.646506	0.885981	0.98867	0.934893	0.981943	0.653319	0.685589	0.376474	0.537825	0.711176	0.743656	0.720004	0.32885	0.191476	0.359912	0.603583	0.285359	0.244164	0.334408	0.328985	0.332937	0.428774	0.183049
HP:0000498	0.0649912	0.0562179	0.0580226	0.121455	0.0334351	0.030305	0.104969	0.490314	0.0651855	0.454238	0.535278	0.665139	0.628948	0.076418	0.0656694	0.601599	0.918481	0.700133	0.815193	0.092155	0.0944441	0.0222286	0.0465441	0.0889676	0.113613	0.0873585	0.0157805	0.0152566	0.0212443	0.0505088	0.0162363	0.0144306	0.0196814	0.0165508	0.0184221	0.0237389	0.0450133
HP:0000499	0.261721	0.21165	0.207762	0.329927	0.147839	0.195783	0.441172	0.533719	0.278112	0.797049	0.769297	0.773594	0.858172	0.34945	0.390586	0.792773	0.976496	0.865618	0.950609	0.337656	0.427148	0.112039	0.306722	0.544736	0.576021	0.54651	0.133703	0.0547583	0.146716	0.366224	0.0970273	0.0773841	0.111752	0.111689	0.114809	0.193821	0.0642628
HP:0000501	0.304564	0.253951	0.251055	0.392607	0.204107	0.228824	0.506196	0.580417	0.329617	0.821088	0.784908	0.792836	0.872496	0.307344	0.388752	0.809218	0.973492	0.880555	0.956803	0.37107	0.459255	0.139837	0.327328	0.542972	0.628778	0.589982	0.177041	0.0588089	0.160141	0.411469	0.109172	0.0876646	0.132504	0.11262	0.123267	0.254446	0.0551703
HP:0000502	0.192143	0.168271	0.164001	0.26521	0.115881	0.131606	0.268818	0.45118	0.220363	0.658649	0.709338	0.714046	0.783059	0.356309	0.216681	0.787046	0.960368	0.808726	0.930325	0.256126	0.269026	0.0891281	0.128595	0.339895	0.363237	0.322617	0.0988413	0.0479228	0.0845894	0.188703	0.0605117	0.0522865	0.0733961	0.0714628	0.0834052	0.0962545	0.0511906
HP:0000504	0.540177	0.481933	0.477212	0.596373	0.429439	0.462742	0.652895	0.697337	0.568144	0.889384	0.883725	0.882793	0.926818	0.575922	0.5847	0.889678	0.987273	0.932917	0.978866	0.632417	0.664703	0.349977	0.509098	0.707295	0.733781	0.704615	0.326958	0.173072	0.336912	0.587674	0.270788	0.228831	0.315	0.290658	0.292543	0.411337	0.17136
HP:0000505	0.499853	0.443863	0.436206	0.562328	0.373445	0.41361	0.628212	0.668729	0.527269	0.875396	0.869921	0.868078	0.91719	0.521215	0.539482	0.873247	0.984917	0.924191	0.975376	0.588828	0.629426	0.300946	0.474099	0.671946	0.710176	0.678006	0.286491	0.146824	0.299644	0.548225	0.235601	0.196963	0.275136	0.249978	0.252687	0.373198	0.144533
HP:0000506	0.194672	0.14266	0.144937	0.268828	0.0875824	0.141395	0.394606	0.467294	0.231341	0.758582	0.68856	0.711662	0.833798	0.33407	0.362217	0.78483	0.967149	0.835019	0.935254	0.2878	0.394135	0.0679777	0.280422	0.581869	0.584951	0.55891	0.119643	0.0302949	0.0986282	0.347107	0.0592083	0.0452501	0.0720243	0.0735231	0.0796635	0.160121	0.0256478
HP:0000508	0.396309	0.329332	0.321818	0.44134	0.313889	0.34418	0.529515	0.598933	0.42201	0.845841	0.834355	0.829183	0.89723	0.556541	0.556733	0.849402	0.983072	0.902841	0.970234	0.536243	0.568967	0.238994	0.413514	0.621515	0.6581	0.636375	0.225664	0.107254	0.248084	0.487668	0.177597	0.148965	0.207033	0.224091	0.235469	0.304134	0.103703
HP:0000509	0.120192	0.100516	0.105979	0.168819	0.0715046	0.0779741	0.187835	0.355838	0.131726	0.553926	0.608287	0.621567	0.693075	0.200242	0.121112	0.688068	0.928358	0.712529	0.886947	0.166881	0.171589	0.0536442	0.0665509	0.258512	0.237034	0.204934	0.0705692	0.0249376	0.0510736	0.108858	0.0345125	0.031142	0.0437832	0.035677	0.0346452	0.0601276	0.039366
HP:0000510	0.131267	0.124368	0.112668	0.177195	0.116427	0.116116	0.256106	0.190644	0.157047	0.644283	0.58733	0.512448	0.687875	0.080242	0.101679	0.547251	0.93798	0.723229	0.91208	0.19447	0.217565	0.0881198	0.135119	0.21177	0.337937	0.295183	0.0575279	0.0272065	0.0708339	0.160256	0.0525309	0.0421	0.0640174	0.0522124	0.0515876	0.086576	0.0316186
HP:0000511	0.0188356	0.0151478	0.0152563	0.0203445	0.01434	0.0159636	0.0398844	0.111394	0.0241509	0.317007	0.378719	0.327961	0.471885	0.0249435	0.0148498	0.338032	0.837869	0.516984	0.640176	0.0678819	0.0387169	0.0139273	0.0260633	0.0366758	0.0701411	0.0584249	0.0207051	0.0044728	0.012161	0.0255398	0.00728253	0.00576456	0.00861819	0.00768934	0.00780117	0.0145466	0.00305151
HP:0000512	0.136508	0.126139	0.115477	0.179428	0.114206	0.116522	0.26826	0.19245	0.159565	0.656503	0.582163	0.509353	0.695718	0.0926163	0.107932	0.566175	0.937218	0.724712	0.910965	0.198418	0.218788	0.0886467	0.139449	0.244564	0.341553	0.294306	0.0592263	0.0253099	0.0709119	0.160882	0.0520288	0.0437514	0.0640003	0.0504911	0.0486092	0.0889656	0.0322975
HP:0000514	0.0168956	0.0100511	0.017213	0.0228244	0.00893323	0.0124996	0.025141	0.217534	0.0226367	0.143684	0.396235	0.363769	0.319459	0.0569332	0.0131068	0.44328	0.838221	0.417706	0.641488	0.0576817	0.0277855	0.0115999	0.0183503	0.0433229	0.0525959	0.0441396	0.00516952	0.00610852	0.00631083	0.0142101	0.00560736	0.00428806	0.0091775	0.00688223	0.00686063	0.00768343	0.0271505
HP:0000517	0.389027	0.35698	0.347925	0.464137	0.334106	0.335219	0.53202	0.569847	0.435044	0.840038	0.818935	0.813362	0.879972	0.451999	0.455898	0.822683	0.980562	0.896298	0.968939	0.50189	0.536985	0.249436	0.364716	0.548291	0.629821	0.593813	0.211245	0.121081	0.242963	0.426793	0.170874	0.144413	0.212399	0.201967	0.204941	0.279682	0.114695
HP:0000518	0.385811	0.353205	0.344762	0.460792	0.331391	0.33258	0.528307	0.568617	0.429752	0.839394	0.818691	0.812921	0.880177	0.448375	0.449828	0.822969	0.980805	0.897204	0.96849	0.499021	0.532771	0.247824	0.36229	0.545337	0.62743	0.591716	0.207642	0.119161	0.242382	0.424841	0.169862	0.143624	0.21041	0.199655	0.203213	0.27753	0.113954
HP:0000519	0.0901159	0.0910896	0.0828348	0.142431	0.0765268	0.0702755	0.162978	0.348179	0.124608	0.618463	0.573275	0.576569	0.688474	0.141033	0.146798	0.683169	0.943062	0.717094	0.888363	0.144283	0.199928	0.0492239	0.0696188	0.209992	0.233647	0.199351	0.0467125	0.0250342	0.0401582	0.0975868	0.0261818	0.022399	0.0397229	0.0339458	0.0320234	0.0504206	0.0160545
HP:0000520	0.284426	0.22629	0.226982	0.360166	0.170698	0.228612	0.423528	0.526546	0.322384	0.82758	0.776209	0.772864	0.869086	0.464271	0.471612	0.821998	0.977534	0.870067	0.958798	0.412586	0.452952	0.136031	0.317515	0.548612	0.591507	0.563894	0.148197	0.067415	0.154626	0.39277	0.101559	0.0814823	0.12639	0.132788	0.143022	0.211269	0.056333
HP:0000522	0.0214816	0.0142825	0.0146115	0.0288631	0.0154206	0.0141927	0.0209692	0.0506152	0.0594389	0.243974	0.147534	0.19221	0.350763	0.0743793	0.0506812	0.359643	0.780802	0.351342	0.60701	0.0410696	0.0280538	0.00471568	0.0158029	0.0753375	0.0571873	0.0500116	0.00576481	0.00289573	0.0121034	0.023578	0.00603129	0.00451225	0.00674572	0.00671209	0.00843556	0.01052	0.00334782
HP:0000523	0.0874186	0.0730908	0.0613139	0.115834	0.058778	0.0656453	0.177531	0.167779	0.0965551	0.548474	0.517862	0.4617	0.641432	0.0783671	0.0814267	0.601193	0.916846	0.662012	0.856395	0.141251	0.134285	0.0445738	0.0795732	0.162625	0.260056	0.203023	0.0325952	0.00961694	0.0339745	0.0944507	0.0244843	0.0198695	0.0326264	0.0257029	0.0301217	0.0532402	0.0163582
HP:0000524	0.065113	0.0582112	0.048991	0.119224	0.0265255	0.0326763	0.0691176	0.372065	0.0916636	0.418409	0.498834	0.586178	0.624551	0.175271	0.0449616	0.723977	0.937237	0.69308	0.822551	0.127997	0.10261	0.0209942	0.0487751	0.136628	0.138037	0.113534	0.0158744	0.0164143	0.0193418	0.0607445	0.0153731	0.0131334	0.0172983	0.0149645	0.0193607	0.0184348	0.0121443
HP:0000525	0.345682	0.308197	0.294165	0.421698	0.257878	0.291867	0.476531	0.591073	0.383126	0.832917	0.811724	0.81227	0.884376	0.385141	0.450605	0.834851	0.982288	0.895582	0.965831	0.434328	0.516783	0.183465	0.370551	0.58363	0.614945	0.592588	0.189742	0.0857389	0.217069	0.439154	0.145776	0.119704	0.17135	0.170996	0.181944	0.268358	0.0782153
HP:0000526	0.0581452	0.0587793	0.0434276	0.0792351	0.0461181	0.0351078	0.0581841	0.655656	0.0838395	0.484199	0.6439	0.780919	0.681545	0.0871711	0.137333	0.800093	0.954099	0.780567	0.82297	0.0925864	0.138869	0.0214459	0.0362775	0.114558	0.154301	0.134468	0.0306738	0.00877076	0.0196339	0.0582352	0.0134586	0.0118347	0.0203005	0.0188921	0.0236723	0.0225545	0.00778735
HP:0000527	0.0755023	0.068285	0.0490631	0.0948597	0.0442755	0.0582755	0.148484	0.124691	0.0933014	0.453214	0.469039	0.405958	0.605637	0.169652	0.121674	0.439374	0.936687	0.642834	0.846297	0.173027	0.180322	0.0272349	0.0576758	0.112908	0.218893	0.19006	0.023764	0.0185449	0.0364356	0.0978776	0.022384	0.0179278	0.0282439	0.0343521	0.0299668	0.0354538	0.0134516
HP:0000528	0.0415547	0.0522714	0.0377972	0.0677321	0.0361304	0.0337248	0.0990561	0.166776	0.0494765	0.410813	0.401156	0.426134	0.516102	0.0803626	0.0649924	0.442626	0.876329	0.592584	0.771843	0.0493256	0.0752667	0.0204147	0.0414029	0.0594655	0.154021	0.132808	0.0191415	0.0102497	0.0232824	0.05078	0.0136164	0.0105462	0.0185864	0.0184626	0.0162762	0.0380877	0.00751359
HP:0000529	0.146292	0.120016	0.117232	0.203758	0.103441	0.10647	0.294204	0.307911	0.161671	0.665724	0.66666	0.626914	0.754505	0.164548	0.143237	0.646529	0.946699	0.775617	0.912857	0.230906	0.208373	0.0719923	0.120846	0.248184	0.336702	0.267977	0.0577716	0.024188	0.0575259	0.154842	0.0465823	0.0374499	0.0593426	0.0462748	0.0450269	0.0794494	0.0409348
HP:0000532	0.175672	0.171326	0.144387	0.241149	0.103616	0.137502	0.305482	0.300357	0.203451	0.67468	0.666798	0.632747	0.760608	0.192629	0.169712	0.662166	0.945985	0.784047	0.915789	0.251781	0.266237	0.100758	0.139256	0.287276	0.370326	0.313304	0.0702634	0.0304565	0.073162	0.194661	0.0562926	0.0467115	0.0753364	0.0623256	0.065416	0.107292	0.0298621
HP:0000533	0.101145	0.086821	0.0710779	0.145382	0.0560711	0.0694746	0.205533	0.159911	0.114564	0.586198	0.527043	0.45788	0.654018	0.0749111	0.068586	0.580226	0.930741	0.687886	0.875466	0.162449	0.13783	0.0501206	0.0825516	0.17924	0.284863	0.224408	0.0341152	0.0115529	0.0352146	0.117393	0.0270118	0.0218613	0.0347293	0.0248496	0.0260415	0.0547311	0.0170904
HP:0000534	0.314014	0.26834	0.257567	0.363165	0.223883	0.257477	0.427363	0.496737	0.343347	0.814164	0.762962	0.75548	0.853531	0.455045	0.467467	0.797226	0.97674	0.864971	0.961039	0.394003	0.474514	0.168807	0.356199	0.539514	0.590974	0.57295	0.178291	0.076532	0.194584	0.427763	0.131666	0.108713	0.152701	0.155459	0.162723	0.246411	0.0672611
HP:0000535	0.105825	0.0893914	0.0851609	0.119631	0.105736	0.11119	0.165505	0.258822	0.138357	0.670993	0.575573	0.53857	0.724247	0.261261	0.258186	0.702497	0.952975	0.732635	0.909158	0.174004	0.205117	0.0683213	0.123291	0.286768	0.332977	0.325198	0.0826388	0.0356661	0.0773278	0.199969	0.047922	0.0401339	0.0575049	0.0696648	0.081044	0.0890208	0.0355264
HP:0000538	0.0211778	0.017372	0.0132723	0.0241922	0.0132858	0.0150914	0.0416168	0.230759	0.0314527	0.309145	0.362819	0.551272	0.722	0.410383	0.0953711	0.814418	0.926867	0.664664	0.667943	0.102536	0.0714915	0.0145999	0.00913419	0.103853	0.0847424	0.0628911	0.00868092	0.00440842	0.00575298	0.0235491	0.0045713	0.00423763	0.00655738	0.0147039	0.0417822	0.0093945	0.00164608
HP:0000539	0.37993	0.333413	0.321286	0.453085	0.270741	0.319646	0.527889	0.538229	0.417844	0.840252	0.809176	0.8008	0.881144	0.442973	0.468109	0.822048	0.977165	0.889428	0.965659	0.47678	0.516053	0.215599	0.398802	0.568299	0.639971	0.608055	0.186667	0.0945102	0.223788	0.459626	0.154653	0.125117	0.190994	0.178873	0.185859	0.287684	0.0907431
HP:0000540	0.20732	0.160326	0.165801	0.298721	0.0895213	0.145741	0.438502	0.527765	0.237331	0.77613	0.765442	0.77786	0.849007	0.248144	0.27306	0.784406	0.972782	0.865586	0.936941	0.286375	0.374289	0.0849409	0.307188	0.52921	0.576381	0.537248	0.0916487	0.0272927	0.104856	0.33156	0.0653565	0.0505841	0.0769124	0.0660438	0.0677584	0.158088	0.0280437
HP:0000541	0.103851	0.0943288	0.0888071	0.171024	0.0778125	0.0725533	0.209595	0.480662	0.131325	0.588863	0.65031	0.709541	0.768221	0.209002	0.190996	0.776055	0.937636	0.774347	0.889141	0.172916	0.161529	0.047727	0.0749139	0.190974	0.282876	0.219096	0.0554763	0.022073	0.0373721	0.108977	0.0259166	0.0209381	0.0390915	0.0342708	0.044368	0.0628954	0.016599
HP:0000543	0.117976	0.104612	0.0938054	0.171087	0.0930666	0.0937178	0.254958	0.208737	0.136323	0.611792	0.573935	0.52061	0.68708	0.099698	0.10138	0.562711	0.929128	0.71379	0.894967	0.217459	0.168961	0.0675257	0.104602	0.187843	0.305556	0.249503	0.0420902	0.0197119	0.0495169	0.136893	0.0377582	0.0308185	0.0469118	0.0368049	0.0368082	0.0660979	0.0217859
HP:0000544	0.0647783	0.0470489	0.0458783	0.0696069	0.0587752	0.0407752	0.157906	0.250544	0.0771458	0.435802	0.597077	0.547455	0.672132	0.0774211	0.0911451	0.65102	0.925371	0.703345	0.851898	0.166425	0.114941	0.0343587	0.0579337	0.128732	0.175899	0.141245	0.0291793	0.0169685	0.023054	0.0823662	0.0217361	0.0182919	0.0246004	0.0242306	0.0227567	0.0282777	0.0090292
HP:0000545	0.293379	0.261003	0.245135	0.354527	0.246626	0.252456	0.424686	0.425006	0.329887	0.782138	0.756378	0.734961	0.840408	0.381014	0.376084	0.774221	0.96676	0.846993	0.954242	0.399629	0.393075	0.181368	0.281397	0.420686	0.53878	0.499018	0.136335	0.0744323	0.166592	0.357825	0.113842	0.0925958	0.146825	0.135123	0.141687	0.218813	0.0711332
HP:0000546	0.199592	0.173778	0.171442	0.253828	0.135211	0.159229	0.331925	0.339583	0.22127	0.690683	0.697447	0.659864	0.779357	0.251792	0.17883	0.703167	0.95204	0.793006	0.928337	0.288647	0.296938	0.129262	0.170534	0.337514	0.416226	0.370331	0.0794961	0.0380969	0.0956136	0.238934	0.0735744	0.0605209	0.0928881	0.0770058	0.0758516	0.118169	0.050395
HP:0000548	0.0718646	0.0613819	0.0557484	0.107047	0.0509275	0.0534764	0.184897	0.111737	0.084695	0.531838	0.464731	0.386247	0.590971	0.0430798	0.0508485	0.492713	0.899556	0.603452	0.84245	0.116916	0.0958105	0.0412462	0.0672394	0.104227	0.240662	0.188441	0.0244912	0.00701437	0.0292671	0.0844007	0.0217162	0.0173768	0.0277192	0.0199763	0.0210472	0.0425406	0.014118
HP:0000549	0.412197	0.363363	0.35396	0.466789	0.375504	0.369608	0.515246	0.563617	0.451781	0.844127	0.822568	0.81237	0.889895	0.560193	0.539472	0.830463	0.983069	0.902198	0.972228	0.55957	0.561745	0.26412	0.390983	0.568507	0.641578	0.613741	0.228734	0.136544	0.253503	0.473752	0.184923	0.155461	0.228005	0.234589	0.244038	0.30165	0.12419
HP:0000550	0.0793582	0.0674407	0.0610168	0.116176	0.0564649	0.0606384	0.188661	0.120978	0.0855405	0.550129	0.498103	0.410891	0.609889	0.0417511	0.0541821	0.520642	0.911862	0.63563	0.857428	0.134141	0.12711	0.0478021	0.0775705	0.14211	0.247402	0.191388	0.0283324	0.00879818	0.0331556	0.0902356	0.0251411	0.0196032	0.0314056	0.0215846	0.0220855	0.0485133	0.0164654
HP:0000551	0.11648	0.0977546	0.0899117	0.143526	0.093025	0.0908402	0.200612	0.191673	0.13011	0.589276	0.574917	0.50301	0.670926	0.119599	0.10772	0.576603	0.919923	0.701785	0.886835	0.235721	0.177059	0.0690315	0.0998317	0.176301	0.300589	0.266277	0.0463292	0.0181325	0.0577635	0.140208	0.0413411	0.0335475	0.0486048	0.0420332	0.0421425	0.0720545	0.0223993
HP:0000552	0.0703257	0.0596374	0.0493786	0.0978787	0.0525608	0.0531843	0.160112	0.126535	0.0738464	0.512203	0.47848	0.403857	0.596713	0.0439099	0.0527845	0.512779	0.901241	0.615969	0.836663	0.148281	0.0924382	0.0373247	0.0688325	0.0974319	0.23547	0.187628	0.023741	0.00697097	0.0300657	0.08614	0.0205264	0.0164886	0.0261622	0.0196214	0.0210087	0.0423453	0.0122612
HP:0000553	0.399789	0.360608	0.346627	0.473499	0.289963	0.337724	0.526282	0.590332	0.438098	0.843269	0.826621	0.824269	0.890777	0.399502	0.45387	0.843742	0.981248	0.900528	0.967917	0.477965	0.547102	0.229999	0.395658	0.612784	0.631696	0.60134	0.215357	0.101172	0.236158	0.467285	0.175169	0.144931	0.206716	0.190329	0.196746	0.29499	0.0946281
HP:0000554	0.0192204	0.0159597	0.0172605	0.026437	0.010228	0.0107871	0.0250514	0.103763	0.0285075	0.127557	0.075082	0.176927	0.146229	0.0662622	0.014258	0.282476	0.591449	0.192481	0.617776	0.0207855	0.0257688	0.00819497	0.00663303	0.0336716	0.0223172	0.018642	0.0126392	0.00456985	0.00535511	0.0107923	0.00710962	0.00668347	0.00590266	0.00528503	0.00580355	0.00576585	0.00325343
HP:0000556	0.174341	0.165326	0.154261	0.241493	0.153021	0.154062	0.326839	0.264441	0.215419	0.705945	0.646269	0.59664	0.747242	0.14227	0.169817	0.629711	0.952348	0.779887	0.930854	0.260853	0.288114	0.109157	0.175727	0.279294	0.420478	0.375944	0.0795978	0.0385447	0.0970353	0.210759	0.0687823	0.055086	0.0851388	0.0745481	0.0729454	0.122036	0.0420661
HP:0000557	0.0397335	0.0346064	0.0342944	0.0587164	0.0321117	0.0311347	0.0681858	0.122432	0.0576857	0.392875	0.375425	0.383357	0.551762	0.230986	0.0907624	0.648571	0.884545	0.559923	0.776198	0.0998576	0.0619792	0.0189027	0.0211691	0.101762	0.117533	0.104563	0.0158116	0.00841053	0.0153386	0.0493681	0.01227	0.00945264	0.0150459	0.0191414	0.0289301	0.0212982	0.00541261
HP:0000559	0.0295333	0.027294	0.0314389	0.0843238	0.0129938	0.0137627	0.11437	0.320568	0.0603334	0.3973	0.462757	0.599909	0.610285	0.00823348	0.0283083	0.43779	0.881624	0.621856	0.729313	0.0387549	0.0440255	0.00829661	0.0147571	0.0687274	0.0983585	0.0629709	0.0245071	0.00429845	0.0118938	0.0167351	0.00733203	0.00622099	0.0100025	0.00803281	0.00669633	0.0181784	0.0630338
HP:0000561	0.0336871	0.0236353	0.0264242	0.0416701	0.0226817	0.0307713	0.0538573	0.292565	0.0627201	0.390536	0.438298	0.496803	0.572992	0.0656092	0.0553091	0.723605	0.898948	0.595327	0.74857	0.0783871	0.0864109	0.0227842	0.022838	0.229116	0.0924534	0.0819256	0.0402311	0.00725316	0.0171552	0.0650864	0.011866	0.0103604	0.0156779	0.015087	0.0138661	0.0195131	0.0080333
HP:0000563	0.169531	0.126313	0.122677	0.251325	0.0619063	0.107285	0.460448	0.453707	0.174947	0.787058	0.662789	0.696908	0.807024	0.0938856	0.171412	0.721661	0.95215	0.818843	0.913128	0.207724	0.291969	0.0563623	0.311666	0.516135	0.603261	0.551601	0.0667607	0.0141531	0.0766706	0.302667	0.050952	0.0384513	0.0563981	0.0401713	0.0437191	0.142137	0.0211033
HP:0000564	0.0204211	0.0120278	0.0105377	0.0153627	0.0122202	0.010009	0.0155867	0.590691	0.0153815	0.341923	0.233418	0.787645	0.529489	0.0659132	0.0698253	0.847134	0.951849	0.657211	0.546846	0.0624258	0.0426359	0.0126698	0.0127744	0.0410216	0.126901	0.102081	0.00622577	0.00167819	0.00975039	0.04857	0.00382405	0.00350444	0.00451745	0.00681411	0.00858428	0.0094153	0.000969868
HP:0000565	0.0759613	0.0645441	0.0648952	0.102462	0.0623359	0.0665938	0.179439	0.259541	0.0950621	0.537799	0.528608	0.50677	0.660305	0.0752928	0.0917487	0.532966	0.93095	0.691179	0.869014	0.15169	0.158744	0.041777	0.0850179	0.174355	0.203824	0.16422	0.0330457	0.0214154	0.0335923	0.0915407	0.0255067	0.0207662	0.0372642	0.0308227	0.0283108	0.045418	0.0210171
HP:0000567	0.0483997	0.0479761	0.0378468	0.0621887	0.0409995	0.0438707	0.0805243	0.190764	0.0651789	0.415205	0.428712	0.450118	0.571583	0.256032	0.134001	0.544138	0.893165	0.616152	0.805437	0.0944536	0.144984	0.0309669	0.0433117	0.120069	0.173394	0.151703	0.0269192	0.0105425	0.025563	0.0709143	0.0175517	0.0143242	0.0223016	0.0326586	0.0443039	0.0363947	0.00774473
HP:0000568	0.144525	0.139928	0.122509	0.204589	0.117903	0.128406	0.216668	0.305612	0.170079	0.632593	0.607129	0.589009	0.710389	0.288993	0.236318	0.625697	0.940334	0.742352	0.906578	0.228119	0.272669	0.0857721	0.11772	0.223628	0.343778	0.318025	0.0833658	0.03767	0.0878156	0.1771	0.0497502	0.041354	0.0679796	0.0747775	0.082602	0.107545	0.0268449
HP:0000570	0.0830184	0.0662645	0.0755774	0.104973	0.0693572	0.0806404	0.136435	0.246597	0.0984768	0.532306	0.603585	0.536783	0.676053	0.213659	0.149679	0.562007	0.947442	0.714701	0.888707	0.161738	0.160511	0.057117	0.101826	0.171471	0.222829	0.202078	0.03645	0.02418	0.0423347	0.118618	0.035008	0.0279223	0.0431242	0.0414096	0.0394963	0.0552233	0.0510552
HP:0000571	0.0252897	0.0230989	0.0280462	0.0408154	0.0191105	0.023789	0.0325642	0.181347	0.0375729	0.267427	0.388889	0.346159	0.381648	0.0435353	0.0175545	0.395419	0.858471	0.477949	0.728667	0.0337455	0.0507757	0.0193797	0.0333297	0.0574894	0.0488876	0.044269	0.00841914	0.00700004	0.0129407	0.0291781	0.0118228	0.00804978	0.014915	0.012577	0.0100247	0.0159796	0.0243495
HP:0000572	0.235795	0.205094	0.201824	0.315777	0.186916	0.181785	0.407927	0.453636	0.265607	0.755972	0.756195	0.736194	0.829204	0.244602	0.254382	0.74792	0.966827	0.844302	0.946345	0.331877	0.334745	0.1237	0.213486	0.376305	0.458398	0.388114	0.117473	0.0501561	0.105373	0.247113	0.0811425	0.0678131	0.108322	0.0819629	0.079598	0.142043	0.0587689
HP:0000573	0.0500137	0.0503059	0.048783	0.0980736	0.0163856	0.0317369	0.140265	0.137301	0.0550947	0.338611	0.451915	0.427572	0.528094	0.050344	0.0237801	0.412343	0.825988	0.525537	0.764724	0.0530617	0.0567749	0.0304623	0.0260454	0.0825228	0.0845383	0.0545509	0.0128889	0.00759536	0.0141073	0.039376	0.0128156	0.0108918	0.0186098	0.009452	0.00890752	0.0215156	0.00607295
HP:0000574	0.108257	0.0998973	0.0791654	0.125889	0.088826	0.087801	0.158956	0.324577	0.130995	0.59241	0.620644	0.602685	0.739548	0.339342	0.241192	0.682348	0.959966	0.762449	0.897978	0.24912	0.205731	0.0510517	0.0916307	0.183515	0.299111	0.284315	0.0569823	0.023626	0.0582832	0.173552	0.0338699	0.0285728	0.0433225	0.0488332	0.0498061	0.0655366	0.0148002
HP:0000575	0.100117	0.0832317	0.0729285	0.126757	0.0801997	0.0781861	0.217224	0.159495	0.110549	0.588603	0.566088	0.480746	0.671339	0.0613228	0.0811076	0.550004	0.92659	0.698465	0.882686	0.20415	0.150556	0.0592828	0.0910778	0.168319	0.28609	0.233357	0.0338801	0.0113166	0.0415229	0.123469	0.0310825	0.0250243	0.0386827	0.0283384	0.0286366	0.0590396	0.0189201
HP:0000576	0.00638496	0.00503784	0.00441126	0.00716499	0.0071494	0.0060562	0.0186433	0.106246	0.00737825	0.146917	0.199293	0.216081	0.364928	0.0213424	0.0187124	0.24105	0.909372	0.437373	0.423829	0.114734	0.0263085	0.00357034	0.0110283	0.0158726	0.0768072	0.070568	0.00217729	0.00265422	0.0053577	0.0276043	0.00224267	0.00190138	0.0023616	0.00243569	0.00291595	0.00364845	0.000507039
HP:0000577	0.0854129	0.0717367	0.0655926	0.119182	0.0726945	0.063176	0.170693	0.229875	0.0953275	0.549658	0.55267	0.525171	0.675768	0.0859291	0.108684	0.581534	0.935761	0.70891	0.862355	0.160131	0.113993	0.0401256	0.0731892	0.153712	0.267128	0.236286	0.040466	0.0193368	0.041479	0.103848	0.0246809	0.0195023	0.0320892	0.0297775	0.0317604	0.0555318	0.010849
HP:0000579	0.0414059	0.0289914	0.0301318	0.0473426	0.0309605	0.0316221	0.0307036	0.216384	0.0476998	0.326209	0.338889	0.407182	0.502815	0.156753	0.115051	0.622593	0.884595	0.519793	0.753296	0.126819	0.0767329	0.0142317	0.0278775	0.0757443	0.0915227	0.0929943	0.0124171	0.00665801	0.0170038	0.0473232	0.0125588	0.0104919	0.013622	0.0143018	0.0173495	0.0174601	0.00555102
HP:0000580	0.178216	0.144324	0.136428	0.211217	0.118197	0.1281	0.348924	0.346268	0.200694	0.706866	0.722109	0.676855	0.789872	0.223521	0.177702	0.728644	0.960103	0.806508	0.928666	0.24737	0.250068	0.0957076	0.171013	0.271843	0.445786	0.395754	0.0592718	0.0248184	0.0805997	0.200784	0.059336	0.0458189	0.072521	0.0679539	0.0700073	0.11575	0.037924
HP:0000581	0.133404	0.109895	0.0985054	0.169394	0.0989473	0.110466	0.219388	0.298685	0.173689	0.63875	0.621945	0.596221	0.73405	0.308307	0.238545	0.635212	0.960578	0.776629	0.9071	0.2527	0.270596	0.0681079	0.103567	0.269237	0.36644	0.348307	0.0676058	0.0373728	0.079297	0.202677	0.0433393	0.0362801	0.0568789	0.0697119	0.0765561	0.0792599	0.0224488
HP:0000582	0.0939974	0.0793755	0.0743816	0.118668	0.0673147	0.0757988	0.143384	0.16393	0.138198	0.515417	0.455427	0.415906	0.574292	0.19305	0.154823	0.395217	0.914136	0.641627	0.873086	0.179977	0.195008	0.04393	0.0742098	0.141998	0.254331	0.234814	0.036298	0.0239353	0.0525876	0.11418	0.0309851	0.0242872	0.0378062	0.040525	0.0377967	0.0582896	0.0167174
HP:0000585	0.0078002	0.00832397	0.00865625	0.0174995	0.00594963	0.00578366	0.0538686	0.0710996	0.00781963	0.0753565	0.178498	0.186188	0.330818	0.248159	0.0291783	0.196033	0.774947	0.292194	0.476685	0.0110412	0.0269455	0.0053705	0.00607995	0.0365871	0.061402	0.0404293	0.00968653	0.00415243	0.00303917	0.010065	0.00241311	0.00208149	0.00336815	0.00304542	0.00254736	0.00520558	0.000863058
HP:0000586	0.0493936	0.0341588	0.0334645	0.0661624	0.028503	0.0273402	0.0425721	0.0979688	0.0494697	0.426499	0.369726	0.325533	0.486483	0.19445	0.101719	0.574532	0.887503	0.535903	0.760863	0.170417	0.0697832	0.0118533	0.0212541	0.115534	0.131981	0.136815	0.0210121	0.0101995	0.025554	0.0622484	0.00891296	0.00741703	0.0129487	0.0137631	0.0143585	0.0257113	0.00549457
HP:0000587	0.362073	0.322072	0.319802	0.428007	0.322396	0.32759	0.481256	0.516133	0.403916	0.81107	0.810192	0.795541	0.873261	0.483127	0.427598	0.807655	0.97734	0.883277	0.964779	0.486557	0.481792	0.233348	0.35362	0.545935	0.575023	0.536048	0.192831	0.109654	0.212163	0.425794	0.164381	0.140279	0.195745	0.178644	0.18314	0.249091	0.099868
HP:0000588	0.0238147	0.0289169	0.0228289	0.0414639	0.0218636	0.0223652	0.0259071	0.118191	0.0281454	0.284839	0.278341	0.289914	0.402853	0.100636	0.0438071	0.337861	0.855021	0.444412	0.706846	0.0317971	0.0926444	0.0181803	0.0327933	0.0600634	0.0724643	0.0768549	0.00969209	0.00479617	0.0176979	0.0350436	0.0100334	0.00807286	0.0125409	0.0145121	0.0152951	0.0234866	0.0071496
HP:0000589	0.156907	0.148844	0.133252	0.214029	0.134653	0.138359	0.246285	0.286811	0.199895	0.666927	0.632227	0.598124	0.746602	0.312253	0.280074	0.693857	0.949107	0.767825	0.917364	0.258545	0.284776	0.0879541	0.14065	0.269949	0.365799	0.336951	0.0883659	0.0422767	0.0866097	0.195353	0.0577764	0.0476134	0.0753584	0.0847372	0.0946467	0.112518	0.029572
HP:0000590	0.0292656	0.0206412	0.0260826	0.0406483	0.0294813	0.020173	0.0784977	0.199352	0.0361564	0.319239	0.551183	0.504076	0.60876	0.0413079	0.0292201	0.632139	0.91428	0.689021	0.737339	0.121859	0.0759652	0.016202	0.0327141	0.043411	0.109628	0.0910765	0.02187	0.0125927	0.0138768	0.0398164	0.0100491	0.00882666	0.0114425	0.0109435	0.0119739	0.015779	0.00442213
HP:0000591	0.223877	0.168663	0.180844	0.314658	0.0922335	0.154763	0.506545	0.542662	0.246367	0.791587	0.768435	0.793671	0.878606	0.224162	0.269354	0.769617	0.966405	0.867901	0.933173	0.290506	0.394299	0.0778522	0.266003	0.598367	0.637176	0.590096	0.144596	0.033552	0.100701	0.408293	0.0700486	0.0534657	0.0783915	0.0611181	0.0690325	0.192267	0.0254603
HP:0000592	0.200798	0.145369	0.160868	0.291858	0.0696722	0.131361	0.515578	0.537083	0.218154	0.782976	0.748263	0.78719	0.869506	0.128329	0.216006	0.721622	0.959694	0.859406	0.922992	0.240969	0.375717	0.0638394	0.269014	0.601143	0.643775	0.59133	0.126073	0.0253096	0.0879613	0.400643	0.0632484	0.0474776	0.0673804	0.0457123	0.0460205	0.181517	0.0224059
HP:0000593	0.0427422	0.0336008	0.0325782	0.0666558	0.0259068	0.0275369	0.0641406	0.163707	0.0617365	0.345066	0.425889	0.41729	0.577633	0.190764	0.0948646	0.669531	0.895088	0.592193	0.766257	0.0677064	0.108614	0.0185687	0.0204365	0.202833	0.123947	0.10343	0.0227283	0.00755479	0.0129428	0.0478112	0.00963743	0.00854657	0.0133897	0.0140899	0.0160887	0.0222761	0.00582706
HP:0000597	0.266078	0.20833	0.211143	0.312087	0.16672	0.209359	0.468531	0.495326	0.285945	0.794274	0.767277	0.753444	0.84622	0.29662	0.315643	0.784714	0.976853	0.867735	0.957348	0.346666	0.416115	0.140688	0.316769	0.531013	0.556044	0.519688	0.144384	0.0523947	0.134494	0.355909	0.102915	0.0825749	0.120955	0.108134	0.111843	0.188649	0.058927
HP:0000598	0.594811	0.540377	0.544498	0.650077	0.517723	0.53128	0.678808	0.730403	0.622197	0.912377	0.89845	0.898962	0.937144	0.660288	0.671015	0.902988	0.990518	0.943782	0.983799	0.690541	0.719272	0.426358	0.573924	0.744422	0.769021	0.746706	0.391381	0.22375	0.414182	0.641851	0.324488	0.281049	0.379914	0.36093	0.357711	0.484716	0.214032
HP:0000599	0.112029	0.0898117	0.0822055	0.12851	0.0871424	0.100404	0.151881	0.190123	0.146033	0.581409	0.525603	0.487324	0.674886	0.376123	0.286656	0.527207	0.936572	0.690309	0.898824	0.234815	0.212348	0.0522898	0.112706	0.169223	0.319002	0.308856	0.0469607	0.0354664	0.0668764	0.168756	0.0403338	0.0320334	0.0507933	0.0739394	0.0773516	0.0795595	0.0400632
HP:0000600	0.170345	0.130337	0.139336	0.222715	0.134463	0.121173	0.24197	0.464959	0.185134	0.662459	0.669303	0.686977	0.771623	0.229481	0.206945	0.726152	0.950955	0.79315	0.917536	0.254398	0.258094	0.070932	0.112268	0.331138	0.395522	0.365625	0.111556	0.0415171	0.0822272	0.253711	0.0545995	0.0465162	0.0646488	0.0483116	0.0494632	0.119526	0.0309727
HP:0000601	0.100683	0.078722	0.0812455	0.134668	0.0955657	0.0892701	0.216077	0.316151	0.118213	0.547349	0.536	0.54191	0.658207	0.184423	0.161074	0.639054	0.924319	0.699499	0.876791	0.25157	0.1896	0.054843	0.0794437	0.279731	0.310283	0.284129	0.0438831	0.0245697	0.0573847	0.142802	0.0340835	0.0279377	0.0444978	0.0449658	0.0417282	0.0647239	0.0185526
HP:0000602	0.161153	0.1295	0.125649	0.188821	0.141247	0.129757	0.291597	0.314513	0.185347	0.676536	0.664348	0.614506	0.757295	0.202385	0.196834	0.685896	0.956157	0.782965	0.929609	0.261997	0.247241	0.0945544	0.157783	0.276106	0.362799	0.317603	0.0822036	0.0380244	0.0756496	0.2014	0.0569011	0.0468742	0.0740648	0.0668616	0.0688146	0.0982631	0.0399718
HP:0000603	0.055453	0.0401863	0.0341322	0.0600641	0.0453924	0.0395415	0.121999	0.0979024	0.0575637	0.431037	0.476913	0.363737	0.554373	0.037864	0.0416015	0.4955	0.897953	0.615071	0.807615	0.127077	0.0712959	0.0308991	0.044147	0.0844865	0.170213	0.134789	0.0166246	0.00574693	0.0207435	0.0739378	0.0163123	0.0133915	0.0191885	0.0146052	0.0141768	0.0299173	0.0105447
HP:0000605	0.0345521	0.0227961	0.0286255	0.0354901	0.0260168	0.0286408	0.0459678	0.197648	0.0403196	0.288854	0.442779	0.397993	0.45457	0.0880301	0.0341386	0.404652	0.862651	0.549121	0.75061	0.109489	0.0589347	0.0243994	0.036019	0.0822297	0.0746166	0.0665046	0.0232108	0.0106376	0.0225948	0.0381994	0.0155409	0.0117123	0.0203553	0.0182146	0.016367	0.0254082	0.0224177
HP:0000606	0.12445	0.108195	0.101763	0.163761	0.107277	0.109391	0.127001	0.276472	0.154695	0.613921	0.593419	0.563278	0.71127	0.451998	0.309906	0.643681	0.948214	0.722634	0.908169	0.186245	0.214779	0.0667429	0.12416	0.215194	0.305714	0.299799	0.0589453	0.0369204	0.0721743	0.173696	0.0452731	0.0358343	0.0571015	0.0684815	0.0791708	0.0880354	0.0319294
HP:0000608	0.12087	0.104865	0.103533	0.170156	0.0643838	0.0856873	0.250384	0.231163	0.136117	0.571422	0.582357	0.534531	0.666063	0.0748698	0.0667988	0.562874	0.911322	0.687578	0.880195	0.160682	0.170811	0.0708572	0.0930676	0.205581	0.262224	0.207021	0.0367926	0.0180026	0.0449594	0.121189	0.0376936	0.0303785	0.0506446	0.0331885	0.0319896	0.0603728	0.0276487
HP:0000609	0.0686219	0.0456987	0.0446462	0.0708798	0.046919	0.0481846	0.102655	0.180908	0.0688521	0.411927	0.544406	0.507389	0.655439	0.349452	0.187625	0.682401	0.921045	0.656756	0.821019	0.122366	0.137844	0.0272247	0.0390177	0.13546	0.241227	0.21589	0.0316871	0.00979069	0.0246535	0.0982832	0.0177576	0.0160711	0.0223048	0.0337703	0.0427059	0.0391011	0.00987409
HP:0000610	0.183168	0.174921	0.155671	0.251101	0.112135	0.146617	0.324048	0.30779	0.216235	0.671763	0.678672	0.644547	0.763977	0.192057	0.169448	0.667736	0.947027	0.786356	0.918807	0.252385	0.274215	0.107954	0.147322	0.321487	0.366903	0.309993	0.0757824	0.0334073	0.0765491	0.199685	0.0618843	0.0507314	0.0812963	0.0651958	0.0675387	0.111767	0.0316899
HP:0000612	0.121498	0.116466	0.103803	0.174629	0.105698	0.110052	0.20351	0.248662	0.152879	0.608993	0.568662	0.536	0.693151	0.248331	0.22137	0.645841	0.942147	0.720973	0.9044	0.194869	0.228779	0.0657338	0.111598	0.22842	0.310354	0.285466	0.0741561	0.0334385	0.0689212	0.156797	0.041835	0.0352308	0.05817	0.0634183	0.0684151	0.0924333	0.0219144
HP:0000613	0.225645	0.174416	0.170129	0.271309	0.134331	0.141095	0.372824	0.460497	0.243467	0.716665	0.731604	0.721851	0.80138	0.24822	0.205262	0.753764	0.955577	0.817821	0.933752	0.284014	0.257131	0.108618	0.182024	0.330631	0.448492	0.394557	0.0700307	0.0271091	0.0895856	0.222729	0.0707196	0.0584874	0.0842614	0.0701442	0.0784091	0.122404	0.0471171
HP:0000614	0.165736	0.112853	0.117537	0.237263	0.0540191	0.0999892	0.40524	0.556126	0.167643	0.760367	0.689181	0.764925	0.862222	0.248364	0.274251	0.826138	0.970842	0.850189	0.91429	0.221928	0.32289	0.0421304	0.295731	0.580111	0.597257	0.563981	0.0738788	0.0161122	0.0714545	0.310965	0.0453997	0.0340353	0.0490553	0.0442023	0.0523575	0.129322	0.015234
HP:0000615	0.153901	0.111908	0.109404	0.235265	0.0508097	0.101988	0.453088	0.592446	0.165434	0.779105	0.732294	0.804058	0.865128	0.177651	0.236755	0.79233	0.973561	0.866246	0.919314	0.176253	0.314654	0.0464218	0.299516	0.572465	0.618298	0.567423	0.0769683	0.0163533	0.0726469	0.301789	0.0466433	0.0336799	0.0500253	0.0439388	0.0548554	0.145312	0.0155807
HP:0000616	0.0371288	0.0269644	0.028813	0.0441794	0.0396358	0.0419117	0.0646016	0.117495	0.0431379	0.386474	0.403995	0.352833	0.541061	0.166531	0.15197	0.431082	0.89354	0.543127	0.799562	0.0590404	0.0776076	0.0219381	0.0585539	0.0992534	0.168565	0.154483	0.0196991	0.00993367	0.023213	0.0799605	0.0161036	0.013163	0.0195433	0.0240984	0.0245238	0.0311274	0.0363037
HP:0000617	0.0498075	0.0462028	0.0458358	0.0672137	0.0406396	0.0390165	0.0667995	0.0692174	0.0506295	0.409353	0.392576	0.287303	0.505407	0.111413	0.0604623	0.356422	0.880499	0.516551	0.817071	0.116691	0.113015	0.0359319	0.0487971	0.075863	0.166727	0.151218	0.0213646	0.0116243	0.0260851	0.0609904	0.0198398	0.0157224	0.0233769	0.0210784	0.0191183	0.0302046	0.0108969
HP:0000618	0.246002	0.197624	0.192686	0.295064	0.177347	0.186049	0.420831	0.474745	0.270147	0.763607	0.786337	0.765561	0.843058	0.322944	0.278189	0.776838	0.967344	0.855691	0.943888	0.322589	0.342024	0.135549	0.227191	0.388735	0.509313	0.451485	0.0975315	0.0412178	0.108257	0.274755	0.0875234	0.0686183	0.107729	0.0983543	0.0966455	0.152503	0.0585566
HP:0000620	0.0277407	0.0150034	0.0162587	0.0260435	0.0188741	0.0177807	0.0131847	0.290928	0.0286753	0.344991	0.207877	0.426923	0.431809	0.0732105	0.0659582	0.577019	0.850012	0.476575	0.629432	0.0790847	0.0344047	0.00780487	0.017188	0.0601135	0.064462	0.0709756	0.00565232	0.00376448	0.0116647	0.0368869	0.00652509	0.00524388	0.00767336	0.00948063	0.0136245	0.00992272	0.0028125
HP:0000621	0.0328771	0.0227452	0.0233358	0.031183	0.0177988	0.0265302	0.0752021	0.20145	0.0367045	0.429356	0.345451	0.382975	0.480655	0.0828254	0.0521391	0.626212	0.895727	0.530542	0.723317	0.0971844	0.102861	0.023474	0.0205518	0.196722	0.117546	0.109211	0.0170649	0.00927037	0.0173309	0.0571413	0.00986217	0.00844793	0.0131122	0.0151903	0.0149748	0.0157554	0.00630479
HP:0000622	0.1183	0.0663141	0.0706546	0.126396	0.0417861	0.0532073	0.308381	0.375488	0.110322	0.555254	0.715183	0.698918	0.773239	0.342276	0.174912	0.811153	0.946339	0.788083	0.882713	0.135982	0.113221	0.0389713	0.0818388	0.178199	0.346477	0.268847	0.0215163	0.00893119	0.0301272	0.114406	0.0256539	0.019433	0.0314853	0.0298037	0.0338644	0.0554879	0.0182766
HP:0000623	0.00516255	0.00288146	0.0054556	0.0060427	0.00319217	0.00424038	0.00746841	0.373295	0.0132812	0.0687392	0.410238	0.453507	0.212747	0.0354063	0.00405418	0.766162	0.776157	0.368635	0.389753	0.00923221	0.00777602	0.00327336	0.00642056	0.052219	0.00493182	0.00360562	0.00136298	0.00288693	0.0014783	0.00474346	0.00171658	0.00107494	0.00346176	0.00196434	0.00145076	0.00161816	0.0512321
HP:0000625	0.0314153	0.0266204	0.0280871	0.0470601	0.0308849	0.0277627	0.0494478	0.0426355	0.0440122	0.309626	0.223126	0.180925	0.373615	0.178097	0.0845674	0.336519	0.799649	0.391433	0.748662	0.0930599	0.0642262	0.0200451	0.0263477	0.0662848	0.134381	0.137585	0.0253629	0.0148762	0.0228304	0.0511674	0.0105492	0.00902376	0.0148497	0.0198915	0.0277159	0.0291881	0.0059926
HP:0000627	0.0190834	0.0176999	0.0124919	0.0322552	0.011088	0.0121122	0.0349398	0.198562	0.028009	0.173479	0.31774	0.42721	0.541441	0.174977	0.0747827	0.572629	0.884227	0.520307	0.637047	0.042379	0.113963	0.00929339	0.0117249	0.0962363	0.103627	0.0768122	0.014131	0.00397821	0.00632706	0.017028	0.00375007	0.00351109	0.0062599	0.00924423	0.0119206	0.00973096	0.00344479
HP:0000629	0.0218891	0.0133866	0.0145997	0.0262895	0.0151496	0.0191189	0.0158429	0.0738251	0.0237282	0.186528	0.204669	0.200484	0.31349	0.11813	0.0728025	0.288061	0.799738	0.330149	0.636474	0.0449186	0.0274556	0.0180498	0.0148762	0.0505425	0.0597422	0.0585053	0.0113813	0.00437099	0.009648	0.0240962	0.00589774	0.00457445	0.00878585	0.0126633	0.0197424	0.0125162	0.00391188
HP:0000630	0.0950989	0.0842907	0.0764054	0.163251	0.0637475	0.0709014	0.25362	0.235132	0.123733	0.594957	0.562907	0.528126	0.678101	0.0569862	0.0679322	0.627781	0.926717	0.699072	0.873796	0.142317	0.118025	0.0471809	0.0875581	0.164085	0.302281	0.228375	0.0332396	0.0126465	0.0381103	0.0938846	0.0254183	0.0215101	0.0354037	0.0232723	0.0244301	0.0597326	0.0162365
HP:0000632	0.102081	0.074793	0.0644087	0.120756	0.0611051	0.0654726	0.22305	0.372807	0.121401	0.543763	0.617901	0.655191	0.745724	0.282767	0.237659	0.732282	0.94342	0.745417	0.872282	0.192877	0.152541	0.0339753	0.0780375	0.15719	0.314542	0.253491	0.028358	0.0136098	0.0347185	0.115471	0.0244727	0.0197226	0.03256	0.0333877	0.0343681	0.0468822	0.0145269
HP:0000633	0.024756	0.0161455	0.0186716	0.0356081	0.0147071	0.0172967	0.0260489	0.0737736	0.0587134	0.225289	0.219072	0.247279	0.39066	0.0902684	0.0552122	0.370655	0.806477	0.405963	0.659982	0.0398733	0.0331805	0.00670453	0.0168727	0.0681361	0.0604367	0.0514141	0.00689174	0.00317309	0.0116313	0.0262728	0.0072955	0.00530816	0.00859639	0.00878262	0.0115077	0.0118047	0.00475507
HP:0000635	0.0734615	0.0520769	0.055621	0.0800288	0.0900232	0.075193	0.132709	0.448055	0.0883654	0.561241	0.601715	0.654171	0.731958	0.22222	0.233049	0.750726	0.952332	0.752302	0.861727	0.178686	0.129283	0.0513034	0.099637	0.289454	0.308887	0.303362	0.0342612	0.0176563	0.059245	0.171707	0.0332614	0.0268044	0.0379962	0.0549172	0.0596946	0.0691793	0.0299554
HP:0000636	0.00527217	0.00370874	0.00513953	0.00805349	0.00274479	0.00460535	0.0103997	0.0578504	0.00658313	0.0722051	0.0894816	0.138377	0.108379	0.06888	0.0106894	0.353221	0.566112	0.126896	0.341743	0.0231832	0.0314411	0.00242074	0.00480135	0.0251052	0.00745832	0.00637181	0.00758156	0.000725028	0.00156745	0.00899507	0.00231703	0.00172718	0.0025545	0.00266684	0.00232601	0.00226409	0.00228794
HP:0000637	0.0336036	0.0238979	0.026649	0.0394725	0.0411432	0.0413599	0.044504	0.110716	0.0532591	0.333929	0.441098	0.361739	0.564786	0.394012	0.211795	0.340444	0.912185	0.559608	0.801755	0.0798412	0.0774037	0.0210599	0.0882697	0.0801463	0.218032	0.217648	0.0215497	0.0152357	0.0263069	0.119697	0.0173305	0.0132105	0.0195431	0.0308007	0.0342223	0.032021	0.0370712
HP:0000639	0.419436	0.366876	0.354745	0.461577	0.364645	0.368516	0.532779	0.536934	0.449125	0.850969	0.822089	0.807202	0.89092	0.564694	0.526994	0.825151	0.981036	0.898588	0.972681	0.540607	0.564677	0.276399	0.392367	0.567254	0.649925	0.61869	0.213424	0.126084	0.2532	0.471147	0.195596	0.163614	0.233491	0.236064	0.240632	0.300305	0.132515
HP:0000640	0.0390261	0.0243824	0.0239775	0.0381596	0.0251203	0.0230146	0.0925854	0.106448	0.0349455	0.297076	0.535154	0.415102	0.626699	0.230897	0.117989	0.633722	0.891486	0.582941	0.74714	0.0733205	0.0627289	0.0142989	0.02684	0.0516824	0.193894	0.14743	0.0120011	0.00607131	0.0105899	0.071082	0.0128881	0.0104833	0.0121823	0.0180969	0.0264571	0.0166003	0.00471281
HP:0000641	0.0180731	0.014689	0.0143521	0.0209662	0.0124432	0.0157062	0.0386538	0.0599	0.0217345	0.313169	0.443198	0.272388	0.495558	0.0470465	0.0426209	0.330114	0.89454	0.560215	0.619566	0.0932376	0.0461987	0.0103167	0.0160535	0.0468263	0.0708512	0.0600154	0.00714959	0.00540357	0.00662597	0.0246848	0.00598602	0.00505379	0.00644278	0.00591526	0.00662602	0.00868599	0.0022799
HP:0000642	0.0694126	0.0585397	0.0487366	0.0977753	0.0521211	0.0528605	0.16035	0.125019	0.0735621	0.521156	0.468146	0.39716	0.592014	0.0414733	0.0524137	0.504845	0.899432	0.609362	0.835234	0.139405	0.0930205	0.0369983	0.0685293	0.0983517	0.238125	0.191001	0.0233683	0.00681934	0.0305038	0.0846189	0.0204035	0.0163825	0.0261093	0.0193273	0.0204711	0.0428506	0.0126447
HP:0000643	0.0439493	0.0288348	0.0297974	0.0426829	0.0347093	0.0307198	0.0891784	0.196989	0.0488426	0.297097	0.431204	0.415691	0.510226	0.0937582	0.0930869	0.538312	0.862175	0.531213	0.782619	0.0949133	0.0719295	0.0207822	0.0286786	0.114652	0.0902121	0.074197	0.0164947	0.00776726	0.0137062	0.0547844	0.0156486	0.011882	0.0187485	0.0212348	0.0217132	0.0175676	0.00818712
HP:0000646	0.113852	0.0883327	0.0833968	0.161244	0.0621206	0.07373	0.167876	0.342266	0.133637	0.549648	0.614386	0.629092	0.733021	0.420104	0.220675	0.75179	0.947749	0.745476	0.891181	0.232989	0.17309	0.0444019	0.069621	0.183586	0.280487	0.23374	0.0436455	0.0214418	0.0340752	0.119861	0.027996	0.0225893	0.0372622	0.0458666	0.0645271	0.0512941	0.0136764
HP:0000647	0.0382634	0.0321831	0.0311414	0.0515945	0.0301321	0.030838	0.0602344	0.0948906	0.0452438	0.351918	0.391931	0.327842	0.467371	0.12462	0.0683759	0.519029	0.889706	0.557087	0.753628	0.0600772	0.0855438	0.0183247	0.0255444	0.0687774	0.122823	0.113184	0.0166164	0.00635695	0.0166895	0.0432142	0.0105868	0.00865151	0.014933	0.0171041	0.0158484	0.0245308	0.00591884
HP:0000648	0.325962	0.286257	0.28935	0.393146	0.305062	0.299919	0.444674	0.487458	0.362934	0.810437	0.802159	0.781448	0.872104	0.466916	0.407765	0.79646	0.978945	0.882921	0.963649	0.462674	0.451379	0.209276	0.327156	0.506469	0.554951	0.518267	0.168035	0.0960737	0.193484	0.40463	0.145392	0.122006	0.175638	0.161339	0.165141	0.230737	0.0876772
HP:0000649	0.0557121	0.0522369	0.045924	0.0640451	0.0474368	0.0467852	0.0851206	0.243062	0.073844	0.490789	0.595325	0.522568	0.639926	0.0506576	0.0603025	0.535869	0.908034	0.686684	0.819459	0.145961	0.109535	0.0377944	0.0567096	0.108273	0.167784	0.152131	0.0251029	0.0136678	0.0335943	0.0720619	0.0233709	0.0202933	0.0249886	0.0209742	0.0215523	0.0408723	0.008332
HP:0000651	0.121659	0.0920634	0.0963585	0.143795	0.096968	0.0910195	0.252887	0.27885	0.13514	0.547665	0.631997	0.582191	0.705359	0.234745	0.137096	0.665501	0.933639	0.715113	0.901925	0.193156	0.207978	0.075514	0.0791253	0.258581	0.248905	0.189783	0.0601508	0.0282865	0.0430796	0.118036	0.0429189	0.0351245	0.0531506	0.0446797	0.0424014	0.0560276	0.0313303
HP:0000653	0.0857972	0.075014	0.0719569	0.107331	0.0718339	0.0783256	0.141068	0.261129	0.10978	0.597845	0.522572	0.500255	0.641877	0.151335	0.14197	0.669819	0.93398	0.674837	0.878419	0.137207	0.168148	0.0497376	0.0696901	0.262836	0.246515	0.233694	0.0609643	0.0225215	0.0562391	0.129504	0.0328535	0.0282019	0.0400754	0.0374436	0.04035	0.062059	0.0160009
HP:0000654	0.093137	0.0808748	0.0722945	0.131484	0.0727199	0.0729732	0.213562	0.136606	0.102038	0.588238	0.520023	0.435538	0.64579	0.0559657	0.0640694	0.559712	0.928166	0.677334	0.877868	0.14812	0.138366	0.0513678	0.0886029	0.169841	0.279226	0.230085	0.0366299	0.0129834	0.0434806	0.109714	0.0305679	0.0247214	0.0379948	0.0287378	0.0288122	0.0552865	0.0186025
HP:0000656	0.0544906	0.0438786	0.0513486	0.0925065	0.0270362	0.0288369	0.145479	0.259037	0.0779674	0.426575	0.484151	0.503558	0.564936	0.0510341	0.0466802	0.436816	0.874057	0.580678	0.823218	0.0841964	0.0859861	0.0233314	0.0370657	0.0820473	0.128437	0.0918715	0.0149619	0.00985456	0.0190098	0.0382942	0.0146587	0.0115583	0.0207158	0.0159531	0.013945	0.0242946	0.0771814
HP:0000657	0.0587376	0.0523803	0.0590336	0.0864729	0.0543591	0.0574169	0.080549	0.310681	0.0778057	0.44571	0.517443	0.518407	0.588244	0.103282	0.0793332	0.551975	0.91251	0.645234	0.844347	0.142565	0.122336	0.0388739	0.0744103	0.13029	0.159951	0.149251	0.0276575	0.0191731	0.0316946	0.0837482	0.0260288	0.0203157	0.0324111	0.0336366	0.032209	0.0407661	0.0224699
HP:0000658	0.0088606	0.00679067	0.00902886	0.0123723	0.00618217	0.0071498	0.0127591	0.137263	0.0129642	0.0811271	0.201082	0.223923	0.26318	0.022898	0.0104762	0.220242	0.693793	0.269529	0.517019	0.0340043	0.0294613	0.00823405	0.00696359	0.0115096	0.0251149	0.0209726	0.00330164	0.0023513	0.00351974	0.00992457	0.00464463	0.00318415	0.00490325	0.00678621	0.00753352	0.00452444	0.00386328
HP:0000659	0.0193328	0.0179329	0.017326	0.0360455	0.0149595	0.0156553	0.0362296	0.112149	0.0238678	0.237363	0.329229	0.339296	0.483111	0.0850226	0.0474518	0.600148	0.865083	0.471221	0.642847	0.042813	0.0851901	0.0121802	0.0102904	0.0728899	0.0768362	0.0641159	0.0121954	0.0028848	0.00721481	0.018576	0.00419298	0.00396953	0.00746883	0.00873927	0.0103493	0.0126517	0.00323199
HP:0000660	0.00868603	0.0067822	0.00644578	0.0163511	0.00696801	0.00393338	0.0466886	0.0112281	0.0436959	0.266984	0.135354	0.0753296	0.0973645	0.00181055	0.00741925	0.310864	0.605875	0.281611	0.345213	0.0163563	0.00631375	0.0040811	0.00962178	0.0649035	0.0476617	0.0488296	0.00103252	0.000834627	0.0457107	0.010089	0.00187275	0.0015836	0.00212399	0.00171215	0.00150077	0.00523885	0.000799845
HP:0000662	0.127382	0.110149	0.097229	0.155805	0.100635	0.10114	0.24624	0.178768	0.147096	0.646583	0.588809	0.513005	0.687423	0.0859888	0.101684	0.570881	0.936051	0.72346	0.902747	0.215505	0.178266	0.0750734	0.110059	0.203846	0.327854	0.279506	0.0450771	0.0187059	0.0579466	0.142336	0.0420268	0.0340167	0.0519681	0.0395988	0.0419235	0.0763968	0.0281949
HP:0000664	0.0689649	0.0582707	0.054644	0.0822277	0.0522496	0.0485699	0.0634768	0.121933	0.0755849	0.408812	0.368375	0.327846	0.48022	0.303175	0.21071	0.444456	0.880703	0.516048	0.835927	0.15072	0.134013	0.0319468	0.0607891	0.138569	0.177482	0.171499	0.0338529	0.0140995	0.0459462	0.0907381	0.0204304	0.0172406	0.0267826	0.0314586	0.0322732	0.0498491	0.0110023
HP:0000666	0.0494615	0.0375955	0.0423863	0.0609179	0.0403681	0.0406359	0.115349	0.29005	0.0709609	0.429843	0.579869	0.551633	0.661273	0.132023	0.0875039	0.616469	0.922705	0.688388	0.811743	0.152458	0.0983146	0.0310692	0.0497003	0.135684	0.159633	0.126085	0.0178099	0.0120752	0.0186694	0.0771791	0.0166967	0.0127453	0.021709	0.0194689	0.0183618	0.0242044	0.0201465
HP:0000667	0.00923732	0.00955508	0.00927407	0.0180363	0.00571364	0.00754545	0.0131237	0.0264693	0.01074	0.143946	0.273767	0.164173	0.308652	0.0447696	0.0351528	0.243643	0.809103	0.359364	0.502728	0.0144387	0.0188937	0.00653886	0.0106908	0.01537	0.0224154	0.016806	0.00424266	0.00362986	0.0041239	0.0224963	0.00357812	0.00260831	0.00391507	0.00420779	0.0037824	0.0071358	0.00403673
HP:0000668	0.157751	0.123821	0.124488	0.201732	0.0950279	0.11002	0.246437	0.33703	0.16233	0.636007	0.659167	0.637717	0.764927	0.386598	0.249795	0.715236	0.953874	0.775043	0.91416	0.263708	0.251367	0.0752161	0.122907	0.279169	0.405384	0.375847	0.0682179	0.0292311	0.0764066	0.199586	0.0455943	0.0387158	0.0592192	0.0648831	0.0691394	0.0934174	0.0473204
HP:0000670	0.244115	0.181985	0.196813	0.33585	0.110851	0.157786	0.545591	0.610161	0.255331	0.811686	0.791762	0.818195	0.873543	0.220414	0.305354	0.799724	0.969039	0.870575	0.943012	0.313367	0.398312	0.0794028	0.282325	0.568897	0.646674	0.598139	0.14434	0.0342135	0.114931	0.382844	0.0811437	0.0641758	0.089132	0.0725106	0.0804653	0.204968	0.0418632
HP:0000674	0.0100174	0.00903113	0.00718708	0.00950123	0.00659566	0.00750044	0.00893452	0.00477718	0.0426135	0.0912773	0.0767204	0.0344073	0.130948	0.00681583	0.00631489	0.0559922	0.585413	0.148602	0.44936	0.00927159	0.0241984	0.00628498	0.00898255	0.0112511	0.0320569	0.0350379	0.00291474	0.00205046	0.00556014	0.00975341	0.0028356	0.00209213	0.00383635	0.00333688	0.00298909	0.00629331	0.00154039
HP:0000675	0.0045421	0.00511686	0.00460314	0.00981591	0.00664545	0.00680983	0.0127539	0.112366	0.00480874	0.0896518	0.190659	0.262164	0.301041	0.00640094	0.024896	0.250659	0.740294	0.374304	0.37686	0.00771095	0.0141375	0.00424421	0.00535469	0.0218406	0.0456108	0.0405667	0.00314455	0.00121206	0.012068	0.0321028	0.00228671	0.00181613	0.00329101	0.00208099	0.00194563	0.0146757	0.00157485
HP:0000676	0.0623643	0.0447883	0.0449029	0.0781919	0.0462952	0.0493715	0.0651122	0.237934	0.0665546	0.477392	0.42391	0.450117	0.586358	0.172334	0.173211	0.604919	0.895583	0.616954	0.814294	0.157371	0.114982	0.0289817	0.0394042	0.123515	0.175932	0.169602	0.0226829	0.0106887	0.0351458	0.087042	0.0180674	0.01543	0.0232387	0.025948	0.0296175	0.0399477	0.00865448
HP:0000677	0.053067	0.0366835	0.0385698	0.0763633	0.0369882	0.0332252	0.061132	0.232001	0.0537908	0.51121	0.405996	0.445917	0.579059	0.242006	0.133253	0.631599	0.910755	0.620305	0.783982	0.154519	0.0877544	0.0297866	0.0338103	0.0967205	0.162267	0.174181	0.0176556	0.00740336	0.0283019	0.103088	0.0128455	0.0113722	0.0151263	0.0178094	0.019776	0.0353857	0.00353272
HP:0000678	0.174843	0.13126	0.131843	0.253794	0.0631511	0.114314	0.422963	0.525257	0.189561	0.769521	0.718744	0.746948	0.834068	0.197496	0.250303	0.808497	0.970721	0.841197	0.926345	0.241972	0.346758	0.0535978	0.275289	0.591703	0.600474	0.569385	0.0924022	0.0222463	0.0977307	0.325233	0.0539064	0.0406552	0.0598504	0.0509556	0.0547392	0.15475	0.0202369
HP:0000679	0.0460236	0.0342498	0.0371092	0.0595192	0.0334962	0.0342037	0.0411097	0.2165	0.0580067	0.329964	0.367686	0.406142	0.472846	0.112969	0.0795082	0.504431	0.874842	0.537817	0.76602	0.0647676	0.073617	0.0183424	0.0300051	0.0803246	0.104821	0.104712	0.0127579	0.00874463	0.0226013	0.0600748	0.0143843	0.0115078	0.0168535	0.0154756	0.0155893	0.0224889	0.00665085
HP:0000680	0.0191378	0.0130228	0.0156979	0.0296295	0.0147091	0.0158171	0.0185208	0.081583	0.0249619	0.229578	0.16079	0.235183	0.37987	0.0707543	0.039751	0.414727	0.745982	0.319615	0.589046	0.0622971	0.0240816	0.00531182	0.0150849	0.0458042	0.0688146	0.0623098	0.00656743	0.00278681	0.00653868	0.0178128	0.00540037	0.00431316	0.00628325	0.00755835	0.0106431	0.00815813	0.00363399
HP:0000682	0.175326	0.149868	0.149083	0.220569	0.14977	0.14711	0.280309	0.324221	0.199202	0.717771	0.661438	0.635319	0.772858	0.330842	0.30827	0.733808	0.956259	0.784736	0.933688	0.289081	0.290796	0.0951978	0.160623	0.302386	0.414521	0.385087	0.0859024	0.0490854	0.101931	0.241458	0.0694623	0.05725	0.082587	0.0885047	0.10125	0.120765	0.0648876
HP:0000683	0.00249102	0.00171445	0.00371537	0.00500083	0.00510946	0.00355552	0.00398343	0.0310682	0.003185	0.118635	0.207879	0.123568	0.262141	0.00142262	0.00237159	0.095741	0.502307	0.16643	0.271024	0.00656041	0.00400883	0.00245433	0.00287863	0.00457745	0.00589294	0.00368104	0.00185531	0.00144825	0.00160136	0.00540657	0.000976402	0.00137949	0.00255594	0.000835856	0.00072308	0.00329476	0.000606072
HP:0000684	0.140352	0.111976	0.109999	0.187335	0.11152	0.113984	0.206427	0.293599	0.162577	0.647444	0.624437	0.5874	0.753073	0.395828	0.292642	0.720522	0.954973	0.757148	0.91095	0.285967	0.2484	0.0706184	0.10972	0.326523	0.363951	0.349132	0.0868301	0.0306871	0.0778153	0.216079	0.0452629	0.0372503	0.0578972	0.0620277	0.0623178	0.0989194	0.0220545
HP:0000685	0.126562	0.118988	0.114858	0.186276	0.0884953	0.0957246	0.225075	0.22466	0.139197	0.632688	0.554967	0.523764	0.671186	0.217959	0.175832	0.64557	0.921513	0.698895	0.900583	0.191714	0.234764	0.0678583	0.105811	0.235989	0.337085	0.31047	0.0566005	0.0315606	0.0759479	0.160126	0.0465701	0.0368124	0.0570756	0.0592898	0.0627858	0.0901098	0.0436609
HP:0000687	0.0537977	0.0415181	0.0411417	0.0623243	0.047714	0.0439199	0.0873418	0.162449	0.0686906	0.45147	0.404813	0.39078	0.535158	0.169121	0.128574	0.427064	0.875087	0.558516	0.812982	0.122627	0.110912	0.0304148	0.0486669	0.0782114	0.200309	0.191674	0.0236424	0.0152833	0.0315447	0.101742	0.0160887	0.0143142	0.0227086	0.0234599	0.0213414	0.0369097	0.00724597
HP:0000689	0.177056	0.145113	0.13545	0.22	0.148955	0.155344	0.206689	0.358015	0.195764	0.705043	0.656715	0.642765	0.784074	0.435766	0.40583	0.737324	0.963412	0.791688	0.932867	0.28614	0.294855	0.0874707	0.147329	0.289139	0.409626	0.392342	0.0892092	0.047535	0.101026	0.232238	0.0641497	0.0515736	0.0790237	0.0991951	0.113477	0.122087	0.0450991
HP:0000691	0.196095	0.14027	0.140027	0.267456	0.0720669	0.125093	0.397467	0.534576	0.191192	0.758975	0.704488	0.747528	0.836633	0.239245	0.279379	0.760385	0.96684	0.844523	0.928986	0.236291	0.36528	0.0640692	0.285516	0.545804	0.575355	0.542309	0.0819324	0.019627	0.0890533	0.311628	0.0548509	0.0424122	0.0625646	0.0523047	0.0578997	0.145139	0.0202355
HP:0000692	0.310823	0.260727	0.25135	0.373348	0.215093	0.260475	0.443873	0.533467	0.343137	0.830595	0.78576	0.780685	0.874155	0.49122	0.500606	0.819944	0.980242	0.880623	0.962718	0.424782	0.486336	0.151861	0.338124	0.547024	0.611513	0.590683	0.17039	0.0791622	0.186744	0.421316	0.122544	0.099807	0.146308	0.156417	0.168234	0.241457	0.0657143
HP:0000695	0.0330751	0.0239751	0.027955	0.0376013	0.0170385	0.0277636	0.100878	0.0787824	0.0456806	0.422187	0.372227	0.296012	0.486568	0.106425	0.0513914	0.643295	0.880066	0.509584	0.752048	0.0744322	0.10527	0.0258231	0.0258459	0.261994	0.149072	0.127523	0.0218981	0.00829021	0.018594	0.0472519	0.0114151	0.00957663	0.0145518	0.0184176	0.0181898	0.0194721	0.00898741
HP:0000696	0.0177876	0.01394	0.0156664	0.0406981	0.0170933	0.0140325	0.0418782	0.148937	0.0190428	0.290521	0.472209	0.429119	0.564168	0.0664203	0.0601719	0.689179	0.878641	0.605202	0.622542	0.0590194	0.0323601	0.00993628	0.0141539	0.0383206	0.105796	0.113986	0.00778187	0.00238295	0.0153458	0.103823	0.00530726	0.00457988	0.00700583	0.00581555	0.00513269	0.0225051	0.00233819
HP:0000698	0.041029	0.0250119	0.0283716	0.0495653	0.026471	0.0289446	0.0338752	0.217692	0.0370875	0.350779	0.288928	0.385911	0.475554	0.105058	0.0846175	0.518364	0.859476	0.517298	0.729738	0.112073	0.0651716	0.0221609	0.0277745	0.083054	0.108856	0.102116	0.0113352	0.00565636	0.0192397	0.0529965	0.0108769	0.00910209	0.0135373	0.0150177	0.0175861	0.0211629	0.00451128
HP:0000699	0.0241846	0.0206502	0.0188257	0.028891	0.0239631	0.0225262	0.0654341	0.0419496	0.0299878	0.347035	0.294458	0.212105	0.452889	0.027657	0.0374579	0.414339	0.872475	0.472016	0.706126	0.058478	0.0493083	0.0116889	0.0252044	0.0667835	0.0888442	0.0762022	0.0125519	0.00720538	0.0129569	0.0430186	0.0100764	0.00878156	0.0109901	0.0118091	0.012796	0.0132551	0.00462508
HP:0000703	0.0484104	0.0241619	0.0353913	0.0689515	0.0380404	0.0305342	0.313519	0.494012	0.0516187	0.700601	0.516556	0.796117	0.898704	0.0195149	0.0649924	0.190758	0.975586	0.891677	0.796222	0.0837554	0.151573	0.00774581	0.0308956	0.350759	0.739086	0.64175	0.125443	0.00901741	0.0264608	0.348617	0.0155692	0.0118159	0.0133058	0.00781931	0.00683659	0.124437	0.00550972
HP:0000704	0.131017	0.0935062	0.0983278	0.21834	0.0336133	0.0764219	0.460834	0.528568	0.141545	0.762509	0.673848	0.761544	0.868873	0.0813107	0.147646	0.764479	0.973025	0.861067	0.902743	0.13762	0.27942	0.0309577	0.325118	0.606426	0.620147	0.571633	0.0569469	0.0119053	0.0625098	0.300438	0.0403245	0.0290759	0.0395395	0.0274711	0.0287691	0.114295	0.0113342
HP:0000705	0.0286337	0.024853	0.0211974	0.0374777	0.0254726	0.0226916	0.075476	0.0311763	0.0302052	0.322229	0.274559	0.17026	0.420105	0.0177818	0.0237653	0.33953	0.81515	0.416805	0.711184	0.0650643	0.0488011	0.0131606	0.0201347	0.0633129	0.0993331	0.0839692	0.0141302	0.00761455	0.0141768	0.0380763	0.0108767	0.00930112	0.0117521	0.0122725	0.0112329	0.014175	0.00537456
HP:0000706	0.0333726	0.0261524	0.0256786	0.0417243	0.027327	0.0173466	0.0423589	0.0299059	0.0313314	0.343959	0.237876	0.163565	0.352954	0.151389	0.0485887	0.379613	0.75462	0.398772	0.713108	0.137459	0.0552453	0.0157231	0.0202444	0.0604891	0.164831	0.17813	0.0235767	0.010294	0.0230615	0.063594	0.00871675	0.00702543	0.0110129	0.0122673	0.0132872	0.0342832	0.00586561
HP:0000707	0.686731	0.63957	0.640347	0.728039	0.617268	0.633587	0.751598	0.766273	0.711294	0.930208	0.917251	0.919528	0.949644	0.715354	0.722241	0.922005	0.992322	0.954879	0.987443	0.75892	0.784113	0.536406	0.658815	0.808001	0.817902	0.798509	0.484321	0.302864	0.514072	0.714775	0.427759	0.378612	0.485561	0.461545	0.45316	0.573923	0.294479
HP:0000708	0.582152	0.52122	0.523972	0.633977	0.507461	0.525231	0.673601	0.719916	0.60993	0.905124	0.896687	0.895828	0.936634	0.652022	0.649478	0.902591	0.990227	0.942967	0.982902	0.688725	0.70503	0.411027	0.569758	0.741578	0.764332	0.742955	0.370263	0.208094	0.407188	0.638578	0.318772	0.274161	0.365448	0.350864	0.350288	0.469269	0.200864
HP:0000709	0.159759	0.116655	0.127692	0.197519	0.105727	0.112902	0.307385	0.49063	0.163107	0.636981	0.73331	0.733664	0.790351	0.284882	0.201966	0.769515	0.954314	0.809533	0.915395	0.280922	0.227655	0.0872921	0.141682	0.340175	0.404566	0.36299	0.0494911	0.0255848	0.0788791	0.196056	0.0571886	0.0445885	0.0664772	0.0662836	0.0658332	0.0987727	0.034323
HP:0000710	0.0182941	0.0128299	0.0123426	0.0226122	0.0163645	0.0178868	0.0182322	0.367962	0.0197935	0.194987	0.295607	0.531691	0.464348	0.0773226	0.0355284	0.574197	0.892278	0.603007	0.617073	0.118397	0.0241678	0.0179839	0.0172844	0.0419959	0.0856981	0.0876371	0.0097273	0.00454507	0.0124041	0.037346	0.00762918	0.00564755	0.00956617	0.0138577	0.0160144	0.0201917	0.00575638
HP:0000711	0.139562	0.0964413	0.0961937	0.146906	0.0845096	0.0984875	0.267461	0.48196	0.14511	0.604138	0.738039	0.733749	0.777803	0.432601	0.233169	0.746248	0.958428	0.802804	0.909863	0.277298	0.187025	0.0698849	0.131128	0.29455	0.347518	0.305811	0.0452661	0.0229224	0.0630655	0.168531	0.0493272	0.0369219	0.0590707	0.0630454	0.0635814	0.0879953	0.0371576
HP:0000712	0.12835	0.095434	0.0988229	0.146091	0.10721	0.102986	0.225685	0.266388	0.1446	0.558876	0.60627	0.579605	0.690329	0.31704	0.159682	0.599671	0.928569	0.714981	0.901038	0.212699	0.203239	0.0783205	0.0925608	0.241604	0.274774	0.231067	0.0724511	0.0325322	0.0632403	0.144165	0.0555429	0.0442901	0.0603613	0.0607154	0.0609982	0.0699124	0.0276271
HP:0000713	0.128363	0.0871258	0.0880248	0.137277	0.0774869	0.0908645	0.263886	0.497166	0.131795	0.610244	0.745541	0.746749	0.786407	0.431127	0.219699	0.77456	0.957299	0.806201	0.901578	0.267021	0.177555	0.0647404	0.124858	0.293096	0.34302	0.297392	0.0409055	0.0212268	0.0542873	0.164012	0.0445333	0.0320324	0.0536554	0.0574643	0.0556643	0.0815646	0.035124
HP:0000716	0.250879	0.208136	0.215769	0.315508	0.216889	0.218749	0.38303	0.457079	0.284598	0.745453	0.742821	0.728229	0.821442	0.427467	0.306486	0.788394	0.965134	0.838787	0.946733	0.423756	0.389054	0.162927	0.22373	0.45452	0.472177	0.434532	0.133086	0.0733155	0.148493	0.302851	0.10665	0.0859531	0.127479	0.120423	0.115458	0.17191	0.0629308
HP:0000717	0.155175	0.128074	0.117399	0.198775	0.139421	0.129432	0.244276	0.381703	0.171325	0.658579	0.648523	0.640505	0.762761	0.532928	0.383365	0.78312	0.960994	0.783876	0.918259	0.320399	0.260074	0.0863781	0.138172	0.32688	0.452116	0.441696	0.0647185	0.0395875	0.105888	0.240062	0.0547758	0.0459486	0.0656852	0.0896699	0.114653	0.117915	0.0238245
HP:0000718	0.194256	0.152622	0.148531	0.219512	0.144082	0.15022	0.355169	0.460249	0.206599	0.699258	0.745577	0.730956	0.817042	0.385644	0.276026	0.760913	0.969863	0.836756	0.937203	0.364577	0.28347	0.104784	0.185359	0.360021	0.460234	0.427109	0.0679516	0.0344286	0.0976216	0.255197	0.070201	0.0557775	0.0841654	0.0879264	0.0859482	0.127596	0.0459962
HP:0000719	0.0426118	0.0314805	0.0318848	0.0660957	0.0368032	0.0368255	0.0660154	0.26529	0.0513808	0.404262	0.433324	0.492462	0.580696	0.0859972	0.0538386	0.558851	0.895954	0.640732	0.766924	0.184589	0.0535467	0.030531	0.0395357	0.0997705	0.142934	0.130418	0.0182716	0.00895509	0.0227539	0.0659872	0.014239	0.0111042	0.0186222	0.0194697	0.019174	0.0335118	0.00907217
HP:0000721	0.0201714	0.023794	0.015733	0.0256045	0.0224641	0.021385	0.0213591	0.0151971	0.0214165	0.519321	0.138253	0.0962198	0.32301	0.13084	0.104394	0.505747	0.794731	0.290726	0.711132	0.0357138	0.0677679	0.0146788	0.0224744	0.0647672	0.142007	0.155644	0.0126163	0.0073299	0.0209063	0.0498342	0.00828399	0.00681557	0.010974	0.0167809	0.0299772	0.0233711	0.00360137
HP:0000722	0.122577	0.0800412	0.0817138	0.130346	0.0687487	0.0788681	0.278486	0.585523	0.134332	0.591961	0.755162	0.795222	0.802825	0.359284	0.231903	0.827096	0.964056	0.823727	0.896368	0.258587	0.161579	0.05662	0.115697	0.305964	0.403791	0.369975	0.0290947	0.0146542	0.0582542	0.185766	0.0401237	0.0286825	0.0449206	0.0565437	0.0573462	0.0890883	0.0285733
HP:0000723	0.0351027	0.035424	0.0287772	0.0497192	0.0348924	0.0361159	0.0392303	0.21901	0.0408864	0.515421	0.312291	0.401351	0.526252	0.172237	0.125564	0.669789	0.893422	0.55377	0.792498	0.129547	0.0824118	0.0275722	0.0371135	0.0968451	0.19899	0.208524	0.0201537	0.0111105	0.0297479	0.0821089	0.0134086	0.0107483	0.0182595	0.0264872	0.0396465	0.040711	0.00712722
HP:0000725	0.00574786	0.00506397	0.00583711	0.00738866	0.00706053	0.00580956	0.00888689	0.0300639	0.00587039	0.101767	0.0443127	0.0532006	0.120829	0.00619384	0.0061609	0.0420988	0.51253	0.116108	0.383952	0.00906161	0.0236381	0.00456798	0.00934303	0.0238159	0.0155276	0.0147123	0.00238155	0.00175621	0.00429371	0.00848483	0.00374446	0.00291286	0.00337222	0.00257077	0.00220765	0.0034001	0.00126635
HP:0000726	0.193738	0.164289	0.169908	0.277418	0.154049	0.159699	0.318517	0.458515	0.234243	0.67858	0.757143	0.738363	0.809158	0.282746	0.191826	0.752153	0.96582	0.83378	0.936008	0.348231	0.297241	0.117155	0.197546	0.429948	0.397036	0.35427	0.096937	0.050621	0.110483	0.220991	0.0769375	0.0638586	0.0927702	0.078216	0.0720987	0.131118	0.0449244
HP:0000727	0.0311664	0.0228858	0.0242183	0.0547268	0.0182692	0.0282169	0.0253649	0.252452	0.0283002	0.326252	0.311868	0.420953	0.534911	0.145495	0.0425748	0.478444	0.881469	0.551302	0.715428	0.107506	0.0427394	0.0204566	0.0264615	0.0883992	0.0878983	0.0843665	0.0114896	0.00649955	0.0137362	0.055216	0.0140683	0.0104553	0.0139591	0.0170229	0.0157641	0.0190495	0.00628931
HP:0000728	0.0201714	0.023794	0.015733	0.0256045	0.0224641	0.021385	0.0213591	0.0151971	0.0214165	0.519321	0.138253	0.0962198	0.32301	0.13084	0.104394	0.505747	0.794731	0.290726	0.711132	0.0357138	0.0677679	0.0146788	0.0224744	0.0647672	0.142007	0.155644	0.0126163	0.0073299	0.0209063	0.0498342	0.00828399	0.00681557	0.010974	0.0167809	0.0299772	0.0233711	0.00360137
HP:0000729	0.267193	0.213051	0.20079	0.302204	0.211711	0.21684	0.393784	0.472435	0.27738	0.757327	0.74447	0.733867	0.830489	0.637223	0.502849	0.806608	0.973002	0.846489	0.952452	0.461821	0.388349	0.146914	0.240403	0.451862	0.557621	0.53343	0.105026	0.0606417	0.151204	0.362727	0.100978	0.0812785	0.1202	0.144413	0.164411	0.186265	0.0514205
HP:0000732	0.0201714	0.023794	0.015733	0.0256045	0.0224641	0.021385	0.0213591	0.0151971	0.0214165	0.519321	0.138253	0.0962198	0.32301	0.13084	0.104394	0.505747	0.794731	0.290726	0.711132	0.0357138	0.0677679	0.0146788	0.0224744	0.0647672	0.142007	0.155644	0.0126163	0.0073299	0.0209063	0.0498342	0.00828399	0.00681557	0.010974	0.0167809	0.0299772	0.0233711	0.00360137
HP:0000733	0.11696	0.101505	0.0881384	0.134153	0.109141	0.107211	0.16836	0.230671	0.128393	0.602195	0.558493	0.525456	0.683432	0.390714	0.276146	0.697439	0.943128	0.710418	0.90884	0.246027	0.205486	0.0707645	0.108711	0.23897	0.33999	0.320858	0.0655667	0.0342556	0.0658961	0.191768	0.0450167	0.0376506	0.0551998	0.0619392	0.0741483	0.084943	0.0201579
HP:0000734	0.0962953	0.0686514	0.0752817	0.121753	0.0806303	0.0843629	0.148177	0.367355	0.114378	0.508915	0.610793	0.603703	0.701096	0.409418	0.205387	0.680797	0.942286	0.730794	0.883464	0.275146	0.165229	0.0588405	0.0991103	0.195564	0.313817	0.293204	0.039306	0.0237256	0.0515144	0.163238	0.0357548	0.0289566	0.046106	0.0575075	0.0641406	0.0678093	0.0302169
HP:0000735	0.0516187	0.0503101	0.0432144	0.0687105	0.0555739	0.0542197	0.0806965	0.0484033	0.0545404	0.501458	0.290218	0.219565	0.462183	0.235415	0.146585	0.395059	0.867248	0.462656	0.831204	0.142452	0.140406	0.03344	0.0535538	0.144484	0.190142	0.186163	0.0299888	0.0158595	0.0385555	0.088989	0.0207168	0.017599	0.0272655	0.0300373	0.0394972	0.0399174	0.00957149
HP:0000736	0.196923	0.155097	0.158615	0.249534	0.183376	0.172887	0.311931	0.364497	0.207306	0.70194	0.67338	0.648492	0.796418	0.435113	0.36448	0.770335	0.96745	0.810771	0.938832	0.381386	0.334305	0.111461	0.208566	0.375791	0.489079	0.468562	0.0920041	0.0497135	0.129115	0.28554	0.0729294	0.0589642	0.0922567	0.102566	0.117338	0.149764	0.0410321
HP:0000737	0.200643	0.171678	0.174422	0.256054	0.187444	0.173028	0.36081	0.464503	0.229405	0.695962	0.73457	0.725129	0.809601	0.246128	0.199685	0.776003	0.963777	0.835922	0.939051	0.381711	0.332223	0.133888	0.200399	0.405615	0.442908	0.409636	0.109182	0.0611364	0.129283	0.248822	0.085959	0.0711036	0.102461	0.0954167	0.0981892	0.140875	0.053088
HP:0000738	0.314813	0.239688	0.238945	0.366098	0.180996	0.227818	0.483349	0.582025	0.330738	0.799534	0.794391	0.79462	0.870848	0.465487	0.410463	0.834422	0.976974	0.881546	0.956747	0.443359	0.452048	0.145382	0.354202	0.570909	0.602608	0.572489	0.132505	0.0577942	0.160184	0.408001	0.112881	0.0875828	0.133664	0.129155	0.1398	0.225299	0.0584594
HP:0000739	0.270614	0.218768	0.215605	0.317449	0.207341	0.20962	0.384062	0.561464	0.288127	0.7479	0.781699	0.780598	0.848902	0.488216	0.370422	0.823918	0.972784	0.862566	0.950648	0.389966	0.391042	0.146755	0.248219	0.465836	0.494214	0.460934	0.115842	0.0649074	0.143803	0.314554	0.102368	0.0806279	0.124763	0.126734	0.129311	0.171797	0.0645585
HP:0000740	0.0325689	0.0422975	0.0288767	0.0565124	0.0281516	0.0172143	0.0441211	0.657783	0.0598654	0.374136	0.59924	0.768023	0.574676	0.0214831	0.0464587	0.75092	0.949735	0.727206	0.750804	0.0231509	0.0664271	0.00965355	0.0199168	0.0464347	0.115191	0.0887587	0.0174963	0.0052952	0.0101865	0.024052	0.00725488	0.00618719	0.0116445	0.00753714	0.00637173	0.0112161	0.00592765
HP:0000741	0.0499663	0.0371383	0.0414831	0.0691085	0.0382897	0.0414759	0.0709296	0.356028	0.0615447	0.406065	0.537906	0.574569	0.603849	0.170715	0.0604209	0.606808	0.918873	0.676739	0.805838	0.171654	0.0910665	0.0319714	0.0500451	0.142382	0.178192	0.15744	0.0188355	0.0153377	0.0262178	0.0581605	0.0190448	0.0150548	0.0248058	0.0285258	0.0264787	0.0319859	0.0276436
HP:0000742	0.0573091	0.0546558	0.0563388	0.0936302	0.0615258	0.056835	0.154422	0.361337	0.0668523	0.460758	0.559245	0.588075	0.6442	0.0397129	0.0576965	0.63324	0.92694	0.69668	0.826174	0.126128	0.121136	0.0409669	0.0646228	0.222743	0.218082	0.200353	0.0233895	0.0131849	0.0377131	0.0831941	0.0252167	0.020923	0.0289452	0.0263794	0.023909	0.0427927	0.0142763
HP:0000744	0.00738707	0.00470854	0.00781574	0.00903906	0.00551537	0.00658842	0.00882497	0.272546	0.0141316	0.0800247	0.328234	0.353914	0.211768	0.0384238	0.00865188	0.570565	0.74103	0.33629	0.467602	0.0144168	0.0113492	0.0048525	0.0103329	0.0548828	0.00993049	0.00855833	0.00255101	0.0035831	0.0028517	0.00842877	0.00318476	0.0019488	0.00487842	0.00344737	0.00258975	0.00314521	0.0370784
HP:0000745	0.0508353	0.0385603	0.0428007	0.0713478	0.0416524	0.0428434	0.0729858	0.383777	0.0648749	0.417415	0.556257	0.593557	0.613569	0.171545	0.0658306	0.621918	0.921403	0.684791	0.812664	0.183471	0.0995342	0.0336091	0.0509851	0.144759	0.180605	0.160485	0.0196714	0.0161657	0.0269912	0.0619789	0.0203005	0.0159066	0.0261431	0.0314645	0.0304968	0.0322746	0.0275658
HP:0000746	0.215831	0.166093	0.167183	0.285039	0.104637	0.144385	0.427433	0.514764	0.234021	0.741164	0.703551	0.720767	0.822968	0.311427	0.267866	0.771514	0.959925	0.83169	0.932146	0.330227	0.381585	0.0865095	0.287341	0.530979	0.526466	0.492329	0.0999421	0.0334582	0.103324	0.306689	0.0672873	0.0530034	0.0821291	0.0692633	0.0711451	0.150491	0.0353865
HP:0000748	0.026589	0.0203264	0.0186279	0.0345617	0.0227294	0.0215568	0.0288451	0.315796	0.0241293	0.266088	0.323154	0.488258	0.488634	0.0890434	0.0412827	0.492501	0.864199	0.558618	0.669206	0.12756	0.0366958	0.0258894	0.0264131	0.0460736	0.1261	0.122954	0.0114399	0.0070663	0.014788	0.0485674	0.00913697	0.00670348	0.0120381	0.0176688	0.018387	0.0196868	0.00414201
HP:0000749	0.00768165	0.00614217	0.00653008	0.0120208	0.00853277	0.00462373	0.0106503	0.00225229	0.00673137	0.144318	0.0463482	0.0189529	0.127301	0.0421474	0.0147617	0.0546671	0.39657	0.0693492	0.385718	0.0308895	0.0194995	0.0206322	0.00869956	0.0117971	0.0521367	0.0423053	0.00419956	0.00399082	0.00590728	0.0140336	0.00188327	0.00139563	0.00294064	0.00351795	0.00277218	0.005652	0.00055175
HP:0000750	0.374837	0.315439	0.311257	0.437951	0.281128	0.321068	0.501231	0.519562	0.400323	0.833766	0.781451	0.772743	0.866496	0.579287	0.562985	0.806521	0.977664	0.878817	0.96863	0.539079	0.54836	0.214944	0.401083	0.582492	0.66561	0.645588	0.202938	0.102675	0.232682	0.479225	0.154274	0.127635	0.189312	0.205765	0.223398	0.291261	0.0865476
HP:0000751	0.0492039	0.0369166	0.0443297	0.0664866	0.0415031	0.0439439	0.0598319	0.307938	0.0532694	0.381546	0.503478	0.516197	0.56106	0.0989929	0.0526866	0.513202	0.897649	0.651608	0.79346	0.152524	0.0823509	0.0339033	0.0482932	0.137066	0.116704	0.108835	0.022816	0.0141381	0.028853	0.0692709	0.0215699	0.0164309	0.0273557	0.0259837	0.0227911	0.0348226	0.0242161
HP:0000752	0.274106	0.213203	0.209594	0.307724	0.220267	0.218079	0.406561	0.448255	0.282865	0.757816	0.751748	0.730472	0.839856	0.499007	0.427061	0.814764	0.973367	0.85329	0.953507	0.425705	0.392566	0.148554	0.268725	0.437857	0.560721	0.53759	0.115095	0.0590451	0.162535	0.352115	0.104421	0.0831433	0.127309	0.13834	0.153712	0.198993	0.0622242
HP:0000757	0.0156512	0.0126183	0.0135841	0.0263267	0.0131569	0.0153991	0.0207516	0.426756	0.0214202	0.225521	0.312295	0.618193	0.529043	0.0633099	0.0361964	0.695732	0.897366	0.639999	0.613224	0.146573	0.0249204	0.0200978	0.0156809	0.0388003	0.104532	0.105954	0.00799838	0.00401116	0.00992255	0.0386795	0.00527477	0.00406731	0.00745086	0.0101225	0.011708	0.0195994	0.00441123
HP:0000758	0.0201714	0.023794	0.015733	0.0256045	0.0224641	0.021385	0.0213591	0.0151971	0.0214165	0.519321	0.138253	0.0962198	0.32301	0.13084	0.104394	0.505747	0.794731	0.290726	0.711132	0.0357138	0.0677679	0.0146788	0.0224744	0.0647672	0.142007	0.155644	0.0126163	0.0073299	0.0209063	0.0498342	0.00828399	0.00681557	0.010974	0.0167809	0.0299772	0.0233711	0.00360137
HP:0000759	0.46053	0.411528	0.410002	0.521758	0.392978	0.413823	0.583576	0.646244	0.500678	0.863173	0.859235	0.85695	0.91067	0.567374	0.537987	0.875903	0.986421	0.919751	0.976825	0.571564	0.616228	0.308448	0.462496	0.668446	0.66799	0.63882	0.285818	0.161332	0.296119	0.521185	0.230877	0.197492	0.269794	0.250388	0.249176	0.350904	0.141038
HP:0000762	0.103312	0.0801199	0.0871554	0.118347	0.0854327	0.0929723	0.163093	0.238402	0.121233	0.538421	0.623381	0.547357	0.686104	0.213275	0.146387	0.654568	0.950704	0.742609	0.898509	0.192129	0.203418	0.0619119	0.0824406	0.223618	0.211209	0.186286	0.0596136	0.0320109	0.0516534	0.115126	0.0398844	0.0333367	0.046646	0.0451984	0.0435736	0.059274	0.0190098
HP:0000763	0.217075	0.18199	0.180689	0.25395	0.195394	0.168423	0.313144	0.435157	0.248037	0.689973	0.714127	0.698296	0.797371	0.382774	0.291789	0.80354	0.967481	0.82592	0.948226	0.314806	0.347135	0.130948	0.189805	0.340963	0.40157	0.369093	0.115195	0.0671898	0.115263	0.235463	0.0822844	0.0688396	0.10256	0.100182	0.107395	0.130444	0.0570309
HP:0000764	0.124803	0.104369	0.107776	0.147481	0.122475	0.12154	0.225415	0.312065	0.14202	0.588929	0.671656	0.62686	0.73268	0.360028	0.188025	0.697043	0.960723	0.782578	0.921694	0.247354	0.229793	0.0935117	0.113005	0.317424	0.268658	0.242101	0.0936974	0.04075	0.0764557	0.159566	0.0565585	0.046262	0.0684157	0.0645853	0.0627222	0.0895294	0.037683
HP:0000765	0.463023	0.410555	0.412075	0.531703	0.385065	0.412865	0.560917	0.637787	0.503723	0.876878	0.852271	0.850072	0.908647	0.568784	0.592025	0.866265	0.985513	0.918412	0.975501	0.574705	0.624127	0.295705	0.468439	0.671488	0.69504	0.67515	0.298406	0.150351	0.308908	0.559108	0.223387	0.188056	0.265533	0.257552	0.263244	0.379636	0.133952
HP:0000766	0.342774	0.286883	0.28741	0.409374	0.249919	0.299819	0.498498	0.542653	0.386703	0.840362	0.787458	0.785214	0.873642	0.457413	0.49572	0.817421	0.978738	0.883858	0.965268	0.45213	0.516387	0.180229	0.370586	0.599192	0.644749	0.61918	0.21818	0.092759	0.21366	0.484335	0.144651	0.118135	0.172261	0.163915	0.17379	0.290991	0.0767691
HP:0000767	0.292627	0.235406	0.230231	0.354325	0.215203	0.249802	0.470231	0.538348	0.33926	0.838393	0.766243	0.769564	0.870552	0.442439	0.496312	0.811697	0.982556	0.883672	0.963455	0.39556	0.474324	0.126789	0.349691	0.590553	0.643532	0.618657	0.18833	0.0751417	0.173308	0.463759	0.116132	0.0913701	0.134075	0.136553	0.149882	0.254817	0.0622428
HP:0000768	0.179215	0.130362	0.142319	0.222922	0.174738	0.166124	0.296943	0.410967	0.213186	0.765048	0.703563	0.701904	0.841798	0.421163	0.408825	0.750796	0.97824	0.842909	0.946123	0.320641	0.310851	0.0884909	0.179028	0.385201	0.540273	0.516632	0.144471	0.0526557	0.117414	0.34118	0.0673932	0.0536171	0.0837921	0.0939251	0.111561	0.17987	0.041615
HP:0000769	0.304293	0.255767	0.247673	0.347489	0.257686	0.261964	0.363483	0.420144	0.340767	0.782832	0.737593	0.716111	0.830928	0.510049	0.44701	0.783352	0.972388	0.85069	0.958511	0.448387	0.45484	0.174769	0.272535	0.437149	0.525996	0.510573	0.150823	0.104102	0.194803	0.359963	0.127072	0.10345	0.151103	0.175219	0.183365	0.201843	0.0723961
HP:0000771	0.0838031	0.0709684	0.0722517	0.116134	0.0681539	0.064869	0.131389	0.151302	0.106319	0.48236	0.42408	0.379212	0.570325	0.312893	0.183385	0.517829	0.87905	0.585181	0.860637	0.153977	0.141557	0.0492608	0.0608054	0.147513	0.225125	0.204716	0.0353051	0.0217616	0.0503249	0.093533	0.0296708	0.0236876	0.0366682	0.0425294	0.0479271	0.0526068	0.0112498
HP:0000772	0.233676	0.181139	0.202279	0.297795	0.202496	0.205133	0.360677	0.462711	0.271411	0.759635	0.737775	0.729052	0.822936	0.400774	0.407864	0.756131	0.965613	0.839269	0.946384	0.372766	0.395137	0.131434	0.234073	0.404873	0.537324	0.50816	0.160466	0.065391	0.139815	0.35338	0.0883319	0.0735524	0.112309	0.113036	0.108241	0.195639	0.0630699
HP:0000773	0.0900583	0.0648302	0.0745205	0.125341	0.0680276	0.0724183	0.1402	0.207215	0.109216	0.53382	0.459645	0.470638	0.604432	0.146029	0.152373	0.496606	0.902424	0.647997	0.870668	0.1666	0.13335	0.0464508	0.103397	0.11183	0.292308	0.251469	0.0306239	0.0194286	0.0504361	0.102252	0.0270029	0.0216673	0.0367791	0.0337244	0.0298678	0.0596834	0.0170456
HP:0000774	0.140778	0.0954864	0.111632	0.176619	0.116511	0.119769	0.294498	0.357333	0.153869	0.678334	0.605581	0.625034	0.739138	0.209167	0.243501	0.615513	0.949009	0.779243	0.918089	0.22766	0.265818	0.0634278	0.128212	0.357135	0.483803	0.446797	0.104826	0.0323876	0.0912225	0.258082	0.045088	0.0369848	0.0610704	0.0567279	0.0525331	0.131534	0.0314952
HP:0000775	0.133168	0.109851	0.113867	0.190434	0.090396	0.0990183	0.223981	0.312336	0.152766	0.618252	0.663805	0.627247	0.747219	0.274835	0.216322	0.663765	0.95288	0.775699	0.908197	0.235537	0.232826	0.0772045	0.120565	0.193349	0.279368	0.236166	0.0495503	0.0283382	0.0506116	0.157623	0.0374237	0.0326868	0.0560847	0.0483438	0.0418874	0.0693927	0.0176216
HP:0000776	0.0986862	0.0841747	0.0778713	0.134361	0.0634495	0.0712946	0.135356	0.240141	0.110445	0.531431	0.594726	0.542736	0.682686	0.291328	0.180747	0.608463	0.93737	0.710842	0.879394	0.204668	0.178142	0.0619903	0.0801508	0.128019	0.217002	0.190502	0.0410597	0.0194229	0.0361956	0.129847	0.0265897	0.0227573	0.0400946	0.0374319	0.0330486	0.0518409	0.0132277
HP:0000777	0.051721	0.0394629	0.03579	0.0506986	0.0383717	0.034489	0.048991	0.247446	0.0620359	0.408693	0.37214	0.435393	0.565771	0.166266	0.0954497	0.608178	0.876835	0.578336	0.785124	0.126675	0.079299	0.0292305	0.0323633	0.0641725	0.117747	0.112142	0.0193035	0.0130579	0.0203209	0.0635951	0.0164817	0.0136033	0.0177763	0.022553	0.0322689	0.025872	0.00744082
HP:0000778	0.0321539	0.0241387	0.0189586	0.0231619	0.0253587	0.0212382	0.0267072	0.19053	0.0270109	0.323997	0.212208	0.312571	0.398489	0.0211851	0.0462603	0.473909	0.847787	0.432717	0.680697	0.0855617	0.0466216	0.0206077	0.0254725	0.0382345	0.0874325	0.0963757	0.0129255	0.00529266	0.0165717	0.0563582	0.00977056	0.00811687	0.0108166	0.0111374	0.0126243	0.0196629	0.00530713
HP:0000782	0.235121	0.165037	0.180326	0.293644	0.140205	0.182248	0.418955	0.558746	0.238094	0.799526	0.788843	0.799325	0.871145	0.369306	0.404502	0.84828	0.975415	0.879221	0.945158	0.39358	0.399459	0.103615	0.319394	0.538652	0.599115	0.57478	0.136367	0.0432003	0.129466	0.376979	0.0815859	0.0646002	0.0976485	0.101115	0.111893	0.199706	0.0489172
HP:0000786	0.0824763	0.0739241	0.0673278	0.0983749	0.0748661	0.0591432	0.0692221	0.249153	0.0979175	0.503339	0.501871	0.47951	0.59732	0.134792	0.111791	0.510337	0.884935	0.640932	0.838855	0.124382	0.147757	0.0458001	0.060913	0.131594	0.170714	0.176429	0.0405792	0.0167493	0.0556229	0.105399	0.0289258	0.0233372	0.0350727	0.0393163	0.0372415	0.0529894	0.0127299
HP:0000787	0.117894	0.0954079	0.109402	0.185704	0.0767925	0.0846506	0.180098	0.293635	0.136389	0.611121	0.688512	0.627457	0.741643	0.221964	0.13086	0.72836	0.946421	0.766859	0.891848	0.223519	0.183298	0.0738504	0.0854564	0.297741	0.251154	0.219571	0.0436595	0.0188665	0.0529985	0.136497	0.0360413	0.0301322	0.0491078	0.0362209	0.0330649	0.0581761	0.0195548
HP:0000789	0.111455	0.10562	0.0933182	0.141676	0.115095	0.111325	0.14249	0.206381	0.132127	0.643614	0.53296	0.493331	0.690474	0.261071	0.225734	0.676718	0.924636	0.687168	0.894078	0.161997	0.213609	0.0711382	0.121352	0.328415	0.298756	0.291983	0.0577285	0.0300245	0.0810811	0.172042	0.0554906	0.0447442	0.0599323	0.081563	0.0892378	0.0893251	0.0403901
HP:0000790	0.206716	0.164572	0.171946	0.316393	0.0912538	0.138902	0.427258	0.614206	0.253483	0.756685	0.794326	0.816588	0.859821	0.228099	0.222303	0.842658	0.975713	0.870984	0.937959	0.248094	0.354651	0.0754134	0.274447	0.527839	0.528261	0.481615	0.108072	0.0310553	0.0890745	0.286658	0.0644421	0.0498879	0.0761286	0.0546964	0.0518995	0.13861	0.0315451
HP:0000795	0.286718	0.237463	0.226489	0.349165	0.161765	0.21368	0.426556	0.498781	0.313646	0.805191	0.741559	0.744746	0.840384	0.452378	0.431193	0.783878	0.973796	0.859662	0.956037	0.361996	0.464458	0.126266	0.318016	0.503425	0.583186	0.562823	0.128264	0.0632744	0.168217	0.376678	0.105244	0.0836259	0.124419	0.136199	0.145813	0.20838	0.0701461
HP:0000796	0.0415488	0.0360401	0.0361944	0.0697495	0.0155371	0.0167014	0.0830501	0.399078	0.044596	0.426998	0.420061	0.622048	0.567766	0.0615752	0.0535525	0.517901	0.924514	0.639316	0.744612	0.0483087	0.0539829	0.00895298	0.020763	0.0476781	0.0898835	0.0726569	0.0104642	0.00631615	0.0162545	0.0333646	0.00873584	0.007529	0.0110234	0.0103056	0.00993829	0.0170758	0.0581719
HP:0000798	0.0336851	0.0403797	0.0283218	0.0740508	0.0365485	0.0292715	0.0637483	0.103207	0.0300907	0.49519	0.46166	0.376578	0.648145	0.0109835	0.0243478	0.591046	0.904306	0.584115	0.745252	0.0742435	0.0849616	0.0175613	0.0381804	0.406285	0.140102	0.124744	0.0102295	0.00359759	0.0219085	0.0457696	0.0147829	0.0114691	0.0148964	0.0183971	0.0206752	0.0269832	0.00493816
HP:0000799	0.0209868	0.0175071	0.0133056	0.0284693	0.00708048	0.0160951	0.0681564	0.171724	0.0611385	0.106949	0.309345	0.392895	0.331595	0.0223743	0.0107011	0.482599	0.720272	0.377188	0.632554	0.0552741	0.0272049	0.00872434	0.0330109	0.2769	0.0384068	0.0237666	0.00785825	0.00407147	0.00729416	0.0197714	0.00583056	0.00496473	0.00747957	0.00408623	0.00375268	0.00851742	0.00693608
HP:0000802	0.0284954	0.02646	0.0261514	0.0408864	0.0265223	0.0252085	0.036862	0.0973544	0.0373565	0.290052	0.350153	0.283006	0.407603	0.118717	0.0452823	0.504408	0.843201	0.478774	0.72491	0.0484432	0.0547387	0.017389	0.0190535	0.173599	0.0787977	0.0830646	0.0174043	0.00840239	0.0256367	0.0307687	0.0133896	0.0111799	0.0144001	0.0161204	0.0131053	0.0252882	0.00649397
HP:0000803	0.0389602	0.0374051	0.0364205	0.0644277	0.0309189	0.0269844	0.0437036	0.243683	0.0454431	0.428598	0.535822	0.506759	0.579409	0.0334911	0.0400463	0.537574	0.904314	0.622412	0.777688	0.106571	0.082197	0.0297611	0.0329107	0.0474316	0.0707638	0.061825	0.0109298	0.00706873	0.0140592	0.0460088	0.0105306	0.00905991	0.0177384	0.0137486	0.0112078	0.0189806	0.00495396
HP:0000805	0.0201552	0.0134777	0.021707	0.0355434	0.0157039	0.0169868	0.068637	0.0593716	0.0297843	0.201972	0.32571	0.179335	0.289059	0.017757	0.013546	0.447301	0.828145	0.407874	0.678681	0.0248359	0.0400653	0.0144415	0.0154798	0.102306	0.0316172	0.0216931	0.00975315	0.00276202	0.00661768	0.0215494	0.00807675	0.00569012	0.00903884	0.00574125	0.00490861	0.0102965	0.00355182
HP:0000811	0.458107	0.415902	0.401349	0.528073	0.366884	0.395075	0.556079	0.591345	0.495277	0.867498	0.830288	0.825398	0.893741	0.544726	0.556599	0.843328	0.982557	0.905083	0.973494	0.561315	0.604769	0.287707	0.449991	0.634835	0.678	0.655058	0.263866	0.136188	0.304481	0.517481	0.215671	0.183389	0.256651	0.254316	0.259645	0.35607	0.131717
HP:0000812	0.419174	0.377155	0.368898	0.496492	0.311925	0.344946	0.516195	0.619331	0.442156	0.842553	0.830292	0.83042	0.888749	0.490376	0.494197	0.848036	0.980805	0.901788	0.970111	0.516894	0.582937	0.249666	0.407095	0.598577	0.636957	0.614499	0.231653	0.118256	0.265061	0.461201	0.186268	0.155175	0.220984	0.222284	0.224085	0.30169	0.111959
HP:0000813	0.0496977	0.0505947	0.0344087	0.0671181	0.0193528	0.0264578	0.0346282	0.21997	0.0786327	0.430679	0.413752	0.435789	0.462899	0.00933736	0.0175099	0.277214	0.912223	0.612179	0.714671	0.0264039	0.0835218	0.0109192	0.01416	0.0368589	0.0442951	0.0384882	0.00613221	0.00764531	0.0164754	0.0233606	0.00985882	0.0085403	0.0130683	0.0100973	0.00879387	0.01167	0.00555917
HP:0000815	0.0876374	0.0707084	0.0727267	0.106782	0.0700554	0.0738581	0.198257	0.311916	0.10237	0.517323	0.610502	0.57551	0.704363	0.175348	0.111643	0.677688	0.938485	0.733801	0.873244	0.173866	0.179035	0.05273	0.0733472	0.22079	0.265711	0.231579	0.0698685	0.0219366	0.0502386	0.0959489	0.0319451	0.0267813	0.0392686	0.04155	0.0423944	0.0521605	0.0205984
HP:0000816	0.00829507	0.00940612	0.00819359	0.0184331	0.00899007	0.00685405	0.0760482	0.0603309	0.0119562	0.196155	0.31393	0.234326	0.49399	0.00298642	0.00645962	0.320667	0.792283	0.484488	0.477008	0.0520199	0.0248374	0.00550928	0.00738565	0.0143464	0.0699605	0.0506607	0.00294067	0.00251333	0.00440631	0.0122448	0.00392017	0.00322587	0.00385689	0.0030279	0.00292114	0.00474794	0.00191218
HP:0000817	0.028215	0.0235613	0.021792	0.0321871	0.0280807	0.0271775	0.0549585	0.034218	0.0281801	0.249848	0.236108	0.159321	0.333624	0.200088	0.0679535	0.142736	0.777011	0.317648	0.723191	0.150532	0.0766358	0.0178795	0.0256516	0.0718769	0.0788229	0.0646147	0.0144003	0.0065947	0.0125005	0.0417475	0.00937215	0.00836059	0.0132294	0.0118769	0.013182	0.01583	0.00567441
HP:0000818	0.486844	0.447724	0.447681	0.555308	0.42563	0.427048	0.568812	0.63599	0.515182	0.868065	0.859996	0.854192	0.909133	0.550225	0.539648	0.866737	0.984521	0.918811	0.975374	0.595953	0.625243	0.35285	0.445375	0.649927	0.672067	0.645499	0.297782	0.162366	0.326482	0.524749	0.248135	0.214292	0.295674	0.282214	0.279893	0.366809	0.166696
HP:0000819	0.253052	0.230621	0.228395	0.331034	0.224065	0.226366	0.371996	0.413845	0.281863	0.760059	0.73988	0.712586	0.818509	0.342733	0.29712	0.755074	0.966737	0.84069	0.947097	0.380662	0.399311	0.169821	0.240158	0.466135	0.476795	0.446387	0.139923	0.0630614	0.155225	0.298466	0.105669	0.0890127	0.131167	0.127336	0.130719	0.181325	0.0599894
HP:0000820	0.293707	0.25447	0.24841	0.336434	0.229296	0.242153	0.40614	0.470301	0.315997	0.759786	0.776896	0.755205	0.848207	0.415197	0.370599	0.815968	0.971166	0.861511	0.953592	0.432839	0.448867	0.195994	0.231735	0.477722	0.495403	0.463985	0.166783	0.0777226	0.167267	0.337414	0.115187	0.0970657	0.148652	0.145208	0.14501	0.198459	0.0580041
HP:0000821	0.230331	0.191528	0.188474	0.266099	0.164381	0.172274	0.319338	0.403394	0.230413	0.69432	0.728901	0.703129	0.806502	0.364986	0.307642	0.754694	0.956567	0.817284	0.934407	0.376903	0.351311	0.147169	0.169653	0.360023	0.40217	0.367297	0.111431	0.0518465	0.114067	0.258363	0.0804561	0.0682495	0.105756	0.103802	0.105626	0.144294	0.0365277
HP:0000822	0.336373	0.291314	0.291751	0.426881	0.20328	0.264802	0.454313	0.580519	0.387053	0.797241	0.797749	0.801772	0.863656	0.384082	0.366677	0.829813	0.974295	0.873975	0.959233	0.387564	0.48536	0.175301	0.357499	0.580739	0.570906	0.536239	0.161385	0.0780659	0.177334	0.404813	0.132211	0.108313	0.159677	0.13514	0.135256	0.225092	0.0824942
HP:0000823	0.117977	0.0909216	0.104307	0.152592	0.08812	0.0986596	0.189095	0.316636	0.134783	0.591209	0.57544	0.556529	0.692894	0.281815	0.199501	0.703017	0.925412	0.708758	0.894737	0.190968	0.209519	0.069352	0.103761	0.249111	0.269913	0.245784	0.059924	0.0353765	0.0640591	0.143981	0.0454641	0.0371217	0.0574034	0.0631233	0.0572078	0.0770367	0.0843288
HP:0000824	0.0747488	0.0617745	0.0539665	0.0840809	0.0564179	0.0582555	0.10918	0.274983	0.0757373	0.538536	0.584272	0.563501	0.663897	0.203196	0.152271	0.646512	0.937334	0.720736	0.838225	0.217208	0.151089	0.0481054	0.061796	0.146145	0.222694	0.212349	0.0377632	0.014261	0.0437668	0.11587	0.024037	0.0192086	0.0300369	0.0334537	0.0326954	0.052534	0.0114491
HP:0000825	0.0416885	0.0340239	0.0372614	0.0627641	0.0388038	0.0422263	0.0809727	0.166375	0.054281	0.451837	0.54157	0.446817	0.659741	0.141143	0.0664613	0.597364	0.937878	0.675252	0.814684	0.152711	0.0861007	0.0330482	0.0408119	0.165019	0.133751	0.115933	0.0296431	0.0110623	0.02396	0.0715104	0.0158922	0.0129567	0.0215055	0.0193652	0.0166308	0.0290267	0.00789589
HP:0000826	0.117725	0.102739	0.0935229	0.156654	0.0791878	0.0992232	0.211999	0.163329	0.136924	0.623111	0.615931	0.524239	0.738213	0.481382	0.247451	0.76176	0.954422	0.74026	0.908213	0.23911	0.257854	0.0706987	0.100082	0.292228	0.354555	0.322449	0.0627991	0.0296898	0.0576353	0.175664	0.03491	0.0298709	0.0497458	0.0574304	0.0680969	0.0650875	0.0179163
HP:0000828	0.0933812	0.0820881	0.0814426	0.125474	0.0852346	0.0731493	0.127658	0.256078	0.115658	0.622445	0.568387	0.518503	0.684238	0.261522	0.161221	0.695883	0.942107	0.730704	0.879009	0.161539	0.155035	0.0535884	0.07255	0.201654	0.232968	0.219079	0.0368279	0.0220587	0.0493474	0.116912	0.03333	0.027278	0.0418832	0.0430378	0.0508991	0.0614143	0.0163197
HP:0000829	0.0259556	0.0186993	0.0272375	0.0411552	0.0268182	0.0228191	0.0602288	0.0998572	0.0361531	0.322276	0.352213	0.275678	0.431833	0.0446168	0.0354344	0.390986	0.847353	0.49668	0.713077	0.0804043	0.0379605	0.0215507	0.0279249	0.0959573	0.106981	0.10037	0.0112975	0.00592104	0.0187613	0.0452332	0.0102336	0.00837551	0.0136376	0.0115451	0.0108297	0.022853	0.00810758
HP:0000830	0.117363	0.095627	0.0877785	0.143436	0.0915784	0.0865854	0.154087	0.392025	0.128098	0.584411	0.624497	0.63295	0.713618	0.250012	0.189429	0.711674	0.93919	0.765349	0.881459	0.254758	0.212755	0.0640412	0.101444	0.224946	0.274154	0.258237	0.0494252	0.0259139	0.0607875	0.151664	0.0361783	0.0301904	0.0474698	0.049814	0.0517745	0.0740681	0.020039
HP:0000831	0.0348817	0.0286402	0.0336245	0.0464879	0.0247186	0.0373224	0.0675337	0.122166	0.0441538	0.401707	0.488534	0.395527	0.609031	0.226024	0.0727931	0.670397	0.910838	0.599227	0.788137	0.150861	0.111648	0.0426452	0.0302377	0.245407	0.1108	0.0968691	0.0395951	0.00857473	0.0203186	0.0628726	0.0131738	0.0109001	0.0194141	0.0192815	0.0152165	0.0247822	0.00998574
HP:0000832	0.00296712	0.00257698	0.00388447	0.00528492	0.00769095	0.00690748	0.00604837	0.0163972	0.00355753	0.126564	0.078963	0.0731743	0.186543	0.0571811	0.00592881	0.408362	0.549243	0.154685	0.335786	0.0136961	0.0089885	0.0200549	0.00486049	0.00928699	0.0106337	0.00924057	0.0069434	0.00281171	0.00350825	0.00414045	0.00204035	0.00167705	0.00259927	0.00177535	0.00179738	0.00477705	0.000948206
HP:0000834	0.198496	0.16504	0.158322	0.235241	0.147558	0.138255	0.274515	0.510889	0.229266	0.690429	0.740628	0.730644	0.804933	0.331055	0.286453	0.80155	0.966263	0.837254	0.937118	0.312295	0.315565	0.120248	0.148921	0.324396	0.332624	0.292228	0.0893095	0.0443977	0.0749104	0.220269	0.0626103	0.0524502	0.086198	0.0825705	0.0789598	0.0985512	0.0366218
HP:0000835	0.0430082	0.0332433	0.0348093	0.0508538	0.031392	0.0433584	0.0973417	0.164993	0.0557395	0.426227	0.440212	0.431743	0.569066	0.316763	0.138849	0.697072	0.90138	0.626292	0.79061	0.102763	0.136307	0.0339491	0.0334271	0.191537	0.169051	0.143159	0.032352	0.0141162	0.0249948	0.0789983	0.0161011	0.0129472	0.0210864	0.032723	0.0395629	0.0302254	0.00814461
HP:0000836	0.0428414	0.0280179	0.0402355	0.0514402	0.0457601	0.0460335	0.0928393	0.162689	0.0495639	0.451853	0.444941	0.397666	0.586243	0.305049	0.129277	0.622705	0.925037	0.679072	0.807437	0.176089	0.09507	0.0393045	0.0472011	0.117722	0.157054	0.144573	0.0413557	0.0127285	0.0318992	0.0809568	0.0171637	0.0133189	0.0215313	0.0289146	0.0429815	0.0531013	0.00566133
HP:0000837	0.0439981	0.0444809	0.0371221	0.0807525	0.0435184	0.0369069	0.0751485	0.0931655	0.0392369	0.489769	0.417105	0.33403	0.607212	0.0135317	0.031646	0.531245	0.881747	0.550691	0.784636	0.0753111	0.103332	0.02641	0.0492493	0.357373	0.125595	0.111565	0.0140004	0.00505902	0.0227912	0.0552043	0.0187168	0.0135906	0.0192562	0.0208936	0.023162	0.0291323	0.00654535
HP:0000839	0.00834199	0.00645312	0.00450382	0.00518822	0.00337451	0.0049485	0.0365182	0.0308561	0.0140256	0.103729	0.219364	0.200971	0.266916	0.0162523	0.0106519	0.496267	0.722878	0.31284	0.372464	0.0114637	0.00901228	0.00313389	0.00249092	0.00490625	0.0920036	0.0536398	0.00423628	0.0007868	0.0038392	0.00474675	0.00183546	0.00167953	0.00252399	0.00296477	0.00274435	0.00544313	0.00106096
HP:0000840	0.0111072	0.00552111	0.0111155	0.0204732	0.00445197	0.00460344	0.0206204	0.00428137	0.0158025	0.104331	0.0475594	0.0243995	0.0903775	0.00641877	0.00266546	0.0591909	0.502945	0.112735	0.479671	0.00417924	0.0202031	0.00538386	0.00396748	0.00715372	0.00708233	0.00526376	0.00179266	0.000834976	0.0023801	0.00562866	0.00279283	0.00181091	0.00349646	0.00125737	0.00108783	0.00320492	0.00171135
HP:0000842	0.124962	0.106313	0.106243	0.169349	0.101192	0.111727	0.244182	0.219715	0.146614	0.665037	0.60866	0.537284	0.717246	0.162884	0.124628	0.647028	0.945884	0.744197	0.909369	0.228083	0.19764	0.0857917	0.122653	0.294961	0.327187	0.286662	0.0659809	0.0217454	0.0677646	0.166367	0.0464494	0.0385718	0.0603428	0.0490162	0.0467089	0.0833609	0.0289344
HP:0000843	0.0369482	0.0327486	0.0371209	0.0576523	0.0397041	0.0289882	0.0428138	0.213183	0.0525207	0.424419	0.500714	0.451969	0.579324	0.132921	0.0556145	0.50998	0.918441	0.628811	0.772675	0.0362919	0.0605906	0.0206578	0.0314801	0.114889	0.109504	0.106807	0.015063	0.00636027	0.0207013	0.0472958	0.01275	0.0103952	0.0177697	0.014971	0.0131016	0.0217579	0.00785592
HP:0000845	0.020197	0.0160489	0.0201869	0.0347343	0.0134024	0.0190459	0.063947	0.140721	0.024323	0.237839	0.364621	0.328142	0.462728	0.208964	0.0418642	0.576786	0.862627	0.483811	0.677793	0.0423651	0.0367218	0.0130706	0.0152463	0.0534798	0.062507	0.04581	0.0085872	0.00667222	0.00777416	0.0192685	0.00562251	0.00458985	0.00868764	0.0071198	0.00599967	0.008829	0.00237755
HP:0000846	0.0666226	0.0487432	0.0495044	0.0680965	0.0506459	0.0468032	0.11509	0.131872	0.0763212	0.420292	0.455105	0.376179	0.557616	0.103275	0.0821552	0.539824	0.880998	0.586704	0.842996	0.142215	0.120105	0.0537346	0.0457705	0.104588	0.138637	0.119274	0.0310808	0.0132322	0.0281251	0.0691033	0.0228098	0.0184528	0.029416	0.0279721	0.0243677	0.0365908	0.01242
HP:0000847	0.0260244	0.0162178	0.0279132	0.0427974	0.0248888	0.0200728	0.0405239	0.0356514	0.0344362	0.270403	0.189003	0.121039	0.291856	0.035521	0.0245474	0.326966	0.812136	0.389663	0.726854	0.0267707	0.0383455	0.0232855	0.0233382	0.0738115	0.062082	0.0672962	0.00865659	0.00318247	0.0157392	0.0353918	0.00940421	0.00703561	0.0127951	0.00852734	0.00707938	0.016853	0.00852063
HP:0000848	0.0138535	0.00792948	0.0170508	0.0249387	0.0206381	0.0148427	0.0218297	0.0316094	0.0171424	0.21119	0.151241	0.0858382	0.248575	0.0325903	0.0240451	0.308522	0.80722	0.348254	0.629661	0.0240876	0.0271873	0.0210495	0.018225	0.0868887	0.0660252	0.0802623	0.00650749	0.00210146	0.0148577	0.0339657	0.00619301	0.00460717	0.00854637	0.00734817	0.00607305	0.0139332	0.00627442
HP:0000851	0.0257554	0.0211558	0.0146747	0.0326411	0.0149985	0.0140648	0.0320058	0.0434822	0.0244067	0.212224	0.177551	0.15532	0.327746	0.0879273	0.115645	0.312234	0.712418	0.306914	0.649825	0.063239	0.0465648	0.00933756	0.0125025	0.0376363	0.0863201	0.0833787	0.0088188	0.00241975	0.0218482	0.0246842	0.00616318	0.00556708	0.00870305	0.00989824	0.0122114	0.0156313	0.00298328
HP:0000852	0.0100405	0.00841592	0.00815113	0.0151109	0.00748073	0.00696802	0.0481709	0.00824197	0.00809698	0.0879594	0.119201	0.0642341	0.237615	0.309455	0.0469697	0.212258	0.782338	0.208659	0.482476	0.0265575	0.0308723	0.00349657	0.0058778	0.0432753	0.051815	0.0439919	0.00825053	0.00223405	0.00594601	0.0119902	0.00353536	0.00242355	0.00349435	0.00309023	0.00278865	0.00606255	0.00100638
HP:0000853	0.089577	0.0714744	0.0718655	0.106852	0.0794428	0.0702413	0.165091	0.265423	0.108052	0.558064	0.595915	0.554439	0.689166	0.227954	0.141489	0.644363	0.923905	0.727182	0.869758	0.185825	0.156012	0.0536744	0.0709064	0.167373	0.249029	0.222457	0.0533992	0.0191699	0.0472247	0.111948	0.0324853	0.0262892	0.0397794	0.0429181	0.0520045	0.0656528	0.0114326
HP:0000854	0.0202707	0.0159601	0.0167275	0.0261787	0.020144	0.020036	0.0273099	0.147285	0.0304388	0.260587	0.261538	0.322998	0.447833	0.328228	0.0900541	0.575268	0.815643	0.469733	0.686241	0.0656517	0.0368076	0.0154421	0.0164576	0.0424111	0.065169	0.0572588	0.00829813	0.0122888	0.0117909	0.0381539	0.00890733	0.00706997	0.00910972	0.016293	0.0317601	0.0146754	0.00280975
HP:0000855	0.0561238	0.0429945	0.0511609	0.0692538	0.0419658	0.0543692	0.104825	0.178984	0.0635588	0.467664	0.549737	0.452257	0.64173	0.198017	0.0811774	0.69415	0.925466	0.681201	0.838771	0.175872	0.146504	0.0544055	0.0435197	0.270573	0.150636	0.132458	0.0423009	0.0121696	0.0283194	0.0845146	0.0202285	0.0166487	0.0273253	0.0245339	0.0203141	0.0375619	0.0125351
HP:0000857	0.0172267	0.0140529	0.0153419	0.0223819	0.0201035	0.0180992	0.0229926	0.0961842	0.0237346	0.261533	0.438235	0.339335	0.567171	0.151664	0.04973	0.531868	0.885388	0.533481	0.683612	0.171579	0.0550468	0.0258908	0.0176757	0.119546	0.0566777	0.0525269	0.0266951	0.00288133	0.0116265	0.035251	0.00681491	0.00545665	0.009799	0.00933839	0.00691945	0.0177297	0.00480884
HP:0000858	0.185167	0.156978	0.159261	0.226355	0.155846	0.156529	0.223772	0.381605	0.202751	0.664432	0.688678	0.659638	0.766873	0.367423	0.269065	0.715761	0.951856	0.791072	0.925895	0.275116	0.304655	0.112245	0.162146	0.348261	0.372929	0.357739	0.107472	0.0491639	0.112365	0.229207	0.0777142	0.0633896	0.0915295	0.102354	0.0964873	0.122196	0.0506057
HP:0000859	0.0444527	0.0316962	0.0375525	0.0845707	0.0244839	0.0202735	0.0470232	0.392537	0.0592297	0.319485	0.314945	0.473418	0.442331	0.0204159	0.0163156	0.662536	0.869896	0.592954	0.763223	0.0388453	0.0486103	0.0176712	0.0361719	0.0719419	0.0426861	0.0337444	0.00733868	0.00560648	0.00880051	0.0310711	0.00941941	0.00767539	0.0126421	0.00701465	0.00765554	0.0120965	0.00829293
HP:0000860	0.0046827	0.00645269	0.00299928	0.00724806	0.00378697	0.0037233	0.0363288	0.151929	0.0169204	0.078356	0.173287	0.194864	0.170926	0.0207661	0.0326076	0.26785	0.636086	0.182883	0.362974	0.0326955	0.00766426	0.00201822	0.00359431	0.00503419	0.0644886	0.0492887	0.00399587	0.0017053	0.00295534	0.016448	0.00166158	0.00147819	0.00216084	0.0033236	0.00439625	0.00498798	0.000692955
HP:0000863	0.0146145	0.00824227	0.00819173	0.0109731	0.0123421	0.00842416	0.00798083	0.373134	0.0147832	0.292357	0.326363	0.538145	0.345307	0.0361726	0.0555367	0.662971	0.902152	0.501989	0.524343	0.0370962	0.0224048	0.00820522	0.0126601	0.0215262	0.0244316	0.0301766	0.00314652	0.00205391	0.00726378	0.0361595	0.00342719	0.00334827	0.00504921	0.00559639	0.00936718	0.00653012	0.00123033
HP:0000864	0.230721	0.201161	0.190516	0.294162	0.179601	0.186934	0.297121	0.420841	0.240706	0.736721	0.725755	0.706372	0.814311	0.288799	0.280669	0.764938	0.969093	0.844983	0.938502	0.367441	0.388271	0.134539	0.207329	0.408567	0.435569	0.416614	0.104295	0.0528242	0.138067	0.262602	0.083665	0.0683715	0.106199	0.11416	0.122732	0.157319	0.0444268
HP:0000868	0.0312257	0.0208621	0.0220699	0.0379783	0.0182348	0.0213536	0.046215	0.315524	0.0614052	0.193407	0.47415	0.489233	0.519212	0.0714224	0.0222659	0.583832	0.856302	0.555837	0.720036	0.0402466	0.0516857	0.0174085	0.0186752	0.0482369	0.0591761	0.0445622	0.0139248	0.0065737	0.0101459	0.0177382	0.00953033	0.00792678	0.0127843	0.0125231	0.0114452	0.0099631	0.0102085
HP:0000869	0.0455701	0.0400465	0.0396185	0.0548183	0.035227	0.0409013	0.0905231	0.123863	0.048533	0.398916	0.489808	0.388075	0.573345	0.172519	0.0645953	0.566691	0.883371	0.604763	0.779406	0.100555	0.127027	0.0349743	0.0333118	0.188575	0.150162	0.143587	0.0450771	0.0134847	0.0326083	0.0653627	0.0180754	0.0149567	0.0226922	0.0274913	0.0240856	0.0299982	0.00879922
HP:0000870	0.0174919	0.0126192	0.0157154	0.0197919	0.0186449	0.0163945	0.04721	0.133909	0.0196281	0.194002	0.308098	0.27818	0.378506	0.187692	0.0615329	0.539705	0.83006	0.442209	0.640382	0.0381151	0.0447014	0.00981286	0.0168149	0.0357386	0.0372039	0.0295332	0.00765258	0.00627554	0.00664643	0.0176076	0.00590083	0.00459163	0.00808538	0.00848656	0.00815494	0.00791962	0.0029214
HP:0000871	0.0235698	0.0148574	0.0158744	0.0266996	0.0139738	0.0147156	0.029376	0.045124	0.0229652	0.285576	0.231647	0.194179	0.353351	0.106137	0.0585838	0.527068	0.789946	0.39767	0.618348	0.0743434	0.0393774	0.0173129	0.00840069	0.0454657	0.0612847	0.0709898	0.0156639	0.00384796	0.0111033	0.01896	0.00409394	0.00403581	0.0069907	0.00814268	0.00764208	0.0154663	0.00245795
HP:0000872	0.0277634	0.0198922	0.0220923	0.0342236	0.0234195	0.021608	0.0526606	0.156443	0.0340094	0.382088	0.364953	0.356426	0.558138	0.153386	0.0478234	0.639399	0.875841	0.649043	0.696013	0.119616	0.0544514	0.027139	0.0154077	0.0509278	0.0824977	0.065595	0.0179152	0.00577589	0.00939538	0.0339528	0.00790452	0.0061539	0.0097841	0.0134711	0.0253215	0.0154476	0.00255184
HP:0000873	0.0586972	0.0502624	0.0459124	0.0631779	0.0467287	0.0444984	0.0737727	0.238781	0.0734262	0.488015	0.501617	0.506453	0.609752	0.196828	0.117173	0.634657	0.91177	0.651613	0.812153	0.111004	0.0947726	0.0302641	0.0419028	0.103866	0.155738	0.142024	0.0237863	0.0131026	0.0291056	0.0762225	0.0200051	0.0173435	0.024272	0.0299974	0.0395038	0.0367943	0.00786985
HP:0000875	0.0403758	0.0555372	0.0353614	0.060338	0.0386506	0.0259811	0.0254999	0.460934	0.0612841	0.551918	0.486469	0.587795	0.5512	0.0721344	0.0956804	0.785312	0.929779	0.63783	0.794984	0.0258308	0.103438	0.0148784	0.0308043	0.0682908	0.115046	0.107511	0.0177147	0.00878722	0.0181801	0.0387155	0.0115872	0.00964592	0.0163383	0.0143331	0.018423	0.0193712	0.00726035
HP:0000876	0.0117534	0.011969	0.0125136	0.0185846	0.0130357	0.0117072	0.0467597	0.02407	0.0128146	0.121701	0.164055	0.137376	0.272304	0.224249	0.0361339	0.360094	0.732021	0.262811	0.576312	0.0159023	0.0251057	0.00717999	0.0102415	0.0440852	0.0521683	0.0396727	0.0122732	0.00279695	0.00921246	0.0118791	0.00366787	0.00313471	0.00547502	0.00493633	0.00398955	0.00736267	0.00130405
HP:0000877	0.0109924	0.00887893	0.0104916	0.0132088	0.00553979	0.0124883	0.0384155	0.0471083	0.0222761	0.239288	0.274873	0.184574	0.360679	0.0706686	0.0161618	0.703693	0.844529	0.378957	0.563388	0.0206188	0.0705967	0.00978284	0.00783488	0.261871	0.0417372	0.0351344	0.0133662	0.00487752	0.00666377	0.0247871	0.00449161	0.0038025	0.00635351	0.00827107	0.00625156	0.00613945	0.006089
HP:0000878	0.0225354	0.0189874	0.0195806	0.0373668	0.0185627	0.0185671	0.0397606	0.0355221	0.038336	0.223976	0.261768	0.171933	0.351999	0.081573	0.0663922	0.373268	0.759829	0.383748	0.708561	0.0814052	0.0631652	0.0119552	0.0161017	0.0387153	0.116882	0.118275	0.0259919	0.0102621	0.0154991	0.0598809	0.00536141	0.00448142	0.00913294	0.0100002	0.00908806	0.0198119	0.0039643
HP:0000879	0.0263323	0.0314553	0.0149284	0.0314806	0.0185702	0.0151447	0.0992874	0.0798494	0.0334324	0.227598	0.319421	0.278268	0.424406	0.33879	0.121346	0.521623	0.876675	0.480995	0.693342	0.0817904	0.0656583	0.00795274	0.0209022	0.0285222	0.145955	0.114823	0.0112192	0.0058546	0.0137992	0.0651301	0.00643813	0.00501059	0.00789195	0.0126077	0.0111757	0.0154924	0.00897886
HP:0000882	0.0531616	0.0337743	0.0329145	0.073092	0.0412791	0.0363436	0.119675	0.239916	0.0626589	0.522759	0.40039	0.498656	0.673414	0.0740823	0.116377	0.61317	0.91016	0.646468	0.801521	0.0942279	0.0632766	0.0148647	0.0344717	0.0734539	0.196847	0.136202	0.0179607	0.00909846	0.0138386	0.0390564	0.00960145	0.00787422	0.0158373	0.0141436	0.0132116	0.0238098	0.00661444
HP:0000883	0.0526917	0.0389038	0.0371515	0.067169	0.0396706	0.0454317	0.154925	0.201145	0.0614348	0.497514	0.426555	0.456055	0.622132	0.0920943	0.121249	0.603596	0.914368	0.638074	0.823984	0.0909275	0.105937	0.0249479	0.0514328	0.170476	0.188027	0.12873	0.0280696	0.0127184	0.0191496	0.0607266	0.012106	0.00994691	0.0216811	0.0195569	0.0173559	0.030869	0.0112321
HP:0000884	0.00689648	0.00416789	0.0074296	0.011874	0.0082323	0.00681596	0.0213283	0.0326466	0.00780222	0.135373	0.241067	0.149378	0.337017	0.00802768	0.00825053	0.258904	0.606392	0.269847	0.434056	0.0191775	0.0148891	0.0167966	0.00430732	0.00731786	0.0201359	0.0130389	0.00403694	0.00205119	0.00318224	0.00901921	0.00265649	0.00300195	0.00435035	0.00267881	0.002481	0.00470972	0.00104218
HP:0000885	0.0204438	0.0172705	0.0171168	0.0406889	0.0191434	0.0135063	0.033555	0.0946762	0.031467	0.335938	0.379212	0.348564	0.556728	0.239058	0.0607564	0.597955	0.879239	0.554877	0.657987	0.0903394	0.0419962	0.0106155	0.0327105	0.0277101	0.118889	0.136703	0.00803093	0.00527891	0.0293327	0.0333556	0.00717976	0.00591543	0.00806304	0.00887802	0.0115184	0.0154028	0.0027419
HP:0000886	0.00587624	0.00454365	0.0038829	0.00864906	0.00339525	0.00345995	0.0171558	0.0106978	0.00568733	0.116235	0.0884797	0.072354	0.166266	0.00887019	0.00562141	0.36235	0.608218	0.21221	0.34334	0.0092085	0.00924273	0.00442478	0.00407302	0.0104534	0.0683454	0.0477925	0.00290419	0.000979673	0.00396687	0.00370312	0.00173799	0.00136003	0.00204063	0.0021255	0.00251212	0.00228321	0.00203902
HP:0000887	0.0392863	0.0229376	0.0248887	0.0602579	0.0331671	0.0261806	0.179919	0.297821	0.0471152	0.479127	0.42597	0.592295	0.725714	0.0614654	0.126312	0.534965	0.904347	0.679398	0.785827	0.0735562	0.0493745	0.0120299	0.0474927	0.0469183	0.261236	0.159293	0.0111838	0.00440696	0.00958671	0.031908	0.00650814	0.00511363	0.0112089	0.00943832	0.00996251	0.018122	0.00538876
HP:0000888	0.0297468	0.017984	0.0184902	0.0447267	0.0196645	0.0234424	0.114625	0.176717	0.0466022	0.378908	0.201768	0.372601	0.484637	0.0125108	0.0543897	0.277475	0.755016	0.488877	0.725176	0.0357814	0.0461045	0.0115297	0.0383576	0.0369732	0.19194	0.111225	0.00757295	0.00481572	0.0125929	0.0272613	0.00639317	0.00521407	0.0114684	0.00905245	0.00862662	0.0192971	0.00611794
HP:0000889	0.141073	0.113516	0.111956	0.176493	0.100344	0.118661	0.220465	0.286502	0.156947	0.632185	0.595013	0.576951	0.707903	0.298538	0.256192	0.678362	0.943387	0.745724	0.915648	0.216222	0.235728	0.0804019	0.118069	0.249026	0.338586	0.301761	0.0592121	0.0337286	0.0738661	0.16804	0.0444943	0.0365423	0.0616797	0.0624121	0.059064	0.0898653	0.0281916
HP:0000893	0.00587624	0.00454365	0.0038829	0.00864906	0.00339525	0.00345995	0.0171558	0.0106978	0.00568733	0.116235	0.0884797	0.072354	0.166266	0.00887019	0.00562141	0.36235	0.608218	0.21221	0.34334	0.0092085	0.00924273	0.00442478	0.00407302	0.0104534	0.0683454	0.0477925	0.00290419	0.000979673	0.00396687	0.00370312	0.00173799	0.00136003	0.00204063	0.0021255	0.00251212	0.00228321	0.00203902
HP:0000894	0.0465001	0.0349052	0.0369711	0.0530784	0.0265526	0.0407499	0.0822644	0.197343	0.0660323	0.469228	0.490141	0.475266	0.642811	0.28025	0.113718	0.737694	0.929995	0.660471	0.804546	0.118454	0.132844	0.027205	0.0303143	0.227625	0.153592	0.128972	0.0269658	0.0113473	0.0202907	0.0657076	0.0144773	0.0120178	0.0194748	0.0283511	0.0366056	0.0239191	0.00812122
HP:0000895	0.0128801	0.0124991	0.0111962	0.0169847	0.00769611	0.010797	0.0186738	0.00759318	0.0177035	0.0831876	0.0310478	0.0267005	0.044634	0.00858872	0.0267906	0.0362341	0.411193	0.0721699	0.527918	0.0129942	0.0253014	0.0100316	0.00992879	0.0126254	0.0684414	0.0537355	0.00451414	0.00494283	0.011973	0.0128569	0.00411111	0.00335887	0.00670199	0.00642642	0.00499845	0.0096214	0.00578299
HP:0000897	0.00487322	0.00438441	0.00636803	0.0100153	0.00612998	0.00517542	0.026017	0.0371801	0.010112	0.205892	0.154768	0.18685	0.353735	0.0101259	0.00364327	0.418747	0.657996	0.309818	0.364227	0.00813095	0.0138689	0.00383286	0.00642141	0.0732003	0.0261754	0.0149335	0.00312642	0.00193421	0.00255957	0.0070456	0.00309791	0.0024241	0.00260176	0.00180764	0.0018184	0.00329035	0.00259782
HP:0000902	0.0207831	0.0162773	0.0158722	0.0257839	0.0136431	0.0152356	0.04385	0.100624	0.0320407	0.174578	0.259882	0.299766	0.310862	0.23165	0.145998	0.541153	0.805453	0.445848	0.649764	0.0372425	0.0850498	0.0178896	0.014421	0.041353	0.114645	0.0963814	0.0154937	0.00552961	0.00897224	0.0362575	0.00450827	0.00386322	0.00781078	0.0113859	0.0095704	0.0127797	0.0028471
HP:0000904	0.00513894	0.00409324	0.00589822	0.00863619	0.0074167	0.00583997	0.00646007	0.0237335	0.00900475	0.111625	0.155921	0.09322	0.216241	0.0111224	0.0291206	0.0867975	0.437573	0.140855	0.417802	0.00674777	0.0127496	0.00298571	0.00428933	0.00696183	0.00942027	0.00630673	0.00544326	0.00233761	0.00208042	0.00621086	0.00159676	0.0017664	0.00348312	0.00172546	0.00146743	0.00370846	0.00101231
HP:0000905	0.0110395	0.00844901	0.00987629	0.0128343	0.00532957	0.0119307	0.0383748	0.0458909	0.0225461	0.234466	0.259289	0.177971	0.361211	0.0740917	0.0162584	0.732839	0.854185	0.375904	0.560462	0.0208963	0.0736266	0.00967511	0.00753342	0.270264	0.0432256	0.0364367	0.0133391	0.00480762	0.00666555	0.0256267	0.00436331	0.00363184	0.00620032	0.0082323	0.00620299	0.00589924	0.00629456
HP:0000907	0.0296976	0.0155312	0.0164214	0.0454662	0.0240913	0.0192517	0.182631	0.314324	0.0380093	0.508797	0.412118	0.659051	0.798302	0.022246	0.0906311	0.506519	0.96984	0.788419	0.736303	0.0482389	0.0300483	0.00785453	0.0325012	0.034294	0.228349	0.11049	0.0065791	0.00326631	0.00652507	0.0205357	0.00405064	0.00332631	0.00812398	0.00629261	0.00675222	0.0140519	0.00395839
HP:0000910	0.00590625	0.00428244	0.00458825	0.0120369	0.00369328	0.00522497	0.0010905	0.00329978	0.00304965	0.0554007	0.0130095	0.0106773	0.0750832	0.0163253	0.014328	0.0650679	0.283982	0.0242349	0.302436	0.00602963	0.00296021	0.00105615	0.00276913	0.00513047	0.00197441	0.00169587	0.00163348	0.00115511	0.000900051	0.00275283	0.00153802	0.000925498	0.0019133	0.00127864	0.000827977	0.00116265	0.00118997
HP:0000912	0.165799	0.103922	0.116071	0.220826	0.0658476	0.12181	0.441075	0.606072	0.171716	0.791064	0.77275	0.827991	0.897631	0.293902	0.34621	0.869374	0.978152	0.89195	0.92324	0.258919	0.336837	0.0577197	0.329514	0.60244	0.637734	0.595006	0.0876474	0.0203767	0.0808715	0.339694	0.0533512	0.0405225	0.0608078	0.0634173	0.0740571	0.153606	0.0324569
HP:0000914	0.0436616	0.037498	0.0340676	0.0449501	0.066682	0.0603553	0.0384696	0.0780887	0.0624966	0.540438	0.331849	0.271315	0.563964	0.310845	0.252596	0.527968	0.917488	0.52605	0.844451	0.0719123	0.0993782	0.0303626	0.0798495	0.102826	0.187278	0.20029	0.029755	0.0211529	0.042774	0.123928	0.0251628	0.0194031	0.0286853	0.0500824	0.064368	0.0483703	0.041279
HP:0000915	0.0388278	0.0337371	0.030031	0.0395061	0.0638487	0.0562284	0.0335513	0.0788333	0.0565048	0.534284	0.327919	0.269847	0.55163	0.309478	0.258997	0.52805	0.914913	0.513301	0.835721	0.0695849	0.0879876	0.0276382	0.0751843	0.0989779	0.173371	0.186007	0.0246358	0.0201469	0.0399452	0.115529	0.0239764	0.0181617	0.0265954	0.0482535	0.062928	0.0462243	0.0431824
HP:0000917	0.0388278	0.0337371	0.030031	0.0395061	0.0638487	0.0562284	0.0335513	0.0788333	0.0565048	0.534284	0.327919	0.269847	0.55163	0.309478	0.258997	0.52805	0.914913	0.513301	0.835721	0.0695849	0.0879876	0.0276382	0.0751843	0.0989779	0.173371	0.186007	0.0246358	0.0201469	0.0399452	0.115529	0.0239764	0.0181617	0.0265954	0.0482535	0.062928	0.0462243	0.0431824
HP:0000919	0.0216319	0.01907	0.0192949	0.0353593	0.017038	0.0170959	0.0363941	0.0899688	0.0289283	0.273472	0.317022	0.279284	0.418712	0.0397398	0.0378853	0.550789	0.799894	0.425283	0.644007	0.0298074	0.0346218	0.00834126	0.0138392	0.0474383	0.058812	0.0400518	0.0107232	0.00401504	0.00569362	0.0183184	0.00658018	0.00497458	0.00793768	0.00735467	0.00751737	0.00755308	0.00693574
HP:0000920	0.00756486	0.00953303	0.00643395	0.013607	0.00557963	0.00435952	0.0126866	0.0750855	0.0212002	0.0843653	0.213075	0.163773	0.192229	0.0211642	0.013206	0.42875	0.67005	0.231616	0.426895	0.00588116	0.0222066	0.00242571	0.00368386	0.00664827	0.0131046	0.0110658	0.00879471	0.00114725	0.00217498	0.0066239	0.00209973	0.00182387	0.0025678	0.00398047	0.00509095	0.00255342	0.0106553
HP:0000921	0.0462277	0.0321599	0.0358395	0.0547841	0.0506057	0.0476245	0.0776881	0.179528	0.0590062	0.393129	0.466752	0.441274	0.565416	0.218823	0.203188	0.575655	0.895814	0.607282	0.828089	0.117899	0.123322	0.028202	0.0602689	0.089948	0.238463	0.229442	0.0330331	0.0167061	0.031413	0.132858	0.0175272	0.0144291	0.0230213	0.0329602	0.0316357	0.0425438	0.0361841
HP:0000923	0.0471891	0.0217042	0.0329627	0.0658648	0.0359887	0.0286458	0.326464	0.535148	0.050093	0.709845	0.532672	0.848127	0.935928	0.0199917	0.066055	0.192728	0.989904	0.924272	0.787333	0.0769279	0.151773	0.00654669	0.0284271	0.358083	0.781568	0.680811	0.131802	0.00781895	0.0265565	0.362599	0.0152638	0.0114495	0.0123256	0.00743555	0.00620219	0.1331	0.00531997
HP:0000924	0.656805	0.609567	0.611641	0.705616	0.577557	0.604147	0.721855	0.741983	0.682647	0.921685	0.905761	0.907642	0.942265	0.691382	0.702542	0.9124	0.991347	0.948445	0.986269	0.733215	0.76321	0.499707	0.631176	0.786657	0.799653	0.780183	0.452436	0.273272	0.484	0.689774	0.395155	0.347123	0.451543	0.428295	0.423438	0.545046	0.267558
HP:0000925	0.507886	0.45417	0.452904	0.565915	0.420823	0.455385	0.606845	0.637757	0.545005	0.883397	0.855825	0.854106	0.912204	0.602442	0.61198	0.86572	0.986012	0.919067	0.978684	0.612035	0.659728	0.332922	0.491802	0.676835	0.713984	0.69009	0.31748	0.18189	0.332316	0.579964	0.252498	0.214644	0.299152	0.288492	0.289566	0.401303	0.150287
HP:0000926	0.154459	0.104368	0.127702	0.229663	0.120169	0.119545	0.338281	0.411398	0.164669	0.729444	0.709096	0.710196	0.824681	0.230057	0.223411	0.696708	0.966224	0.829735	0.922993	0.277621	0.24245	0.0602842	0.132141	0.319492	0.500796	0.441446	0.101857	0.0328677	0.0684494	0.268898	0.0434906	0.0362513	0.0561563	0.0411967	0.0380411	0.125834	0.0224175
HP:0000927	0.274187	0.227248	0.229768	0.337108	0.231451	0.234202	0.335564	0.470753	0.316412	0.772542	0.757462	0.741748	0.842646	0.497176	0.439082	0.813606	0.971639	0.854087	0.954525	0.420691	0.390064	0.165672	0.26417	0.405998	0.50251	0.477095	0.137887	0.077796	0.158585	0.345811	0.106434	0.0876792	0.137845	0.143154	0.153491	0.19578	0.0719213
HP:0000929	0.579028	0.518012	0.519692	0.626807	0.503687	0.527521	0.663773	0.690084	0.606989	0.907281	0.88322	0.882388	0.931408	0.673636	0.677175	0.891041	0.990033	0.937647	0.983326	0.690404	0.714192	0.408529	0.56837	0.735276	0.769878	0.751495	0.376453	0.220725	0.408833	0.642072	0.310651	0.267064	0.365249	0.357043	0.358829	0.474685	0.196408
HP:0000932	0.173597	0.146829	0.139789	0.22561	0.138831	0.142034	0.309304	0.363209	0.204764	0.706974	0.649207	0.642579	0.770489	0.267107	0.271558	0.64453	0.951831	0.789966	0.924335	0.297808	0.2874	0.0833475	0.146902	0.318436	0.458927	0.427351	0.116887	0.0433934	0.0958909	0.289836	0.0552048	0.0456477	0.0767815	0.0709219	0.0669888	0.150192	0.0264228
HP:0000934	0.0854392	0.0684835	0.0803942	0.128744	0.0443197	0.070792	0.180904	0.304262	0.094279	0.53306	0.637826	0.582316	0.683232	0.138757	0.0940766	0.665802	0.915263	0.706639	0.859297	0.138221	0.153393	0.0600794	0.0697759	0.25317	0.197378	0.165896	0.0342386	0.0182937	0.037352	0.113961	0.0320598	0.02724	0.040619	0.0326923	0.028074	0.0481547	0.0312789
HP:0000935	0.00900733	0.00884464	0.00697295	0.0125937	0.00333405	0.00456042	0.0102808	0.0126631	0.0147464	0.153109	0.135652	0.077839	0.17331	0.00731877	0.0111284	0.119636	0.661884	0.235862	0.416531	0.00926223	0.00912116	0.00516132	0.00893022	0.0111197	0.0170143	0.01209	0.00221279	0.00166386	0.0128911	0.0170676	0.00251326	0.0020193	0.00271694	0.00150471	0.00136176	0.00872957	0.00161646
HP:0000938	0.184039	0.150741	0.156729	0.235741	0.139523	0.144105	0.331789	0.425711	0.20925	0.709542	0.710686	0.700843	0.808178	0.297217	0.268855	0.734644	0.964574	0.820564	0.931994	0.282623	0.309739	0.0915669	0.145422	0.385835	0.458924	0.423433	0.147883	0.055477	0.104656	0.257193	0.0630378	0.0513704	0.0845686	0.0821022	0.0822543	0.144827	0.0558085
HP:0000939	0.245526	0.195855	0.207355	0.307637	0.190463	0.194103	0.418838	0.466973	0.263442	0.736935	0.73596	0.7283	0.815397	0.290948	0.27118	0.745067	0.960591	0.833434	0.940442	0.352132	0.380056	0.129442	0.193871	0.437658	0.515743	0.472414	0.171616	0.0673228	0.135181	0.29202	0.0886421	0.0750473	0.111547	0.100881	0.096273	0.179604	0.0562417
HP:0000940	0.240271	0.195548	0.205728	0.295392	0.214286	0.215932	0.364335	0.415933	0.270603	0.768589	0.720218	0.705079	0.823335	0.366865	0.383497	0.754099	0.968643	0.833971	0.951348	0.347814	0.389114	0.133228	0.233407	0.434296	0.542125	0.514883	0.158377	0.0727076	0.158554	0.347247	0.0925316	0.0762093	0.11723	0.115329	0.114782	0.20469	0.0616443
HP:0000943	0.0388388	0.0296435	0.0327816	0.0548126	0.030635	0.0298139	0.0465388	0.110491	0.0517428	0.34375	0.476361	0.36712	0.537105	0.117644	0.060489	0.644307	0.888632	0.556701	0.751177	0.0760044	0.0578593	0.0201157	0.0214512	0.0600647	0.121649	0.113571	0.0237974	0.0142341	0.0209068	0.0366321	0.00974533	0.00830105	0.0149445	0.0154212	0.020472	0.0205329	0.00629087
HP:0000944	0.228777	0.179885	0.197642	0.299764	0.190792	0.19929	0.349846	0.46577	0.265734	0.76286	0.744653	0.734081	0.830407	0.354507	0.351064	0.751452	0.971317	0.847326	0.948356	0.334374	0.358421	0.118558	0.24115	0.426305	0.521745	0.489375	0.14061	0.0675239	0.136777	0.340786	0.0889549	0.0737206	0.108553	0.0997684	0.0926844	0.179261	0.0600045
HP:0000946	0.0845612	0.0613041	0.0604237	0.133443	0.0613238	0.0600258	0.173322	0.297642	0.107481	0.55876	0.616024	0.622802	0.750816	0.30383	0.202739	0.636939	0.931215	0.737651	0.865575	0.246523	0.136473	0.0305447	0.0854212	0.0995462	0.358474	0.30979	0.0336539	0.0148489	0.0380519	0.102073	0.0190524	0.0150821	0.0278911	0.0289771	0.0300391	0.0511451	0.0104798
HP:0000947	0.0273637	0.0148165	0.0143283	0.0453745	0.022379	0.0168715	0.177922	0.330109	0.0352134	0.490579	0.393695	0.677331	0.830855	0.0177626	0.0776506	0.47626	0.964994	0.796201	0.71243	0.0420994	0.025756	0.00676075	0.034519	0.0354196	0.230387	0.111426	0.00643098	0.00294365	0.00733378	0.0197573	0.00385521	0.00317144	0.00741656	0.00554809	0.00536008	0.0155617	0.00372316
HP:0000951	0.623847	0.575463	0.577244	0.679848	0.52702	0.552459	0.702661	0.739394	0.652059	0.913427	0.905433	0.906822	0.940629	0.63465	0.65825	0.914554	0.990642	0.945071	0.984525	0.697016	0.734929	0.454604	0.59193	0.764989	0.781177	0.758765	0.410211	0.231492	0.441371	0.657872	0.352911	0.306049	0.404042	0.382048	0.376559	0.504576	0.236672
HP:0000952	0.202752	0.18202	0.172207	0.276447	0.168587	0.159517	0.328203	0.397777	0.233413	0.725448	0.758497	0.725958	0.825007	0.213919	0.179075	0.748732	0.966194	0.846764	0.933904	0.341931	0.313066	0.119686	0.175587	0.413062	0.440167	0.410507	0.0954779	0.0463325	0.13159	0.217464	0.0766931	0.0651909	0.0925307	0.0911231	0.0937484	0.126083	0.046847
HP:0000953	0.304925	0.254224	0.260907	0.383079	0.189675	0.244768	0.453691	0.563622	0.339876	0.798775	0.798386	0.796216	0.872312	0.390605	0.371669	0.829835	0.976123	0.877639	0.954894	0.389563	0.460361	0.164155	0.321427	0.550991	0.555229	0.5265	0.145729	0.0759982	0.177118	0.382143	0.123518	0.100048	0.146327	0.137889	0.147165	0.211689	0.0743657
HP:0000954	0.133831	0.116232	0.10432	0.170173	0.0987019	0.106684	0.221971	0.242929	0.16793	0.583863	0.594823	0.549867	0.69389	0.379801	0.280472	0.595738	0.943709	0.72224	0.913087	0.265981	0.268135	0.0609784	0.114658	0.205966	0.354178	0.334348	0.0669752	0.0294247	0.0756482	0.188191	0.042429	0.034814	0.0552063	0.0677362	0.0664357	0.0844313	0.0239868
HP:0000956	0.0756283	0.0568685	0.064708	0.089548	0.0727661	0.080948	0.113537	0.182536	0.0992998	0.558032	0.532604	0.47752	0.682908	0.381262	0.23863	0.695516	0.937847	0.672209	0.878235	0.154381	0.149287	0.0508576	0.0884315	0.236196	0.264469	0.249165	0.0423632	0.0264188	0.0445795	0.131565	0.0291176	0.0237574	0.0381709	0.0523858	0.0630398	0.0503416	0.0305333
HP:0000957	0.153155	0.135385	0.115804	0.177881	0.137657	0.129924	0.201638	0.412812	0.197457	0.691498	0.656858	0.653819	0.785067	0.332529	0.332616	0.744744	0.969197	0.814982	0.929337	0.241862	0.32663	0.0734479	0.153074	0.246172	0.366883	0.356601	0.0658152	0.0516519	0.0921046	0.209851	0.0554849	0.0445719	0.0695919	0.0930045	0.110706	0.0943241	0.0431692
HP:0000958	0.179066	0.143786	0.152889	0.230151	0.167114	0.14629	0.276461	0.426676	0.197864	0.678157	0.706449	0.695892	0.796386	0.265512	0.244525	0.715768	0.957379	0.808173	0.925744	0.277414	0.263434	0.114605	0.167566	0.337198	0.409664	0.381552	0.0720746	0.0453695	0.106294	0.234635	0.0674559	0.0571096	0.0847524	0.0804205	0.0840937	0.115834	0.0456672
HP:0000960	0.0242853	0.0224161	0.0156468	0.0267497	0.0200296	0.0203753	0.118201	0.0283434	0.0467719	0.215697	0.209804	0.159479	0.35538	0.29972	0.101202	0.291989	0.810676	0.367529	0.69854	0.106353	0.074581	0.00990636	0.0310731	0.0483189	0.207215	0.165526	0.00961985	0.00682959	0.0109019	0.0635092	0.00761379	0.0059719	0.0093358	0.010805	0.0106575	0.0147262	0.00277905
HP:0000961	0.185298	0.136616	0.145405	0.259852	0.0760474	0.127679	0.462558	0.502834	0.195727	0.748602	0.751108	0.762874	0.848525	0.213719	0.240267	0.815188	0.966839	0.852033	0.934532	0.238943	0.350886	0.0773826	0.264231	0.589753	0.560875	0.51366	0.0952001	0.0259068	0.083816	0.314304	0.0597991	0.0450793	0.0676145	0.0538935	0.0529323	0.133718	0.0264159
HP:0000962	0.254487	0.205289	0.21782	0.315708	0.192351	0.202965	0.38508	0.51511	0.28507	0.769283	0.786687	0.775229	0.854557	0.385802	0.338186	0.822692	0.975697	0.857305	0.954693	0.356389	0.366686	0.142651	0.22856	0.48198	0.482894	0.440235	0.134661	0.0708513	0.132264	0.30498	0.101173	0.0845036	0.123956	0.127739	0.129829	0.164481	0.0928815
HP:0000963	0.224834	0.161866	0.175913	0.317745	0.092769	0.138408	0.517719	0.646454	0.230627	0.820454	0.769722	0.824534	0.885321	0.213451	0.291401	0.799605	0.979014	0.891667	0.939416	0.306718	0.416576	0.0690749	0.288384	0.623825	0.661528	0.617012	0.142516	0.035694	0.106085	0.397121	0.0693425	0.0523942	0.074503	0.0599659	0.0621597	0.190612	0.0398071
HP:0000964	0.112561	0.094393	0.0988348	0.149837	0.121292	0.101723	0.238661	0.305822	0.12454	0.572367	0.568894	0.565706	0.682185	0.165357	0.150029	0.655955	0.920207	0.705393	0.894072	0.216775	0.176169	0.0765734	0.127509	0.282927	0.321835	0.297439	0.0560346	0.0302727	0.0819433	0.175364	0.0470927	0.040788	0.0580175	0.0553722	0.0540331	0.0871159	0.0283559
HP:0000965	0.0748747	0.0590945	0.0590918	0.0984829	0.0666019	0.0617814	0.188324	0.172668	0.102687	0.481518	0.543386	0.487547	0.635659	0.307333	0.155681	0.634078	0.913147	0.665523	0.869972	0.168913	0.134882	0.0447902	0.0547444	0.183543	0.251595	0.217998	0.0378796	0.0236543	0.0365668	0.124284	0.0250481	0.0185289	0.0315462	0.0331474	0.0410546	0.0490168	0.0100431
HP:0000966	0.0866988	0.0673942	0.0682618	0.111143	0.0525665	0.0630314	0.137277	0.261615	0.12216	0.549141	0.563654	0.543265	0.676007	0.135862	0.0999387	0.620515	0.927328	0.67359	0.863063	0.118014	0.152438	0.0462383	0.0503734	0.22992	0.206851	0.177678	0.0469818	0.0153324	0.0365085	0.100677	0.0252284	0.0220275	0.0333729	0.0319829	0.0286415	0.0469688	0.0153614
HP:0000967	0.0259941	0.0219321	0.0260441	0.0424601	0.0198637	0.0210841	0.0648334	0.172929	0.0335117	0.249627	0.353091	0.328212	0.414944	0.126573	0.0437025	0.534925	0.804379	0.424842	0.730485	0.0850165	0.0569885	0.0185554	0.0205936	0.0738981	0.0932488	0.0741991	0.0131074	0.0101817	0.0106289	0.0288553	0.00878094	0.00660218	0.0126488	0.0117476	0.00973777	0.0127172	0.0197371
HP:0000968	0.0271754	0.0200222	0.0171506	0.0231513	0.014118	0.0176323	0.0402787	0.222078	0.0378368	0.342272	0.325381	0.396321	0.427194	0.027055	0.0293265	0.417731	0.859861	0.493036	0.657716	0.0329324	0.0528988	0.0157346	0.0223174	0.0391698	0.0987249	0.097576	0.00644485	0.00368091	0.0133827	0.0471701	0.00848406	0.00709225	0.00908532	0.00884184	0.0084166	0.01389	0.00388315
HP:0000969	0.355928	0.312369	0.304423	0.42334	0.301553	0.306073	0.476906	0.534306	0.394354	0.821388	0.800608	0.793029	0.869639	0.371541	0.389214	0.824819	0.977876	0.884735	0.963522	0.477278	0.476977	0.214427	0.33216	0.554869	0.590672	0.558445	0.198566	0.102853	0.215431	0.427083	0.157574	0.13092	0.185857	0.171578	0.176945	0.267139	0.10446
HP:0000970	0.0294903	0.0219966	0.0163499	0.0282127	0.0153483	0.0175677	0.0354711	0.226692	0.0412628	0.450127	0.311779	0.393842	0.449345	0.0431255	0.0449014	0.526356	0.881208	0.481282	0.673633	0.0665094	0.0404292	0.0150416	0.0210433	0.0516758	0.0550219	0.0496712	0.00619785	0.00335456	0.0104012	0.0434632	0.00685522	0.00594682	0.00907885	0.00786674	0.00864946	0.0128792	0.0022753
HP:0000971	0.0220822	0.0142941	0.0154694	0.0190993	0.0102528	0.0185809	0.033442	0.26972	0.0279676	0.366023	0.338381	0.438502	0.472408	0.082162	0.0410038	0.776085	0.918748	0.553645	0.651466	0.0506005	0.0858496	0.0165089	0.0143223	0.232198	0.064552	0.0659662	0.0132184	0.00630769	0.0125334	0.056871	0.006899	0.00601781	0.0092392	0.0124262	0.0110717	0.0101459	0.00541802
HP:0000972	0.0578408	0.0464258	0.0493917	0.0811575	0.0358169	0.0416723	0.187305	0.212455	0.0792219	0.482697	0.622438	0.561813	0.672185	0.15969	0.0788461	0.703038	0.925705	0.677681	0.839671	0.0607548	0.0851973	0.0315929	0.0439908	0.154591	0.228743	0.172683	0.0464009	0.00989769	0.0307947	0.082022	0.0243136	0.0206527	0.0246546	0.0261323	0.0325421	0.040897	0.0101579
HP:0000973	0.211623	0.154899	0.159425	0.282456	0.110112	0.155986	0.38421	0.510792	0.236724	0.782833	0.740285	0.75146	0.862328	0.339856	0.374776	0.782084	0.973896	0.853982	0.94378	0.309762	0.378314	0.0805883	0.30903	0.523971	0.567023	0.540217	0.10809	0.0353497	0.104751	0.34005	0.0677201	0.0522396	0.0814383	0.0844076	0.0883667	0.156131	0.0391673
HP:0000974	0.136614	0.100094	0.112854	0.18105	0.101417	0.113442	0.248064	0.337123	0.158013	0.651912	0.641807	0.642971	0.781559	0.286007	0.258369	0.625804	0.94114	0.764047	0.905925	0.204739	0.242422	0.0608645	0.107427	0.334922	0.431889	0.398802	0.102317	0.0340338	0.0689655	0.28433	0.0502724	0.0389716	0.0585717	0.0586327	0.0630253	0.119288	0.033863
HP:0000975	0.223348	0.186631	0.19037	0.296823	0.152932	0.152241	0.394529	0.544328	0.233367	0.76063	0.778891	0.777233	0.84682	0.259796	0.268944	0.812295	0.973292	0.859874	0.944824	0.277929	0.363479	0.0980708	0.168217	0.44199	0.470485	0.41664	0.13958	0.0442959	0.0986416	0.281831	0.0764425	0.0645863	0.095624	0.0848946	0.0808788	0.140666	0.0535585
HP:0000976	0.0053916	0.00458367	0.00572274	0.00981135	0.00760379	0.00593057	0.00667737	0.00643919	0.00584175	0.0670699	0.0530615	0.03302	0.141641	0.0506255	0.0161863	0.287198	0.546034	0.0984284	0.448205	0.0240703	0.0104688	0.00566854	0.00471381	0.011498	0.0114511	0.0110899	0.00807432	0.00190137	0.00313533	0.00549261	0.00201594	0.00176932	0.00328274	0.00293374	0.00243184	0.00496814	0.00269324
HP:0000977	0.0685591	0.0388291	0.0508274	0.100241	0.0503267	0.0446191	0.271598	0.436117	0.0763424	0.621092	0.55027	0.717296	0.818949	0.0854935	0.123699	0.373612	0.945875	0.822055	0.846889	0.111826	0.194288	0.0153191	0.0403493	0.340214	0.642017	0.586488	0.132297	0.0142721	0.0395231	0.331735	0.0200155	0.0149099	0.0193429	0.014988	0.015385	0.129956	0.00726019
HP:0000978	0.220154	0.167635	0.18244	0.319319	0.0815682	0.139327	0.499766	0.567934	0.229296	0.761904	0.769478	0.800331	0.858672	0.210644	0.223817	0.774993	0.961221	0.857229	0.931116	0.265539	0.389452	0.0858484	0.252823	0.592689	0.602981	0.555145	0.137497	0.031264	0.0951368	0.379066	0.073426	0.0551464	0.0789453	0.0566875	0.0554077	0.183943	0.0305438
HP:0000979	0.0484826	0.044544	0.0469943	0.0752467	0.0351174	0.0374649	0.0806774	0.188671	0.0616935	0.301373	0.434734	0.398515	0.473918	0.163224	0.0489241	0.550597	0.858033	0.511338	0.806284	0.0853122	0.0708051	0.0285823	0.0281135	0.0884981	0.0995699	0.0821237	0.0213554	0.0151381	0.0173497	0.040113	0.0154519	0.0121538	0.0199936	0.015843	0.014976	0.0187735	0.0188098
HP:0000980	0.174319	0.166952	0.143735	0.23602	0.138219	0.124995	0.279616	0.392896	0.194086	0.690708	0.69349	0.667359	0.773892	0.229389	0.182393	0.740294	0.957796	0.796787	0.930762	0.292982	0.27026	0.103646	0.145795	0.273779	0.425275	0.383784	0.0778295	0.0279439	0.0827996	0.193403	0.0554324	0.0453988	0.0726928	0.0607746	0.0586653	0.103195	0.0384858
HP:0000982	0.170691	0.128595	0.137521	0.206485	0.13732	0.13238	0.257275	0.412945	0.196953	0.67524	0.728841	0.705135	0.798653	0.344563	0.276339	0.767801	0.961696	0.799331	0.931238	0.263827	0.259368	0.0963309	0.150034	0.38909	0.399853	0.36345	0.0880847	0.0385866	0.0864397	0.238079	0.0654396	0.0538585	0.0776117	0.0861311	0.0905761	0.113052	0.044719
HP:0000987	0.234197	0.176655	0.184654	0.334018	0.109601	0.152355	0.55237	0.556689	0.262301	0.819678	0.764164	0.785001	0.865729	0.122638	0.24665	0.763277	0.971265	0.875839	0.942778	0.285972	0.389771	0.0761222	0.2801	0.565258	0.664349	0.615348	0.15731	0.0273972	0.118229	0.38206	0.0756277	0.059125	0.0843779	0.0618788	0.062008	0.217226	0.0458386
HP:0000988	0.107516	0.0976914	0.0998609	0.152959	0.0605729	0.075193	0.183846	0.177643	0.117399	0.479566	0.568512	0.500966	0.640747	0.091327	0.0611565	0.571968	0.896028	0.647843	0.866102	0.141886	0.149469	0.0689067	0.0688332	0.202319	0.220487	0.189128	0.056488	0.0202585	0.0524561	0.111149	0.0368512	0.0326406	0.0456374	0.0292481	0.0267101	0.0617821	0.0201807
HP:0000989	0.151761	0.139958	0.131848	0.223114	0.082596	0.100051	0.25819	0.324749	0.166546	0.605031	0.644353	0.630082	0.734745	0.209399	0.135295	0.67616	0.92994	0.737428	0.910227	0.210053	0.198177	0.0813976	0.114151	0.23097	0.29279	0.252643	0.0622615	0.0273821	0.066319	0.147903	0.0450991	0.0377466	0.0600009	0.0479496	0.0491329	0.081138	0.0382341
HP:0000991	0.058947	0.049478	0.0451645	0.082742	0.0308171	0.04701	0.122344	0.164486	0.0904761	0.397718	0.45628	0.433305	0.535864	0.145004	0.0590796	0.639528	0.878636	0.57135	0.813968	0.0919466	0.0962095	0.0317502	0.0568938	0.337788	0.157498	0.142116	0.033385	0.0133073	0.0355556	0.0741123	0.0171943	0.0148913	0.0231724	0.0209267	0.0208845	0.0310425	0.0139046
HP:0000992	0.165049	0.119311	0.124281	0.194625	0.106902	0.108571	0.276905	0.420172	0.178818	0.628109	0.724593	0.711303	0.790049	0.316949	0.203449	0.75038	0.947217	0.796756	0.915696	0.218302	0.217095	0.0813914	0.136353	0.271488	0.397952	0.360408	0.0482801	0.0274037	0.0762019	0.189404	0.0546768	0.0430429	0.0630141	0.0621194	0.0662672	0.0869091	0.0372419
HP:0000993	0.117088	0.0674341	0.072867	0.203315	0.0172147	0.0542745	0.584066	0.712832	0.118833	0.90111	0.68652	0.911322	0.985431	0.046434	0.155648	0.826602	0.997636	0.950362	0.887476	0.120088	0.296705	0.0169241	0.43868	0.832996	0.839752	0.77472	0.0458709	0.00579987	0.0486082	0.36992	0.0319616	0.0205091	0.0261087	0.0175275	0.0198857	0.127018	0.00738789
HP:0000995	0.238582	0.183668	0.17682	0.298298	0.139017	0.179567	0.387503	0.56156	0.258155	0.814619	0.77113	0.78495	0.87898	0.40738	0.407249	0.85636	0.983606	0.880657	0.953042	0.370186	0.398255	0.0997819	0.328621	0.54759	0.56135	0.533798	0.0957143	0.0447855	0.119259	0.379358	0.0830958	0.0655435	0.0957454	0.10324	0.124255	0.174525	0.0407035
HP:0000996	0.0247542	0.0197653	0.0193757	0.0349782	0.0263972	0.0220097	0.0722508	0.0574348	0.0317755	0.348456	0.35052	0.242353	0.46927	0.021572	0.0273158	0.487326	0.864515	0.524981	0.696841	0.0625438	0.0510099	0.017759	0.0216761	0.0768786	0.0922459	0.0839368	0.0160521	0.00745364	0.0151986	0.0380822	0.00837197	0.00724751	0.0109037	0.0100126	0.00925161	0.014023	0.00409868
HP:0000997	0.0420536	0.0410132	0.0277248	0.0464248	0.0362373	0.0331295	0.1549	0.0614684	0.0457346	0.551992	0.277884	0.219926	0.560298	0.0489635	0.0642531	0.638687	0.92297	0.561282	0.796374	0.109906	0.223962	0.0183217	0.0606541	0.083977	0.247891	0.242491	0.0124629	0.013235	0.0381307	0.0602062	0.0123312	0.00944898	0.0163769	0.0212468	0.0276245	0.0329134	0.00986186
HP:0000998	0.192213	0.171511	0.167067	0.241191	0.171931	0.173192	0.286902	0.373815	0.227761	0.704475	0.712662	0.682681	0.796439	0.439911	0.349219	0.749486	0.970754	0.821631	0.940997	0.325313	0.329512	0.114737	0.195402	0.356558	0.429615	0.40419	0.103995	0.0670121	0.119535	0.257723	0.0772547	0.0649333	0.0944206	0.106191	0.115628	0.129476	0.0490552
HP:0001000	0.406271	0.354256	0.358268	0.484891	0.289173	0.335286	0.54559	0.617099	0.439636	0.846394	0.836859	0.8336	0.896007	0.443645	0.45396	0.862174	0.981585	0.903188	0.968233	0.508078	0.549179	0.242222	0.391674	0.614768	0.631379	0.598588	0.208366	0.105025	0.243575	0.459236	0.176029	0.145618	0.211926	0.198075	0.200895	0.287826	0.113104
HP:0001001	0.103059	0.0718775	0.0805244	0.130673	0.0855327	0.0854879	0.28201	0.380056	0.120322	0.666639	0.623044	0.64901	0.778873	0.239136	0.180353	0.671927	0.968895	0.800631	0.895969	0.19919	0.230422	0.0404497	0.0727601	0.383957	0.46524	0.424128	0.111028	0.0337723	0.0590047	0.257428	0.0354987	0.0291619	0.041493	0.0434948	0.0450398	0.109934	0.0153164
HP:0001003	0.0296028	0.0199175	0.022558	0.0294941	0.0490979	0.0382865	0.0374097	0.151584	0.0378994	0.368009	0.46756	0.412391	0.564366	0.209081	0.18309	0.509859	0.900934	0.559093	0.780708	0.0682551	0.0557524	0.0210136	0.0611346	0.0893487	0.176534	0.176092	0.016772	0.0133899	0.0269632	0.106032	0.0164073	0.0135409	0.0188383	0.029619	0.037404	0.032434	0.0374815
HP:0001004	0.0806514	0.0717837	0.0681761	0.0922889	0.112267	0.0993243	0.113198	0.169003	0.106915	0.623683	0.494073	0.446757	0.682967	0.363858	0.28923	0.651873	0.948063	0.687349	0.901928	0.175751	0.166171	0.0561701	0.116747	0.192255	0.280504	0.277861	0.0462481	0.0357978	0.0707747	0.181909	0.0433376	0.0339856	0.0496749	0.0708929	0.0933274	0.0800568	0.0362003
HP:0001005	0.313759	0.271651	0.266232	0.402082	0.204047	0.239368	0.492679	0.580068	0.341274	0.815864	0.837607	0.831294	0.892666	0.287774	0.325392	0.845046	0.981923	0.904275	0.959594	0.413377	0.469072	0.167466	0.321621	0.601945	0.588611	0.552768	0.167707	0.0638524	0.178593	0.375356	0.121375	0.0985232	0.14347	0.127088	0.125959	0.212694	0.0684806
HP:0001007	0.138961	0.123246	0.117611	0.16957	0.106479	0.121685	0.237594	0.289883	0.15979	0.625899	0.676354	0.623802	0.767455	0.366848	0.25838	0.720423	0.962123	0.787326	0.91756	0.257967	0.262767	0.0846359	0.109949	0.284835	0.339573	0.31119	0.0746901	0.0426285	0.0803909	0.181285	0.0492659	0.0409935	0.0662701	0.0705823	0.0714605	0.0874159	0.0268498
HP:0001009	0.242721	0.200985	0.202838	0.340883	0.101726	0.158826	0.414032	0.570181	0.265415	0.75522	0.759363	0.780109	0.836641	0.299497	0.274452	0.7888	0.967024	0.855481	0.938487	0.276892	0.403231	0.0994148	0.276009	0.510121	0.530533	0.490829	0.102232	0.0493715	0.109281	0.315092	0.0808813	0.0631006	0.0930343	0.0816517	0.0906466	0.149684	0.0362074
HP:0001010	0.197682	0.169968	0.167296	0.25412	0.141519	0.149781	0.298884	0.470226	0.221718	0.712578	0.702344	0.710469	0.796624	0.309323	0.263786	0.786603	0.965456	0.821838	0.933288	0.3026	0.314193	0.10708	0.143293	0.390554	0.404829	0.375291	0.084386	0.0538825	0.110153	0.203759	0.0713417	0.0592158	0.0840111	0.0977375	0.114583	0.113951	0.0466356
HP:0001012	0.110748	0.102003	0.0901461	0.135753	0.0640305	0.0895443	0.180722	0.227783	0.124698	0.600938	0.574264	0.533014	0.689617	0.321935	0.182342	0.715811	0.928281	0.700621	0.885544	0.169266	0.208024	0.0735716	0.0733461	0.272043	0.258477	0.228519	0.0513605	0.0302067	0.0510818	0.139068	0.0364369	0.0301775	0.0489332	0.0521108	0.0629316	0.0617755	0.015899
HP:0001013	0.0067981	0.00483106	0.0052278	0.0159433	0.00544068	0.00277528	0.0290929	0.00876179	0.0470721	0.236271	0.127945	0.0748802	0.0680709	0.00136163	0.00673575	0.115653	0.578411	0.23952	0.308254	0.0168049	0.00507048	0.00332201	0.00950121	0.0323204	0.0401852	0.0479903	0.000844372	0.000756049	0.0539813	0.00764716	0.00128661	0.00109734	0.00155758	0.0012595	0.0011293	0.00618086	0.000497794
HP:0001014	0.0151396	0.0121588	0.0113782	0.0175013	0.0117615	0.0118687	0.040389	0.0920192	0.0280213	0.325206	0.274069	0.359588	0.628197	0.289534	0.0596711	0.621766	0.883436	0.576645	0.628841	0.0718709	0.0229197	0.0153252	0.00842438	0.0328539	0.078861	0.0583345	0.00567903	0.00572146	0.00547748	0.0219995	0.00464409	0.00374329	0.00533443	0.0109226	0.0292347	0.00856413	0.00105362
HP:0001015	0.0200956	0.0153966	0.0175615	0.0236128	0.0115881	0.0197977	0.0732173	0.0576183	0.0296966	0.338595	0.288959	0.222934	0.417204	0.123388	0.039207	0.660215	0.867215	0.428414	0.682097	0.0524757	0.0897331	0.0179587	0.0153	0.235958	0.104907	0.100411	0.0189306	0.00648382	0.0130711	0.0361728	0.00662186	0.00541005	0.00974745	0.0123772	0.00976246	0.0126795	0.00674945
HP:0001017	0.0179595	0.0178673	0.0160604	0.0385698	0.0121482	0.0100483	0.0339523	0.153809	0.0278682	0.281937	0.330417	0.440971	0.534954	0.36696	0.0477494	0.726627	0.873918	0.557362	0.617766	0.0517792	0.0407576	0.0103741	0.0178085	0.0240656	0.181507	0.168583	0.00968395	0.00297899	0.0156649	0.0258668	0.00541435	0.00438766	0.0053996	0.00667087	0.00970386	0.00994381	0.00222149
HP:0001018	0.14861	0.127534	0.118146	0.18088	0.134187	0.137363	0.223133	0.278859	0.192022	0.634855	0.637122	0.592675	0.739162	0.449428	0.372856	0.635856	0.955306	0.758148	0.928208	0.281245	0.29057	0.077263	0.162978	0.247931	0.395444	0.383701	0.0804098	0.0408521	0.094557	0.244697	0.0562544	0.0458333	0.0714028	0.0927296	0.0950871	0.107356	0.0452232
HP:0001019	0.0563146	0.0479295	0.0410556	0.0766734	0.0303213	0.0336555	0.0932961	0.108538	0.0800847	0.351139	0.420452	0.359353	0.527485	0.0323769	0.0387735	0.376967	0.834769	0.50066	0.806597	0.0824762	0.0659874	0.0284971	0.0322848	0.0702847	0.145454	0.115819	0.0328284	0.00598784	0.0213902	0.0517196	0.0147444	0.0117169	0.0190362	0.0144936	0.0129978	0.0296417	0.00855604
HP:0001022	0.0118287	0.00942778	0.00978725	0.0121343	0.0102473	0.00619639	0.0188097	0.10369	0.012933	0.166676	0.290907	0.286497	0.212205	0.00170969	0.00854112	0.42783	0.653896	0.263301	0.467154	0.0394298	0.0155338	0.00684748	0.0106746	0.0540338	0.0360381	0.0343462	0.00211096	0.00109804	0.00907139	0.0149042	0.00402684	0.00349072	0.00446334	0.00453506	0.00555168	0.0117321	0.00124619
HP:0001025	0.0473738	0.0426053	0.0397067	0.0830813	0.0304532	0.0356074	0.0934602	0.180177	0.0813177	0.360992	0.475872	0.44517	0.562525	0.0353689	0.0471951	0.461176	0.871229	0.564407	0.798005	0.0834292	0.0704529	0.0246661	0.0298343	0.111857	0.152243	0.116424	0.0353319	0.0102655	0.0190596	0.0473768	0.0144765	0.0116493	0.0177243	0.0136983	0.0143224	0.0245102	0.0152815
HP:0001028	0.190243	0.16784	0.151467	0.24614	0.16496	0.15587	0.284483	0.429172	0.243118	0.737644	0.696527	0.692041	0.812927	0.403912	0.357113	0.80438	0.971442	0.835799	0.939805	0.307438	0.330098	0.0827319	0.15281	0.372952	0.469688	0.448444	0.137404	0.0568058	0.106589	0.314987	0.0661418	0.0539459	0.0817396	0.0854878	0.0984473	0.144098	0.0320811
HP:0001029	0.0283306	0.0239793	0.0212087	0.0575369	0.0173962	0.0128586	0.0318842	0.537757	0.0491586	0.260962	0.286838	0.625338	0.430104	0.016773	0.0116804	0.660834	0.859754	0.561142	0.676372	0.0549065	0.0360962	0.00812693	0.0286173	0.0596653	0.0317568	0.0215072	0.00375137	0.0094532	0.0049856	0.018602	0.00592203	0.00559155	0.00737543	0.00454229	0.0071989	0.00557826	0.00619487
HP:0001030	0.169054	0.106482	0.123907	0.269817	0.0418485	0.0850766	0.60668	0.707319	0.175594	0.845899	0.751384	0.874879	0.923005	0.0771387	0.218449	0.740436	0.981115	0.917393	0.920655	0.196938	0.361978	0.0288193	0.302347	0.697344	0.76609	0.706085	0.126131	0.0144877	0.0720102	0.417439	0.0482175	0.0348846	0.0442922	0.0322617	0.0321281	0.190597	0.0317897
HP:0001031	0.0279709	0.0198405	0.0213304	0.0343585	0.0274089	0.0244487	0.0275323	0.152395	0.0394094	0.358831	0.281659	0.334213	0.492693	0.373187	0.10887	0.640436	0.881438	0.519288	0.729175	0.0932568	0.047415	0.0170959	0.0169714	0.0604893	0.0713122	0.0698761	0.0123807	0.0137698	0.0153841	0.0416927	0.00888851	0.00739927	0.0110273	0.0191927	0.0335577	0.0214232	0.00301245
HP:0001032	0.0117923	0.011753	0.00855237	0.0135831	0.00907778	0.00666597	0.0114369	0.25746	0.0214222	0.0787811	0.423977	0.556331	0.54303	0.0941528	0.0396214	0.975793	0.889279	0.445508	0.525858	0.0478265	0.0485525	0.00395756	0.00794154	0.0157109	0.050948	0.0369988	0.0093279	0.000857939	0.00208015	0.0205947	0.00221105	0.00180502	0.0032823	0.00618019	0.00968833	0.00395166	0.00823836
HP:0001034	0.214537	0.170751	0.176735	0.300743	0.110663	0.163451	0.416841	0.550006	0.229932	0.741699	0.766729	0.781729	0.856862	0.233529	0.263084	0.804813	0.965476	0.853184	0.933058	0.280684	0.354474	0.0947284	0.30243	0.504465	0.512892	0.475334	0.098251	0.0410519	0.112275	0.339006	0.0770668	0.0606429	0.089261	0.0700872	0.0743997	0.157883	0.0394071
HP:0001036	0.0237248	0.0193284	0.0226966	0.0320407	0.0183441	0.0191333	0.034356	0.0214431	0.0303073	0.236269	0.190515	0.118159	0.268422	0.0362336	0.0228814	0.115255	0.723938	0.264083	0.700998	0.0255527	0.0335391	0.0165221	0.0262186	0.0373796	0.0391965	0.0334135	0.00750458	0.00467367	0.0114569	0.0288751	0.00931545	0.00772118	0.0109146	0.00956017	0.00908405	0.0143602	0.0052702
HP:0001042	0.00606279	0.00859882	0.00794968	0.0156057	0.00448315	0.00596941	0.0099919	0.0451279	0.0104764	0.0320175	0.246111	0.195639	0.231473	0.0750372	0.0350083	0.517419	0.741886	0.243745	0.422138	0.0304486	0.0262914	0.00206285	0.00308585	0.00494912	0.0156703	0.0129235	0.00205505	0.00168423	0.00201223	0.00392603	0.00184608	0.00181771	0.0023022	0.00156761	0.0019572	0.00260025	0.000803185
HP:0001043	0.0141109	0.0107731	0.0130362	0.0161161	0.00722343	0.0149357	0.0479414	0.0404585	0.024818	0.288848	0.240724	0.163913	0.357191	0.0731886	0.0232015	0.659354	0.841248	0.35345	0.611173	0.0280065	0.0747357	0.0121827	0.0107742	0.241477	0.058726	0.0514099	0.0132664	0.00590495	0.00870184	0.0270374	0.00529356	0.00442214	0.0074221	0.00931463	0.00735055	0.00774476	0.00589238
HP:0001045	0.0262492	0.0250487	0.0238288	0.040837	0.018342	0.0130966	0.0507279	0.0420895	0.0261385	0.193464	0.164422	0.158129	0.21646	0.0108832	0.0173447	0.325106	0.628875	0.233379	0.664038	0.0466578	0.0327504	0.0174534	0.0165858	0.042041	0.0904525	0.0793817	0.00760306	0.00455054	0.0163047	0.0228709	0.00975828	0.008417	0.0100495	0.0093703	0.0110661	0.0189094	0.00411532
HP:0001047	0.00629724	0.00637522	0.00538468	0.00757946	0.0105772	0.00588436	0.0214988	0.00384949	0.00612909	0.0764389	0.0226518	0.0196494	0.102263	0.0473375	0.0169321	0.0718694	0.393131	0.0706066	0.444464	0.0162933	0.0105852	0.00619551	0.0134351	0.00932455	0.0826055	0.0687274	0.00284208	0.00310929	0.0082238	0.0106181	0.00343537	0.00287607	0.00469484	0.0065211	0.00914816	0.00960585	0.00266093
HP:0001048	0.0626572	0.0574411	0.0494098	0.0962589	0.0509392	0.061809	0.0760425	0.173419	0.103065	0.489192	0.485128	0.448525	0.64332	0.409803	0.208069	0.672588	0.941465	0.67249	0.863141	0.159727	0.111285	0.0370498	0.0635737	0.144119	0.217838	0.205084	0.036229	0.0247813	0.0363815	0.123917	0.0226999	0.0176035	0.0281894	0.0412212	0.0645103	0.0417604	0.00998174
HP:0001050	0.0108943	0.0161134	0.0118194	0.0251548	0.00919031	0.00358733	0.00484776	0.738543	0.0148204	0.0680525	0.316701	0.745548	0.244452	0.0136986	0.0435534	0.833007	0.846059	0.453903	0.586436	0.00409376	0.0372271	0.00445104	0.00587579	0.00468055	0.0112177	0.0103771	0.0188529	0.00215816	0.00364246	0.00594444	0.00249906	0.00206219	0.00462498	0.00342081	0.00270974	0.00353604	0.00655484
HP:0001051	0.0161723	0.012338	0.0161101	0.0223235	0.0235009	0.0178055	0.0200091	0.022113	0.0188767	0.171148	0.195885	0.11993	0.225274	0.0211662	0.0149546	0.205418	0.756323	0.283785	0.63254	0.0194635	0.0183733	0.00907043	0.031619	0.045893	0.0336772	0.0326953	0.0140459	0.00568659	0.0171691	0.0424177	0.00673062	0.00651826	0.00990857	0.00623546	0.00560122	0.020521	0.00658015
HP:0001052	0.0461884	0.0379612	0.0372184	0.0713243	0.0427176	0.0345972	0.0412307	0.185932	0.0545138	0.453743	0.436657	0.403791	0.575957	0.212842	0.132243	0.703466	0.92089	0.58603	0.816865	0.123771	0.0763289	0.0284701	0.0309487	0.0930849	0.082168	0.0800729	0.0185969	0.0115488	0.0203267	0.0717131	0.0121501	0.0103879	0.0196721	0.0205848	0.0257124	0.0261832	0.00483094
HP:0001053	0.159736	0.139525	0.129496	0.212854	0.0924428	0.111447	0.240718	0.370384	0.185388	0.6626	0.634433	0.636824	0.748824	0.305274	0.217292	0.74132	0.959286	0.781571	0.920083	0.233365	0.273611	0.0711311	0.10264	0.301984	0.332619	0.30029	0.0674916	0.0427746	0.0779351	0.142545	0.0524361	0.0440718	0.0610005	0.0737547	0.0899723	0.0792239	0.0429886
HP:0001054	0.019073	0.015175	0.01427	0.0215129	0.0226466	0.0265095	0.0226154	0.0494702	0.0244791	0.245153	0.15948	0.184532	0.384409	0.26244	0.142519	0.403084	0.828787	0.377225	0.704776	0.0560754	0.0288819	0.0140781	0.0195025	0.0462471	0.0507549	0.0455549	0.0139733	0.0086789	0.0116601	0.0454992	0.0091858	0.00697239	0.0115085	0.0211467	0.0412477	0.0180117	0.00311236
HP:0001055	0.00702886	0.00646009	0.00464345	0.0114983	0.00308678	0.00301583	0.0104837	0.345521	0.0255362	0.234104	0.0594211	0.398467	0.106816	0.0101284	0.00268036	0.17275	0.56479	0.240733	0.328813	0.00169247	0.004874	0.00149811	0.00216183	0.00541823	0.017861	0.0110989	0.00179612	0.00211259	0.00176305	0.00313114	0.00265615	0.00224795	0.00161766	0.00115737	0.000960208	0.00165041	0.000851021
HP:0001056	0.0317162	0.0259133	0.0254141	0.0552215	0.007624	0.0100418	0.16458	0.223162	0.035529	0.430161	0.471645	0.546532	0.626914	0.0167965	0.0297092	0.413614	0.895455	0.614627	0.724483	0.0253146	0.0621692	0.00684117	0.0131036	0.0628693	0.133676	0.0844739	0.0123226	0.00329669	0.0114567	0.0164101	0.00755395	0.00639753	0.00902058	0.00954726	0.00835855	0.0146539	0.0757594
HP:0001057	0.034707	0.030856	0.0324075	0.0690428	0.0164837	0.0184457	0.128324	0.237741	0.0478363	0.384133	0.354313	0.468958	0.519861	0.0800853	0.0746121	0.413949	0.891232	0.558217	0.766624	0.0458888	0.0504176	0.00925872	0.0262682	0.0681284	0.161524	0.114332	0.0179213	0.00749079	0.0163383	0.034777	0.00741158	0.00611946	0.0116726	0.0132295	0.0174071	0.0218388	0.0655335
HP:0001058	0.0486781	0.0246907	0.0363704	0.0772697	0.0339779	0.0292543	0.328831	0.492621	0.0547188	0.690528	0.534609	0.799808	0.896513	0.0221665	0.0692132	0.217895	0.969152	0.882267	0.792553	0.0809578	0.151267	0.00782267	0.0285769	0.352309	0.718223	0.620728	0.120045	0.00784117	0.0249191	0.340422	0.0156341	0.0117165	0.0134057	0.00786282	0.00666361	0.119127	0.00576028
HP:0001059	0.0500459	0.0409742	0.0368952	0.0862353	0.0344101	0.0284496	0.0519394	0.363413	0.0511667	0.353603	0.419075	0.542857	0.566698	0.0431037	0.0383616	0.593834	0.908075	0.638692	0.780412	0.0935432	0.0770133	0.0231183	0.0441411	0.110717	0.0824773	0.0636563	0.0183692	0.008668	0.0131858	0.0529804	0.0102952	0.00933687	0.0148566	0.0108429	0.0139579	0.0181401	0.00699701
HP:0001061	0.086598	0.0754977	0.0751743	0.127712	0.0415961	0.0601976	0.131425	0.192446	0.0861494	0.45452	0.482945	0.465839	0.618108	0.139232	0.0679947	0.561026	0.878241	0.606318	0.841067	0.159045	0.112295	0.0398325	0.0498844	0.172115	0.185416	0.160834	0.0296039	0.0149466	0.0309558	0.0842043	0.0267017	0.0217499	0.032944	0.0268731	0.0265554	0.0407129	0.0121463
HP:0001062	0.0130695	0.0104863	0.00918063	0.013485	0.0106789	0.0105796	0.029543	0.0989041	0.0254612	0.278108	0.257766	0.373708	0.631763	0.334518	0.0679648	0.5929	0.875431	0.586534	0.604148	0.0714185	0.0213835	0.0164097	0.00687703	0.0321919	0.0569116	0.0415836	0.0054481	0.00579901	0.0044445	0.0200659	0.00402913	0.00320736	0.00461965	0.0121501	0.0331699	0.00702932	0.000939185
HP:0001063	0.141619	0.0945658	0.108164	0.213085	0.040612	0.0874314	0.486347	0.522602	0.144191	0.739476	0.699649	0.762857	0.839626	0.11232	0.163975	0.801697	0.954863	0.83446	0.909073	0.163958	0.318677	0.0467114	0.286319	0.635755	0.594928	0.545013	0.0687833	0.0153523	0.0611785	0.284463	0.0435743	0.0312652	0.0453859	0.0348992	0.0359491	0.114667	0.0146369
HP:0001065	0.0667004	0.0638001	0.0598484	0.121551	0.0233434	0.039003	0.123541	0.284347	0.073544	0.39597	0.526069	0.548914	0.632325	0.0894426	0.0397479	0.583516	0.875075	0.638672	0.806941	0.0824137	0.0992018	0.0332823	0.0414237	0.180031	0.144171	0.111873	0.0184899	0.011983	0.0182	0.0752827	0.016932	0.0138041	0.0225736	0.0133895	0.0145706	0.0253057	0.00788842
HP:0001067	0.0278141	0.0314783	0.0200216	0.0351885	0.0206866	0.0233357	0.0220756	0.0551621	0.0283315	0.494927	0.229981	0.173538	0.363025	0.112345	0.0821503	0.47303	0.838276	0.36455	0.72523	0.0388208	0.102036	0.0131896	0.0399545	0.0748641	0.146297	0.144855	0.00790903	0.00780841	0.0276119	0.0368241	0.0110549	0.0083177	0.0112808	0.0171745	0.0273566	0.0194391	0.00348433
HP:0001069	0.0385147	0.046589	0.0313542	0.0610818	0.0296854	0.0204171	0.0762834	0.594675	0.0658517	0.418537	0.609219	0.729043	0.586638	0.0296388	0.0563556	0.751449	0.944426	0.713621	0.769333	0.0295717	0.0711497	0.0118833	0.0226864	0.0643638	0.125068	0.0992612	0.0180719	0.00565168	0.0137789	0.0315833	0.00843718	0.00708034	0.0134317	0.00874183	0.00726613	0.0131186	0.00612254
HP:0001070	0.0176122	0.0114858	0.0136113	0.0167162	0.0069911	0.0125459	0.0566793	0.0471893	0.0240467	0.276953	0.353106	0.216045	0.412224	0.0608633	0.0190954	0.706807	0.859422	0.42182	0.63419	0.020434	0.0843015	0.0118213	0.00868306	0.266369	0.0842701	0.0697605	0.0222782	0.00443017	0.00999979	0.0274898	0.00648361	0.00557248	0.00809377	0.0103658	0.00789298	0.00847804	0.00580484
HP:0001072	0.30855	0.259349	0.274462	0.381337	0.252612	0.25403	0.434329	0.547856	0.34002	0.79406	0.799601	0.790361	0.863758	0.396715	0.375777	0.834756	0.975938	0.872915	0.958504	0.423833	0.430801	0.192727	0.280139	0.520349	0.541822	0.50774	0.165514	0.0881791	0.184168	0.354009	0.132134	0.111291	0.159026	0.160062	0.161694	0.212762	0.103156
HP:0001073	0.117479	0.0680674	0.0747217	0.205477	0.0177993	0.0557915	0.575612	0.701683	0.122701	0.895359	0.689421	0.904326	0.984497	0.0460171	0.153253	0.841792	0.997174	0.949047	0.88918	0.120724	0.297438	0.0174733	0.431329	0.817251	0.826917	0.763692	0.0475362	0.00597912	0.0528751	0.361862	0.0319681	0.020696	0.0267929	0.0177514	0.0196944	0.128218	0.00757443
HP:0001074	0.0130695	0.0104863	0.00918063	0.013485	0.0106789	0.0105796	0.029543	0.0989041	0.0254612	0.278108	0.257766	0.373708	0.631763	0.334518	0.0679648	0.5929	0.875431	0.586534	0.604148	0.0714185	0.0213835	0.0164097	0.00687703	0.0321919	0.0569116	0.0415836	0.0054481	0.00579901	0.0044445	0.0200659	0.00402913	0.00320736	0.00461965	0.0121501	0.0331699	0.00702932	0.000939185
HP:0001075	0.181916	0.113443	0.129075	0.277064	0.046877	0.0902051	0.614833	0.702976	0.181614	0.859577	0.794131	0.893423	0.943785	0.0812147	0.22183	0.796489	0.987665	0.937658	0.925939	0.195738	0.380977	0.0326663	0.287792	0.699125	0.783702	0.727676	0.137207	0.0156351	0.0862749	0.432379	0.0511585	0.0368604	0.0488357	0.035993	0.0360923	0.203834	0.032727
HP:0001080	0.135541	0.133883	0.125924	0.209254	0.0996266	0.107623	0.183773	0.382286	0.171678	0.652911	0.676529	0.660675	0.758821	0.217876	0.119738	0.739497	0.959608	0.797384	0.910781	0.19863	0.245909	0.0817616	0.135427	0.379352	0.302724	0.277138	0.0647569	0.0342761	0.0693733	0.159098	0.0491694	0.039955	0.0621818	0.0571202	0.0616064	0.0805716	0.0324724
HP:0001081	0.0877677	0.0840915	0.0711451	0.14557	0.0631078	0.0649146	0.145911	0.194315	0.0985858	0.564344	0.591038	0.519674	0.69668	0.11334	0.0696809	0.728843	0.942069	0.728408	0.868361	0.197657	0.17057	0.0499406	0.0675963	0.366889	0.228449	0.202335	0.0343658	0.0142238	0.0391014	0.10648	0.0299846	0.024929	0.0334581	0.0334535	0.0355662	0.0495344	0.013845
HP:0001082	0.0379498	0.0356459	0.0292401	0.0734463	0.0132303	0.0240287	0.042797	0.157528	0.0540589	0.307289	0.432051	0.398412	0.535794	0.19313	0.0397251	0.667091	0.906683	0.610645	0.739519	0.0833362	0.0706424	0.0138657	0.0252762	0.137906	0.107808	0.0997734	0.0138828	0.00811171	0.0154648	0.0522572	0.00974626	0.00820043	0.010927	0.0113271	0.0112399	0.0150233	0.006192
HP:0001083	0.0577894	0.0406805	0.0348002	0.0861816	0.0381694	0.0366074	0.192642	0.383141	0.0785721	0.51624	0.541743	0.67229	0.763527	0.144151	0.147063	0.736828	0.917001	0.748758	0.831773	0.124837	0.11065	0.0196934	0.0422414	0.142326	0.29718	0.204993	0.024342	0.00839505	0.0160798	0.0555551	0.0087809	0.00705745	0.017108	0.0149181	0.0186604	0.0324346	0.00607639
HP:0001084	0.0327788	0.0243143	0.0213635	0.052834	0.0147519	0.0220824	0.1051	0.169398	0.0709899	0.248176	0.384247	0.428794	0.423234	0.0173124	0.0161983	0.48063	0.802927	0.464853	0.694896	0.0775	0.0331043	0.0124735	0.0491057	0.256157	0.08817	0.0706932	0.00824507	0.00501878	0.023985	0.0326811	0.00808613	0.00678381	0.010449	0.00642845	0.00572911	0.0142313	0.0066872
HP:0001085	0.0242979	0.0204864	0.0184281	0.0460684	0.0181311	0.0126428	0.0188982	0.56307	0.0322262	0.195786	0.291717	0.638039	0.421591	0.0350536	0.0243795	0.758531	0.888885	0.587386	0.664256	0.0357354	0.033218	0.00754661	0.0388299	0.0741701	0.0227153	0.0179464	0.00405273	0.00740473	0.00479	0.0246026	0.00537886	0.0048699	0.00730694	0.00621873	0.0103169	0.00556199	0.006605
HP:0001087	0.0601024	0.0507808	0.0512242	0.0898464	0.0468469	0.0463082	0.105324	0.17692	0.0802864	0.446328	0.455361	0.458403	0.619732	0.260364	0.117886	0.628689	0.884896	0.624576	0.831062	0.130897	0.124381	0.0334659	0.0358769	0.149591	0.19099	0.169751	0.0282686	0.0135619	0.0254761	0.0691676	0.0180796	0.0150135	0.0237925	0.0295343	0.0429208	0.0342257	0.00981291
HP:0001090	0.0547613	0.0457245	0.049448	0.0883274	0.0452121	0.0437431	0.0787601	0.122369	0.0801575	0.433905	0.429213	0.407589	0.590952	0.218914	0.0999327	0.647384	0.900885	0.602382	0.826456	0.112325	0.0955912	0.0266896	0.0330717	0.139592	0.185121	0.175083	0.0316125	0.01316	0.0260839	0.0866061	0.0167352	0.0124828	0.0212505	0.025261	0.0365416	0.0353295	0.00730333
HP:0001092	0.0275019	0.0150036	0.0161185	0.0257957	0.0187499	0.0177064	0.0139324	0.287964	0.0289031	0.347219	0.210161	0.423908	0.430424	0.0725402	0.0658333	0.576637	0.852271	0.478484	0.631852	0.0785923	0.0341423	0.00779071	0.01719	0.0596637	0.0638882	0.0703562	0.00573706	0.00382389	0.0116871	0.0368194	0.00656686	0.00526175	0.00777456	0.00970608	0.0136857	0.00987957	0.00289315
HP:0001093	0.0103415	0.00700473	0.00679578	0.00946978	0.0103697	0.00722565	0.016541	0.138249	0.00930522	0.140943	0.331869	0.389964	0.238378	0.0189471	0.0320209	0.581484	0.774672	0.393108	0.463442	0.0357736	0.0129914	0.00642748	0.0125562	0.0324314	0.0451028	0.0573928	0.00171257	0.000940209	0.0126984	0.0207183	0.00370892	0.00335502	0.00398968	0.00511548	0.00942174	0.0189325	0.00121765
HP:0001094	0.0091795	0.0084336	0.00894402	0.0138459	0.00469494	0.00491176	0.0111672	0.00307668	0.00828707	0.0360731	0.0123888	0.012143	0.0466458	0.028166	0.00558371	0.0870696	0.345732	0.0397941	0.445351	0.00649042	0.0123251	0.00376891	0.0040818	0.0338515	0.0101484	0.00725391	0.00736291	0.00198845	0.00261192	0.00521492	0.00405124	0.00404667	0.00319299	0.00265507	0.00334807	0.00281807	0.0021647
HP:0001095	0.0439639	0.0574507	0.0375319	0.0643402	0.0430642	0.0296517	0.0442986	0.447556	0.0659821	0.545834	0.502304	0.585711	0.558137	0.076684	0.0956452	0.773075	0.93105	0.648136	0.806849	0.034709	0.104683	0.0171616	0.0347965	0.0754201	0.141969	0.129493	0.0194599	0.010111	0.0211386	0.0430836	0.0126385	0.0105404	0.0180903	0.0151919	0.0189638	0.0218863	0.00861575
HP:0001096	0.0535116	0.0462052	0.0513249	0.0893122	0.0350208	0.0414869	0.107789	0.1833	0.0751931	0.374305	0.501724	0.467902	0.567899	0.0730771	0.0378243	0.583721	0.872099	0.578126	0.809536	0.07224	0.102819	0.0309873	0.0343555	0.226469	0.127496	0.103571	0.0497733	0.0125805	0.0256449	0.0629136	0.0178079	0.0169531	0.0235599	0.0174282	0.0163445	0.029916	0.015113
HP:0001097	0.0390955	0.0324461	0.0329962	0.0630903	0.0201535	0.0295472	0.0937708	0.196877	0.0609768	0.326138	0.422333	0.433698	0.5237	0.094702	0.0389676	0.587388	0.834628	0.523601	0.757791	0.0777385	0.102365	0.0229399	0.0199723	0.22714	0.11393	0.0901085	0.0391608	0.00838681	0.0171282	0.0402237	0.0127235	0.0119549	0.0158976	0.0151978	0.0158355	0.0196358	0.0102392
HP:0001098	0.49229	0.448684	0.442532	0.552281	0.414706	0.436325	0.593618	0.638818	0.532889	0.868743	0.86494	0.86094	0.911564	0.573487	0.538112	0.873101	0.984886	0.919231	0.975308	0.58479	0.60996	0.336397	0.458225	0.660108	0.68067	0.647734	0.277914	0.165439	0.305486	0.534245	0.243289	0.206481	0.288566	0.262468	0.26274	0.356039	0.159542
HP:0001099	0.0664127	0.0553299	0.0476345	0.0966987	0.0449443	0.047077	0.161916	0.102509	0.0693807	0.50445	0.446879	0.366358	0.561245	0.0346505	0.042514	0.486383	0.889359	0.577169	0.826738	0.105908	0.0829833	0.0381714	0.060573	0.0935163	0.223787	0.171904	0.0221456	0.00595406	0.0265672	0.0732736	0.0185694	0.0148459	0.0244218	0.0173173	0.0184593	0.0394693	0.0126162
HP:0001100	0.0485254	0.0457347	0.0335371	0.0508745	0.0388217	0.0369214	0.054909	0.117823	0.061808	0.512946	0.356062	0.379953	0.573067	0.298978	0.169471	0.716225	0.89925	0.555065	0.814425	0.0986542	0.11372	0.0296581	0.0408034	0.118353	0.176712	0.153583	0.0199462	0.0111526	0.0276009	0.0689979	0.0168404	0.0136185	0.0183798	0.03198	0.0623546	0.0304361	0.00502821
HP:0001101	0.0054541	0.00482435	0.00510276	0.00791573	0.00219862	0.0024787	0.00630404	0.00236188	0.00447864	0.0183568	0.00871019	0.00911202	0.0230327	0.0155559	0.0020564	0.0103827	0.28839	0.0290136	0.33678	0.00321418	0.00558198	0.00269939	0.00217723	0.0351415	0.0044964	0.00350702	0.00338114	0.00112481	0.00163487	0.00231585	0.00321789	0.00338529	0.00178961	0.00161622	0.00206148	0.00158063	0.00179802
HP:0001102	0.0453872	0.0435866	0.0417623	0.0683607	0.0175621	0.0346897	0.0980507	0.0958748	0.0547064	0.345848	0.406097	0.354143	0.521919	0.115275	0.0413034	0.439167	0.836495	0.52327	0.770928	0.070825	0.0697998	0.0331061	0.0275376	0.100627	0.0881432	0.0665408	0.0131008	0.00834701	0.0184203	0.0574868	0.0163007	0.0130855	0.0204371	0.0160662	0.0219718	0.0247968	0.00597643
HP:0001103	0.175906	0.151405	0.153809	0.236102	0.108275	0.131106	0.321509	0.311613	0.205105	0.646143	0.677434	0.637016	0.751651	0.118606	0.114913	0.661697	0.93679	0.76619	0.911843	0.234748	0.247124	0.101835	0.14124	0.328986	0.34502	0.285727	0.059216	0.028949	0.0706662	0.179136	0.0610416	0.0493364	0.0778784	0.0549801	0.0543718	0.0951049	0.0375851
HP:0001105	0.0989992	0.0835279	0.0830966	0.134626	0.0759807	0.0758876	0.208179	0.209148	0.118407	0.578846	0.556765	0.495691	0.648534	0.0698074	0.0658234	0.579777	0.921473	0.678452	0.880784	0.141302	0.14219	0.0592769	0.0900897	0.174865	0.269943	0.221666	0.0364706	0.0148561	0.0420637	0.109138	0.031293	0.0248016	0.042215	0.0307522	0.029505	0.0570393	0.0325228
HP:0001107	0.0215451	0.0182912	0.0167479	0.0256023	0.0153614	0.014588	0.032597	0.196462	0.0380945	0.215218	0.331789	0.41063	0.410777	0.075061	0.0602604	0.573001	0.795519	0.425378	0.643453	0.0501374	0.0659618	0.00978697	0.0158623	0.153564	0.0536325	0.0460801	0.00806	0.00347381	0.00944535	0.0255143	0.00604343	0.00580937	0.00772252	0.00965036	0.0133342	0.0134244	0.00261255
HP:0001114	0.0322636	0.0249791	0.0197075	0.0510103	0.0124647	0.02049	0.0987228	0.176665	0.0730658	0.245363	0.375467	0.431497	0.407122	0.0140758	0.0107634	0.51406	0.80337	0.478252	0.680878	0.051987	0.0305617	0.0112166	0.0489979	0.319279	0.0731822	0.0521676	0.00730742	0.00462817	0.0203861	0.0318242	0.00738077	0.00626751	0.00943821	0.00576309	0.00528727	0.0125274	0.0068685
HP:0001115	0.00555425	0.00677495	0.00294064	0.0054575	0.00641936	0.00461843	0.00676715	0.0418166	0.00613357	0.0282075	0.0246978	0.0515138	0.0527264	0.0546386	0.177649	0.0353311	0.403861	0.0904667	0.390075	0.00439812	0.0154146	0.00217292	0.00531614	0.0118983	0.0357971	0.0467501	0.00613612	0.000653987	0.0271656	0.0070062	0.00170199	0.00144948	0.00246094	0.00578968	0.00952207	0.0138574	0.00184757
HP:0001116	0.0180491	0.016445	0.0133024	0.0244997	0.0116888	0.0113098	0.0529635	0.0354847	0.024252	0.29969	0.321637	0.213166	0.443523	0.0102551	0.0122473	0.37731	0.795153	0.43265	0.621681	0.0226259	0.0452228	0.0247093	0.0166725	0.0325147	0.064859	0.0513599	0.00443853	0.00181744	0.00697875	0.0190779	0.00688536	0.00451135	0.00704484	0.00481407	0.00493723	0.00755285	0.00326255
HP:0001117	0.00502266	0.00323272	0.00348147	0.00770056	0.00592512	0.00462388	0.00251602	0.173929	0.00822969	0.0769904	0.153239	0.203923	0.187053	0.0716731	0.0316122	0.569654	0.708711	0.261376	0.386114	0.00825095	0.0120431	0.00299114	0.00452065	0.00720382	0.00453965	0.00449362	0.00189323	0.00339613	0.00163953	0.00603806	0.00197145	0.00148809	0.00298201	0.00473293	0.00498551	0.00170912	0.00211374
HP:0001120	0.0995502	0.0974886	0.0833104	0.151716	0.0898529	0.0877634	0.180996	0.301992	0.134506	0.562507	0.609527	0.600588	0.726908	0.249832	0.211568	0.664853	0.947341	0.747691	0.88753	0.177815	0.206187	0.0512344	0.0904774	0.208465	0.300782	0.264732	0.0619906	0.0229584	0.0528845	0.143808	0.031304	0.0255959	0.043807	0.0485464	0.0558827	0.0725966	0.0185111
HP:0001123	0.248504	0.200645	0.192232	0.32164	0.146908	0.185232	0.470577	0.472107	0.267352	0.786674	0.752715	0.74601	0.852809	0.191494	0.268553	0.799366	0.97498	0.868085	0.949908	0.339439	0.391051	0.110447	0.331475	0.503864	0.569637	0.529312	0.115274	0.0396686	0.127388	0.354591	0.082135	0.0639729	0.099372	0.0793962	0.0834199	0.188879	0.0420404
HP:0001125	0.0909363	0.0444373	0.041767	0.0692542	0.0233503	0.033077	0.289563	0.317518	0.0830868	0.49893	0.795052	0.756646	0.840873	0.375491	0.17095	0.924437	0.972826	0.814193	0.854546	0.102041	0.080672	0.0235067	0.0673037	0.160684	0.354307	0.274091	0.0101368	0.00433074	0.0213058	0.102304	0.0177603	0.0119685	0.0204103	0.0236608	0.0266968	0.0414927	0.0150727
HP:0001128	0.00732045	0.00667906	0.00850909	0.030864	0.00812198	0.00757064	0.0189919	0.222793	0.0831006	0.134544	0.329149	0.49783	0.509301	0.00131525	0.0063656	0.392412	0.743758	0.458423	0.474557	0.0148347	0.00775701	0.0044623	0.00471108	0.0571316	0.0368996	0.024089	0.0390694	0.000940015	0.00374192	0.0110858	0.00225251	0.00200926	0.00353743	0.00159947	0.00125359	0.0096583	0.0017079
HP:0001131	0.0666255	0.0552395	0.0513824	0.104481	0.0365161	0.0371264	0.226924	0.180892	0.074286	0.533955	0.5688	0.508463	0.712459	0.0828405	0.0611092	0.53635	0.927267	0.671599	0.843224	0.0762899	0.143014	0.0313414	0.0479706	0.143393	0.260999	0.198437	0.0291915	0.00873198	0.0238699	0.0646973	0.0209367	0.0164469	0.0236748	0.0236745	0.02502	0.03005	0.0110566
HP:0001132	0.00852041	0.00720703	0.0070161	0.0109968	0.00558145	0.00479539	0.0418264	0.0517772	0.0115925	0.153183	0.300029	0.220602	0.317638	0.0728883	0.0136985	0.754	0.705757	0.337752	0.486293	0.0438575	0.0129472	0.00775964	0.0036256	0.021507	0.0266528	0.0155039	0.00334411	0.00175241	0.0022039	0.00886178	0.00137987	0.00108334	0.00335349	0.00233029	0.0020465	0.00329452	0.000636711
HP:0001133	0.0858126	0.0760327	0.0650711	0.122186	0.0615575	0.0604618	0.201111	0.118393	0.100851	0.53786	0.508918	0.417032	0.619352	0.0477206	0.0566203	0.539156	0.910646	0.638249	0.866355	0.127012	0.106618	0.0465088	0.0745439	0.136223	0.25177	0.199711	0.028233	0.00916364	0.034568	0.0886124	0.0260368	0.02064	0.0321535	0.0233624	0.0246841	0.0490975	0.0162136
HP:0001136	0.0198598	0.0202211	0.0197859	0.0620583	0.00784385	0.0148718	0.145085	0.351188	0.0427775	0.37453	0.451808	0.605856	0.578877	0.0277451	0.0302359	0.39065	0.885014	0.641433	0.650435	0.0292309	0.0154701	0.0096829	0.018395	0.026064	0.0808659	0.0329422	0.0074128	0.00647504	0.00518332	0.0136813	0.00362885	0.00349089	0.00656112	0.00302234	0.00307234	0.0132313	0.00175653
HP:0001137	0.0177216	0.016232	0.0142613	0.0255156	0.0200541	0.0176743	0.0547455	0.0316373	0.0221681	0.273043	0.252701	0.162237	0.397663	0.0107116	0.0169217	0.378307	0.847349	0.426212	0.65259	0.0418665	0.0379391	0.00877706	0.0192443	0.0678034	0.0817024	0.0728811	0.0121351	0.00646876	0.0120586	0.0334221	0.00768033	0.00666565	0.00856548	0.00835039	0.00794318	0.0114717	0.00349019
HP:0001138	0.0471919	0.0378944	0.0371957	0.0787166	0.0198528	0.0351651	0.17059	0.195158	0.0876019	0.270973	0.490156	0.456778	0.496518	0.0237079	0.0208298	0.510699	0.840043	0.521017	0.788646	0.0667451	0.055828	0.0201275	0.0436485	0.28746	0.0725007	0.0406242	0.0198783	0.00848628	0.0134609	0.0397643	0.0134728	0.0112801	0.0175225	0.00903639	0.00813934	0.0183241	0.00826284
HP:0001139	0.0109157	0.0109544	0.0106664	0.0295022	0.00959408	0.012024	0.0191559	0.108696	0.013786	0.169709	0.318856	0.333641	0.507367	0.0102818	0.00871533	0.596185	0.795494	0.433343	0.525395	0.0471567	0.027346	0.0282813	0.0110052	0.033989	0.0344033	0.0280293	0.00788955	0.00134992	0.00524629	0.0221702	0.00419349	0.00298695	0.00446251	0.00428452	0.00518786	0.00703789	0.00154929
HP:0001140	0.028302	0.0239996	0.0204855	0.0315368	0.0261181	0.0234642	0.035999	0.0662352	0.0424847	0.383229	0.266674	0.273647	0.534859	0.418291	0.133124	0.606716	0.903559	0.518122	0.735228	0.0873156	0.0409954	0.0172866	0.0146988	0.0604082	0.118409	0.115562	0.0204341	0.0125646	0.0136481	0.039375	0.00636611	0.00533717	0.00971582	0.0208722	0.0483709	0.0185249	0.00233413
HP:0001141	0.096529	0.0825141	0.0751602	0.129151	0.0724572	0.0743163	0.207898	0.149586	0.10705	0.584694	0.544875	0.463243	0.655665	0.0547966	0.0703564	0.559608	0.918438	0.685369	0.871438	0.14744	0.130444	0.0572785	0.0922312	0.152811	0.275315	0.223892	0.03672	0.0133623	0.0415883	0.119974	0.0332138	0.0266941	0.0399086	0.0299958	0.0309423	0.0571294	0.0208847
HP:0001142	0.032262	0.0193717	0.0193011	0.0623079	0.0156655	0.0167166	0.130926	0.0521016	0.0265281	0.284648	0.151626	0.193177	0.352276	0.00989834	0.0124011	0.131028	0.799783	0.328483	0.687661	0.0356611	0.0230625	0.00916619	0.021021	0.023349	0.163485	0.10314	0.00591122	0.00158818	0.0087845	0.0249323	0.00613465	0.00484249	0.00760252	0.0045578	0.00475516	0.0150941	0.00748505
HP:0001144	0.0107779	0.00793706	0.00768798	0.0141117	0.00816151	0.00980652	0.0464867	0.0802276	0.0190056	0.163845	0.26125	0.325135	0.332779	0.132096	0.0896437	0.6403	0.833552	0.510178	0.541005	0.0195466	0.0687657	0.0063794	0.00898461	0.0328827	0.145343	0.104173	0.00732023	0.00193646	0.00477884	0.0275615	0.00302962	0.00255026	0.00453981	0.00824034	0.00777661	0.00830654	0.00164846
HP:0001147	0.00521302	0.00483451	0.00633379	0.00940478	0.0030311	0.0053709	0.00738683	0.01237	0.00940615	0.0876662	0.129181	0.0757307	0.206693	0.00744003	0.0112592	0.158663	0.684563	0.229044	0.337575	0.00694714	0.00827591	0.00466497	0.00633447	0.0244064	0.0156997	0.0112451	0.00347321	0.0025264	0.00314169	0.0108124	0.00256975	0.00204809	0.00306389	0.00244763	0.00266864	0.00637726	0.00191412
HP:0001151	0.0129074	0.010113	0.00801314	0.0247047	0.00945477	0.00725865	0.00997817	0.00569259	0.0187504	0.244441	0.0860573	0.0519476	0.408121	0.13502	0.0281213	0.276497	0.75322	0.196429	0.493154	0.043248	0.0302353	0.0128287	0.0118128	0.0279155	0.248868	0.256847	0.00621106	0.00163073	0.00571903	0.0372746	0.00237188	0.00169622	0.00308452	0.00313224	0.0023992	0.00530946	0.00314404
HP:0001152	0.0133956	0.0110969	0.0118585	0.0160922	0.00999547	0.00931793	0.0401834	0.0322303	0.0119776	0.137748	0.225754	0.152602	0.311206	0.0487112	0.0206936	0.254899	0.705611	0.294874	0.58393	0.0193709	0.0552782	0.00687941	0.00988342	0.049033	0.0657529	0.0438066	0.00737811	0.00330408	0.00583789	0.0190176	0.00530919	0.00419407	0.00587439	0.00558684	0.00538852	0.00722748	0.00209466
HP:0001153	0.0195859	0.0116559	0.0112392	0.0167147	0.0134985	0.0109989	0.0226725	0.498217	0.0254828	0.396241	0.365499	0.627899	0.448682	0.0191598	0.0429679	0.776266	0.918652	0.62686	0.550341	0.0507433	0.025164	0.00827749	0.00922954	0.0274103	0.044962	0.0496794	0.00536152	0.00322794	0.0103734	0.0430405	0.0039498	0.0034946	0.00543646	0.00531192	0.00625486	0.00852778	0.00125505
HP:0001155	0.508442	0.454094	0.459623	0.577333	0.425076	0.453704	0.618619	0.665261	0.54849	0.890395	0.867855	0.867018	0.919587	0.602161	0.626047	0.871382	0.988148	0.926807	0.980698	0.609786	0.661689	0.336759	0.495867	0.683538	0.730434	0.708674	0.335019	0.171834	0.347055	0.583915	0.254931	0.216312	0.299665	0.296223	0.295123	0.415936	0.156384
HP:0001156	0.262555	0.221371	0.227194	0.32146	0.243375	0.249456	0.371329	0.454052	0.307372	0.782101	0.734213	0.723079	0.830792	0.508215	0.480519	0.816652	0.971403	0.845563	0.954159	0.411603	0.417148	0.165607	0.264193	0.445809	0.5518	0.533853	0.150304	0.0834381	0.180604	0.364632	0.110113	0.0914286	0.137141	0.158681	0.170339	0.213174	0.0696325
HP:0001159	0.23078	0.201972	0.203024	0.301067	0.166386	0.184999	0.297358	0.408839	0.265442	0.723839	0.697826	0.683048	0.779613	0.433384	0.360062	0.704496	0.965892	0.817167	0.946309	0.363902	0.387241	0.133341	0.195163	0.352002	0.471018	0.45445	0.116936	0.0627548	0.149865	0.287026	0.0843101	0.0703377	0.105702	0.118767	0.126525	0.174584	0.0581386
HP:0001161	0.127884	0.104581	0.106657	0.161726	0.111407	0.113455	0.209112	0.263809	0.153219	0.613434	0.536572	0.529772	0.664451	0.257852	0.238044	0.627099	0.926277	0.708106	0.906391	0.206748	0.218494	0.0763406	0.121028	0.18734	0.338068	0.313019	0.0544805	0.0308025	0.08121	0.162977	0.0435761	0.0363097	0.0597097	0.0628883	0.0677537	0.103165	0.0240672
HP:0001162	0.096735	0.0753828	0.0792563	0.126147	0.0772445	0.0786042	0.161048	0.179702	0.11222	0.551902	0.431281	0.429341	0.585597	0.108608	0.130128	0.507097	0.893661	0.62313	0.875946	0.137406	0.149861	0.0532469	0.0883897	0.121451	0.257928	0.230115	0.0342696	0.0200117	0.0528259	0.0929794	0.0281083	0.0235241	0.0412364	0.0371742	0.0348768	0.0668492	0.0192085
HP:0001163	0.185569	0.148134	0.14758	0.24451	0.14846	0.141625	0.268168	0.373515	0.21141	0.698475	0.688233	0.666889	0.785173	0.431462	0.356606	0.756812	0.956444	0.785653	0.934765	0.336981	0.284975	0.0974259	0.147732	0.269166	0.431778	0.396069	0.0963099	0.044156	0.0889633	0.241488	0.0523159	0.043901	0.0730148	0.0734888	0.0786939	0.124616	0.0298162
HP:0001166	0.090948	0.0624783	0.0647354	0.122994	0.066773	0.0672293	0.202695	0.260347	0.113347	0.572523	0.527851	0.550908	0.708714	0.156196	0.161573	0.640746	0.930265	0.712623	0.872294	0.217183	0.149529	0.0380255	0.0682606	0.185271	0.339368	0.276728	0.0464238	0.0199895	0.0357871	0.114624	0.0204852	0.0163131	0.0320507	0.0281916	0.030663	0.0517514	0.0140747
HP:0001167	0.455988	0.40454	0.407052	0.530895	0.37555	0.403544	0.574912	0.617861	0.498773	0.875544	0.8384	0.837661	0.904118	0.564031	0.609683	0.845171	0.985538	0.913029	0.977054	0.577915	0.628487	0.282741	0.461966	0.649359	0.711881	0.692102	0.286781	0.142631	0.312687	0.55683	0.212154	0.177603	0.254401	0.257327	0.257896	0.382237	0.126572
HP:0001169	0.0431532	0.0243029	0.0245227	0.0627263	0.0320087	0.028646	0.134472	0.271954	0.0469573	0.494714	0.382094	0.537308	0.711105	0.114858	0.113853	0.629628	0.921809	0.67126	0.772766	0.0907723	0.0615204	0.0132989	0.0401467	0.0809049	0.258726	0.192724	0.0117537	0.00653529	0.0160488	0.0367569	0.0072237	0.00612635	0.0118951	0.0116229	0.0134824	0.0266058	0.00519704
HP:0001171	0.0950258	0.0748397	0.076827	0.115312	0.0701031	0.084382	0.0937596	0.222375	0.106508	0.541046	0.554923	0.49279	0.63276	0.270764	0.168696	0.654347	0.937592	0.700454	0.88123	0.152553	0.172993	0.0576504	0.0637355	0.21698	0.18185	0.177449	0.0497418	0.0254275	0.0448853	0.110066	0.0327722	0.026681	0.0404534	0.0436939	0.0432776	0.0526508	0.0169179
HP:0001172	0.240134	0.210558	0.205953	0.307738	0.197496	0.206357	0.340052	0.488255	0.293393	0.754633	0.739634	0.738052	0.823268	0.347921	0.360497	0.742915	0.972532	0.845874	0.949532	0.382107	0.400535	0.131721	0.217816	0.399648	0.497157	0.463875	0.111067	0.0569254	0.140063	0.292731	0.0858847	0.0721629	0.111726	0.114207	0.115544	0.171273	0.0445695
HP:0001176	0.041139	0.0387153	0.0366521	0.0736753	0.0217656	0.0325963	0.0719603	0.0806673	0.0539021	0.323302	0.396293	0.299748	0.502476	0.264781	0.0773098	0.239823	0.889323	0.497401	0.790306	0.152957	0.0797624	0.0225091	0.0640796	0.0777771	0.202527	0.185054	0.0141172	0.0099958	0.0281917	0.0546667	0.0117908	0.0089644	0.0158317	0.017016	0.0156116	0.0274881	0.00420216
HP:0001177	0.0580134	0.0507383	0.0494428	0.079941	0.0487898	0.0555403	0.0745481	0.111487	0.0751296	0.417934	0.347743	0.322952	0.454436	0.127843	0.103404	0.446694	0.860149	0.523137	0.828703	0.0811555	0.12552	0.0374884	0.0513765	0.110104	0.187397	0.186485	0.0264043	0.0125658	0.0414821	0.082383	0.0213687	0.0169337	0.0280567	0.0304465	0.0285558	0.0494631	0.0124823
HP:0001178	0.0428705	0.0313229	0.0352468	0.0406353	0.0304422	0.0452466	0.0477572	0.0897905	0.0480261	0.339377	0.405607	0.289523	0.43782	0.146028	0.0707165	0.506532	0.895469	0.546396	0.800327	0.060383	0.100569	0.0267952	0.0301908	0.163541	0.0729735	0.070096	0.0244276	0.014384	0.0197912	0.045358	0.0166116	0.0139752	0.0202485	0.0223134	0.0217715	0.02214	0.0103286
HP:0001180	0.0105994	0.0131849	0.00812995	0.0174701	0.00827824	0.00909327	0.0133948	0.0101752	0.0177282	0.166151	0.128738	0.0611123	0.24144	0.0461747	0.0489042	0.193631	0.744403	0.213381	0.549909	0.0604679	0.0298549	0.0079976	0.0133748	0.0147317	0.0371665	0.0365213	0.0041085	0.00309434	0.00839452	0.0205289	0.00478306	0.00372463	0.0052934	0.00855765	0.00897088	0.01176	0.00302887
HP:0001181	0.0635724	0.0635986	0.0585703	0.0943739	0.0603226	0.0577248	0.146914	0.263686	0.0926333	0.536075	0.491985	0.498444	0.661309	0.0621437	0.0877846	0.523998	0.923672	0.661963	0.857891	0.126889	0.139447	0.028294	0.0620461	0.16842	0.171531	0.134064	0.0311503	0.0146111	0.0280341	0.0841419	0.0199992	0.0184976	0.0292153	0.0208993	0.0194649	0.0375661	0.00826654
HP:0001182	0.0410183	0.0415802	0.0377834	0.0568582	0.0441427	0.0374693	0.0733523	0.143349	0.0492015	0.376146	0.404494	0.357506	0.457642	0.130437	0.0880051	0.378802	0.879053	0.535567	0.79177	0.0877324	0.0959925	0.0378245	0.0436943	0.0853262	0.122696	0.114589	0.0235467	0.00941571	0.0307456	0.0712339	0.0163811	0.0127904	0.0223833	0.0203926	0.0189866	0.035599	0.00920205
HP:0001187	0.0570688	0.0327332	0.0437216	0.0705282	0.0719963	0.0577479	0.212664	0.407506	0.0723044	0.619418	0.604831	0.692933	0.819937	0.180359	0.214539	0.425755	0.969342	0.807562	0.857842	0.096665	0.150412	0.0197841	0.0795852	0.274914	0.53566	0.496656	0.0943317	0.0186398	0.0426162	0.309071	0.0250728	0.0192251	0.0263085	0.0288244	0.0298234	0.105076	0.0327385
HP:0001188	0.0370344	0.0303983	0.0294652	0.0514081	0.0322344	0.0319053	0.0810798	0.0721652	0.0423107	0.332694	0.409713	0.303576	0.524818	0.081685	0.0385978	0.507233	0.882834	0.558379	0.781924	0.11622	0.072513	0.018969	0.0342281	0.0872947	0.159496	0.140845	0.0224241	0.0112451	0.0231412	0.0741681	0.0129116	0.0108109	0.0164623	0.0164593	0.0189013	0.0244554	0.00918687
HP:0001191	0.107721	0.0763021	0.0817305	0.14761	0.0845483	0.08046	0.153744	0.244534	0.13028	0.583597	0.52378	0.523755	0.690214	0.234366	0.215623	0.641282	0.931589	0.701818	0.892552	0.216011	0.16367	0.0450961	0.0902597	0.152514	0.302656	0.259276	0.0476129	0.020994	0.0413658	0.118394	0.0258267	0.021235	0.0377001	0.0370107	0.0381286	0.0585491	0.0186825
HP:0001193	0.0455053	0.0361039	0.0381731	0.0572069	0.0631371	0.051736	0.0699685	0.208396	0.0654287	0.426688	0.519734	0.49581	0.651227	0.266804	0.204768	0.56887	0.927867	0.637742	0.836492	0.0905736	0.0921154	0.0298118	0.075524	0.0938187	0.227129	0.214231	0.0259448	0.0147695	0.0346064	0.102542	0.0206528	0.0161987	0.0251275	0.0335849	0.0373309	0.0445773	0.0361613
HP:0001194	0.0615566	0.0539003	0.0542953	0.11343	0.0392424	0.0520955	0.0712517	0.305224	0.0966035	0.428539	0.459694	0.497815	0.591115	0.091294	0.0719786	0.628863	0.903564	0.607684	0.839944	0.0763392	0.106235	0.0279952	0.0549986	0.242567	0.112919	0.0950669	0.0516801	0.0148113	0.0239736	0.0757304	0.0183578	0.0157086	0.0268208	0.0224494	0.02104	0.0315813	0.0158535
HP:0001195	0.00412263	0.00448721	0.0031862	0.00425507	0.00322612	0.0071678	0.00604148	0.00265027	0.00969738	0.0750472	0.0330872	0.0130931	0.0684407	0.0174886	0.0276965	0.0192304	0.519881	0.0686901	0.407386	0.0030698	0.00891649	0.00231102	0.00500199	0.0137994	0.0184648	0.017419	0.0123553	0.00186443	0.00346229	0.010394	0.00197636	0.00159716	0.00312184	0.00586591	0.0072327	0.00574482	0.0012617
HP:0001196	0.0134418	0.0108717	0.0122601	0.0165422	0.00743297	0.014743	0.0359857	0.0420755	0.0225787	0.239726	0.244266	0.164566	0.345951	0.0620349	0.0204529	0.631203	0.830421	0.367571	0.601323	0.0265978	0.0741113	0.0117305	0.00957841	0.237748	0.0443862	0.0374029	0.0142594	0.0049605	0.0076817	0.0276966	0.00517215	0.0044388	0.00779938	0.00873371	0.0069115	0.00760403	0.00697849
HP:0001197	0.447435	0.385302	0.39369	0.517017	0.346971	0.387474	0.568557	0.650779	0.481116	0.865207	0.854111	0.854298	0.906819	0.504437	0.526023	0.866724	0.984968	0.916294	0.972418	0.553481	0.593062	0.279483	0.435211	0.666807	0.679477	0.649069	0.264295	0.131403	0.2721	0.536666	0.204505	0.17155	0.246667	0.22582	0.221737	0.345702	0.125343
HP:0001199	0.0662608	0.0542552	0.0492894	0.0864715	0.0365658	0.0488465	0.0502786	0.216542	0.0723503	0.455004	0.387214	0.426994	0.507241	0.0769421	0.0735866	0.373092	0.904155	0.589337	0.811054	0.0882764	0.132901	0.0339401	0.0471533	0.0766771	0.121131	0.119847	0.0150256	0.0115551	0.0314949	0.0620953	0.020454	0.0162525	0.0247091	0.0289152	0.0294179	0.029226	0.0108427
HP:0001204	0.0116309	0.0119625	0.00784856	0.0140145	0.0091169	0.00678099	0.0101809	0.247123	0.0217947	0.0653748	0.411234	0.490612	0.515439	0.111211	0.0349348	0.855919	0.87303	0.450319	0.521914	0.0465071	0.0382882	0.00471786	0.00466694	0.0122224	0.0352783	0.0408837	0.00678481	0.000958026	0.00290088	0.0148012	0.00191153	0.00157937	0.00302773	0.00574269	0.00912811	0.00634016	0.00868099
HP:0001211	0.0460547	0.0412505	0.0384593	0.0669214	0.0258064	0.0312001	0.0726873	0.120347	0.0747479	0.354023	0.45114	0.407071	0.555056	0.395055	0.128918	0.433918	0.893267	0.576195	0.802503	0.163696	0.0948309	0.0315574	0.0373486	0.0689248	0.188055	0.172059	0.0188361	0.012005	0.019948	0.0612265	0.0132702	0.0110798	0.01566	0.0206539	0.0293425	0.0265157	0.00425775
HP:0001212	0.0173256	0.0148003	0.0130916	0.0280861	0.00640732	0.0113343	0.0211699	0.0346741	0.0447975	0.113151	0.305091	0.21005	0.426641	0.324777	0.0807681	0.167236	0.850359	0.409456	0.618719	0.154976	0.0607893	0.00589753	0.0332095	0.0206256	0.178196	0.17753	0.00659516	0.00418254	0.0136372	0.0396017	0.00484068	0.00369438	0.00579053	0.00874994	0.00819016	0.0168736	0.00135251
HP:0001216	0.038283	0.0214065	0.0259565	0.0562031	0.0326323	0.0295825	0.119196	0.257064	0.0411723	0.439425	0.36151	0.512472	0.650607	0.0660935	0.0963097	0.534503	0.928992	0.657546	0.770202	0.0685798	0.0413068	0.013329	0.0527902	0.0495989	0.169202	0.102297	0.0087322	0.00602481	0.0110349	0.0351946	0.0077264	0.00622333	0.0127897	0.0100355	0.00995393	0.0180359	0.00592982
HP:0001217	0.141763	0.13532	0.110786	0.217022	0.0742171	0.0936259	0.227336	0.255362	0.166165	0.659267	0.66109	0.614722	0.754958	0.227918	0.133341	0.658336	0.957148	0.782629	0.909575	0.260984	0.239358	0.061792	0.0862525	0.300604	0.344789	0.305486	0.0437232	0.0241071	0.0574725	0.145912	0.0419351	0.0345609	0.04799	0.0528571	0.0602273	0.0670102	0.0202504
HP:0001218	0.0213057	0.016283	0.0145086	0.0391802	0.0152371	0.0171107	0.0534669	0.120196	0.0576508	0.262606	0.323387	0.324868	0.455228	0.0199111	0.0265286	0.397203	0.79069	0.407189	0.672785	0.0457866	0.0240046	0.0105996	0.012028	0.0550856	0.0505635	0.0355158	0.0225282	0.00270225	0.00684394	0.0276063	0.00535498	0.00453715	0.00842688	0.00552477	0.00504816	0.0120584	0.00416906
HP:0001220	0.164095	0.142361	0.140872	0.233398	0.106086	0.119209	0.267844	0.35992	0.183985	0.663928	0.673944	0.660229	0.775282	0.297884	0.277276	0.6738	0.96231	0.796888	0.926586	0.259419	0.267944	0.0771322	0.120811	0.284894	0.394896	0.350747	0.0875709	0.0346301	0.0778978	0.186362	0.0481607	0.0395439	0.0665143	0.0630468	0.057062	0.10242	0.0457305
HP:0001222	0.0127685	0.00895629	0.00948455	0.0228592	0.00813027	0.00906389	0.0265711	0.0148221	0.0154337	0.26543	0.266339	0.131445	0.409747	0.0397918	0.00965004	0.32311	0.888963	0.460226	0.57412	0.119399	0.0288883	0.00636988	0.00862953	0.0228195	0.117511	0.122672	0.0220591	0.00309714	0.0105376	0.0634595	0.00275922	0.00242841	0.00410303	0.0031864	0.00389233	0.0143983	0.00277364
HP:0001223	0.00249102	0.00171445	0.00371537	0.00500083	0.00510946	0.00355552	0.00398343	0.0310682	0.003185	0.118635	0.207879	0.123568	0.262141	0.00142262	0.00237159	0.095741	0.502307	0.16643	0.271024	0.00656041	0.00400883	0.00245433	0.00287863	0.00457745	0.00589294	0.00368104	0.00185531	0.00144825	0.00160136	0.00540657	0.000976402	0.00137949	0.00255594	0.000835856	0.00072308	0.00329476	0.000606072
HP:0001227	0.0187687	0.0113348	0.0119594	0.023567	0.012647	0.0137888	0.0159957	0.0385033	0.0214078	0.198496	0.149914	0.164845	0.353514	0.0755586	0.0512173	0.310723	0.749461	0.293795	0.576819	0.0423226	0.0229302	0.00418253	0.0127444	0.0515876	0.0598508	0.0536566	0.00508612	0.00232316	0.00581539	0.0165925	0.00470949	0.00347042	0.00595128	0.00676508	0.00956324	0.00779864	0.00268862
HP:0001230	0.0280683	0.0201423	0.0222824	0.0395555	0.0182461	0.0170099	0.0343673	0.0657351	0.0240218	0.239913	0.268714	0.231093	0.413073	0.250602	0.0734429	0.494447	0.84233	0.384159	0.682485	0.0903436	0.0506795	0.0134844	0.0152924	0.0652627	0.101781	0.104457	0.016142	0.00527795	0.0137372	0.0274821	0.00555345	0.00457927	0.00794891	0.0100692	0.0109533	0.0184665	0.00384889
HP:0001231	0.199409	0.163513	0.165392	0.244432	0.152814	0.161049	0.322361	0.399815	0.227964	0.700568	0.736662	0.710934	0.809863	0.45039	0.367909	0.75501	0.966913	0.819925	0.942292	0.301301	0.319537	0.118697	0.187209	0.348094	0.465824	0.435278	0.118223	0.0457494	0.118986	0.268766	0.0716721	0.0592652	0.0929908	0.100346	0.0945462	0.136029	0.0695819
HP:0001232	0.0307429	0.0296031	0.0235733	0.0696899	0.00679177	0.0170876	0.0233469	0.110806	0.0508821	0.339151	0.375964	0.345252	0.510767	0.261765	0.0365111	0.706697	0.921229	0.577957	0.705889	0.0836439	0.0587176	0.00913509	0.0190531	0.0885917	0.105339	0.103506	0.0101186	0.00597961	0.012665	0.0462388	0.00732521	0.00580756	0.00738887	0.00815146	0.0093128	0.0101673	0.00497967
HP:0001233	0.0163282	0.00966673	0.01178	0.0238784	0.0126948	0.0125902	0.0135018	0.0558349	0.0211144	0.198857	0.133166	0.193433	0.324333	0.069816	0.0399921	0.262248	0.713493	0.269148	0.548475	0.046312	0.0172388	0.00422061	0.0113809	0.0475832	0.054475	0.0484584	0.00448459	0.00265957	0.00555158	0.0129828	0.00404203	0.00300145	0.0052771	0.00589914	0.00812416	0.00736899	0.00529625
HP:0001234	0.0130295	0.00951264	0.00910196	0.0262488	0.00898747	0.00740698	0.0298196	0.0182995	0.0149398	0.259039	0.351319	0.169347	0.458034	0.022617	0.00770989	0.372744	0.918934	0.530627	0.545123	0.137768	0.0214117	0.00540839	0.0101552	0.0254561	0.1183	0.116674	0.0155533	0.00348015	0.0179649	0.0605285	0.0030151	0.00253539	0.00358553	0.00259035	0.0027899	0.0228355	0.00239979
HP:0001238	0.194858	0.130986	0.137841	0.282316	0.0715426	0.122711	0.512466	0.581012	0.207425	0.807595	0.730658	0.793907	0.881708	0.16778	0.288627	0.812668	0.975188	0.874611	0.930597	0.290558	0.353921	0.0547666	0.308967	0.58279	0.650823	0.586689	0.0886975	0.0226664	0.0781292	0.322788	0.0482136	0.0364469	0.0610265	0.0462996	0.0496818	0.146108	0.019697
HP:0001239	0.012181	0.0096775	0.00703091	0.0195213	0.00578553	0.00632751	0.0153468	0.00554156	0.0233875	0.164086	0.102084	0.0454344	0.141694	0.00328622	0.00788659	0.0160627	0.600857	0.175679	0.44199	0.023505	0.0245156	0.00949651	0.00568256	0.0154284	0.0463891	0.0392284	0.0043134	0.000923582	0.00523783	0.0208235	0.00184777	0.00156982	0.00313431	0.00263267	0.0023545	0.00574263	0.00174898
HP:0001241	0.0363418	0.0228658	0.0242855	0.0498216	0.0240576	0.0234631	0.0377738	0.0510253	0.0378765	0.381147	0.283276	0.238374	0.465012	0.125918	0.0521624	0.506692	0.85079	0.484846	0.714889	0.157451	0.047389	0.00993937	0.01563	0.0881519	0.1422	0.146417	0.0172784	0.00726789	0.0155551	0.0510879	0.00732292	0.00602744	0.00976375	0.00954211	0.0106397	0.0225129	0.00495512
HP:0001245	0.0187687	0.0113348	0.0119594	0.023567	0.012647	0.0137888	0.0159957	0.0385033	0.0214078	0.198496	0.149914	0.164845	0.353514	0.0755586	0.0512173	0.310723	0.749461	0.293795	0.576819	0.0423226	0.0229302	0.00418253	0.0127444	0.0515876	0.0598508	0.0536566	0.00508612	0.00232316	0.00581539	0.0165925	0.00470949	0.00347042	0.00595128	0.00676508	0.00956324	0.00779864	0.00268862
HP:0001248	0.0331741	0.0177858	0.0168709	0.0523051	0.0241702	0.0208069	0.166386	0.277816	0.0361127	0.547263	0.471755	0.644724	0.829436	0.0355323	0.0644929	0.589699	0.975743	0.821597	0.749138	0.106775	0.0383022	0.00860653	0.0357894	0.0500315	0.266113	0.154751	0.0116912	0.00437502	0.00968141	0.0432184	0.00464798	0.00384905	0.00872587	0.00591235	0.00669227	0.0196656	0.00533572
HP:0001249	0.563972	0.500866	0.494705	0.609779	0.491922	0.506852	0.662905	0.681704	0.589046	0.904022	0.883571	0.880238	0.93201	0.662068	0.665171	0.887514	0.989666	0.936496	0.98249	0.683887	0.687029	0.389361	0.551379	0.723536	0.761374	0.740254	0.343617	0.198468	0.385153	0.622817	0.290104	0.246923	0.345099	0.340412	0.343234	0.451925	0.181427
HP:0001250	0.575359	0.518328	0.513706	0.624097	0.50495	0.519528	0.671776	0.70636	0.604657	0.905937	0.892818	0.890768	0.935675	0.666565	0.650029	0.903366	0.990459	0.941407	0.983756	0.698704	0.706384	0.408269	0.57032	0.751802	0.761049	0.737944	0.355963	0.218998	0.393914	0.633434	0.306965	0.263597	0.364293	0.353914	0.34949	0.452506	0.188551
HP:0001251	0.418816	0.356017	0.358096	0.458584	0.364982	0.369112	0.531169	0.569277	0.439372	0.837204	0.835755	0.822514	0.892492	0.59567	0.504766	0.83317	0.982004	0.902597	0.972005	0.549233	0.556101	0.276828	0.395199	0.601314	0.63689	0.607445	0.233913	0.134427	0.254526	0.477241	0.200887	0.169134	0.235727	0.234531	0.232291	0.300816	0.12539
HP:0001252	0.532802	0.470586	0.468503	0.573555	0.488481	0.490657	0.630791	0.638281	0.563538	0.891185	0.869555	0.863084	0.921142	0.652638	0.636532	0.875047	0.988392	0.928713	0.982241	0.668777	0.673472	0.367804	0.514843	0.697313	0.734741	0.711567	0.338394	0.206024	0.3608	0.598522	0.273029	0.233646	0.327725	0.325752	0.322779	0.419412	0.176098
HP:0001254	0.138467	0.111709	0.109214	0.163092	0.119925	0.109014	0.278364	0.351465	0.163855	0.653147	0.741258	0.688648	0.7932	0.130026	0.115645	0.682039	0.957773	0.81548	0.904711	0.294312	0.226282	0.0845985	0.11372	0.294147	0.348453	0.295357	0.0731448	0.032703	0.0699248	0.158635	0.0504582	0.0429255	0.0635424	0.0537102	0.0471717	0.0791223	0.0324577
HP:0001256	0.123821	0.110768	0.10151	0.140664	0.138056	0.131954	0.165373	0.19519	0.163804	0.664956	0.549765	0.499606	0.708974	0.418556	0.34605	0.676499	0.946649	0.719937	0.920767	0.278777	0.238877	0.0832234	0.147747	0.251971	0.359842	0.35149	0.0663571	0.0465588	0.0857893	0.219955	0.053357	0.0437045	0.0675371	0.0890282	0.114859	0.112281	0.0440421
HP:0001257	0.358985	0.315671	0.304854	0.415666	0.314688	0.322309	0.500771	0.492259	0.405353	0.792896	0.795351	0.77891	0.863647	0.548233	0.428168	0.789027	0.977922	0.874038	0.967893	0.53116	0.507774	0.236684	0.332998	0.552523	0.587376	0.549238	0.204859	0.123816	0.214086	0.413499	0.163464	0.137566	0.195981	0.189777	0.184952	0.246977	0.0942741
HP:0001258	0.0722007	0.0618742	0.0568445	0.097637	0.0682994	0.060193	0.181877	0.0901855	0.101499	0.546412	0.460542	0.365272	0.640889	0.2862	0.133904	0.472748	0.928416	0.617602	0.87665	0.235703	0.183489	0.0462759	0.07278	0.128752	0.318004	0.265449	0.0308507	0.0192522	0.0373084	0.113893	0.0246551	0.019881	0.0298785	0.0336036	0.032449	0.0390289	0.0155075
HP:0001259	0.186459	0.133869	0.138655	0.215228	0.123442	0.129233	0.366073	0.441314	0.196769	0.702811	0.814484	0.778294	0.845729	0.284984	0.197599	0.796265	0.968882	0.848778	0.93245	0.364371	0.246129	0.10395	0.154155	0.357931	0.423332	0.366983	0.0694282	0.0324065	0.079328	0.217672	0.0591599	0.0505049	0.075603	0.0625165	0.0587035	0.109944	0.0395379
HP:0001260	0.308209	0.25811	0.256104	0.3528	0.269297	0.285212	0.425285	0.479718	0.347956	0.772956	0.785631	0.765199	0.856972	0.511092	0.405891	0.793845	0.97472	0.865323	0.961931	0.478138	0.453727	0.190535	0.306196	0.514422	0.538515	0.504302	0.171016	0.102408	0.188762	0.384076	0.145521	0.11913	0.16911	0.173763	0.168912	0.219728	0.0953375
HP:0001262	0.0180674	0.0117575	0.0139453	0.0249986	0.0197827	0.0156716	0.039447	0.0405902	0.0345825	0.253313	0.262875	0.180203	0.295719	0.0248209	0.0275479	0.415501	0.758421	0.35238	0.627438	0.0535186	0.0525534	0.0175799	0.0168898	0.0480767	0.106287	0.0838828	0.0100832	0.00336363	0.0118918	0.0264339	0.00708787	0.00591356	0.00848278	0.00835006	0.00823595	0.0127664	0.00484503
HP:0001263	0.524397	0.466809	0.463609	0.579784	0.446468	0.473377	0.629908	0.642871	0.562867	0.892013	0.86485	0.860207	0.919528	0.631765	0.623566	0.874487	0.987231	0.925401	0.980023	0.656442	0.667825	0.355587	0.520182	0.700865	0.737101	0.7142	0.312738	0.188375	0.3502	0.600573	0.268805	0.227707	0.31399	0.30554	0.307321	0.408	0.159917
HP:0001264	0.027481	0.022214	0.0180797	0.0335247	0.020354	0.0205799	0.151275	0.173924	0.0328006	0.238846	0.339504	0.438907	0.486166	0.083574	0.0471075	0.628736	0.854154	0.571987	0.704045	0.094566	0.0974626	0.0140052	0.0222103	0.0936145	0.204336	0.147334	0.0117486	0.00722199	0.0114338	0.0414695	0.00825672	0.006928	0.0102333	0.0104158	0.0105938	0.0132705	0.00394128
HP:0001265	0.220318	0.181797	0.180023	0.254766	0.187258	0.192	0.353918	0.335139	0.247754	0.709226	0.714564	0.673583	0.799183	0.409181	0.286451	0.730749	0.967631	0.820885	0.946999	0.337363	0.342137	0.137518	0.193552	0.408588	0.444707	0.405806	0.11812	0.0638236	0.12212	0.263771	0.0861834	0.074004	0.107044	0.099619	0.0948443	0.148304	0.0515163
HP:0001266	0.108252	0.0702721	0.0698757	0.118464	0.0814203	0.0711939	0.254372	0.277332	0.0937318	0.541468	0.659789	0.609349	0.763656	0.413715	0.175906	0.721684	0.93761	0.728414	0.884311	0.241582	0.181385	0.0555174	0.0734655	0.180244	0.325316	0.242206	0.037629	0.0238969	0.0303803	0.135948	0.0313119	0.0248138	0.0386542	0.0405683	0.0427444	0.0369969	0.0142746
HP:0001268	0.401017	0.32996	0.334207	0.472406	0.276865	0.316398	0.562186	0.661385	0.423263	0.836372	0.859471	0.857853	0.907282	0.527269	0.468824	0.875559	0.984301	0.913149	0.968604	0.544279	0.536268	0.229195	0.411856	0.648809	0.644419	0.609491	0.189739	0.091486	0.225536	0.465303	0.164955	0.135132	0.195401	0.176569	0.174037	0.286367	0.0949403
HP:0001269	0.221923	0.151255	0.149085	0.270686	0.0818473	0.129981	0.513159	0.566346	0.217685	0.783356	0.808548	0.82334	0.885809	0.415976	0.32409	0.870635	0.97889	0.882645	0.938088	0.280022	0.324032	0.0724192	0.301513	0.57153	0.625862	0.570933	0.0731156	0.023358	0.0906606	0.331153	0.0643576	0.0473794	0.0711859	0.0621306	0.068368	0.157359	0.0272877
HP:0001270	0.381122	0.295655	0.300281	0.424643	0.268797	0.31068	0.563254	0.583369	0.398969	0.850154	0.824405	0.817429	0.892473	0.516461	0.511587	0.823384	0.984345	0.900164	0.97129	0.504164	0.53547	0.194591	0.40929	0.640789	0.664614	0.632429	0.209332	0.0906623	0.204306	0.494201	0.151641	0.120682	0.184816	0.172783	0.170646	0.290172	0.0860142
HP:0001271	0.0781408	0.069955	0.0706392	0.109384	0.0635096	0.0587387	0.141016	0.131186	0.0971247	0.46016	0.522411	0.436932	0.600695	0.0971766	0.0619873	0.528903	0.905258	0.642269	0.864338	0.146191	0.142719	0.0417423	0.065423	0.244205	0.182511	0.158486	0.0349413	0.0196416	0.0464327	0.0883252	0.0343897	0.0298023	0.0362257	0.0282744	0.0263603	0.0490068	0.0198518
HP:0001272	0.236544	0.186466	0.185172	0.273701	0.177997	0.177278	0.420996	0.350226	0.253215	0.741532	0.744545	0.699941	0.83022	0.390565	0.294311	0.725712	0.968478	0.831407	0.94957	0.388011	0.340562	0.128544	0.211565	0.368547	0.498879	0.443281	0.0942577	0.0543115	0.106157	0.275901	0.0826178	0.0681438	0.100525	0.0920317	0.0906625	0.135763	0.0449474
HP:0001273	0.367243	0.302768	0.287376	0.412496	0.27494	0.313194	0.536527	0.485947	0.393583	0.815453	0.764989	0.755752	0.859278	0.488614	0.504058	0.796298	0.974937	0.870336	0.967119	0.526703	0.548221	0.198325	0.403631	0.595428	0.653303	0.630085	0.189093	0.0936584	0.224971	0.474655	0.146576	0.119987	0.181885	0.192226	0.199082	0.282305	0.0753328
HP:0001274	0.184718	0.146404	0.126067	0.20946	0.128726	0.145033	0.307385	0.216955	0.204024	0.642807	0.578731	0.536428	0.723314	0.348798	0.276513	0.619986	0.94627	0.746273	0.926722	0.30961	0.307018	0.0813962	0.160159	0.268467	0.407515	0.378302	0.0807358	0.0504316	0.0938329	0.211293	0.0523416	0.0423243	0.0761252	0.0822312	0.0784884	0.116548	0.0333442
HP:0001276	0.420922	0.372728	0.364666	0.477781	0.38552	0.381384	0.55923	0.577589	0.46602	0.830508	0.833534	0.825071	0.891421	0.545481	0.474655	0.837348	0.98296	0.901896	0.973306	0.582833	0.567417	0.285367	0.403847	0.61894	0.637138	0.603155	0.242936	0.154761	0.268166	0.479909	0.199864	0.170319	0.240514	0.229457	0.222296	0.3058	0.122032
HP:0001278	0.017156	0.0172835	0.0196389	0.0264444	0.0147894	0.0156113	0.0367514	0.198921	0.0289077	0.187649	0.447435	0.402239	0.395104	0.0408931	0.0122047	0.579893	0.856465	0.488539	0.67527	0.0275109	0.0295339	0.0117703	0.0141519	0.204299	0.0361652	0.0257402	0.00755417	0.0048785	0.00996572	0.0167235	0.00966649	0.0069241	0.0109559	0.00624966	0.00475066	0.0115334	0.0208653
HP:0001279	0.112189	0.0775768	0.0836753	0.133534	0.0688337	0.0654203	0.163638	0.473411	0.110148	0.597256	0.738791	0.718477	0.769612	0.271522	0.184055	0.834712	0.963695	0.801018	0.895207	0.272	0.21077	0.0647135	0.0703447	0.391856	0.203272	0.168116	0.0453502	0.0207866	0.0342413	0.153775	0.0329297	0.0263581	0.0467342	0.0486781	0.0416159	0.0493964	0.0170252
HP:0001281	0.014539	0.00995149	0.0180999	0.0262037	0.0214944	0.0173503	0.0188129	0.0296748	0.019113	0.269223	0.140958	0.0856117	0.241118	0.0329129	0.0267855	0.340736	0.815069	0.346126	0.637848	0.0250589	0.0333341	0.021292	0.0173208	0.0767786	0.0704397	0.0863004	0.00755638	0.00248996	0.0198808	0.0299577	0.0066551	0.00557164	0.00951851	0.00965077	0.00855182	0.0173962	0.00821931
HP:0001283	0.0287163	0.0208779	0.0233746	0.0354241	0.0309534	0.0271687	0.0494501	0.0401279	0.0392955	0.24051	0.294906	0.190065	0.385686	0.0684571	0.0421211	0.296761	0.844983	0.442025	0.748984	0.039942	0.0777433	0.0161913	0.0336668	0.136342	0.0807138	0.0734625	0.0229557	0.00731275	0.0221759	0.04138	0.0130412	0.0104305	0.0171262	0.0169634	0.0156858	0.0310242	0.0154542
HP:0001284	0.179882	0.141522	0.142278	0.211294	0.155671	0.155201	0.31617	0.337821	0.19854	0.685075	0.700267	0.658895	0.783307	0.343729	0.222063	0.716603	0.962919	0.81085	0.935292	0.292525	0.304686	0.105425	0.16064	0.354923	0.350083	0.303846	0.0974192	0.0603894	0.088996	0.204449	0.0687494	0.0580877	0.0865475	0.0789508	0.0748606	0.107443	0.0404775
HP:0001285	0.0501339	0.0391896	0.0396908	0.0823455	0.0506823	0.0438436	0.143723	0.377087	0.0790051	0.422851	0.453186	0.545136	0.574399	0.174058	0.068227	0.542192	0.889345	0.654064	0.807323	0.167296	0.0995727	0.0233011	0.0523071	0.140644	0.257645	0.230027	0.0272769	0.0149494	0.034067	0.0769337	0.0198169	0.0144922	0.024364	0.0311713	0.0294087	0.042724	0.0105346
HP:0001287	0.0274028	0.0233269	0.0218194	0.0265371	0.0129353	0.0121683	0.0245125	0.0149831	0.0235599	0.130568	0.103355	0.0747016	0.189014	0.0222548	0.0113626	0.245226	0.629678	0.186207	0.618492	0.0270893	0.0267413	0.0136221	0.00975684	0.0278023	0.0379791	0.0358297	0.0122793	0.00386048	0.00757419	0.0166317	0.00864809	0.00772693	0.00695233	0.00469453	0.00513199	0.0087562	0.00488913
HP:0001288	0.452456	0.388429	0.385838	0.493752	0.389506	0.396001	0.584031	0.62367	0.480806	0.856878	0.854479	0.848432	0.905982	0.585175	0.541433	0.861492	0.985014	0.915035	0.976144	0.587109	0.607977	0.293087	0.423166	0.631592	0.670752	0.639416	0.274543	0.152418	0.272191	0.517745	0.216474	0.182174	0.257937	0.253809	0.251135	0.330986	0.138657
HP:0001289	0.12519	0.0839458	0.0857957	0.133859	0.0632794	0.0739058	0.301722	0.391991	0.130999	0.597909	0.730882	0.703914	0.778712	0.338226	0.185199	0.740081	0.948591	0.782304	0.898253	0.230956	0.158556	0.0583182	0.0961374	0.21529	0.389927	0.327586	0.0323496	0.0176256	0.0473693	0.138427	0.0357396	0.0290365	0.0430743	0.0427488	0.0447934	0.0697068	0.0216844
HP:0001290	0.409208	0.348086	0.342594	0.448724	0.37873	0.375643	0.541913	0.519562	0.445379	0.844481	0.815125	0.798612	0.883582	0.562841	0.533337	0.813884	0.98167	0.89442	0.974419	0.562744	0.561772	0.259215	0.395768	0.592347	0.65808	0.628691	0.250123	0.1468	0.254931	0.500933	0.184663	0.158407	0.228217	0.227636	0.227851	0.305491	0.115133
HP:0001291	0.276238	0.225002	0.21935	0.322792	0.187872	0.220496	0.438753	0.577472	0.297065	0.794805	0.807502	0.805079	0.865693	0.346736	0.40721	0.81616	0.976526	0.878961	0.955215	0.342019	0.448739	0.139815	0.320366	0.542032	0.546046	0.511958	0.154791	0.0643168	0.141751	0.36835	0.104799	0.0865346	0.128577	0.12072	0.120491	0.198841	0.0668679
HP:0001293	0.0517134	0.0559571	0.0440722	0.0935739	0.0374762	0.0310147	0.104166	0.557052	0.080121	0.469414	0.619097	0.727224	0.653888	0.04775	0.0719839	0.70615	0.939129	0.751567	0.812815	0.0594976	0.0758961	0.0195751	0.0356882	0.0704819	0.139473	0.098423	0.0255304	0.01064	0.0163378	0.0385413	0.0116617	0.00978362	0.0182631	0.0112992	0.0105342	0.0244819	0.00831087
HP:0001297	0.273318	0.22906	0.228114	0.374972	0.13455	0.18978	0.456913	0.639652	0.302688	0.77942	0.847418	0.85255	0.889679	0.307259	0.289782	0.870729	0.98013	0.901782	0.951242	0.361759	0.409543	0.133222	0.280745	0.592531	0.533192	0.481903	0.13532	0.0505796	0.11883	0.349097	0.090997	0.0747639	0.116647	0.089791	0.0889094	0.171511	0.0412071
HP:0001298	0.243441	0.175836	0.173957	0.259339	0.168422	0.171704	0.431443	0.448461	0.251982	0.728135	0.773824	0.746658	0.844918	0.492449	0.324811	0.784691	0.971859	0.845397	0.948689	0.427414	0.338789	0.131179	0.19808	0.405657	0.512738	0.454447	0.0791734	0.0505065	0.0938459	0.287804	0.0787485	0.065036	0.0990417	0.0929122	0.0952423	0.120567	0.0557339
HP:0001300	0.139341	0.108958	0.111365	0.182927	0.106653	0.113999	0.24023	0.375823	0.16319	0.593651	0.675578	0.659585	0.735414	0.263865	0.150086	0.676999	0.944067	0.7615	0.908636	0.300744	0.217516	0.0845731	0.138584	0.348388	0.29705	0.255477	0.068576	0.0344962	0.0722463	0.174676	0.0538104	0.0426951	0.065895	0.0563023	0.0511641	0.0825717	0.0325246
HP:0001302	0.0838756	0.0576896	0.0576882	0.116998	0.074226	0.0702585	0.210883	0.103103	0.107929	0.470114	0.402178	0.355821	0.586003	0.355032	0.137375	0.372331	0.909173	0.595528	0.864692	0.166623	0.154372	0.0359811	0.0845378	0.159715	0.31949	0.272896	0.0354084	0.0263656	0.0379366	0.117325	0.0219119	0.017375	0.0331491	0.0340516	0.0316528	0.0528488	0.0131765
HP:0001304	0.00721525	0.00610348	0.00614883	0.00576766	0.00848206	0.00800474	0.0507739	0.00516009	0.00963829	0.170363	0.132227	0.0406741	0.213936	0.0785503	0.0119508	0.205079	0.611881	0.137716	0.489911	0.0145211	0.019751	0.00646958	0.00401798	0.01965	0.0972736	0.0472041	0.00555997	0.00287268	0.00377464	0.00762421	0.00290633	0.00219396	0.00385346	0.00336182	0.00281275	0.00358255	0.00492221
HP:0001305	0.128689	0.120929	0.104816	0.174962	0.0999721	0.10758	0.211147	0.24606	0.160036	0.633655	0.582145	0.542868	0.692636	0.243403	0.197694	0.607133	0.938946	0.725257	0.908651	0.235248	0.204412	0.0775935	0.113985	0.187605	0.310209	0.284326	0.0626614	0.0342423	0.0664887	0.172982	0.039422	0.0332299	0.0593245	0.057055	0.0530904	0.0879246	0.0196927
HP:0001308	0.0274535	0.021991	0.0206539	0.032582	0.0294152	0.024549	0.0693358	0.218449	0.0480351	0.234892	0.262249	0.350897	0.30704	0.128804	0.0342954	0.366844	0.855604	0.456734	0.719002	0.0381543	0.055015	0.0146125	0.023821	0.068299	0.0705879	0.0625635	0.0188411	0.00920168	0.0192378	0.0328317	0.0140142	0.0106573	0.014479	0.0131224	0.0122467	0.0236698	0.00565785
HP:0001310	0.0965691	0.0648578	0.0675182	0.10442	0.0681351	0.0703392	0.198058	0.150984	0.0981966	0.56452	0.554664	0.467447	0.689595	0.286406	0.177172	0.574671	0.915583	0.673268	0.878957	0.225514	0.178082	0.047546	0.0736162	0.173434	0.277477	0.222954	0.0350771	0.0211785	0.030849	0.130065	0.0305063	0.0244853	0.0364414	0.0403493	0.0439511	0.0440359	0.0116368
HP:0001311	0.422054	0.356116	0.360725	0.478205	0.331925	0.362936	0.565242	0.6034	0.450453	0.858906	0.843371	0.834448	0.906293	0.614763	0.555435	0.865959	0.985135	0.911828	0.973811	0.573277	0.5855	0.259902	0.443476	0.652061	0.67984	0.654094	0.233507	0.119898	0.252326	0.513834	0.184505	0.154055	0.223605	0.219649	0.225406	0.317232	0.106571
HP:0001315	0.295503	0.247197	0.248455	0.344667	0.264392	0.255863	0.439434	0.471658	0.328138	0.774061	0.786851	0.765134	0.854609	0.462642	0.367405	0.797621	0.976328	0.868968	0.96082	0.425382	0.420485	0.187828	0.261872	0.492677	0.508162	0.46074	0.166082	0.0958324	0.155935	0.340762	0.121835	0.10535	0.152016	0.136476	0.135071	0.191696	0.0729655
HP:0001317	0.431587	0.369467	0.36323	0.487927	0.332177	0.367295	0.559679	0.56954	0.464921	0.856898	0.829526	0.819992	0.894208	0.565091	0.554688	0.828105	0.982692	0.902653	0.974303	0.551631	0.584428	0.25906	0.447671	0.6233	0.673596	0.644624	0.240526	0.12393	0.252973	0.521429	0.189293	0.15682	0.230219	0.218772	0.217423	0.323589	0.106982
HP:0001319	0.122946	0.102026	0.100028	0.159401	0.0964796	0.0968363	0.236016	0.242169	0.139969	0.625192	0.613231	0.564732	0.741369	0.237366	0.195395	0.6666	0.958049	0.754309	0.912558	0.209099	0.230778	0.0616191	0.094343	0.301082	0.300196	0.263236	0.0676306	0.031085	0.0568129	0.152945	0.0369289	0.0315386	0.0515579	0.051175	0.0456277	0.0727766	0.0223246
HP:0001320	0.160891	0.136413	0.120514	0.197555	0.124123	0.137363	0.255045	0.255168	0.192018	0.638544	0.590555	0.553824	0.707424	0.336185	0.254795	0.609741	0.942274	0.74264	0.921372	0.249544	0.249854	0.0894001	0.148173	0.238721	0.354679	0.329025	0.0812691	0.0449538	0.0848163	0.213632	0.0514302	0.0424866	0.0752645	0.0773399	0.0716185	0.111351	0.0282564
HP:0001321	0.2106	0.171068	0.176914	0.31297	0.112738	0.16629	0.436925	0.436446	0.245695	0.77281	0.672293	0.686154	0.804868	0.247033	0.285209	0.715321	0.956916	0.813446	0.938015	0.319162	0.385439	0.0878175	0.296546	0.534472	0.575788	0.535895	0.117475	0.0374121	0.111542	0.341314	0.0698831	0.0558279	0.0859626	0.0727143	0.0725567	0.178598	0.029455
HP:0001324	0.455336	0.395992	0.399586	0.507916	0.411577	0.405028	0.572278	0.624914	0.491511	0.86006	0.859892	0.854176	0.908125	0.590264	0.544362	0.869489	0.985052	0.914679	0.975458	0.585508	0.595607	0.312832	0.420768	0.661163	0.665412	0.634519	0.292493	0.16112	0.28821	0.524995	0.225258	0.194111	0.267131	0.25734	0.255044	0.352585	0.144119
HP:0001325	0.0304716	0.0228077	0.0272487	0.0423739	0.0262132	0.0283599	0.0636057	0.0996812	0.0411653	0.381359	0.499058	0.389891	0.599037	0.113182	0.0505851	0.500945	0.900647	0.6166	0.765365	0.198734	0.070498	0.0348112	0.0276988	0.129387	0.117808	0.0983454	0.0223887	0.00561849	0.01674	0.0573819	0.00956489	0.0082614	0.015266	0.0125892	0.0105045	0.0248705	0.00501596
HP:0001326	0.00563653	0.0050466	0.0044685	0.0070899	0.00630314	0.00563984	0.00487783	0.00329459	0.00868686	0.0992267	0.0121351	0.0146156	0.0834819	0.142041	0.017532	0.086773	0.406292	0.0512989	0.425217	0.0558782	0.00947298	0.00477314	0.00761571	0.0117691	0.0163858	0.0156705	0.00192516	0.000695043	0.00263047	0.0146239	0.00233522	0.00212085	0.00262858	0.00197919	0.00205514	0.0037987	0.000689709
HP:0001328	0.219616	0.171785	0.158778	0.24246	0.15652	0.157559	0.333606	0.44615	0.222716	0.715624	0.749533	0.735397	0.828611	0.549724	0.370002	0.797427	0.973759	0.84453	0.944143	0.36606	0.302432	0.110817	0.194187	0.320188	0.501197	0.477155	0.0795709	0.0457777	0.121065	0.286109	0.0756003	0.0606912	0.0919877	0.100654	0.107298	0.155809	0.0374512
HP:0001331	0.0738376	0.0647919	0.0603496	0.114254	0.0559717	0.0563567	0.11657	0.134343	0.0916818	0.513242	0.444702	0.422384	0.60716	0.257624	0.147097	0.521189	0.911331	0.626958	0.838422	0.160406	0.0952577	0.0333844	0.0649533	0.122509	0.251304	0.231116	0.0390468	0.0179954	0.0389116	0.0858172	0.0179688	0.0149639	0.027262	0.0280667	0.0305165	0.054162	0.00896682
HP:0001332	0.24759	0.198393	0.213345	0.309998	0.210351	0.206844	0.415305	0.412268	0.265601	0.74879	0.734157	0.710158	0.818754	0.413738	0.333145	0.76096	0.964861	0.827991	0.951361	0.421719	0.375711	0.155706	0.220466	0.44779	0.475446	0.417383	0.10954	0.0736425	0.115571	0.288498	0.091305	0.0764654	0.121325	0.108408	0.0988375	0.136488	0.0590925
HP:0001334	0.0287687	0.0238413	0.0208553	0.0291243	0.0241503	0.0216127	0.0689851	0.0688678	0.038173	0.361296	0.296213	0.26222	0.489635	0.270547	0.0815743	0.43717	0.850375	0.468625	0.738184	0.0828977	0.0498482	0.0203411	0.0144602	0.0516748	0.150118	0.107095	0.014999	0.0105928	0.0109703	0.03732	0.00840922	0.00653204	0.0106266	0.0138575	0.0233323	0.0128306	0.00435059
HP:0001335	0.0226864	0.0201573	0.0174455	0.0336626	0.017632	0.0166411	0.0231537	0.0256014	0.0544222	0.207874	0.151236	0.120346	0.312548	0.0838021	0.0706755	0.356834	0.693219	0.313469	0.616758	0.118742	0.0679366	0.00934523	0.0143852	0.0500546	0.0972649	0.099815	0.0108731	0.00650698	0.0158218	0.0309201	0.00794111	0.00690987	0.00973863	0.0148709	0.0153891	0.0187458	0.0039712
HP:0001336	0.235361	0.17776	0.193797	0.270777	0.187402	0.197781	0.364421	0.432934	0.255655	0.726166	0.748077	0.723076	0.831754	0.519839	0.378962	0.77321	0.968592	0.831523	0.951833	0.38157	0.353087	0.142507	0.24585	0.4197	0.515888	0.484966	0.0984344	0.0538698	0.123487	0.32271	0.0952398	0.0762629	0.115995	0.126041	0.124731	0.161	0.0722577
HP:0001337	0.337246	0.279823	0.283454	0.378393	0.287474	0.28753	0.480008	0.584992	0.362986	0.796772	0.823854	0.81356	0.877547	0.528203	0.410627	0.830628	0.977835	0.88839	0.962616	0.478656	0.4742	0.20874	0.300427	0.546859	0.571181	0.534297	0.170716	0.0905414	0.19017	0.388479	0.153571	0.12642	0.177708	0.175629	0.175251	0.226225	0.0896473
HP:0001338	0.0436034	0.0368124	0.0214733	0.0447317	0.0197583	0.0256714	0.142336	0.0712784	0.0509034	0.257875	0.409374	0.337697	0.496534	0.405621	0.112403	0.340833	0.883234	0.520456	0.761262	0.190376	0.0888287	0.0154929	0.034534	0.0510201	0.213895	0.175073	0.0164427	0.00911464	0.0139491	0.079437	0.00844802	0.00662205	0.0126648	0.0143718	0.0118833	0.0206831	0.00340344
HP:0001339	0.085581	0.0622643	0.0603265	0.117594	0.0797791	0.0742114	0.203685	0.10103	0.112514	0.475418	0.396308	0.34953	0.575792	0.33517	0.137977	0.36467	0.900837	0.58743	0.868296	0.172678	0.157559	0.0385922	0.0893893	0.166658	0.310948	0.268783	0.0376958	0.0270941	0.0421547	0.121723	0.0238152	0.0189866	0.0360307	0.0368022	0.0350194	0.0578926	0.0147418
HP:0001342	0.115256	0.12175	0.103537	0.191938	0.0559377	0.0766187	0.157748	0.368412	0.142173	0.600214	0.629442	0.628185	0.711542	0.163211	0.116946	0.709462	0.933536	0.746312	0.882824	0.129683	0.193372	0.0544238	0.0777217	0.228322	0.234484	0.201154	0.040824	0.0215164	0.0456917	0.112453	0.0325211	0.0270274	0.0446199	0.0337661	0.0339664	0.0549729	0.016301
HP:0001344	0.125545	0.110574	0.102521	0.158328	0.116685	0.104931	0.236706	0.133868	0.155781	0.549926	0.453053	0.400584	0.600778	0.457421	0.271226	0.550826	0.902074	0.611041	0.903188	0.283889	0.253518	0.0792684	0.119094	0.198979	0.396917	0.368767	0.0657029	0.0298703	0.0731168	0.199131	0.0410591	0.033839	0.0569767	0.0633954	0.0617463	0.0874029	0.0276338
HP:0001347	0.349592	0.309254	0.306555	0.410242	0.300364	0.323624	0.487791	0.496148	0.392644	0.811692	0.796783	0.779136	0.864421	0.449388	0.381957	0.785967	0.978135	0.87805	0.967523	0.524756	0.501088	0.237306	0.327156	0.548992	0.579352	0.545021	0.188427	0.10527	0.217947	0.399854	0.165366	0.1379	0.195885	0.189169	0.185381	0.242046	0.102149
HP:0001348	0.0163404	0.0134179	0.0126943	0.0242648	0.0163178	0.0155931	0.0650698	0.154134	0.0220877	0.31228	0.266723	0.330152	0.462402	0.112059	0.0271188	0.368056	0.826834	0.454599	0.616825	0.071693	0.0394543	0.0226213	0.0187217	0.0171783	0.0518809	0.0438114	0.00581483	0.00495573	0.00911827	0.016648	0.00559469	0.00491271	0.00737599	0.00940526	0.00799644	0.00859147	0.00823725
HP:0001349	0.0332924	0.0231343	0.0281535	0.0365926	0.0354796	0.0343061	0.0695388	0.0863924	0.0514706	0.33873	0.375513	0.290599	0.446815	0.0645412	0.0380089	0.446322	0.846006	0.528201	0.773862	0.0718454	0.0916324	0.0238966	0.0355197	0.0809264	0.116151	0.108176	0.0297178	0.00938541	0.0252906	0.0427436	0.0136647	0.0111101	0.0174209	0.0219557	0.022298	0.0317279	0.01131
HP:0001350	0.03662	0.0232454	0.0276384	0.0476587	0.0164975	0.0221032	0.0569263	0.0959751	0.050511	0.210775	0.509618	0.382786	0.521991	0.293387	0.0693511	0.36079	0.897672	0.559481	0.743764	0.159448	0.0585698	0.0170963	0.0286239	0.0468983	0.188024	0.156717	0.0140404	0.00685251	0.016518	0.0523346	0.0118716	0.00944044	0.012881	0.0145766	0.0184428	0.0193924	0.00440283
HP:0001355	0.0620321	0.0494587	0.0442572	0.0680663	0.0591071	0.0622869	0.0956677	0.0829692	0.0727633	0.453754	0.389136	0.329043	0.583306	0.33427	0.173709	0.618551	0.914439	0.580757	0.854073	0.153277	0.123318	0.0299092	0.0464901	0.187983	0.168574	0.154468	0.0358231	0.0163468	0.0302723	0.0980019	0.0187117	0.0149523	0.0269635	0.0408596	0.0620878	0.0437592	0.00812011
HP:0001357	0.0635133	0.051217	0.0475451	0.0813843	0.0571901	0.0581152	0.0965461	0.1195	0.0909261	0.413346	0.338219	0.335424	0.50496	0.315095	0.2205	0.46209	0.871619	0.542501	0.847239	0.119781	0.131677	0.0328759	0.0567569	0.132216	0.233928	0.229508	0.0461698	0.0189161	0.0465597	0.1011	0.0201272	0.0165182	0.0288879	0.0431509	0.0579058	0.0535234	0.0104407
HP:0001360	0.0638946	0.0585417	0.0520494	0.0808016	0.0505514	0.0536606	0.0979729	0.14237	0.0696957	0.474359	0.475549	0.428078	0.583619	0.135738	0.113991	0.578327	0.895078	0.621934	0.817215	0.102869	0.130328	0.0348264	0.0435274	0.0916702	0.175468	0.16685	0.0324345	0.0135529	0.0341613	0.0701814	0.0208217	0.0172594	0.0271809	0.0305607	0.0279454	0.0452928	0.0134416
HP:0001362	0.0166149	0.0118322	0.0142104	0.0235209	0.00833619	0.0133633	0.0623192	0.0868575	0.0288995	0.152607	0.168762	0.165214	0.182684	0.0132935	0.015294	0.341144	0.591125	0.221081	0.608411	0.0178488	0.0364753	0.0115264	0.0146046	0.0183676	0.16759	0.13644	0.00486877	0.00273667	0.0179834	0.023268	0.0041329	0.00337206	0.00648535	0.0052855	0.00552395	0.0204075	0.00406648
HP:0001363	0.14098	0.112037	0.112829	0.17082	0.125425	0.130499	0.186258	0.258618	0.187615	0.651824	0.621905	0.587454	0.744985	0.442753	0.336723	0.677564	0.956048	0.761962	0.924257	0.272557	0.241749	0.0770488	0.136056	0.259004	0.386067	0.370663	0.0854632	0.0506608	0.0800921	0.239483	0.0528047	0.041881	0.0652266	0.0809289	0.0915359	0.108942	0.0353814
HP:0001367	0.564545	0.509221	0.512215	0.622387	0.470759	0.500391	0.652075	0.695382	0.597767	0.899791	0.884209	0.88379	0.929031	0.637009	0.643441	0.890027	0.988415	0.934732	0.981103	0.665147	0.696879	0.388973	0.540768	0.716564	0.746292	0.722749	0.351389	0.203393	0.381752	0.617599	0.295074	0.252724	0.347021	0.330618	0.325934	0.445838	0.194537
HP:0001369	0.335878	0.259988	0.28189	0.419597	0.22756	0.259501	0.521448	0.629272	0.353601	0.821989	0.820055	0.826323	0.883121	0.38855	0.398058	0.84982	0.974663	0.889016	0.958378	0.454189	0.47277	0.163179	0.334508	0.592761	0.611036	0.567011	0.191458	0.0771239	0.15889	0.429366	0.127784	0.103971	0.150391	0.1254	0.124511	0.232585	0.0712353
HP:0001370	0.0415353	0.0305119	0.0337817	0.0484434	0.0473951	0.039178	0.103463	0.254493	0.0669592	0.412888	0.4071	0.438853	0.530066	0.115346	0.0818435	0.554844	0.878051	0.55135	0.802	0.0689732	0.0730177	0.022908	0.0630009	0.0693336	0.148975	0.131333	0.0225307	0.013269	0.0219911	0.0740027	0.0219897	0.0169158	0.0204809	0.020658	0.0180392	0.0250097	0.0369169
HP:0001371	0.404433	0.346669	0.353933	0.48119	0.334028	0.350818	0.554125	0.611888	0.445574	0.858202	0.839684	0.835843	0.902626	0.490534	0.552054	0.834165	0.984251	0.91082	0.973756	0.541893	0.587582	0.241153	0.434718	0.629534	0.680728	0.657355	0.258433	0.11807	0.27106	0.517978	0.173878	0.144037	0.21803	0.208585	0.202315	0.339259	0.119681
HP:0001373	0.316855	0.245136	0.243321	0.389794	0.19053	0.237467	0.542162	0.576381	0.348054	0.834117	0.804826	0.810656	0.886432	0.373539	0.44694	0.800532	0.97797	0.889426	0.959677	0.449498	0.509217	0.130528	0.335882	0.588729	0.673777	0.638221	0.192447	0.0693169	0.165801	0.449483	0.105293	0.0831961	0.128563	0.122512	0.122273	0.255301	0.0519029
HP:0001374	0.178581	0.108843	0.125177	0.253659	0.0600016	0.105502	0.568973	0.599542	0.201411	0.832405	0.736078	0.82148	0.914572	0.195254	0.267397	0.714658	0.985214	0.902991	0.928627	0.25802	0.401964	0.0387058	0.346348	0.683678	0.77491	0.733156	0.128214	0.0181103	0.0893202	0.470636	0.0546621	0.0388708	0.0524694	0.0408931	0.0417248	0.214873	0.0164688
HP:0001376	0.313902	0.255487	0.266936	0.378874	0.26298	0.260608	0.423094	0.531454	0.358876	0.814393	0.809762	0.795481	0.877924	0.480776	0.474326	0.82768	0.981319	0.883301	0.963277	0.441638	0.45749	0.17524	0.275006	0.502646	0.581302	0.549255	0.192257	0.0918616	0.178516	0.399275	0.118517	0.0994501	0.149253	0.149519	0.152949	0.232607	0.0769189
HP:0001377	0.086879	0.0597995	0.055853	0.119153	0.053529	0.0554157	0.147975	0.197532	0.0978693	0.558622	0.529556	0.521823	0.711052	0.271218	0.182044	0.578341	0.945616	0.706183	0.865506	0.213483	0.121767	0.0280797	0.0867889	0.132988	0.328162	0.276519	0.0325234	0.0136652	0.0344293	0.108231	0.0188271	0.0151135	0.0260706	0.0278169	0.0291493	0.0516837	0.0119817
HP:0001382	0.327742	0.265286	0.267902	0.398111	0.214658	0.272652	0.490108	0.541018	0.350704	0.820739	0.790028	0.790891	0.877559	0.479655	0.499427	0.811474	0.978103	0.880302	0.960394	0.456685	0.493819	0.159939	0.361988	0.581486	0.631366	0.603895	0.19857	0.0844552	0.18539	0.467968	0.127827	0.103283	0.153997	0.150334	0.156263	0.271716	0.0658085
HP:0001384	0.289117	0.214801	0.231671	0.376139	0.169411	0.219001	0.525084	0.533267	0.328419	0.827358	0.773628	0.782271	0.866797	0.318999	0.394383	0.763937	0.974603	0.879208	0.957461	0.400408	0.489189	0.119262	0.333109	0.583134	0.675185	0.639926	0.166537	0.0605592	0.162845	0.438403	0.098419	0.07788	0.118735	0.109489	0.109771	0.248006	0.0475724
HP:0001385	0.0989031	0.0678853	0.0838454	0.134149	0.0735287	0.0771992	0.240517	0.292807	0.112888	0.614307	0.527308	0.552704	0.693894	0.150641	0.162763	0.493874	0.94671	0.736289	0.887872	0.148765	0.226767	0.0390986	0.0815035	0.316136	0.436455	0.40427	0.104784	0.0265077	0.0562885	0.24198	0.0354703	0.0282544	0.0397312	0.0412911	0.0358471	0.0991939	0.0178435
HP:0001386	0.0521481	0.0410341	0.0418858	0.103673	0.0364547	0.0333793	0.0557644	0.364974	0.0535927	0.429508	0.466931	0.55479	0.573921	0.0374275	0.029415	0.69031	0.880324	0.633504	0.771794	0.0890498	0.0885575	0.018532	0.0491184	0.160742	0.097027	0.0877708	0.0132846	0.0102729	0.0182433	0.0519103	0.0134332	0.0114201	0.0162384	0.0135363	0.0147121	0.0231405	0.0095626
HP:0001387	0.208155	0.155033	0.168506	0.26892	0.145127	0.155336	0.371272	0.510203	0.238743	0.751579	0.774513	0.776637	0.860941	0.372407	0.337037	0.774936	0.980454	0.869427	0.943535	0.36001	0.342698	0.0875139	0.170665	0.39163	0.519946	0.470351	0.119	0.0460952	0.0977373	0.286794	0.0633826	0.0521626	0.0804789	0.0778253	0.078346	0.144247	0.0310389
HP:0001388	0.214932	0.177069	0.175458	0.27881	0.176114	0.180885	0.367288	0.426371	0.253232	0.752724	0.722712	0.714935	0.822603	0.322959	0.32162	0.725096	0.967116	0.835569	0.942355	0.326349	0.3636	0.0983323	0.194638	0.399762	0.522518	0.485691	0.150486	0.0633831	0.117319	0.348643	0.074102	0.061916	0.0966978	0.0882274	0.0820724	0.182829	0.0394949
HP:0001392	0.454037	0.416304	0.417753	0.525049	0.391165	0.395326	0.55356	0.611013	0.503291	0.856932	0.856398	0.849075	0.902838	0.495197	0.460515	0.869153	0.983635	0.912423	0.974694	0.575108	0.589907	0.32419	0.42423	0.622959	0.648948	0.61945	0.272313	0.172671	0.304099	0.482867	0.222014	0.19255	0.26658	0.245981	0.243356	0.327654	0.15319
HP:0001394	0.153554	0.131287	0.138911	0.219484	0.119573	0.125907	0.233592	0.455279	0.19063	0.612281	0.720663	0.704441	0.760793	0.245399	0.127897	0.739955	0.95786	0.806818	0.916166	0.266245	0.241163	0.0864361	0.1453	0.289086	0.324996	0.295315	0.0797456	0.0495468	0.085177	0.165166	0.0597245	0.0501963	0.0714164	0.0650403	0.0645913	0.0887298	0.0433384
HP:0001395	0.0835847	0.078682	0.0812246	0.114376	0.0679962	0.0757676	0.1354	0.1149	0.0989584	0.506115	0.444339	0.369056	0.528917	0.0780936	0.0638257	0.447982	0.890849	0.590877	0.869143	0.0982414	0.142034	0.0565489	0.0812291	0.122392	0.221837	0.208221	0.0387857	0.0251846	0.0550739	0.099342	0.0336912	0.0284687	0.0430116	0.0362973	0.0334712	0.0605304	0.0206128
HP:0001396	0.223025	0.197147	0.192463	0.299295	0.184441	0.180096	0.347006	0.401603	0.261404	0.738463	0.749752	0.719886	0.817216	0.237708	0.197296	0.744002	0.965837	0.843642	0.94043	0.360069	0.33322	0.136041	0.195677	0.429293	0.452923	0.422247	0.106477	0.0565144	0.144181	0.237653	0.0874768	0.0754157	0.105303	0.100878	0.102223	0.137858	0.0537345
HP:0001397	0.113882	0.0902921	0.0992809	0.155218	0.0911721	0.100453	0.256525	0.300252	0.156058	0.589613	0.662952	0.62267	0.719752	0.118693	0.0943555	0.706104	0.932249	0.743188	0.894191	0.259018	0.206006	0.0686771	0.10967	0.333907	0.294505	0.257454	0.0722662	0.0367649	0.0659357	0.139599	0.0411682	0.034517	0.0547611	0.0467123	0.0424799	0.0727117	0.0292167
HP:0001399	0.141292	0.124137	0.122494	0.188035	0.107974	0.113001	0.22626	0.356252	0.17111	0.61684	0.705644	0.664497	0.755296	0.186505	0.10852	0.677859	0.955803	0.797449	0.909918	0.252964	0.233817	0.0826469	0.130633	0.258939	0.317797	0.28751	0.0718271	0.0431335	0.08063	0.155951	0.0557558	0.0472909	0.0664133	0.0601845	0.0560742	0.0783239	0.039166
HP:0001402	0.0877029	0.0751181	0.0722596	0.142732	0.0789702	0.0707744	0.194531	0.29948	0.107541	0.523058	0.54639	0.548647	0.68488	0.109401	0.0920575	0.74215	0.932232	0.732659	0.867403	0.194564	0.196259	0.0426232	0.0969091	0.207571	0.280246	0.266102	0.0462631	0.0287237	0.0545908	0.129428	0.0264785	0.0215006	0.0346754	0.0360137	0.0444606	0.0617192	0.0185728
HP:0001403	0.0216721	0.0139055	0.0203415	0.0325125	0.0206713	0.0150127	0.0629875	0.149466	0.0310007	0.259098	0.44253	0.399677	0.508818	0.0211304	0.0168136	0.531371	0.843881	0.576548	0.678844	0.0611074	0.0546072	0.0127894	0.0201929	0.024133	0.071954	0.0557269	0.0172758	0.0081688	0.00861991	0.0167681	0.00607859	0.00540481	0.00844593	0.00817107	0.00824039	0.0115893	0.00437847
HP:0001404	0.0201202	0.0145706	0.015507	0.0211011	0.0160992	0.0170947	0.0667516	0.0408765	0.0369101	0.268246	0.387526	0.233204	0.42495	0.0137852	0.0125454	0.391808	0.797632	0.439154	0.647235	0.0474656	0.0414874	0.00965943	0.0162623	0.0379132	0.0831854	0.0614557	0.00626939	0.00842646	0.00907768	0.0192305	0.0084438	0.00680294	0.00820675	0.00768094	0.00791635	0.00764917	0.00458352
HP:0001405	0.00858368	0.00766051	0.008361	0.00861456	0.00545472	0.00395265	0.0161691	0.0162638	0.0077253	0.107724	0.17951	0.0963814	0.181835	0.00500124	0.00264263	0.309429	0.554727	0.208485	0.412913	0.010091	0.0178781	0.00518104	0.00441958	0.00577057	0.019527	0.0175437	0.00217618	0.00378748	0.00527479	0.00458799	0.00384016	0.00293598	0.0038481	0.00272994	0.00232843	0.00346743	0.003384
HP:0001406	0.00982173	0.00804894	0.00797972	0.0135403	0.00870202	0.00501935	0.0170517	0.00643576	0.0112665	0.0965177	0.105692	0.0579244	0.146266	0.00337647	0.00290389	0.13952	0.577442	0.189765	0.446749	0.0153237	0.0178343	0.0125847	0.0108698	0.0213302	0.0402205	0.04204	0.00295678	0.0009403	0.00623153	0.00854808	0.00267273	0.00231135	0.00321722	0.00239835	0.00213361	0.00689806	0.00113694
HP:0001407	0.0138781	0.0130538	0.015719	0.02417	0.00944678	0.0112382	0.0223836	0.0358064	0.0334203	0.159541	0.228731	0.151783	0.270619	0.00948006	0.0113298	0.150184	0.758857	0.343011	0.57303	0.0150879	0.0259419	0.0117993	0.0198774	0.0223325	0.0495142	0.0425448	0.00549962	0.00434044	0.00760162	0.0202433	0.0058707	0.00428319	0.00650016	0.00493429	0.00399722	0.0104894	0.00433365
HP:0001408	0.0210512	0.0220434	0.0213191	0.0276819	0.0228091	0.0226194	0.0232114	0.0593898	0.0296914	0.302428	0.269685	0.20325	0.323379	0.0113242	0.014046	0.205624	0.818929	0.414682	0.680871	0.0358493	0.0573166	0.0203234	0.0365765	0.0284871	0.0602267	0.0618544	0.0139296	0.00543889	0.0163735	0.0279564	0.0103955	0.00772671	0.0123768	0.0121417	0.0109522	0.019502	0.00586346
HP:0001409	0.0611004	0.0605386	0.0553029	0.0992222	0.0311562	0.0405541	0.077508	0.177787	0.0786992	0.422262	0.510279	0.45147	0.551652	0.161403	0.0512502	0.586402	0.895579	0.605095	0.824803	0.104576	0.115573	0.0319942	0.0494241	0.0978728	0.171715	0.158202	0.0237182	0.0134711	0.0373428	0.0668861	0.0217836	0.0169518	0.0234946	0.0228182	0.0203671	0.0317982	0.0123373
HP:0001410	0.149036	0.131037	0.130782	0.198341	0.117009	0.122502	0.243547	0.359211	0.180068	0.633727	0.708588	0.668609	0.756908	0.193712	0.115904	0.679202	0.955391	0.800512	0.915429	0.270079	0.245973	0.0890135	0.140091	0.270214	0.337774	0.305868	0.0768866	0.0484595	0.0877329	0.165034	0.0607973	0.0515778	0.0716421	0.0649055	0.0612481	0.0855976	0.0420154
HP:0001413	0.0348091	0.0282403	0.0285415	0.054272	0.0329437	0.0251129	0.0387965	0.389954	0.0436693	0.340532	0.391099	0.535855	0.473305	0.0462477	0.0280845	0.665382	0.86084	0.57544	0.737451	0.0724837	0.0604972	0.0154743	0.0471957	0.0654741	0.0626368	0.0562344	0.0134862	0.0146015	0.0165407	0.0400494	0.0121351	0.0102687	0.0140774	0.0128338	0.0180707	0.0171231	0.0078814
HP:0001414	0.0106547	0.00780595	0.00918454	0.0113343	0.0108387	0.00965881	0.0183751	0.078775	0.0295875	0.223224	0.351002	0.25369	0.378341	0.00663271	0.00672772	0.325272	0.7309	0.414576	0.505941	0.0517697	0.0258777	0.00942117	0.0101234	0.0170578	0.0350651	0.0303454	0.0115548	0.00304797	0.00550566	0.0128191	0.00406426	0.00331231	0.0051734	0.00436881	0.00483653	0.00584036	0.0014824
HP:0001421	0.109008	0.0783508	0.0848609	0.117012	0.0929599	0.0956853	0.170042	0.294957	0.119394	0.556589	0.616757	0.575811	0.685386	0.234898	0.157406	0.657257	0.94701	0.744275	0.896085	0.188586	0.18739	0.0620251	0.0824518	0.269066	0.206867	0.181548	0.0618798	0.0259278	0.0491566	0.124087	0.0436975	0.03482	0.0517831	0.0536518	0.0503998	0.0585861	0.0260333
HP:0001430	0.0644785	0.0532566	0.0543129	0.0744031	0.0506315	0.0553706	0.101524	0.126161	0.0816672	0.479226	0.516713	0.427796	0.596522	0.177696	0.0960182	0.644619	0.920094	0.648314	0.842444	0.108667	0.142397	0.0397727	0.0581891	0.229529	0.166386	0.148462	0.0319594	0.0175841	0.0293567	0.0920755	0.0224046	0.0181419	0.0310292	0.0317367	0.0283296	0.0376496	0.0206089
HP:0001433	0.120564	0.0990309	0.0994433	0.164504	0.0854734	0.0806575	0.169147	0.351031	0.149274	0.554227	0.629164	0.615948	0.704635	0.220736	0.105684	0.721542	0.929723	0.742153	0.887438	0.213311	0.176056	0.0636892	0.0901668	0.185105	0.284438	0.258987	0.037535	0.0322677	0.0654633	0.100978	0.0338632	0.0284411	0.0447293	0.043052	0.047119	0.0503634	0.0312241
HP:0001435	0.143495	0.104137	0.111184	0.159402	0.129629	0.123697	0.256371	0.373338	0.140272	0.677229	0.710715	0.680889	0.784346	0.252987	0.296905	0.754248	0.964182	0.817142	0.922247	0.285497	0.261376	0.0857049	0.141826	0.305424	0.364216	0.334131	0.0853645	0.0368529	0.0755976	0.231925	0.050457	0.0427067	0.0676804	0.0726998	0.0719277	0.107526	0.0474755
HP:0001436	0.0870312	0.065281	0.0767265	0.105553	0.0738906	0.0767929	0.130276	0.206365	0.0991006	0.494275	0.580229	0.499714	0.632235	0.227473	0.128362	0.640048	0.93572	0.698678	0.888109	0.153114	0.192167	0.0564113	0.0784757	0.229918	0.189748	0.173328	0.0574645	0.0286586	0.0461413	0.0975601	0.0324248	0.0269338	0.0421349	0.0429548	0.0420921	0.0558644	0.0232675
HP:0001437	0.145281	0.116947	0.122848	0.179614	0.126464	0.127149	0.228149	0.294537	0.16561	0.636976	0.683137	0.62403	0.74794	0.306014	0.19681	0.70323	0.95644	0.785424	0.922731	0.257515	0.27222	0.0927974	0.129681	0.290307	0.315615	0.285483	0.0800705	0.0420044	0.0731133	0.170644	0.0514135	0.0424911	0.0686752	0.070622	0.0694467	0.0930886	0.0384053
HP:0001438	0.437216	0.392796	0.393448	0.510108	0.35653	0.375606	0.568361	0.613396	0.478042	0.864848	0.856968	0.849469	0.907605	0.467937	0.454802	0.864891	0.984087	0.914762	0.973537	0.564536	0.585707	0.292874	0.44184	0.639837	0.663622	0.636	0.24916	0.145535	0.289319	0.495644	0.211425	0.179885	0.245543	0.228666	0.226675	0.322993	0.134262
HP:0001441	0.0265347	0.0195374	0.0238012	0.0305006	0.0153559	0.0255951	0.0440296	0.0554894	0.0291703	0.295059	0.309551	0.230756	0.423696	0.112942	0.0487519	0.594464	0.903481	0.481818	0.718673	0.0545547	0.0806438	0.0186175	0.023073	0.176406	0.0708547	0.0597538	0.0148543	0.00692914	0.0127265	0.0372526	0.00896211	0.00740612	0.0126577	0.0135123	0.0108101	0.0129247	0.00714214
HP:0001445	0.071108	0.0526533	0.0554251	0.0897279	0.0504684	0.0501462	0.173149	0.238578	0.0685223	0.541079	0.565517	0.531963	0.670906	0.0743863	0.124245	0.65445	0.937823	0.701008	0.856124	0.116651	0.142534	0.0371424	0.0549686	0.233247	0.179846	0.143685	0.0353935	0.0140456	0.0274486	0.0941419	0.0199876	0.0172835	0.0295801	0.0263643	0.0221714	0.0413839	0.0154139
HP:0001446	0.190576	0.146195	0.149034	0.210498	0.170433	0.168599	0.295597	0.423156	0.199748	0.710398	0.732874	0.711838	0.801235	0.361598	0.319579	0.757689	0.967852	0.831923	0.938794	0.324137	0.310125	0.110737	0.171829	0.364294	0.390011	0.35669	0.111153	0.0503806	0.0963315	0.263412	0.0747458	0.0617242	0.093491	0.0994127	0.0980632	0.129751	0.0547343
HP:0001454	0.104309	0.0743666	0.0807943	0.132632	0.078102	0.0857884	0.18216	0.260022	0.118438	0.610979	0.604467	0.577194	0.737625	0.269888	0.207749	0.737217	0.958053	0.75919	0.894612	0.22579	0.184472	0.0487305	0.0855296	0.233899	0.31001	0.268279	0.0538602	0.0237971	0.0434583	0.119604	0.0276684	0.0223148	0.0407637	0.042045	0.0409355	0.0599818	0.019406
HP:0001457	0.014289	0.011657	0.012873	0.0162259	0.00738068	0.0148367	0.0399017	0.0579027	0.0184843	0.237513	0.306523	0.234847	0.4188	0.0828241	0.0242195	0.733924	0.872708	0.423071	0.616946	0.0375076	0.0823829	0.0128678	0.0108768	0.237254	0.0585455	0.0447514	0.0168379	0.00463331	0.00768228	0.0322455	0.0052983	0.00434593	0.00771106	0.0100845	0.00824864	0.00808998	0.00608598
HP:0001460	0.0469837	0.0408357	0.0431836	0.0752116	0.0391761	0.0387735	0.100601	0.136319	0.0637819	0.447039	0.403743	0.411897	0.562382	0.0710043	0.082721	0.515638	0.919298	0.623463	0.798242	0.0833625	0.0592558	0.0218808	0.0507059	0.0618572	0.131128	0.103128	0.0188467	0.0100394	0.0191821	0.0478214	0.0112577	0.00968825	0.0183372	0.0145777	0.0126727	0.0326192	0.00815901
HP:0001465	0.0131315	0.00881926	0.0152777	0.0228161	0.0106316	0.013244	0.0117453	0.0137376	0.0125898	0.148345	0.128057	0.080268	0.189775	0.0346917	0.030057	0.204944	0.825509	0.288078	0.553268	0.0288196	0.020679	0.0119699	0.0123447	0.0166365	0.0343192	0.0356674	0.00337031	0.00263866	0.00680999	0.0151607	0.00383248	0.00335185	0.0056151	0.00530376	0.00438969	0.00647718	0.00293096
HP:0001469	0.071108	0.0526533	0.0554251	0.0897279	0.0504684	0.0501462	0.173149	0.238578	0.0685223	0.541079	0.565517	0.531963	0.670906	0.0743863	0.124245	0.65445	0.937823	0.701008	0.856124	0.116651	0.142534	0.0371424	0.0549686	0.233247	0.179846	0.143685	0.0353935	0.0140456	0.0274486	0.0941419	0.0199876	0.0172835	0.0295801	0.0263643	0.0221714	0.0413839	0.0154139
HP:0001476	0.0103786	0.00971213	0.0099506	0.0184007	0.0110464	0.0100006	0.0253711	0.0777431	0.0124555	0.196374	0.188127	0.183499	0.27907	0.0376539	0.0252623	0.289092	0.65174	0.233372	0.475064	0.0495206	0.0232542	0.00625025	0.0114206	0.0195058	0.0880082	0.084947	0.0059505	0.00194513	0.00628513	0.0187553	0.00317466	0.00255915	0.00431266	0.00501803	0.00580803	0.00914361	0.0018218
HP:0001480	0.116069	0.0936813	0.0841208	0.128502	0.107651	0.0914444	0.179651	0.39656	0.132973	0.643722	0.618616	0.631439	0.753447	0.251035	0.209576	0.787617	0.959528	0.778401	0.902525	0.237707	0.237025	0.0563852	0.143062	0.23101	0.314858	0.300451	0.0333917	0.0356562	0.0657486	0.170043	0.0400339	0.0331515	0.0474281	0.0576419	0.0766926	0.0716808	0.0374874
HP:0001482	0.193718	0.147105	0.152209	0.266369	0.0806437	0.145757	0.406502	0.498612	0.222537	0.736073	0.729176	0.747227	0.836488	0.293628	0.290964	0.782691	0.959161	0.830421	0.926441	0.248793	0.327837	0.0811561	0.281083	0.529153	0.530875	0.493851	0.09707	0.0334741	0.0969451	0.320134	0.068432	0.0533501	0.0776995	0.0719642	0.0836379	0.154622	0.0311993
HP:0001488	0.0534638	0.0389909	0.0473242	0.0707162	0.0547894	0.0474793	0.156637	0.436175	0.0665142	0.480317	0.627721	0.670029	0.727456	0.0865861	0.0687418	0.732478	0.93902	0.75324	0.818866	0.219787	0.114139	0.0469249	0.058007	0.315345	0.223781	0.197612	0.0308025	0.00978872	0.0327117	0.0834364	0.0208452	0.0165326	0.02495	0.0229951	0.0190657	0.0430208	0.0159223
HP:0001489	0.0059063	0.0052432	0.00607774	0.0101042	0.00302863	0.00568484	0.00815217	0.0121548	0.0105273	0.0950538	0.134107	0.0773044	0.21628	0.00783521	0.0134581	0.166824	0.693423	0.234342	0.36917	0.00739773	0.00727639	0.0047809	0.00665792	0.0262328	0.0160691	0.0112641	0.00369214	0.00218656	0.00299	0.0114253	0.0022585	0.00178115	0.00299953	0.00231197	0.00265397	0.00704422	0.00185152
HP:0001493	0.00512736	0.00452881	0.0057114	0.00909542	0.00298531	0.0056454	0.00741409	0.0126963	0.00999087	0.0946164	0.140772	0.0810025	0.227326	0.00773677	0.0124378	0.17556	0.700676	0.243655	0.354537	0.00748977	0.00708561	0.00480635	0.00658565	0.0273821	0.0163879	0.0114229	0.00356021	0.00215359	0.00288871	0.0116339	0.00217068	0.00170211	0.0027989	0.0022628	0.00263804	0.00675352	0.0015611
HP:0001498	0.0371668	0.0226793	0.0266825	0.0552524	0.0340096	0.0302596	0.106998	0.190847	0.0425101	0.480247	0.345016	0.451093	0.643719	0.0491371	0.0957217	0.491728	0.931219	0.651681	0.773004	0.0692498	0.0467802	0.016682	0.0432692	0.0446028	0.165952	0.107708	0.00938287	0.00753106	0.0134719	0.0327996	0.00840876	0.00680912	0.0137846	0.0107261	0.00991665	0.0186224	0.00682046
HP:0001500	0.134875	0.104329	0.0991178	0.175511	0.0988808	0.100915	0.240684	0.265685	0.178184	0.602161	0.620676	0.592382	0.738518	0.457403	0.29625	0.668839	0.937058	0.744845	0.908874	0.299005	0.237001	0.0585208	0.11133	0.20895	0.428741	0.378169	0.0660505	0.0291012	0.0556574	0.166968	0.0358784	0.0288227	0.0502164	0.0612296	0.0716617	0.0802923	0.0195948
HP:0001507	0.618886	0.571043	0.573989	0.672314	0.55263	0.564986	0.701837	0.72564	0.653263	0.914021	0.899622	0.90021	0.938777	0.638138	0.665552	0.907028	0.990965	0.945361	0.985361	0.709178	0.735778	0.460906	0.596493	0.759688	0.781805	0.76079	0.423996	0.24653	0.455847	0.657484	0.35484	0.312075	0.410847	0.385412	0.381298	0.510395	0.237283
HP:0001508	0.41823	0.375918	0.374588	0.482043	0.375561	0.375923	0.541356	0.570854	0.462972	0.855571	0.845846	0.831197	0.902876	0.516592	0.493755	0.856897	0.984673	0.910425	0.973087	0.556368	0.566076	0.285704	0.380319	0.600379	0.645774	0.617099	0.238257	0.139921	0.271809	0.466421	0.198195	0.168909	0.236554	0.235338	0.234264	0.307576	0.134546
HP:0001510	0.533666	0.477177	0.483074	0.59129	0.456847	0.475384	0.633491	0.655572	0.5691	0.889819	0.861123	0.860297	0.916248	0.602196	0.622552	0.874118	0.986595	0.924009	0.979793	0.630361	0.674082	0.365888	0.515988	0.694405	0.734009	0.712039	0.345566	0.191417	0.369998	0.595145	0.27424	0.236429	0.324024	0.31349	0.314027	0.428061	0.183131
HP:0001511	0.269281	0.222937	0.232676	0.335927	0.232428	0.236764	0.414679	0.471372	0.29317	0.774526	0.76214	0.745504	0.840138	0.408241	0.369366	0.750768	0.969269	0.849947	0.952339	0.434833	0.447971	0.170447	0.235485	0.476104	0.549075	0.521311	0.170003	0.0875065	0.168082	0.369973	0.111863	0.0913335	0.13579	0.137947	0.130455	0.206068	0.075948
HP:0001513	0.235687	0.209243	0.19479	0.287346	0.183579	0.199189	0.334204	0.360566	0.271172	0.718958	0.702413	0.675489	0.783361	0.37222	0.28956	0.726062	0.956095	0.804581	0.940927	0.378609	0.346688	0.147961	0.228644	0.425993	0.454937	0.424907	0.120391	0.054824	0.144647	0.282734	0.0932551	0.0776427	0.114966	0.107847	0.109178	0.165644	0.0498104
HP:0001518	0.131118	0.0997214	0.117825	0.183589	0.109459	0.112981	0.239019	0.464041	0.147649	0.69048	0.722739	0.72818	0.805389	0.28936	0.205164	0.699548	0.962473	0.824703	0.910194	0.271886	0.245119	0.0725062	0.110357	0.35283	0.427896	0.39652	0.116973	0.0257902	0.0768414	0.273789	0.0471294	0.0398283	0.0570003	0.044615	0.0440091	0.12584	0.0211459
HP:0001519	0.0708077	0.0567734	0.0491786	0.10036	0.0580783	0.050529	0.174745	0.422413	0.116533	0.617483	0.620211	0.707863	0.801929	0.14761	0.132247	0.743619	0.956439	0.812675	0.858567	0.127874	0.091693	0.0241107	0.0460063	0.1449	0.289902	0.213642	0.0272	0.0140179	0.0212426	0.0822392	0.0146588	0.0115793	0.0226583	0.0203248	0.0274005	0.0381514	0.00640721
HP:0001520	0.0250071	0.0188954	0.021334	0.0302004	0.0332804	0.0285038	0.0318493	0.084778	0.0332581	0.305689	0.422493	0.317662	0.545786	0.159918	0.0833767	0.488557	0.908775	0.564222	0.755438	0.169276	0.0645806	0.0333856	0.0342571	0.142142	0.0743486	0.0691263	0.01961	0.0048533	0.0162868	0.0602775	0.0103518	0.00821209	0.0153078	0.0141791	0.0123244	0.0248929	0.00596476
HP:0001525	0.00600279	0.005236	0.00814057	0.0129459	0.00245342	0.00762556	0.0158669	0.00445481	0.0133949	0.167004	0.0567722	0.0292755	0.163652	0.0351556	0.0112021	0.153024	0.604879	0.10583	0.439209	0.0227203	0.00960537	0.00840777	0.00633207	0.00977453	0.0207461	0.0145805	0.00240555	0.00240463	0.00264459	0.00848536	0.00192741	0.00168478	0.00331187	0.00207664	0.0023486	0.00317019	0.0010543
HP:0001528	0.0527025	0.0447433	0.0398385	0.0698931	0.0375049	0.0401706	0.0583853	0.257891	0.0754673	0.468139	0.535159	0.525146	0.661199	0.376297	0.189337	0.673117	0.946495	0.673187	0.8393	0.181582	0.0881952	0.0326001	0.0414672	0.0828755	0.140838	0.126697	0.0260927	0.0137843	0.0211413	0.0904882	0.0130743	0.0111011	0.0224166	0.0309601	0.0480194	0.0308865	0.00453365
HP:0001530	0.0102581	0.0109234	0.00667367	0.0127898	0.00914181	0.0079795	0.0451659	0.180065	0.00721006	0.239651	0.173929	0.299684	0.373472	0.0240816	0.0741771	0.339096	0.854283	0.464431	0.494162	0.0220813	0.0196715	0.0042711	0.00636243	0.0409673	0.148431	0.141007	0.0162448	0.00156429	0.00921173	0.0158449	0.00331137	0.00242066	0.00400616	0.00569397	0.00897597	0.0117065	0.00118909
HP:0001531	0.0904546	0.0845813	0.0745597	0.104128	0.109752	0.0966996	0.102737	0.184886	0.1186	0.640504	0.524658	0.465234	0.689306	0.264068	0.228182	0.666869	0.946207	0.687941	0.896991	0.145677	0.160411	0.0491986	0.106757	0.195324	0.260938	0.264856	0.0477809	0.0339534	0.0664218	0.167575	0.0420359	0.0345125	0.048225	0.0593974	0.0673122	0.0736874	0.037741
HP:0001533	0.0493395	0.0399101	0.0468382	0.0771567	0.0333843	0.0396767	0.173657	0.271567	0.0504206	0.504253	0.549251	0.569444	0.660281	0.0758195	0.0677748	0.679733	0.930521	0.680674	0.824159	0.112172	0.14218	0.0273307	0.0430623	0.188788	0.162056	0.127013	0.0338698	0.0144936	0.0214616	0.0543043	0.014269	0.0128801	0.021142	0.0186608	0.0170687	0.0298254	0.00944476
HP:0001537	0.321096	0.2444	0.246429	0.401932	0.177632	0.223759	0.474486	0.620649	0.331791	0.824173	0.834948	0.839594	0.899278	0.391883	0.428589	0.816859	0.983225	0.904815	0.957999	0.446609	0.479032	0.135571	0.318511	0.552271	0.642983	0.609765	0.167199	0.0559616	0.168523	0.428499	0.104378	0.0841732	0.126768	0.111301	0.11346	0.248057	0.0451594
HP:0001538	0.0530886	0.0318383	0.0349505	0.0680518	0.0406844	0.0366358	0.138133	0.380056	0.0735654	0.470632	0.56954	0.623801	0.69743	0.0629335	0.0759027	0.648048	0.936452	0.740778	0.797333	0.0744141	0.0674548	0.0220149	0.051969	0.0927554	0.208847	0.148435	0.0148248	0.01146	0.0185249	0.0427557	0.012255	0.0090581	0.019862	0.0170812	0.0160189	0.0245177	0.023452
HP:0001539	0.0964833	0.0742718	0.0684119	0.116276	0.0605902	0.0639541	0.123355	0.27737	0.122024	0.564519	0.555126	0.536696	0.644139	0.214	0.148776	0.592037	0.914288	0.676852	0.874002	0.279236	0.182512	0.0538542	0.0723816	0.139914	0.249018	0.236014	0.0393625	0.0210817	0.0474581	0.145718	0.0245695	0.0213095	0.035987	0.0345272	0.0336273	0.0588567	0.00979179
HP:0001540	0.0530989	0.0427483	0.0411107	0.0851823	0.0260291	0.0260197	0.0427625	0.285964	0.0626943	0.411349	0.616304	0.584862	0.667645	0.221198	0.076949	0.625574	0.933628	0.672814	0.795987	0.160702	0.0740105	0.0225531	0.0299068	0.0519193	0.0991334	0.0905643	0.0127907	0.00853368	0.0128588	0.053773	0.010004	0.00882784	0.0159021	0.0126855	0.0111815	0.0172286	0.00376197
HP:0001541	0.0895389	0.0807074	0.0764295	0.133746	0.0743727	0.075841	0.166096	0.342588	0.119409	0.575253	0.67551	0.629908	0.722023	0.0896728	0.0649298	0.704725	0.936997	0.74798	0.872781	0.174095	0.174971	0.0493827	0.0930428	0.341959	0.257687	0.227192	0.0406372	0.0214697	0.0530556	0.0996291	0.0353398	0.0279086	0.0414762	0.0413253	0.0375931	0.0553707	0.0240944
HP:0001545	0.0337247	0.0234319	0.0241444	0.0412284	0.0231506	0.0229704	0.0241278	0.0585267	0.038211	0.33889	0.202166	0.189782	0.369792	0.114614	0.0672687	0.379352	0.81964	0.377659	0.69764	0.0738575	0.0422717	0.00971836	0.0181671	0.0787371	0.090122	0.0943194	0.0114653	0.00683814	0.0187599	0.0312702	0.00829006	0.00648328	0.0103981	0.0112456	0.011066	0.0196482	0.0050326
HP:0001547	0.275548	0.229013	0.238372	0.337194	0.250933	0.254385	0.393307	0.464289	0.32909	0.80121	0.754606	0.740409	0.847991	0.479957	0.477236	0.792106	0.973612	0.857732	0.957777	0.414205	0.440426	0.162317	0.27831	0.459144	0.57069	0.545701	0.186242	0.0894091	0.174548	0.398258	0.113507	0.0948527	0.141532	0.151388	0.156192	0.22836	0.0736237
HP:0001548	0.0781033	0.0647366	0.0615237	0.0989594	0.076199	0.0753602	0.0748188	0.248013	0.099497	0.589085	0.571734	0.533123	0.698266	0.388648	0.286473	0.694294	0.954466	0.705933	0.888789	0.16222	0.162437	0.0517918	0.101751	0.172114	0.25289	0.251099	0.0420591	0.0260289	0.0482941	0.166294	0.0292818	0.0238859	0.0396522	0.051832	0.0660895	0.0623101	0.0265298
HP:0001549	0.0397307	0.0322003	0.0238804	0.0551462	0.00973929	0.0199492	0.0280013	0.0689938	0.0485163	0.31222	0.192439	0.229891	0.295383	0.0337582	0.0190874	0.116799	0.859533	0.413799	0.64902	0.0451027	0.103201	0.0102753	0.00875125	0.0288852	0.058406	0.0581788	0.00557488	0.00825751	0.0140692	0.0133824	0.00733352	0.00605448	0.00874156	0.0114891	0.0106457	0.0101946	0.00482086
HP:0001551	0.322362	0.246913	0.248586	0.404623	0.180357	0.225713	0.472094	0.617807	0.333194	0.825742	0.833266	0.83745	0.898655	0.399302	0.434955	0.814999	0.983403	0.904449	0.958511	0.447558	0.481976	0.137382	0.320891	0.552101	0.642605	0.610002	0.167763	0.0572476	0.170945	0.431425	0.10619	0.0855267	0.128489	0.113889	0.115508	0.250559	0.0461371
HP:0001552	0.0532275	0.034568	0.0428929	0.0703878	0.0634048	0.0598596	0.120674	0.246722	0.0675742	0.517002	0.545591	0.549678	0.724727	0.212008	0.224229	0.614114	0.960758	0.728918	0.857677	0.0808248	0.0882039	0.0326952	0.0984807	0.0967516	0.258845	0.213034	0.0238743	0.0163995	0.0298526	0.102368	0.0189581	0.0152698	0.0272492	0.0310199	0.0332484	0.0403576	0.0321955
HP:0001555	0.0341348	0.0260835	0.0250376	0.0315822	0.0526417	0.049021	0.0454674	0.141403	0.0591303	0.434006	0.40938	0.389002	0.617305	0.352613	0.247785	0.552241	0.93286	0.606633	0.820822	0.0928933	0.0663076	0.0257763	0.0624675	0.0902076	0.175789	0.173723	0.0260316	0.0187603	0.0287521	0.113047	0.0189252	0.0150161	0.0224942	0.0450241	0.0677284	0.0385749	0.0343639
HP:0001557	0.152552	0.119364	0.129159	0.192477	0.124979	0.136749	0.233008	0.333108	0.175245	0.641281	0.661813	0.62374	0.75042	0.38297	0.26525	0.705822	0.956818	0.771395	0.923127	0.254843	0.257284	0.081206	0.140733	0.326919	0.345989	0.311862	0.071627	0.0343552	0.0693931	0.211756	0.0498612	0.0421011	0.0697056	0.0677076	0.0665486	0.0930929	0.0397266
HP:0001558	0.143052	0.109683	0.120926	0.17844	0.114108	0.127946	0.222047	0.321754	0.165417	0.629308	0.641148	0.605292	0.736266	0.362927	0.243655	0.702303	0.952809	0.758322	0.917734	0.239417	0.244528	0.0763398	0.129102	0.317296	0.329885	0.294859	0.0677109	0.0318515	0.0621511	0.196628	0.0450032	0.0382148	0.0647258	0.0615974	0.0605835	0.0847323	0.0370631
HP:0001560	0.204561	0.171315	0.168523	0.237452	0.181568	0.192162	0.276457	0.378984	0.247968	0.714922	0.69482	0.668775	0.788663	0.305837	0.297133	0.700513	0.961752	0.810906	0.941042	0.298054	0.330389	0.120082	0.208805	0.365237	0.421111	0.391053	0.106596	0.0611012	0.120475	0.267104	0.0809786	0.0660063	0.104365	0.104902	0.0997734	0.138788	0.0749094
HP:0001561	0.155644	0.122432	0.125226	0.179782	0.14665	0.150286	0.219707	0.373	0.198712	0.680289	0.674738	0.650889	0.773088	0.326084	0.297202	0.721561	0.956241	0.786582	0.930388	0.257402	0.259649	0.0888607	0.172539	0.326722	0.368722	0.33879	0.0844832	0.0442273	0.0890304	0.236498	0.057313	0.0459884	0.0790894	0.0791248	0.0754977	0.113307	0.0626276
HP:0001562	0.069201	0.0698933	0.0579612	0.0891153	0.0465654	0.0544339	0.0730871	0.179331	0.0864276	0.403681	0.429106	0.40433	0.498112	0.0458656	0.0460171	0.278422	0.879316	0.578734	0.813629	0.067418	0.124518	0.0327441	0.0459676	0.0845819	0.117278	0.1029	0.0218583	0.0141958	0.0318109	0.0537977	0.0242696	0.0204467	0.027278	0.0254062	0.0233394	0.0313939	0.0142316
HP:0001563	0.0166525	0.0209719	0.0152633	0.0236112	0.0156982	0.012051	0.00880267	0.239611	0.0329857	0.292545	0.40855	0.435276	0.454848	0.00585476	0.00688755	0.412938	0.850678	0.52368	0.565995	0.00428039	0.0163064	0.00387936	0.00858425	0.0340548	0.0173204	0.0175595	0.00509266	0.00217342	0.00393287	0.017749	0.00378011	0.00334977	0.00560373	0.00275108	0.00227324	0.00721364	0.00177177
HP:0001572	0.0609887	0.0498231	0.0422647	0.0778327	0.0367249	0.0478542	0.0836346	0.26641	0.073983	0.456477	0.468725	0.498497	0.594532	0.0498178	0.072401	0.456667	0.940327	0.688428	0.807559	0.0963146	0.13568	0.030192	0.034596	0.118952	0.1527	0.144213	0.0174899	0.0130403	0.0391859	0.074667	0.0185636	0.0159107	0.0222326	0.0247718	0.02355	0.0306243	0.00894316
HP:0001574	0.641074	0.592858	0.59495	0.692673	0.54953	0.57242	0.712827	0.743485	0.667046	0.917833	0.90719	0.908895	0.942421	0.65468	0.677355	0.914759	0.991026	0.947467	0.985076	0.713079	0.747633	0.47527	0.609177	0.77327	0.791317	0.769848	0.425563	0.248746	0.460667	0.671798	0.37117	0.324251	0.423969	0.402204	0.398095	0.521538	0.248643
HP:0001575	0.011817	0.0108471	0.0104195	0.0139556	0.0107825	0.00986465	0.0359221	0.0116276	0.0115696	0.142146	0.108128	0.0669003	0.233977	0.354159	0.054	0.208477	0.686261	0.192317	0.573516	0.0566944	0.0356364	0.00692073	0.0100875	0.0422245	0.0471053	0.0396131	0.00612871	0.00209621	0.00536935	0.0154906	0.00399102	0.00318374	0.0047689	0.00402408	0.00410047	0.00679552	0.00118309
HP:0001581	0.0770457	0.0705496	0.0790549	0.132553	0.0542434	0.0529841	0.154994	0.319402	0.0997645	0.512495	0.581579	0.599353	0.674821	0.0908793	0.0709307	0.685703	0.914747	0.680881	0.867995	0.127214	0.109255	0.0369736	0.0561654	0.146927	0.214409	0.176272	0.0614693	0.0161873	0.0389078	0.0818102	0.0238047	0.021065	0.032231	0.0252155	0.0218434	0.0531314	0.0361975
HP:0001582	0.150022	0.0988523	0.107503	0.220191	0.0584722	0.108444	0.396795	0.512829	0.165696	0.758727	0.701394	0.753455	0.865228	0.269653	0.322906	0.748607	0.974227	0.849967	0.921332	0.201578	0.305288	0.0479897	0.351425	0.551747	0.623865	0.600111	0.0801402	0.0198953	0.0824224	0.339821	0.0504188	0.036077	0.05328	0.0555912	0.0623843	0.144086	0.0299046
HP:0001591	0.0193798	0.0135801	0.0162657	0.0267421	0.0179172	0.0143349	0.0384146	0.0598478	0.0349986	0.273691	0.218086	0.249347	0.381944	0.0269951	0.0325955	0.262925	0.762084	0.408861	0.607656	0.0470867	0.0327569	0.00960839	0.0166856	0.0509289	0.112071	0.0937645	0.00726827	0.00435212	0.01314	0.0205376	0.00728799	0.00580744	0.00727049	0.00812369	0.00838017	0.0136123	0.00432856
HP:0001592	0.0300325	0.020185	0.0218216	0.041775	0.0213596	0.0233873	0.0307089	0.250066	0.0360764	0.277698	0.336479	0.409041	0.420895	0.0555286	0.0639965	0.503469	0.837632	0.526227	0.686997	0.0606814	0.0651116	0.0239873	0.021342	0.0658554	0.101542	0.102365	0.0122999	0.00537996	0.0262351	0.0731429	0.00928296	0.00792541	0.0119458	0.0123782	0.0128173	0.0234233	0.00372729
HP:0001595	0.458484	0.408551	0.410587	0.525049	0.366484	0.394283	0.557544	0.59464	0.496354	0.864925	0.83147	0.827732	0.896935	0.54723	0.552883	0.843268	0.982114	0.903593	0.972317	0.547548	0.596572	0.292488	0.455616	0.632768	0.678121	0.655392	0.269431	0.14679	0.307142	0.519702	0.221741	0.187938	0.257021	0.254705	0.258232	0.352101	0.136545
HP:0001597	0.342224	0.288157	0.293913	0.408622	0.269753	0.278989	0.454301	0.513902	0.383512	0.802096	0.803369	0.790132	0.86927	0.543592	0.475279	0.821974	0.977168	0.876135	0.964789	0.472113	0.469549	0.208167	0.302292	0.496473	0.585085	0.553942	0.202679	0.0934902	0.20277	0.395328	0.135348	0.114324	0.169204	0.175098	0.17912	0.231241	0.100739
HP:0001598	0.0286149	0.0205716	0.021829	0.0294185	0.0462271	0.0356231	0.0552434	0.156788	0.0375687	0.341088	0.440001	0.405954	0.586405	0.209731	0.206305	0.436584	0.906059	0.572505	0.772911	0.0665134	0.0601247	0.0189585	0.0577623	0.066539	0.190167	0.175966	0.0197605	0.0118817	0.0207351	0.0872654	0.013679	0.0110323	0.0171052	0.0279908	0.0385244	0.0241904	0.0394334
HP:0001600	0.171258	0.1411	0.131754	0.197669	0.123893	0.129191	0.344477	0.345809	0.208003	0.672014	0.677375	0.653733	0.765845	0.268401	0.220173	0.734201	0.954259	0.795755	0.927449	0.275624	0.287636	0.0864809	0.160018	0.351822	0.403414	0.37088	0.0898872	0.0424236	0.112466	0.214195	0.0584003	0.0483929	0.078467	0.0797012	0.0773886	0.11711	0.0686414
HP:0001601	0.0644645	0.0542242	0.0478126	0.0740815	0.0312824	0.048922	0.18637	0.104631	0.0819313	0.535976	0.506071	0.40676	0.604722	0.121761	0.0897522	0.650178	0.909811	0.607229	0.84598	0.148317	0.162561	0.0313961	0.0539751	0.219394	0.263308	0.227931	0.033526	0.0150209	0.0384357	0.100738	0.0208758	0.0177061	0.0263775	0.0317714	0.0326957	0.0427703	0.0162364
HP:0001602	0.02094	0.015546	0.0156744	0.0498941	0.0170118	0.0131521	0.0440802	0.0794329	0.0534393	0.374693	0.52965	0.373934	0.642531	0.305157	0.0320722	0.702327	0.939262	0.682807	0.65709	0.157117	0.0430952	0.00813709	0.024672	0.0330696	0.19285	0.21518	0.0147312	0.00517942	0.0307748	0.0617662	0.00627794	0.00553631	0.00669823	0.00743952	0.00955622	0.0212562	0.00247259
HP:0001604	0.0340884	0.0250755	0.029676	0.0344032	0.0254515	0.039977	0.0421522	0.0879859	0.0340817	0.308931	0.395782	0.279145	0.423152	0.136247	0.0578358	0.462936	0.901174	0.54505	0.76869	0.0539247	0.0882454	0.0243543	0.0260462	0.163049	0.0644723	0.0619376	0.0222298	0.0110449	0.017585	0.0429344	0.0145726	0.0120284	0.017528	0.020437	0.0201126	0.0196448	0.00929307
HP:0001605	0.072607	0.067721	0.0633771	0.091603	0.0567535	0.0633659	0.0868492	0.377863	0.0975929	0.490389	0.59976	0.590817	0.630622	0.14118	0.108541	0.642278	0.947927	0.729818	0.867532	0.0922681	0.147026	0.0362771	0.0546155	0.194843	0.156271	0.141204	0.0426206	0.0178002	0.0343019	0.0778084	0.0253384	0.0211251	0.0330981	0.0301302	0.0268179	0.0363843	0.0152508
HP:0001608	0.293383	0.253063	0.24964	0.341879	0.250674	0.255627	0.380416	0.557193	0.339818	0.760931	0.809609	0.79743	0.853687	0.489527	0.389153	0.810502	0.973625	0.869106	0.957266	0.419922	0.434455	0.179414	0.267783	0.48308	0.507154	0.47722	0.163145	0.0908577	0.17406	0.336704	0.126933	0.105876	0.15174	0.153232	0.159458	0.191353	0.0821677
HP:0001609	0.082326	0.0625169	0.0672084	0.0986894	0.0785993	0.0721733	0.103893	0.198715	0.0939772	0.508959	0.600188	0.52584	0.671237	0.276953	0.185353	0.538331	0.927824	0.70356	0.871574	0.137852	0.140718	0.0528365	0.103937	0.137517	0.258135	0.251739	0.0329529	0.0274139	0.0513283	0.128319	0.0346691	0.0272729	0.0410747	0.0501025	0.0542776	0.058733	0.0393385
HP:0001611	0.0489699	0.0374029	0.0366716	0.0537279	0.0340391	0.0416471	0.0614982	0.204796	0.0575716	0.419449	0.44222	0.426695	0.526629	0.188058	0.0880807	0.589323	0.89333	0.577369	0.795671	0.100925	0.115086	0.0340461	0.037007	0.195905	0.116617	0.113896	0.0263257	0.0119755	0.0328897	0.0699017	0.0178755	0.0153913	0.0212549	0.0230772	0.024718	0.0307076	0.00928817
HP:0001612	0.0254267	0.0216604	0.022364	0.0406891	0.0313499	0.0262278	0.042451	0.0496881	0.0273718	0.319986	0.296223	0.211887	0.472178	0.0536877	0.0588472	0.286065	0.883863	0.490376	0.741341	0.0614833	0.0810162	0.0159191	0.0387418	0.0636026	0.0888457	0.0815172	0.0171345	0.00672947	0.0168559	0.0543954	0.00990129	0.00789488	0.0125602	0.0131149	0.0128108	0.0242748	0.0127569
HP:0001615	0.0159423	0.0125693	0.01151	0.0224439	0.0089913	0.00708795	0.0195799	0.0431419	0.016525	0.278023	0.271254	0.216599	0.402227	0.00716932	0.0150711	0.352435	0.726595	0.364999	0.531694	0.0172966	0.0418783	0.00814165	0.00796492	0.0207064	0.0465954	0.0419315	0.00396477	0.00190134	0.00682841	0.0101505	0.00468068	0.00395701	0.00584554	0.00566489	0.00693279	0.00821158	0.00182225
HP:0001618	0.111749	0.103267	0.0869431	0.149562	0.0753592	0.0853298	0.251442	0.514152	0.162165	0.567163	0.753069	0.760487	0.774927	0.17275	0.11817	0.764916	0.961726	0.80055	0.901201	0.214786	0.209976	0.0484525	0.0923649	0.313798	0.24739	0.185895	0.057539	0.0225985	0.0386754	0.109295	0.0316096	0.0268975	0.0449313	0.031949	0.0295613	0.0502357	0.0179773
HP:0001620	0.0244521	0.0211431	0.0228831	0.0384619	0.0141387	0.0232376	0.0605941	0.0574686	0.0433984	0.334187	0.253127	0.185521	0.405489	0.0573985	0.0334547	0.449919	0.83124	0.408051	0.694813	0.0353708	0.0963681	0.0176856	0.0195734	0.180385	0.0871792	0.0749159	0.0165378	0.00891251	0.0133493	0.0429584	0.00846827	0.00668839	0.0116721	0.0135499	0.0116886	0.0128869	0.00764169
HP:0001621	0.0245781	0.0185841	0.0249488	0.03254	0.0175871	0.0224615	0.036817	0.209948	0.0425416	0.268268	0.412792	0.383236	0.432731	0.0553134	0.0200076	0.46515	0.823876	0.484156	0.696921	0.0654851	0.0435802	0.0160009	0.0260024	0.0847064	0.0514449	0.044201	0.0123081	0.00772383	0.011537	0.0266747	0.0111882	0.00778843	0.0137956	0.0116303	0.00987726	0.0125089	0.0204363
HP:0001622	0.211545	0.143703	0.161466	0.274816	0.115556	0.161143	0.473977	0.574346	0.239919	0.800711	0.778256	0.795602	0.867047	0.273151	0.318436	0.800207	0.978987	0.878798	0.939953	0.283554	0.393982	0.0778885	0.301294	0.601043	0.627738	0.591654	0.152608	0.0407275	0.112349	0.421944	0.0751148	0.0569388	0.0853305	0.0740238	0.0726016	0.205389	0.054331
HP:0001623	0.0605352	0.0330262	0.0423537	0.0831658	0.0511903	0.0388093	0.290628	0.460452	0.0642949	0.657977	0.613028	0.778277	0.859791	0.0393628	0.0813407	0.37971	0.968754	0.878657	0.82276	0.111153	0.169968	0.0120941	0.0441713	0.290746	0.616509	0.546717	0.100634	0.0117402	0.0350815	0.302594	0.0181622	0.0142615	0.0182336	0.0133528	0.0114456	0.114277	0.00738794
HP:0001626	0.633223	0.587716	0.591664	0.689316	0.553051	0.569064	0.710525	0.744755	0.664357	0.916068	0.906481	0.908153	0.940669	0.644894	0.660966	0.913825	0.990545	0.946157	0.984561	0.712742	0.744005	0.476005	0.603859	0.778075	0.783877	0.76077	0.432914	0.258483	0.457268	0.667516	0.371689	0.325588	0.423874	0.393355	0.385107	0.519344	0.249014
HP:0001627	0.524804	0.47242	0.472147	0.589514	0.426213	0.463779	0.629717	0.690078	0.562069	0.888019	0.878756	0.878829	0.923516	0.556949	0.589191	0.889972	0.987349	0.929434	0.977985	0.64348	0.673602	0.353295	0.509706	0.71564	0.727866	0.703142	0.328291	0.188035	0.352029	0.589734	0.2667	0.227637	0.313701	0.298941	0.294116	0.423188	0.167192
HP:0001629	0.242815	0.209112	0.194975	0.289678	0.227267	0.226107	0.346217	0.438894	0.290128	0.766129	0.735622	0.718208	0.833394	0.480861	0.444445	0.789797	0.970249	0.840688	0.947952	0.39631	0.394361	0.146105	0.255754	0.420116	0.520378	0.497141	0.128477	0.0757144	0.1587	0.34945	0.0994964	0.0825389	0.122845	0.135316	0.140431	0.188941	0.0631476
HP:0001631	0.204977	0.177532	0.159467	0.240022	0.173013	0.188179	0.245643	0.314764	0.262104	0.732341	0.66899	0.635117	0.786698	0.535567	0.431124	0.733836	0.965665	0.802314	0.943247	0.342259	0.357767	0.11012	0.198279	0.349109	0.464398	0.456834	0.11681	0.0717205	0.138347	0.30343	0.0829383	0.0665358	0.0987401	0.126051	0.137158	0.157147	0.0528239
HP:0001633	0.254091	0.189924	0.202407	0.331674	0.121194	0.187415	0.479993	0.617116	0.281405	0.790849	0.802423	0.822387	0.875922	0.332007	0.34149	0.821262	0.971446	0.880319	0.944916	0.326903	0.41581	0.105749	0.299803	0.594127	0.611912	0.570158	0.15246	0.0490087	0.122278	0.415463	0.089658	0.0683887	0.104829	0.0912001	0.0963497	0.204108	0.0519417
HP:0001634	0.237271	0.175068	0.184767	0.320654	0.102968	0.171152	0.489249	0.600025	0.257904	0.797919	0.800898	0.824714	0.88718	0.280968	0.320946	0.817129	0.975089	0.890662	0.941544	0.304168	0.410626	0.0898803	0.303864	0.59894	0.633086	0.5899	0.14815	0.0406161	0.111729	0.42112	0.0801861	0.0609839	0.0921474	0.0774536	0.0788193	0.198345	0.0390705
HP:0001635	0.246957	0.205768	0.212211	0.304667	0.180556	0.194221	0.353516	0.520026	0.274132	0.744901	0.773724	0.766429	0.833399	0.382451	0.320616	0.811688	0.968417	0.849596	0.945094	0.351012	0.390134	0.145329	0.190984	0.52482	0.487336	0.453601	0.161941	0.0643211	0.134715	0.344156	0.0959406	0.0764502	0.119631	0.109033	0.106925	0.181544	0.0548293
HP:0001636	0.121077	0.0910652	0.0825786	0.147077	0.0909074	0.098042	0.254123	0.457341	0.141922	0.622706	0.669418	0.694077	0.773563	0.218903	0.24954	0.708565	0.954451	0.793735	0.889117	0.197214	0.21452	0.0566829	0.105168	0.271294	0.373397	0.325785	0.0375554	0.0273112	0.0569124	0.146249	0.0374416	0.0305587	0.0488662	0.0561892	0.0544058	0.0729239	0.0364038
HP:0001637	0.31295	0.27526	0.277432	0.378841	0.240349	0.259627	0.441147	0.516336	0.354624	0.794152	0.802892	0.789596	0.864101	0.408504	0.363073	0.808705	0.974567	0.870945	0.958061	0.453687	0.45841	0.200314	0.267303	0.514795	0.521988	0.478109	0.155958	0.102133	0.170003	0.343383	0.130697	0.110016	0.164919	0.159753	0.157695	0.204716	0.100374
HP:0001638	0.30563	0.269891	0.268529	0.371141	0.237355	0.255009	0.438446	0.499235	0.343047	0.79722	0.801042	0.783714	0.86466	0.394635	0.366056	0.805753	0.974865	0.871302	0.958208	0.456563	0.458252	0.19682	0.263634	0.512573	0.527909	0.484894	0.152325	0.0972115	0.169558	0.343968	0.125963	0.106297	0.160452	0.157945	0.155899	0.205102	0.0907824
HP:0001639	0.248011	0.21464	0.210141	0.303193	0.189126	0.208021	0.358376	0.417315	0.286469	0.763918	0.762545	0.734575	0.83875	0.36992	0.32387	0.768065	0.968605	0.841756	0.949078	0.39922	0.39563	0.164604	0.216125	0.452732	0.467842	0.428449	0.114573	0.0773563	0.130809	0.304711	0.0987274	0.0828214	0.126457	0.131271	0.130282	0.15662	0.0612024
HP:0001640	0.0992883	0.0814741	0.0890395	0.143368	0.0810809	0.0724401	0.191141	0.328279	0.139697	0.580777	0.684372	0.644086	0.727924	0.177742	0.0973857	0.720116	0.943788	0.762038	0.894819	0.224243	0.179924	0.069135	0.0815824	0.25838	0.262915	0.231069	0.0490966	0.028609	0.0522511	0.130594	0.0348491	0.0282031	0.0473977	0.0366958	0.033399	0.065189	0.0220747
HP:0001641	0.0845161	0.0769308	0.0722553	0.100287	0.106094	0.0983981	0.0982706	0.16816	0.118119	0.618779	0.490241	0.443936	0.661337	0.369561	0.29041	0.611832	0.934795	0.66205	0.897195	0.140567	0.174107	0.0619531	0.111091	0.174258	0.290855	0.290394	0.0522046	0.0348957	0.0662054	0.170199	0.0416026	0.0318821	0.0482149	0.0691842	0.0873861	0.081894	0.0366849
HP:0001642	0.0814965	0.0690219	0.0661917	0.0921979	0.102218	0.0939379	0.091261	0.117946	0.113408	0.615729	0.445312	0.384361	0.658691	0.338389	0.282215	0.582058	0.942256	0.648329	0.893868	0.133305	0.164526	0.0545417	0.114981	0.178286	0.297062	0.299741	0.055481	0.0349812	0.0686416	0.177188	0.0414604	0.0320791	0.0454754	0.0635065	0.0789532	0.0802956	0.0391325
HP:0001643	0.189499	0.162291	0.144169	0.216171	0.153523	0.173556	0.230369	0.347621	0.241034	0.713314	0.669112	0.642316	0.784495	0.52396	0.426441	0.733484	0.963307	0.795872	0.93913	0.330648	0.340251	0.106226	0.183422	0.343129	0.426893	0.418445	0.10005	0.0637684	0.118076	0.288198	0.0762106	0.0614465	0.0922975	0.120891	0.130071	0.136791	0.0470224
HP:0001644	0.134706	0.10438	0.112114	0.175232	0.0906385	0.0977534	0.274267	0.43482	0.135115	0.650881	0.720267	0.709529	0.797929	0.177849	0.174567	0.763337	0.967887	0.814386	0.915581	0.260432	0.249884	0.0677444	0.113849	0.392791	0.331717	0.280141	0.072824	0.0355779	0.0594237	0.16515	0.0419604	0.0354096	0.058008	0.0582023	0.0517959	0.0840932	0.0453534
HP:0001645	0.201572	0.165737	0.16218	0.24787	0.109206	0.139313	0.323344	0.52262	0.22135	0.679512	0.799948	0.791121	0.829451	0.307234	0.222267	0.826273	0.96349	0.830622	0.929517	0.356066	0.307796	0.11231	0.145429	0.489843	0.337228	0.278117	0.0812559	0.0436815	0.068892	0.233539	0.0624036	0.050267	0.0884269	0.0724935	0.0654635	0.0973418	0.0362349
HP:0001646	0.101647	0.0845374	0.0834308	0.134442	0.0575594	0.0799152	0.139357	0.275014	0.15382	0.51254	0.555328	0.52776	0.642041	0.197639	0.144999	0.548085	0.917823	0.673435	0.881201	0.13916	0.19776	0.0501076	0.0725636	0.222365	0.237943	0.213075	0.0503499	0.032154	0.0461999	0.112856	0.0343776	0.0274923	0.0443174	0.0473049	0.0446773	0.0493029	0.0283155
HP:0001647	0.0420245	0.0385288	0.0353912	0.0605352	0.0280701	0.0360318	0.0803341	0.159918	0.100784	0.33218	0.405005	0.384086	0.52412	0.154367	0.112056	0.445127	0.853261	0.527817	0.802199	0.0728511	0.102311	0.0188358	0.042383	0.0977263	0.191637	0.168289	0.0299095	0.0114931	0.0202688	0.0752315	0.0131617	0.0103603	0.0172555	0.0176171	0.0190879	0.0287785	0.0057471
HP:0001648	0.0342858	0.0403048	0.0293532	0.0742026	0.032226	0.026484	0.0664254	0.166542	0.0435706	0.522677	0.420797	0.40335	0.616977	0.00614457	0.0229443	0.61298	0.88534	0.582228	0.727142	0.0619135	0.0827557	0.0166801	0.0316209	0.406156	0.102998	0.0881572	0.010537	0.00401204	0.0156051	0.0360567	0.0135179	0.0110339	0.0132638	0.0157335	0.0170209	0.0230472	0.00433434
HP:0001649	0.143171	0.122538	0.118208	0.186743	0.106996	0.0970726	0.185491	0.505193	0.155108	0.690929	0.734557	0.725097	0.794491	0.234011	0.228993	0.833347	0.972557	0.827816	0.917577	0.287538	0.263014	0.0875331	0.107402	0.366134	0.296543	0.262251	0.0576413	0.0267848	0.056883	0.18765	0.0459271	0.0379153	0.0614246	0.0602472	0.0573011	0.0749794	0.0263302
HP:0001650	0.0790628	0.0684798	0.0667555	0.12074	0.0440458	0.0678167	0.142934	0.238737	0.114309	0.459975	0.558423	0.529409	0.628106	0.229542	0.110667	0.6473	0.904698	0.653513	0.858231	0.123035	0.146162	0.0457259	0.0751448	0.302194	0.223143	0.200523	0.0515332	0.0214547	0.0464178	0.106532	0.0273642	0.0225204	0.0359448	0.0348093	0.0356217	0.0474199	0.0172545
HP:0001651	0.047578	0.042657	0.041907	0.0566937	0.0351332	0.0428837	0.0673212	0.180239	0.0506126	0.428986	0.400208	0.388823	0.49528	0.0891237	0.0543501	0.481842	0.881094	0.558382	0.800464	0.0598218	0.122136	0.0416486	0.0439269	0.153703	0.131097	0.126998	0.0250274	0.0116131	0.0330622	0.0706314	0.0217187	0.0176379	0.0245554	0.0272087	0.0242246	0.0319999	0.0115136
HP:0001653	0.142654	0.101996	0.110423	0.190703	0.0793061	0.106193	0.272907	0.399476	0.180391	0.621883	0.660871	0.68008	0.762342	0.251076	0.16897	0.728292	0.94062	0.766404	0.906454	0.25025	0.268425	0.0542018	0.106996	0.425103	0.436022	0.397716	0.129747	0.0352399	0.0671921	0.270824	0.0456233	0.0369597	0.0516193	0.0467714	0.0451364	0.105811	0.0262958
HP:0001654	0.314024	0.260121	0.262679	0.387966	0.188657	0.257234	0.46673	0.570915	0.357477	0.816572	0.794692	0.797878	0.871387	0.407599	0.417345	0.807279	0.974389	0.875736	0.957385	0.393607	0.480105	0.156657	0.332201	0.571773	0.611518	0.580759	0.182109	0.079323	0.175245	0.432423	0.124119	0.0986619	0.148481	0.139252	0.143519	0.248006	0.0716168
HP:0001655	0.0203304	0.015335	0.0184556	0.0240552	0.0218131	0.0231686	0.0303837	0.0378482	0.0486711	0.166383	0.133318	0.133296	0.256399	0.14358	0.0608087	0.239915	0.751832	0.269469	0.687066	0.0351483	0.0396408	0.0163729	0.0334833	0.0298614	0.0742267	0.0678233	0.0183573	0.00751858	0.0144258	0.0340967	0.0075914	0.00683873	0.0106793	0.00990698	0.00893656	0.0176886	0.00436924
HP:0001657	0.0892079	0.0605855	0.0649814	0.103583	0.0554249	0.0463309	0.174181	0.420446	0.0902545	0.569225	0.730481	0.689625	0.752401	0.265433	0.159828	0.855814	0.953159	0.778056	0.864275	0.214401	0.158373	0.0554556	0.0446399	0.322412	0.145866	0.107894	0.0353063	0.0169264	0.0213554	0.105291	0.0220839	0.0178956	0.0340999	0.031298	0.0260307	0.0302176	0.0122242
HP:0001658	0.144362	0.130595	0.12506	0.211593	0.0970178	0.119401	0.261523	0.399689	0.175101	0.620706	0.70407	0.698218	0.76657	0.164391	0.11672	0.762684	0.937206	0.770816	0.906337	0.225805	0.223251	0.0873951	0.148743	0.438032	0.290755	0.249496	0.0612598	0.0308833	0.0687171	0.182205	0.0556599	0.0463091	0.0675917	0.0527925	0.0508042	0.0853316	0.0380232
HP:0001659	0.0771412	0.0503053	0.0630483	0.119029	0.0571512	0.0537884	0.241936	0.349812	0.0876072	0.589092	0.57291	0.654427	0.765378	0.0767459	0.113878	0.470736	0.922776	0.754288	0.844261	0.112853	0.173754	0.0224401	0.047628	0.279922	0.502329	0.455198	0.107733	0.0167442	0.0402287	0.265871	0.0245601	0.0193962	0.0251624	0.0190606	0.0179489	0.10402	0.00950224
HP:0001660	0.00923951	0.00818547	0.00728777	0.012642	0.00545519	0.0063867	0.0229791	0.111049	0.0168774	0.0951055	0.208718	0.191627	0.252681	0.0295084	0.0208216	0.344052	0.676854	0.241549	0.443794	0.00597081	0.0190616	0.00335686	0.00521935	0.0247502	0.0665177	0.0350944	0.00618503	0.00168221	0.00302931	0.0129586	0.00265023	0.00206783	0.0036511	0.00358169	0.0034229	0.0044226	0.00277693
HP:0001662	0.114184	0.0850011	0.0843673	0.141728	0.0642412	0.0607869	0.222935	0.450546	0.111496	0.643869	0.770773	0.749491	0.807305	0.203115	0.173676	0.804471	0.962553	0.802539	0.89176	0.228536	0.202004	0.0613443	0.0694169	0.356924	0.217901	0.170033	0.0446095	0.0195541	0.0336172	0.12741	0.0304037	0.0254618	0.0449444	0.0412416	0.0342677	0.0471175	0.0164962
HP:0001663	0.07315	0.0476201	0.0537019	0.0899735	0.050402	0.0331157	0.126496	0.437902	0.073844	0.52599	0.733784	0.699428	0.738784	0.190213	0.130358	0.824142	0.957671	0.773183	0.850671	0.213944	0.1179	0.0464124	0.0371645	0.249052	0.106343	0.0768167	0.0219276	0.0114891	0.0160755	0.0913625	0.0181089	0.014294	0.0280403	0.0236643	0.0203308	0.024958	0.00844808
HP:0001664	0.0567284	0.0350805	0.0341254	0.0601772	0.0320462	0.0187867	0.0879431	0.457144	0.0557574	0.489226	0.788444	0.758508	0.77084	0.15505	0.101615	0.881499	0.95634	0.768919	0.81409	0.184748	0.084566	0.0305876	0.0221702	0.244605	0.0562936	0.037226	0.0150422	0.00841546	0.00892853	0.052235	0.0108095	0.00865712	0.0190073	0.015724	0.013021	0.0129719	0.00507994
HP:0001667	0.0367645	0.0233966	0.0283781	0.0501317	0.0307239	0.0227072	0.036066	0.229699	0.0764761	0.468996	0.379195	0.458532	0.563862	0.0298164	0.055411	0.376781	0.89298	0.600236	0.730241	0.0464852	0.0614163	0.0152523	0.0310923	0.03964	0.136099	0.125078	0.00734602	0.0113493	0.0142649	0.0472645	0.0106749	0.00904384	0.0119222	0.0168188	0.0244211	0.0180237	0.0093036
HP:0001669	0.0220831	0.0175177	0.0185707	0.0256686	0.00924842	0.0215504	0.0474382	0.0447731	0.0312926	0.234203	0.23438	0.176322	0.326905	0.0637984	0.030523	0.511148	0.771007	0.351552	0.680076	0.0277992	0.0962375	0.0164416	0.0174206	0.178839	0.0707188	0.0637416	0.0142824	0.00650563	0.0152009	0.0347884	0.00820117	0.00684716	0.0116276	0.0137909	0.0113588	0.0141766	0.00760291
HP:0001670	0.00685895	0.00552617	0.00543282	0.00635872	0.00838923	0.00726415	0.0142651	0.0379477	0.0316863	0.108938	0.271231	0.150459	0.240264	0.0305549	0.0119363	0.399718	0.75707	0.278491	0.474448	0.0113293	0.0159744	0.00580104	0.00624667	0.0394152	0.0144943	0.0115192	0.00474724	0.00292457	0.00306542	0.0119647	0.00243578	0.00196364	0.00408994	0.00383182	0.0031624	0.00415203	0.00239019
HP:0001671	0.294584	0.25633	0.240764	0.341577	0.258639	0.271384	0.386262	0.467321	0.346721	0.793889	0.758699	0.744797	0.84638	0.524294	0.486517	0.797628	0.975295	0.860614	0.957515	0.445293	0.458428	0.178918	0.288172	0.473214	0.563645	0.544397	0.16166	0.10005	0.19538	0.39039	0.124319	0.103392	0.151676	0.17256	0.177505	0.223254	0.0769799
HP:0001674	0.0362612	0.0229172	0.0248715	0.0324723	0.0420674	0.0390786	0.0565558	0.190872	0.0465062	0.405004	0.485889	0.469353	0.62127	0.250366	0.19406	0.621959	0.91313	0.637488	0.790266	0.102111	0.075912	0.0221568	0.0521876	0.0884242	0.163704	0.147289	0.016475	0.0130692	0.0194391	0.0928734	0.0178659	0.0139326	0.0187558	0.0314644	0.0401318	0.029212	0.036143
HP:0001677	0.12236	0.102475	0.100713	0.163534	0.0668376	0.0951063	0.195719	0.377751	0.150384	0.537203	0.649927	0.653978	0.720128	0.207385	0.125775	0.717783	0.918482	0.72413	0.886829	0.178843	0.180204	0.0694007	0.111789	0.332144	0.250106	0.213487	0.0501775	0.0296278	0.0503934	0.157929	0.0434919	0.0366356	0.0531238	0.0445287	0.0483586	0.0613057	0.0380016
HP:0001678	0.12476	0.0870174	0.0960954	0.140156	0.10112	0.0938651	0.216677	0.515511	0.129761	0.625405	0.802851	0.783288	0.815682	0.297109	0.230709	0.841307	0.976107	0.841524	0.916822	0.277811	0.225945	0.0779409	0.105708	0.443817	0.27302	0.23616	0.0562302	0.0276706	0.0527271	0.200783	0.0467907	0.0368197	0.0618806	0.0588066	0.0517637	0.0759288	0.0335691
HP:0001679	0.269945	0.213586	0.216013	0.33535	0.169539	0.226738	0.42227	0.55869	0.31706	0.790335	0.771808	0.779062	0.854172	0.421508	0.408985	0.829328	0.972763	0.861305	0.950762	0.380836	0.431815	0.133884	0.31995	0.571898	0.567907	0.547729	0.136151	0.0679941	0.163224	0.3872	0.106555	0.0836986	0.126011	0.129676	0.141196	0.207196	0.0714227
HP:0001680	0.0951318	0.0780703	0.079343	0.12314	0.119378	0.106424	0.140769	0.348301	0.121538	0.637044	0.590083	0.585112	0.728581	0.370159	0.314281	0.749615	0.947648	0.730575	0.897489	0.181429	0.190663	0.0640769	0.121024	0.285766	0.324323	0.329101	0.0508323	0.0311336	0.0824037	0.194443	0.0451887	0.0362425	0.053042	0.0704087	0.0795352	0.0909504	0.0382348
HP:0001681	0.0774624	0.0705877	0.0658428	0.11045	0.0275409	0.0580746	0.169211	0.229088	0.104573	0.409797	0.568799	0.541352	0.630127	0.117956	0.0466992	0.648808	0.880851	0.630501	0.835651	0.111811	0.124928	0.0456367	0.0522449	0.294577	0.139098	0.101967	0.0300599	0.0153021	0.028769	0.0835156	0.0250573	0.0210834	0.0325318	0.0238066	0.0244023	0.0346812	0.0145093
HP:0001682	0.0311926	0.0193357	0.0224698	0.0303377	0.0414524	0.0334608	0.0425665	0.11856	0.0377611	0.343437	0.377878	0.335216	0.49645	0.152257	0.124904	0.487171	0.849071	0.513285	0.755593	0.0641272	0.0649508	0.0200936	0.0460194	0.0859412	0.162395	0.16185	0.0165058	0.0126697	0.0236923	0.0816282	0.0149882	0.0120912	0.0172895	0.0270849	0.0276894	0.0339552	0.0399708
HP:0001684	0.0176924	0.0213722	0.0125786	0.0181774	0.0150679	0.0170748	0.0129118	0.0122464	0.0183851	0.503978	0.149366	0.0894528	0.299445	0.11532	0.0982851	0.567768	0.757382	0.249124	0.643313	0.0189995	0.0788168	0.0106858	0.021221	0.0547768	0.0759713	0.0802076	0.00565269	0.00505443	0.0130608	0.0290585	0.00704494	0.00558505	0.00845703	0.0128416	0.0244483	0.0155992	0.00267887
HP:0001688	0.0587492	0.0374082	0.0349161	0.0609565	0.0337895	0.0200434	0.087838	0.446226	0.0582671	0.501832	0.786336	0.751942	0.773945	0.158834	0.102618	0.863522	0.95961	0.77146	0.819586	0.190294	0.0860912	0.0317659	0.0242482	0.240352	0.0611442	0.0414824	0.0154124	0.00872396	0.00945621	0.0552241	0.011181	0.00899589	0.019796	0.0168332	0.0136936	0.0137901	0.00517169
HP:0001692	0.141999	0.105539	0.107718	0.174387	0.0952736	0.0921854	0.233277	0.525676	0.144781	0.666424	0.797929	0.78657	0.830569	0.290445	0.240103	0.827499	0.971466	0.835578	0.912736	0.328187	0.267366	0.0799323	0.105569	0.433061	0.305662	0.260032	0.0695962	0.0309336	0.0506345	0.199511	0.0419154	0.0337725	0.0609615	0.0605179	0.052195	0.0773512	0.0190899
HP:0001693	0.0307429	0.0296031	0.0235733	0.0696899	0.00679177	0.0170876	0.0233469	0.110806	0.0508821	0.339151	0.375964	0.345252	0.510767	0.261765	0.0365111	0.706697	0.921229	0.577957	0.705889	0.0836439	0.0587176	0.00913509	0.0190531	0.0885917	0.105339	0.103506	0.0101186	0.00597961	0.012665	0.0462388	0.00732521	0.00580756	0.00738887	0.00815146	0.0093128	0.0101673	0.00497967
HP:0001694	0.0307429	0.0296031	0.0235733	0.0696899	0.00679177	0.0170876	0.0233469	0.110806	0.0508821	0.339151	0.375964	0.345252	0.510767	0.261765	0.0365111	0.706697	0.921229	0.577957	0.705889	0.0836439	0.0587176	0.00913509	0.0190531	0.0885917	0.105339	0.103506	0.0101186	0.00597961	0.012665	0.0462388	0.00732521	0.00580756	0.00738887	0.00815146	0.0093128	0.0101673	0.00497967
HP:0001695	0.203888	0.167876	0.164517	0.249851	0.111585	0.141521	0.327684	0.525901	0.223204	0.68154	0.800256	0.791858	0.829901	0.312261	0.225997	0.82735	0.963621	0.831517	0.929831	0.359632	0.309922	0.114932	0.146313	0.489973	0.343034	0.283483	0.0828944	0.0442145	0.0699268	0.236894	0.0636138	0.051263	0.0896028	0.0738596	0.0670754	0.098717	0.0368126
HP:0001696	0.0472081	0.0422459	0.0416758	0.0561861	0.0340788	0.0424709	0.0668327	0.183191	0.0500804	0.42961	0.400242	0.391316	0.488703	0.0901583	0.0539686	0.484544	0.886222	0.566993	0.798074	0.0593999	0.12134	0.0411489	0.0431766	0.15668	0.130336	0.126379	0.024487	0.0110979	0.031917	0.0709634	0.0209146	0.0169741	0.0237726	0.0265967	0.0234934	0.0308487	0.0113953
HP:0001697	0.119468	0.0904411	0.10079	0.163152	0.0864852	0.0911632	0.181934	0.379603	0.133796	0.573173	0.63506	0.616693	0.709097	0.19844	0.129363	0.712183	0.937171	0.752048	0.890529	0.207733	0.211465	0.0675923	0.101109	0.339846	0.278476	0.253375	0.0586445	0.0306962	0.0608648	0.150269	0.0448859	0.0376286	0.0541336	0.0564366	0.0549407	0.0661849	0.0314302
HP:0001698	0.0861379	0.0613423	0.0683758	0.112723	0.0613456	0.0673665	0.155232	0.405576	0.0961553	0.561153	0.668927	0.643775	0.729719	0.204099	0.114656	0.78043	0.96493	0.785246	0.873557	0.202765	0.182854	0.0513524	0.0798801	0.374185	0.253443	0.226271	0.0416547	0.0212027	0.0422451	0.13537	0.0297707	0.0241277	0.0392503	0.0414979	0.0388232	0.0482186	0.0274708
HP:0001699	0.067627	0.0451321	0.0510699	0.0739252	0.0656929	0.0654462	0.109941	0.321838	0.0770532	0.507988	0.646497	0.61797	0.722554	0.275427	0.200815	0.731053	0.960242	0.745042	0.867422	0.152864	0.151843	0.047372	0.0889499	0.340413	0.251441	0.228837	0.0409688	0.021771	0.0381209	0.157708	0.0279815	0.022315	0.0367248	0.0495434	0.0492919	0.049985	0.0374569
HP:0001701	0.035986	0.0299184	0.030855	0.0600644	0.0244404	0.0237849	0.0510029	0.136198	0.0462367	0.22888	0.319705	0.327681	0.397572	0.0199503	0.0181305	0.405162	0.754659	0.443928	0.696374	0.033084	0.0476358	0.0145352	0.024065	0.0382429	0.0816091	0.0737407	0.0120324	0.00875889	0.0180583	0.0291217	0.0130185	0.0111417	0.0133898	0.0132537	0.0131547	0.0163817	0.00586211
HP:0001702	0.0266536	0.0222127	0.0199837	0.0420192	0.0245352	0.0211191	0.0233945	0.0305122	0.035553	0.308581	0.242902	0.179104	0.428638	0.201482	0.0870267	0.509397	0.880801	0.437865	0.723475	0.0451677	0.0508244	0.0133063	0.0138304	0.100074	0.176243	0.183721	0.0344885	0.0105378	0.0181714	0.0635007	0.00595973	0.0045419	0.00913482	0.0131281	0.0256305	0.0248002	0.00239829
HP:0001704	0.0254992	0.0220609	0.0185034	0.0393758	0.0241167	0.0201012	0.0211169	0.0300627	0.0346035	0.31059	0.238725	0.180876	0.43232	0.187442	0.085503	0.534406	0.885052	0.443844	0.709893	0.0444129	0.0442702	0.0121677	0.0135228	0.0926597	0.182226	0.193949	0.0324446	0.0110725	0.0187789	0.0628236	0.00526067	0.00400233	0.00839998	0.0123909	0.0237384	0.0247588	0.00217361
HP:0001706	0.0539572	0.0346243	0.0391434	0.0639823	0.0309895	0.0375158	0.0969192	0.303562	0.0512714	0.430516	0.595206	0.589653	0.663808	0.116144	0.0785501	0.765996	0.943455	0.701282	0.815736	0.149177	0.130594	0.0364233	0.0425445	0.362557	0.18332	0.152767	0.0279853	0.0110664	0.0232853	0.0899972	0.0162764	0.0136309	0.0222163	0.0253936	0.0227037	0.0320945	0.0128561
HP:0001707	0.0676872	0.0608611	0.0561431	0.115103	0.061061	0.0479828	0.0926929	0.260738	0.103947	0.615716	0.537794	0.54251	0.696638	0.0261537	0.066278	0.590793	0.925292	0.706064	0.825525	0.100666	0.126884	0.0312005	0.0599118	0.298516	0.196671	0.177854	0.017769	0.0117439	0.0290423	0.0764097	0.0236462	0.0197752	0.0248065	0.0316819	0.0388723	0.0397665	0.0105687
HP:0001708	0.0298474	0.0176635	0.0203513	0.0350639	0.0243215	0.0183119	0.0251848	0.298104	0.0681384	0.473546	0.385713	0.539369	0.602503	0.0268866	0.0591001	0.411714	0.898503	0.639055	0.682835	0.0226446	0.0458544	0.00915794	0.0209193	0.0302291	0.132782	0.12473	0.00460583	0.0109282	0.0114127	0.0367553	0.00854701	0.007086	0.00915323	0.0163931	0.0273226	0.0144601	0.00583382
HP:0001709	0.0326335	0.0158196	0.021471	0.026405	0.0370973	0.0287617	0.0864761	0.19827	0.037256	0.384093	0.560473	0.502645	0.667593	0.11837	0.130258	0.6319	0.932155	0.675787	0.771188	0.0675533	0.0758911	0.0222326	0.0676118	0.2029	0.193549	0.160711	0.0131542	0.0101451	0.0169103	0.0886203	0.0149806	0.0117244	0.0166534	0.0243006	0.0250673	0.0290464	0.0537018
HP:0001710	0.121147	0.0924171	0.0838449	0.148869	0.092963	0.0994872	0.252536	0.450409	0.141835	0.620549	0.66227	0.685858	0.768579	0.22127	0.250338	0.698193	0.952886	0.787826	0.890452	0.200441	0.214849	0.0579538	0.107661	0.270502	0.371908	0.325197	0.0383467	0.0277261	0.0573268	0.151901	0.0380423	0.0311562	0.0496417	0.0560904	0.0542751	0.073603	0.0364013
HP:0001711	0.126556	0.096298	0.102212	0.147994	0.112936	0.110332	0.189779	0.362264	0.143343	0.631239	0.693519	0.656774	0.770218	0.260624	0.215661	0.747804	0.95073	0.775083	0.908988	0.24828	0.25341	0.0786169	0.135704	0.370552	0.368743	0.348777	0.0745116	0.0380075	0.0752382	0.205424	0.0499023	0.0390288	0.0626375	0.0753826	0.0719769	0.102207	0.0465338
HP:0001712	0.104387	0.081956	0.0828539	0.124682	0.0776185	0.0830989	0.169823	0.330476	0.119081	0.589312	0.676019	0.634676	0.757668	0.183633	0.144196	0.735308	0.952859	0.765507	0.889548	0.219883	0.227613	0.0617592	0.100725	0.365325	0.323266	0.294928	0.0628921	0.0274885	0.0546733	0.158897	0.0363678	0.0279696	0.0472562	0.0539599	0.0503751	0.0749263	0.0231715
HP:0001713	0.349571	0.306567	0.291817	0.406688	0.313715	0.314584	0.457063	0.555377	0.401958	0.822425	0.817936	0.806958	0.88331	0.465771	0.476953	0.845526	0.978528	0.888563	0.962288	0.50935	0.519406	0.221322	0.361995	0.582619	0.609172	0.588323	0.192885	0.115882	0.228665	0.444105	0.152647	0.127497	0.187276	0.202476	0.206711	0.273304	0.098103
HP:0001714	0.137565	0.10793	0.111612	0.169436	0.108653	0.107575	0.197844	0.375144	0.166211	0.653807	0.705255	0.673778	0.783046	0.20315	0.185136	0.710027	0.959532	0.795305	0.909094	0.247102	0.261485	0.0798346	0.130311	0.357493	0.375235	0.349646	0.0699983	0.0387057	0.0716103	0.194143	0.0479385	0.038088	0.061373	0.0717208	0.0713199	0.0962564	0.0314702
HP:0001716	0.00869087	0.00798125	0.00708258	0.0162113	0.00751703	0.00354233	0.121629	0.0140943	0.0159945	0.356884	0.350121	0.138932	0.415654	0.00526798	0.00544367	0.537002	0.769582	0.373835	0.505085	0.0171063	0.0295146	0.00648416	0.0133527	0.0325499	0.0283229	0.0156895	0.00210598	0.00250049	0.00272365	0.00938965	0.00212971	0.00196814	0.00319881	0.00251969	0.00171547	0.00368259	0.000843563
HP:0001717	0.0337396	0.0323029	0.0311788	0.0576733	0.00768954	0.0202667	0.0861131	0.0830585	0.035918	0.282658	0.370411	0.292484	0.462126	0.0114518	0.00991787	0.32999	0.760225	0.419099	0.683888	0.042974	0.0476386	0.0230315	0.0144834	0.0894333	0.054048	0.0373971	0.0069217	0.00408886	0.00951276	0.0303609	0.00955094	0.0078821	0.0128149	0.00666604	0.00628719	0.0131504	0.00437138
HP:0001718	0.0480268	0.0419122	0.0453436	0.0761851	0.0164481	0.0353545	0.0984474	0.218067	0.0550891	0.351836	0.512447	0.464123	0.563369	0.0537742	0.0310433	0.51449	0.851446	0.56646	0.770167	0.0614564	0.0778696	0.0322164	0.0295554	0.145774	0.0888916	0.0696106	0.0148623	0.00785563	0.0168259	0.0586666	0.0146197	0.0113669	0.0222119	0.012697	0.0111165	0.0222177	0.0148523
HP:0001719	0.0252291	0.0216928	0.0252434	0.0468609	0.026694	0.0267221	0.134533	0.547197	0.0322435	0.296859	0.499872	0.701672	0.642593	0.0213161	0.0443004	0.744149	0.863248	0.646728	0.678975	0.0752138	0.0577393	0.0241681	0.0300186	0.298038	0.185304	0.162755	0.00847347	0.00452854	0.0176402	0.0551258	0.0117377	0.00900557	0.0128617	0.0130632	0.0121608	0.0214206	0.00638985
HP:0001722	0.0331817	0.0319114	0.0244442	0.0709464	0.00756144	0.0173787	0.0347909	0.121721	0.0518122	0.339876	0.398134	0.383091	0.542018	0.246885	0.0397456	0.708961	0.927861	0.600532	0.720946	0.0869896	0.06226	0.0119963	0.0190166	0.0875431	0.117035	0.105198	0.0100515	0.0058838	0.0124983	0.0481832	0.00785313	0.0061003	0.00789697	0.00849994	0.00967524	0.0108585	0.00493194
HP:0001723	0.0856469	0.0694661	0.0703773	0.111882	0.0328368	0.0558712	0.16093	0.251823	0.08424	0.472173	0.609	0.565499	0.672297	0.10917	0.0675774	0.673572	0.907565	0.675039	0.848107	0.185224	0.160221	0.0555535	0.0544826	0.384989	0.192328	0.150761	0.0300685	0.014007	0.0292997	0.112106	0.0267364	0.0216822	0.0359749	0.0299358	0.0266517	0.0420962	0.0150745
HP:0001727	0.0284619	0.0214459	0.0204358	0.0458264	0.0125464	0.010602	0.0218162	0.378163	0.0295568	0.425663	0.632298	0.661378	0.698649	0.0367367	0.0451696	0.926966	0.949221	0.698467	0.701782	0.122856	0.043729	0.0140988	0.00791006	0.0286378	0.0199496	0.0139002	0.00372945	0.00300683	0.00342537	0.020892	0.00348861	0.00333303	0.00811199	0.00514017	0.00427685	0.00525435	0.00149476
HP:0001730	0.0391022	0.0272792	0.0324798	0.0709794	0.0358086	0.0405432	0.0803636	0.163491	0.0639118	0.379867	0.439063	0.410801	0.563269	0.170785	0.073597	0.39522	0.852694	0.533137	0.792624	0.0869939	0.0712956	0.0218554	0.0293897	0.132237	0.112852	0.0814541	0.027431	0.00646273	0.0142165	0.0703428	0.014242	0.0116358	0.0176041	0.0159047	0.0154506	0.0193579	0.00564406
HP:0001732	0.270222	0.242887	0.236847	0.357451	0.203336	0.213178	0.336385	0.525315	0.307405	0.770388	0.783446	0.774548	0.848191	0.391456	0.328995	0.818738	0.974883	0.867849	0.951061	0.416271	0.415973	0.159788	0.225724	0.465222	0.466958	0.439167	0.130569	0.0716221	0.155488	0.301209	0.0973563	0.0824537	0.124922	0.123929	0.12398	0.163344	0.0563589
HP:0001733	0.0731451	0.0681235	0.0680235	0.120052	0.0627058	0.0640457	0.172281	0.161715	0.0812065	0.586388	0.536286	0.481072	0.664255	0.101956	0.0843277	0.670293	0.916255	0.67843	0.852824	0.162224	0.160403	0.0484671	0.0680399	0.430447	0.242825	0.215738	0.0347632	0.0129746	0.0499065	0.101635	0.0300084	0.0245318	0.0336479	0.0369655	0.034427	0.0441542	0.0161798
HP:0001734	0.0105972	0.0122653	0.00803362	0.0165782	0.00621214	0.00379308	0.00380014	0.0266462	0.00796622	0.0871228	0.0571376	0.073845	0.116822	0.0255795	0.0712854	0.162658	0.636361	0.139903	0.42041	0.0189738	0.00903231	0.00379636	0.00499779	0.00622049	0.0179518	0.0173368	0.00305706	0.00534367	0.0144964	0.0115405	0.00168162	0.00153132	0.00307589	0.00215697	0.00147348	0.00743779	0.0007302
HP:0001735	0.0129525	0.010935	0.0128071	0.0158936	0.00701125	0.0137149	0.0434812	0.0607842	0.0171986	0.230691	0.269518	0.220699	0.369578	0.0849921	0.0175799	0.616687	0.798345	0.386652	0.584376	0.0265431	0.0621022	0.0139892	0.00937272	0.230198	0.0525911	0.0455985	0.0151053	0.00513541	0.00815976	0.0260198	0.00564979	0.00461421	0.00753119	0.00936072	0.00724266	0.0073276	0.00604776
HP:0001737	0.0226223	0.032299	0.0252054	0.0370588	0.0193152	0.0132782	0.0182365	0.364049	0.0280434	0.171913	0.372018	0.484905	0.341369	0.0155441	0.031141	0.450678	0.85462	0.486171	0.689506	0.0107313	0.0543928	0.0124078	0.0240726	0.0154237	0.0377999	0.0381373	0.0151025	0.00404414	0.0124813	0.0178129	0.0087856	0.00662914	0.0115296	0.00917413	0.00742729	0.0125393	0.0108289
HP:0001738	0.131577	0.122715	0.10569	0.218948	0.0834393	0.0864142	0.150682	0.486341	0.165364	0.671282	0.751355	0.756923	0.819139	0.238696	0.143009	0.744118	0.969597	0.837996	0.899746	0.269406	0.219226	0.0632199	0.103675	0.332254	0.259976	0.233583	0.0400126	0.0213523	0.0492307	0.130269	0.0358332	0.0304519	0.0474161	0.0502122	0.0524334	0.0575804	0.0160803
HP:0001739	0.117331	0.0965917	0.0985297	0.164994	0.0940579	0.0837084	0.112752	0.387082	0.128316	0.553427	0.587065	0.599713	0.686266	0.22102	0.160186	0.714349	0.932303	0.721084	0.883747	0.193369	0.155938	0.053908	0.0806152	0.18983	0.213272	0.202849	0.0497126	0.0289418	0.0521664	0.133255	0.034518	0.0302322	0.0448304	0.0346985	0.0378764	0.0588248	0.0190135
HP:0001741	0.00568009	0.00610017	0.00736528	0.0118477	0.00399367	0.00434775	0.00589135	0.031778	0.0332728	0.023762	0.154945	0.118988	0.0747021	0.0600038	0.00399086	0.250226	0.613939	0.11581	0.38955	0.0039151	0.00468088	0.00289444	0.00315061	0.0230516	0.00435006	0.00348704	0.00220109	0.00178111	0.00182822	0.00281621	0.00209714	0.00207517	0.00200744	0.00118647	0.0010179	0.00223507	0.000730922
HP:0001742	0.0166679	0.0116225	0.0103546	0.0191479	0.0152599	0.0125968	0.0120481	0.0503353	0.0104634	0.259137	0.19402	0.142943	0.263724	0.0744615	0.0480399	0.378687	0.77447	0.356765	0.56218	0.0325822	0.0232597	0.00736609	0.0064274	0.0633959	0.0482403	0.0630813	0.0103536	0.00304602	0.0158583	0.0336032	0.00480077	0.00403318	0.00589616	0.00491278	0.00408445	0.0179668	0.00208255
HP:0001743	0.315666	0.286422	0.287897	0.383902	0.276283	0.272371	0.395507	0.480913	0.367514	0.790504	0.783612	0.768034	0.848168	0.444399	0.35424	0.811146	0.972866	0.862996	0.96077	0.420584	0.443854	0.209276	0.284725	0.480607	0.512343	0.48381	0.169801	0.111005	0.200029	0.354572	0.141511	0.119628	0.169398	0.16331	0.163136	0.206611	0.0970327
HP:0001744	0.25947	0.235569	0.239355	0.329039	0.219533	0.212946	0.367322	0.43948	0.305551	0.741793	0.760836	0.739688	0.821202	0.343376	0.250705	0.787376	0.965039	0.839589	0.950512	0.361285	0.370447	0.174344	0.225409	0.426887	0.444721	0.407549	0.14057	0.0835606	0.15006	0.288997	0.106517	0.0909498	0.132582	0.114816	0.113718	0.158528	0.0696439
HP:0001746	0.0217456	0.0263597	0.0198722	0.0297134	0.0138343	0.0184299	0.0239861	0.0709309	0.0267155	0.219981	0.250225	0.229948	0.318939	0.0485221	0.0256185	0.335608	0.783807	0.354477	0.658816	0.0209832	0.0443937	0.0113327	0.0191681	0.0340693	0.040966	0.0371079	0.00896614	0.00375267	0.0089623	0.0204823	0.00902266	0.00681748	0.0100182	0.0117723	0.0103765	0.0107056	0.00518165
HP:0001747	0.0101372	0.0148632	0.0100333	0.0129592	0.00918876	0.0100715	0.0107811	0.0409067	0.011864	0.126843	0.197137	0.15643	0.241398	0.00948715	0.00518223	0.140164	0.74991	0.308853	0.482296	0.00918881	0.0208596	0.00597013	0.0145015	0.00932029	0.0251975	0.0261763	0.00329933	0.00202515	0.00628295	0.0100103	0.00552654	0.00403075	0.00541201	0.00515667	0.00418082	0.00663262	0.00327838
[truncated: 3,795 more rows]
