# Supplementary material for: An expanded phenotype centric benchmark of variant prioritisation tools
Source: Hum Mutat. 2022 Mar 9;43(5):539–46. doi: 10.1002/humu.24362 (PMC9313608; doi:10.1002/humu.24362)
Supplement: Supplementary file 7 — Supporting information. [file HUMU-43-539-s008.xlsx]

## Sheet: Supplementary_Table_2
Supplementary Table S3: Performance (area under the precision-recall curve) of variant prioritisation tools for non-synonymous single nucleotide variants
HPO	LRT	MutationTaster	VEST4	BayesDel_addAF	BayesDel_noAF	CADD	DANN	fathmm-MKL	fathmm-XF	Eigen	Eigen-PC	GenoCanyon	fitCons-i6	GERP++	phyloP100way	phyloP30way	phyloP17way	phastCons100way	phastCons30way	phastCons17way	SiPhy	bStatistic
HP:0000002	0.581734	0.729864	0.928909	0.997186	0.981576	0.934151	0.48511	0.615932	0.562205	0.851955	0.804482	0.479522	0.391677	0.517646	0.634706	0.418404	0.382382	0.488074	0.511054	0.513515	0.583569	0.339628
HP:0000003	0.123121	0.202101	0.631237	0.985142	0.936441	0.818019	0.0873358	0.148188	0.08883	0.524119	0.426993	0.077578	0.0561398	0.100026	0.166028	0.0638255	0.0552994	0.0899823	0.0973792	0.0967367	0.134489	0.064861
HP:0000008	0.442791	0.650559	0.91592	0.99623	0.976774	0.92966	0.367505	0.508159	0.401779	0.797908	0.736006	0.353107	0.308789	0.423438	0.514114	0.320613	0.290072	0.376782	0.405997	0.413356	0.481961	0.27132
HP:0000009	0.314112	0.433107	0.816545	0.992139	0.955961	0.829627	0.24129	0.325147	0.34117	0.677635	0.603848	0.247106	0.166592	0.246083	0.383638	0.184074	0.160489	0.235823	0.247912	0.2512	0.307709	0.1471
HP:0000010	0.141932	0.367241	0.779065	0.992247	0.941482	0.883952	0.121689	0.157427	0.179716	0.519677	0.42181	0.126087	0.104839	0.160734	0.149988	0.111555	0.103553	0.113064	0.123759	0.120564	0.159394	0.108068
HP:0000011	0.0154381	0.0186779	0.129114	0.904885	0.70644	0.406477	0.00829622	0.0215801	0.0236552	0.0961343	0.0661969	0.00649678	0.00599877	0.0105598	0.0281527	0.00608736	0.00453267	0.00881399	0.00715833	0.00550875	0.0152337	0.00362862
HP:0000012	0.0689682	0.112875	0.482116	0.966182	0.825677	0.532807	0.0538946	0.0711846	0.138093	0.30053	0.231569	0.04804	0.0346321	0.0514377	0.102119	0.0384965	0.0307184	0.0495921	0.0541834	0.0506208	0.0559928	0.0427982
HP:0000013	0.0485115	0.07203	0.384411	0.939645	0.824767	0.60926	0.0378253	0.0508426	0.0498556	0.380386	0.317714	0.0437285	0.016207	0.0456973	0.0764958	0.0217094	0.0181054	0.0324682	0.0386546	0.0466185	0.0623342	0.0158824
HP:0000014	0.349194	0.479947	0.854899	0.99372	0.964814	0.848787	0.270408	0.404887	0.447989	0.732825	0.669733	0.301015	0.18082	0.29298	0.469559	0.220249	0.190768	0.272697	0.276691	0.278076	0.377447	0.161387
HP:0000015	0.0424824	0.0961392	0.852268	0.993257	0.966335	0.507146	0.0315805	0.311171	0.701174	0.788431	0.735151	0.121648	0.0138103	0.0777076	0.455976	0.0481657	0.0348431	0.0432601	0.0322136	0.0324383	0.198378	0.0135454
HP:0000016	0.0157904	0.023639	0.33524	0.964938	0.808034	0.372621	0.0146766	0.0198863	0.0399516	0.176232	0.106236	0.0154627	0.00750169	0.0151828	0.0235526	0.0103025	0.00923141	0.0133185	0.0131522	0.0123618	0.0181304	0.104199
HP:0000017	0.0284264	0.0266495	0.32614	0.926992	0.777738	0.346874	0.0156785	0.0222697	0.0422209	0.123502	0.0926283	0.0276406	0.0066821	0.0130214	0.0358203	0.00861951	0.00701951	0.0113099	0.0117421	0.0115772	0.0205681	0.00453199
HP:0000019	0.0544779	0.0748256	0.40329	0.911576	0.740078	0.519255	0.0374421	0.0375003	0.0630462	0.239211	0.171116	0.0513083	0.0233805	0.0344323	0.0540824	0.0273773	0.0235551	0.0334266	0.0313444	0.0303462	0.0453638	0.0146763
HP:0000020	0.190811	0.258116	0.700191	0.980951	0.907318	0.703939	0.136621	0.181539	0.246931	0.519693	0.439537	0.142211	0.085638	0.13074	0.246606	0.098117	0.084036	0.125667	0.1268	0.119477	0.166893	0.069582
HP:0000021	0.013354	0.0124174	0.288568	0.929862	0.681604	0.231876	0.00939456	0.0180918	0.0361219	0.142714	0.0921359	0.0057087	0.00281882	0.00752397	0.0672332	0.00524822	0.00461334	0.00720601	0.00968427	0.0107904	0.00924319	0.00344275
HP:0000022	0.191474	0.430968	0.822563	0.993596	0.957777	0.918377	0.161165	0.21434	0.154971	0.60221	0.501934	0.132472	0.139464	0.189713	0.211607	0.145781	0.132545	0.160718	0.18176	0.192866	0.216592	0.143689
HP:0000023	0.303477	0.398714	0.854613	0.99531	0.969905	0.835297	0.189614	0.395515	0.45422	0.76072	0.69853	0.265344	0.140341	0.27508	0.438121	0.157368	0.132506	0.206848	0.214293	0.21342	0.352696	0.0937214
HP:0000025	0.162197	0.41032	0.756966	0.991493	0.945102	0.908382	0.146344	0.182098	0.147893	0.549364	0.440548	0.117528	0.115435	0.161345	0.184689	0.129381	0.119713	0.139871	0.154194	0.154132	0.181973	0.131663
HP:0000026	0.0453127	0.0851926	0.429296	0.95373	0.853234	0.715126	0.034307	0.0446062	0.0372347	0.319623	0.223379	0.0351631	0.0325283	0.032446	0.0580972	0.0219528	0.0189113	0.0325093	0.039862	0.041187	0.0453247	0.0152784
HP:0000027	0.108618	0.342101	0.725276	0.988782	0.92516	0.889192	0.108051	0.12412	0.125676	0.464177	0.358887	0.0877471	0.0846991	0.116713	0.13136	0.0981412	0.0916789	0.0986413	0.112228	0.116123	0.129675	0.0838307
HP:0000028	0.433192	0.627884	0.903799	0.996065	0.974875	0.918976	0.346343	0.501774	0.435693	0.794137	0.733397	0.35772	0.281704	0.406823	0.523516	0.304761	0.274792	0.3598	0.394132	0.405712	0.468794	0.242195
HP:0000029	0.0340356	0.0426912	0.355504	0.957755	0.848184	0.461228	0.016555	0.0500211	0.0638305	0.132839	0.089803	0.0182483	0.0153857	0.0158495	0.0322446	0.0128213	0.0118758	0.0162807	0.0136812	0.0162715	0.0199698	0.0100078
HP:0000031	0.00346806	0.012349	0.0355827	0.718394	0.407045	0.489276	0.0049539	0.00398544	0.0178702	0.025448	0.0115405	0.00465283	0.00201173	0.00442946	0.00424757	0.00478009	0.00469506	0.00338597	0.00335828	0.00385762	0.00419473	0.00347517
HP:0000032	0.521549	0.696707	0.9216	0.996847	0.980167	0.929419	0.432688	0.576896	0.50585	0.833105	0.780152	0.431622	0.337127	0.484549	0.591617	0.382454	0.348632	0.442693	0.46959	0.476021	0.549099	0.320158
HP:0000033	0.0108904	0.014169	0.203713	0.792403	0.425365	0.214109	0.0117508	0.0111247	0.0659582	0.0538783	0.0536642	0.00761557	0.00192211	0.00893656	0.0150291	0.00557889	0.0039245	0.00630598	0.004588	0.00478798	0.0102825	0.003176
HP:0000034	0.0326067	0.0628745	0.365814	0.969746	0.865642	0.66286	0.0246349	0.0482618	0.0286775	0.459429	0.355188	0.0205463	0.0242503	0.0298158	0.071607	0.0188084	0.0143182	0.0247618	0.0446166	0.0653152	0.0407039	0.00626431
HP:0000035	0.489955	0.675449	0.916116	0.996519	0.978263	0.924902	0.402602	0.551099	0.48024	0.81808	0.762218	0.400853	0.313325	0.457615	0.56669	0.355844	0.32326	0.413114	0.440412	0.450662	0.521624	0.289122
HP:0000036	0.438537	0.637331	0.90572	0.996287	0.97654	0.920296	0.358862	0.509533	0.438244	0.800982	0.740228	0.36025	0.277077	0.415854	0.523868	0.317107	0.28482	0.368711	0.402615	0.411345	0.476432	0.255887
HP:0000037	0.0324283	0.0673731	0.32894	0.924717	0.785641	0.609471	0.0278095	0.0375008	0.0410415	0.220243	0.15187	0.0189161	0.0131326	0.0288869	0.041153	0.0199014	0.0160683	0.0270018	0.0286561	0.0269537	0.0372641	0.015632
HP:0000039	0.035407	0.0434861	0.423559	0.958921	0.798295	0.508166	0.0191397	0.0457934	0.0408272	0.313482	0.290516	0.0205031	0.0147073	0.0370218	0.0691209	0.0124512	0.0105626	0.0168794	0.0253042	0.0367832	0.0285475	0.00503547
HP:0000040	0.0410192	0.0583965	0.4755	0.966686	0.814793	0.532624	0.02653	0.0340261	0.0516885	0.438475	0.333695	0.0231824	0.02157	0.0239749	0.054069	0.0166125	0.0132229	0.0241636	0.0346949	0.0532593	0.0334435	0.00565146
HP:0000041	0.0113666	0.0124477	0.317538	0.851215	0.434276	0.171801	0.00557187	0.00563858	0.0517341	0.090733	0.0827066	0.00849619	0.00377283	0.00882714	0.0157468	0.00333609	0.00303867	0.00465258	0.00479957	0.00481077	0.0121739	0.00153373
HP:0000044	0.172387	0.219186	0.725325	0.980446	0.909254	0.689201	0.107276	0.17728	0.206968	0.539361	0.472645	0.143699	0.0708473	0.120988	0.243016	0.076053	0.0641929	0.105081	0.13717	0.136334	0.163717	0.0606215
HP:0000045	0.134723	0.198047	0.662183	0.980738	0.91187	0.748902	0.0878001	0.155948	0.165085	0.574451	0.499928	0.108073	0.0617678	0.106215	0.239356	0.0658968	0.0545668	0.0941457	0.118115	0.144924	0.159246	0.0387581
HP:0000046	0.045102	0.0664919	0.363234	0.961027	0.84515	0.601121	0.0325011	0.0606962	0.0557106	0.302397	0.222933	0.0334068	0.0194719	0.0347331	0.0951966	0.0192399	0.0159712	0.0296411	0.0291298	0.0277257	0.048509	0.0123647
HP:0000047	0.241575	0.497773	0.839002	0.995016	0.964447	0.907288	0.215193	0.336392	0.289995	0.683383	0.599179	0.215628	0.170422	0.250227	0.355064	0.193082	0.17209	0.218727	0.250472	0.2588	0.300607	0.163175
HP:0000048	0.0645935	0.0990182	0.498535	0.975137	0.892997	0.686092	0.0380855	0.0566029	0.0828971	0.462063	0.377347	0.059589	0.0271519	0.045418	0.119429	0.0280246	0.0226546	0.0413629	0.0557528	0.0706049	0.0782558	0.0142851
HP:0000049	0.021024	0.03654	0.291422	0.939877	0.839894	0.71906	0.0153946	0.0393683	0.0206889	0.43188	0.350471	0.0188004	0.00855583	0.0254675	0.055293	0.0115059	0.00933323	0.0158571	0.0198339	0.0210611	0.0389535	0.0210348
HP:0000050	0.360453	0.484548	0.841263	0.992085	0.961615	0.853566	0.261067	0.410675	0.383544	0.743121	0.67908	0.256957	0.160759	0.31097	0.434664	0.209188	0.182201	0.266261	0.287554	0.29126	0.379803	0.162063
HP:0000051	0.00394345	0.00629331	0.112419	0.784492	0.481504	0.0320609	0.00246397	0.00320254	0.0836142	0.0356891	0.0183374	0.00166607	0.000690764	0.0017288	0.00850046	0.00155438	0.00123651	0.00222374	0.00129278	0.000968405	0.00287836	0.00092374
HP:0000053	0.0974988	0.113193	0.793061	0.989816	0.927274	0.82553	0.0374145	0.0839076	0.04745	0.631741	0.540001	0.0354182	0.0416549	0.0662709	0.113111	0.0322825	0.0262603	0.0493883	0.087121	0.129899	0.0937321	0.0147768
HP:0000054	0.203601	0.293122	0.714337	0.980679	0.923708	0.782643	0.144739	0.249332	0.238929	0.619683	0.543473	0.137486	0.0968957	0.160784	0.311925	0.107732	0.0912364	0.150166	0.172014	0.173452	0.221819	0.0773537
HP:0000055	0.107325	0.182409	0.610179	0.978686	0.905182	0.730102	0.0866379	0.126427	0.16684	0.50049	0.42329	0.0861842	0.0592711	0.106605	0.164227	0.0585046	0.0495744	0.0812575	0.0932144	0.102982	0.130946	0.0448405
HP:0000056	0.050463	0.0809685	0.46046	0.953443	0.825491	0.546115	0.0379722	0.05277	0.0943619	0.289835	0.220426	0.0312237	0.0220615	0.0358619	0.075215	0.0234036	0.0202618	0.0331494	0.0322077	0.0328575	0.0446461	0.0170559
HP:0000058	0.0839164	0.139088	0.559151	0.979092	0.905853	0.726232	0.0647623	0.106867	0.157565	0.494291	0.418213	0.0718817	0.0444665	0.0890507	0.146121	0.0430152	0.0357558	0.0635739	0.0794398	0.0930006	0.115046	0.0346256
HP:0000059	0.0521416	0.0650377	0.408323	0.971941	0.872009	0.659391	0.0295865	0.0567242	0.0559582	0.392885	0.326979	0.0228683	0.0192622	0.0589599	0.0690098	0.021094	0.0162147	0.0295518	0.0401814	0.0507645	0.0719689	0.0265347
HP:0000060	0.00886826	0.0121216	0.0993154	0.866064	0.581667	0.570067	0.00420196	0.00905623	0.00523725	0.122197	0.080398	0.00433312	0.00322688	0.0041752	0.0113338	0.00362816	0.00265457	0.00451494	0.00405004	0.00352043	0.00657171	0.00189601
HP:0000061	0.00758825	0.0127129	0.142663	0.799084	0.47333	0.291115	0.0105039	0.0076591	0.0696855	0.0492562	0.0397796	0.00633416	0.00152849	0.00864219	0.00952197	0.00326171	0.00303145	0.0053816	0.00420638	0.00450454	0.0122633	0.00222684
HP:0000062	0.103091	0.160407	0.583564	0.962768	0.869555	0.69626	0.0794694	0.103223	0.123377	0.438028	0.354525	0.0735477	0.0335668	0.0827713	0.128963	0.0488381	0.0435286	0.0713896	0.0769258	0.076461	0.116312	0.0333718
HP:0000063	0.00824148	0.00992602	0.147024	0.795099	0.50238	0.164089	0.0136877	0.00637649	0.0436459	0.0860699	0.063889	0.0025061	0.00181308	0.00573829	0.0118413	0.00399797	0.0036653	0.00450722	0.0046867	0.00807506	0.00571771	0.0020252
HP:0000064	0.012133	0.0119804	0.146832	0.902236	0.634688	0.461881	0.00525336	0.0175431	0.0435917	0.200509	0.148534	0.0137145	0.00513327	0.0189921	0.0258726	0.00520547	0.00440154	0.00749084	0.00741028	0.00667561	0.0176709	0.00241662
HP:0000065	0.00963659	0.0285398	0.254311	0.942088	0.768584	0.514469	0.0135675	0.0170214	0.143718	0.239202	0.157441	0.0245593	0.00918234	0.0154628	0.0404956	0.00828819	0.0070843	0.0117849	0.0147678	0.0126083	0.0146521	0.0131044
HP:0000066	0.0638431	0.0939351	0.471642	0.981264	0.907521	0.745924	0.0395929	0.0831117	0.0702966	0.483864	0.403344	0.0399153	0.0318229	0.0695572	0.10249	0.0294278	0.0236855	0.0430658	0.0575451	0.0785535	0.099248	0.0252215
HP:0000068	0.0228074	0.0486885	0.263229	0.958406	0.880338	0.683275	0.0185912	0.0279371	0.0158408	0.213204	0.14735	0.00950977	0.00890461	0.0227277	0.0314375	0.0136431	0.0116806	0.0173459	0.0205498	0.0201165	0.0253666	0.00934292
HP:0000069	0.216993	0.47179	0.814236	0.995646	0.964874	0.92016	0.195602	0.254411	0.201936	0.653366	0.556669	0.190551	0.159299	0.214222	0.290058	0.167728	0.153857	0.191203	0.220833	0.233828	0.250404	0.147811
HP:0000070	0.0467445	0.0548026	0.424731	0.973837	0.876134	0.522884	0.0281417	0.0543653	0.0838059	0.447337	0.386635	0.0297819	0.010301	0.0320696	0.141117	0.0204508	0.0158441	0.0239187	0.029337	0.0302851	0.0384653	0.0195228
HP:0000071	0.0197575	0.0500494	0.22769	0.978778	0.905212	0.756066	0.0147453	0.0371584	0.0312063	0.483822	0.355084	0.0175693	0.0078257	0.026383	0.0484512	0.015478	0.0132959	0.0180365	0.0233796	0.0288339	0.0325593	0.0279002
HP:0000072	0.0631811	0.286842	0.633651	0.989762	0.911445	0.913533	0.0782854	0.0807034	0.0559522	0.361814	0.250435	0.0583935	0.0707751	0.0789905	0.0821109	0.073401	0.070476	0.0664238	0.0726339	0.0729491	0.0773628	0.0735654
HP:0000073	0.0294686	0.0680391	0.333163	0.96658	0.855917	0.658603	0.0279022	0.0418744	0.091503	0.300617	0.221325	0.0256303	0.0171001	0.0314322	0.0581039	0.0209678	0.0174058	0.0272559	0.0329262	0.0294784	0.0358478	0.0170626
HP:0000074	0.0146676	0.0432194	0.193093	0.978964	0.916835	0.774767	0.0123025	0.029367	0.0288271	0.493647	0.343375	0.0156136	0.00660078	0.0162872	0.0389841	0.013006	0.0112397	0.015005	0.0205808	0.0261433	0.0234851	0.0268369
HP:0000075	0.0101619	0.0328308	0.188196	0.960523	0.819168	0.642241	0.0117137	0.0294873	0.017515	0.288977	0.205766	0.0127796	0.00862637	0.0159195	0.0457745	0.00867075	0.0071906	0.0111675	0.0148433	0.0139838	0.0230418	0.00355795
HP:0000076	0.144468	0.243451	0.687211	0.991497	0.953119	0.858877	0.0986595	0.153766	0.127713	0.597396	0.502027	0.11544	0.0739316	0.117928	0.207995	0.070426	0.0626084	0.102633	0.132565	0.158004	0.175526	0.0512916
HP:0000077	0.582841	0.741423	0.936548	0.997173	0.983459	0.935534	0.504298	0.630968	0.57787	0.852976	0.804993	0.491117	0.393471	0.533063	0.640576	0.438972	0.402705	0.504926	0.513822	0.511761	0.596081	0.368757
HP:0000078	0.60404	0.755604	0.935322	0.997299	0.983743	0.941655	0.518601	0.649138	0.565941	0.864471	0.819873	0.50361	0.407391	0.562569	0.655102	0.458362	0.421592	0.523595	0.540552	0.541386	0.621822	0.381837
HP:0000079	0.647276	0.780425	0.945513	0.997569	0.985492	0.941749	0.5664	0.679574	0.633908	0.874499	0.833418	0.551713	0.455575	0.58728	0.69282	0.497914	0.460429	0.564995	0.566267	0.561846	0.649127	0.418668
HP:0000080	0.437651	0.616169	0.894856	0.995448	0.972187	0.905051	0.338249	0.459525	0.405252	0.766723	0.701182	0.330444	0.253946	0.392423	0.47143	0.29996	0.273044	0.342292	0.368376	0.371414	0.434153	0.246826
HP:0000081	0.0464785	0.222903	0.512231	0.991044	0.915975	0.938254	0.0565109	0.0602851	0.0317348	0.375342	0.266328	0.0436147	0.0416642	0.0602848	0.061828	0.0501619	0.0473943	0.0464964	0.0533942	0.0574506	0.064553	0.0504844
HP:0000083	0.29203	0.518126	0.846988	0.992751	0.960656	0.884391	0.255581	0.336669	0.311009	0.673486	0.584476	0.231649	0.18457	0.27466	0.341667	0.215414	0.196168	0.24584	0.248106	0.242578	0.304596	0.213289
HP:0000085	0.0919626	0.281177	0.632076	0.990372	0.926739	0.878042	0.0901824	0.111355	0.0728971	0.440371	0.345507	0.0781186	0.0601917	0.0996908	0.12033	0.0736122	0.0671905	0.0798265	0.0912467	0.0995879	0.116932	0.0653653
HP:0000086	0.110372	0.308007	0.705527	0.993017	0.945047	0.933005	0.0983708	0.137292	0.0693612	0.54756	0.447349	0.0816477	0.0746833	0.128674	0.147627	0.0808084	0.0729573	0.0919954	0.114725	0.127644	0.1568	0.0750067
HP:0000089	0.110472	0.171869	0.602843	0.971004	0.902551	0.803071	0.074626	0.127381	0.0861715	0.576993	0.490344	0.0887983	0.0575175	0.0921627	0.184054	0.0486082	0.0406106	0.0723632	0.091955	0.10533	0.14734	0.0408918
HP:0000090	0.0567214	0.107355	0.376431	0.940316	0.821725	0.654493	0.0499859	0.0774964	0.0448297	0.308636	0.229157	0.026777	0.0221368	0.0499322	0.0692469	0.0343571	0.0287871	0.0449242	0.0419791	0.0383029	0.0608615	0.0269108
HP:0000091	0.0838386	0.137838	0.535034	0.977153	0.918298	0.685396	0.0522828	0.0662167	0.170054	0.353428	0.233195	0.0531669	0.0360982	0.0470725	0.0840314	0.0382699	0.0329451	0.0521844	0.0465587	0.0423939	0.0633942	0.0233663
HP:0000092	0.0103927	0.017426	0.133887	0.90523	0.736743	0.454054	0.00790697	0.0141204	0.00849006	0.0605083	0.0406568	0.00389787	0.00314446	0.00770014	0.0100551	0.00722472	0.00604351	0.00751631	0.00612908	0.00593606	0.00873539	0.00610842
HP:0000093	0.222001	0.280246	0.783015	0.98787	0.938308	0.744737	0.139559	0.214247	0.258844	0.582288	0.511348	0.153512	0.0842466	0.157063	0.258869	0.104611	0.0902523	0.142435	0.149836	0.151822	0.193573	0.0905024
HP:0000095	0.116387	0.18457	0.637414	0.97051	0.888828	0.702603	0.0866098	0.112405	0.178811	0.443747	0.362685	0.101965	0.0462238	0.0865929	0.152763	0.06274	0.0551861	0.0792731	0.0758911	0.0721288	0.100264	0.0513538
HP:0000096	0.085746	0.111469	0.580395	0.973502	0.893065	0.673774	0.0485007	0.0721019	0.105946	0.364924	0.283359	0.0647496	0.0274484	0.0489833	0.0957594	0.0341282	0.0294529	0.0470977	0.0422433	0.0384596	0.06172	0.022348
HP:0000097	0.0400614	0.0503051	0.412745	0.932274	0.774368	0.596341	0.0299797	0.0316462	0.0852448	0.267531	0.193795	0.0330619	0.0100895	0.0249113	0.0563773	0.0147725	0.0122548	0.0187917	0.0205358	0.020738	0.0438511	0.00979187
HP:0000098	0.338634	0.412947	0.866508	0.995116	0.963374	0.822573	0.203764	0.351366	0.376408	0.720064	0.652964	0.226195	0.157047	0.25301	0.385992	0.162074	0.139974	0.220603	0.259246	0.261746	0.306273	0.10511
HP:0000099	0.0144549	0.023578	0.178669	0.82604	0.64555	0.365183	0.0116143	0.0192774	0.0298725	0.144688	0.0951837	0.00718888	0.0047336	0.0102384	0.0217625	0.00806825	0.00674324	0.00977008	0.00945964	0.0101813	0.0119581	0.00474972
HP:0000100	0.113994	0.170862	0.578644	0.966864	0.880189	0.688836	0.08342	0.119627	0.13061	0.484344	0.401392	0.088056	0.0494943	0.0930455	0.152784	0.0579495	0.0507459	0.0771136	0.0799698	0.0855843	0.127483	0.0355797
HP:0000103	0.0419133	0.0509296	0.382524	0.952996	0.799922	0.42281	0.034019	0.0416074	0.106902	0.192446	0.149316	0.0156913	0.00706385	0.0270264	0.0576698	0.0164527	0.0131508	0.0224108	0.0209877	0.0178549	0.0310781	0.017482
HP:0000104	0.142746	0.325486	0.700692	0.986949	0.928875	0.859023	0.114516	0.153833	0.13171	0.490747	0.40001	0.10862	0.0786211	0.123975	0.184587	0.0970067	0.0888647	0.107416	0.120843	0.126707	0.15246	0.0979636
HP:0000105	0.0373397	0.0761452	0.44768	0.957167	0.852156	0.623196	0.0366231	0.0570487	0.0531104	0.266165	0.184791	0.0200349	0.0156077	0.0354585	0.0790905	0.0209253	0.0186453	0.0312361	0.0306402	0.0274982	0.042318	0.0103874
HP:0000107	0.242761	0.360159	0.783494	0.99307	0.962646	0.847175	0.184858	0.261375	0.224214	0.658962	0.569937	0.171746	0.123506	0.188612	0.315531	0.130105	0.112155	0.180949	0.183141	0.179276	0.251032	0.0955597
HP:0000108	0.00718165	0.0123726	0.113364	0.931083	0.750485	0.404741	0.00569645	0.0128388	0.00706706	0.0577646	0.0392781	0.00314698	0.00233034	0.00687484	0.00862643	0.00601033	0.00467606	0.00598963	0.00491118	0.00502443	0.00797268	0.00619535
HP:0000110	0.0984269	0.144281	0.556032	0.976126	0.900568	0.706612	0.0635958	0.0967056	0.115928	0.485577	0.407066	0.068565	0.0355941	0.0729083	0.17315	0.0443062	0.038369	0.0585048	0.0592104	0.0592416	0.103573	0.0284721
HP:0000112	0.22082	0.282386	0.783333	0.985912	0.935701	0.709942	0.146497	0.244602	0.361075	0.616833	0.545801	0.171919	0.0786516	0.19202	0.267908	0.11201	0.0976175	0.146925	0.153415	0.141231	0.21848	0.102391
HP:0000113	0.0993577	0.191966	0.631707	0.987739	0.94612	0.831878	0.0805393	0.123452	0.0785896	0.466452	0.350269	0.0646757	0.0537275	0.0754688	0.150716	0.0555683	0.0476342	0.0810978	0.073526	0.0659246	0.105084	0.0380793
HP:0000114	0.0466486	0.0526022	0.381068	0.949048	0.803855	0.415118	0.0239793	0.0440736	0.0971909	0.244136	0.192152	0.0322914	0.0172404	0.0271646	0.0668008	0.0179428	0.0146522	0.022479	0.0219775	0.0191854	0.0310926	0.0101867
HP:0000117	0.00427029	0.00367735	0.0824651	0.648572	0.31373	0.140992	0.0026591	0.00360016	0.0133669	0.0735526	0.0403649	0.00223423	0.00107245	0.0028208	0.00399271	0.00253637	0.00172544	0.00232753	0.00179321	0.00190395	0.00340291	0.000824607
HP:0000119	0.682109	0.805804	0.948697	0.997789	0.986915	0.948153	0.60723	0.712477	0.659198	0.889385	0.852353	0.586239	0.483941	0.627647	0.72146	0.53848	0.500594	0.60408	0.605604	0.601251	0.68567	0.458717
HP:0000121	0.0769395	0.134963	0.575379	0.958856	0.858205	0.574674	0.0748204	0.0777141	0.170014	0.297568	0.208941	0.0435826	0.0277783	0.0469652	0.111686	0.0422086	0.0365466	0.0628492	0.0459579	0.0408458	0.060906	0.0289084
HP:0000122	0.0549928	0.0800412	0.395278	0.944627	0.800369	0.588562	0.0330014	0.0627238	0.0524332	0.307389	0.260342	0.0279795	0.023325	0.0369452	0.0915046	0.0251816	0.0228563	0.0299274	0.038868	0.040549	0.045311	0.0635014
HP:0000123	0.0468698	0.0813263	0.359777	0.910249	0.742547	0.495464	0.0372723	0.0497762	0.0706977	0.237054	0.175692	0.0258423	0.0189149	0.0372815	0.0600602	0.0277749	0.0236692	0.0332458	0.0317174	0.0317659	0.0419749	0.0184894
HP:0000124	0.121942	0.143168	0.605914	0.975311	0.89765	0.566835	0.0795217	0.0947916	0.209894	0.403691	0.330613	0.0922117	0.0364346	0.0734069	0.153797	0.0506155	0.0443421	0.064303	0.0587171	0.0523789	0.103324	0.0284038
HP:0000125	0.041824	0.202205	0.483776	0.988562	0.891298	0.923091	0.0489224	0.0487111	0.0280029	0.293704	0.201161	0.0351088	0.0364294	0.0505464	0.0489609	0.0420328	0.0397519	0.0388425	0.04303	0.0449241	0.0508814	0.0422206
HP:0000126	0.17422	0.376674	0.765113	0.992692	0.950071	0.89564	0.139801	0.204384	0.132005	0.599441	0.5051	0.133516	0.10983	0.173277	0.223616	0.116009	0.103742	0.141033	0.163482	0.175277	0.21413	0.0959573
HP:0000127	0.0131605	0.0192252	0.135898	0.807954	0.592503	0.334338	0.0132058	0.012132	0.014274	0.0441565	0.0292725	0.00524327	0.0033517	0.00740504	0.0124852	0.00636979	0.00606986	0.00907337	0.00651252	0.00583272	0.0107371	0.00449901
HP:0000128	0.0147452	0.0143049	0.158732	0.866991	0.676535	0.293886	0.00928426	0.0108903	0.031457	0.0495717	0.0358965	0.0060283	0.00172913	0.00495735	0.0171527	0.0039042	0.00337519	0.00530024	0.00505396	0.00421932	0.00928317	0.00376794
HP:0000130	0.332965	0.56249	0.897681	0.995761	0.972363	0.930963	0.261355	0.411651	0.297252	0.751164	0.67854	0.254306	0.228725	0.335137	0.416778	0.230912	0.206703	0.277253	0.309981	0.333154	0.391579	0.192701
HP:0000131	0.0168535	0.0330491	0.316231	0.988962	0.936509	0.79869	0.00981558	0.0289436	0.016297	0.430441	0.317347	0.0105721	0.0100933	0.0148731	0.0214648	0.0075911	0.0068958	0.0112927	0.010968	0.011382	0.0141919	0.00384556
HP:0000132	0.0189266	0.0331716	0.228056	0.879062	0.659982	0.361533	0.0275354	0.0245818	0.089886	0.12858	0.0821014	0.0145113	0.00685821	0.0146043	0.0337527	0.0142095	0.0114417	0.0159483	0.0133441	0.0107839	0.0196292	0.00902852
HP:0000133	0.0391459	0.0503959	0.358063	0.899589	0.674702	0.411574	0.0252436	0.0330174	0.0929861	0.194127	0.126187	0.0312534	0.0154577	0.0247696	0.0625464	0.0160829	0.0134183	0.0237175	0.0228664	0.0207082	0.0282283	0.00684911
HP:0000134	0.0644277	0.121311	0.573814	0.972644	0.911921	0.82651	0.0425757	0.0779216	0.0388074	0.459721	0.34839	0.0399161	0.0501126	0.0577172	0.0879225	0.0307974	0.026948	0.0495564	0.061374	0.0616247	0.0817317	0.0579892
HP:0000135	0.335508	0.541244	0.87303	0.9947	0.965076	0.892209	0.263462	0.362643	0.293474	0.699859	0.621677	0.246722	0.208759	0.298929	0.37759	0.228663	0.207973	0.262774	0.289244	0.294293	0.335393	0.200595
HP:0000136	0.00985021	0.024161	0.195752	0.970871	0.902978	0.833313	0.00841225	0.0267706	0.00554173	0.408655	0.286227	0.00755003	0.00714282	0.0150053	0.0323034	0.00698848	0.00598963	0.00984326	0.012075	0.0126586	0.0319863	0.00572345
HP:0000137	0.303442	0.539039	0.8733	0.995128	0.968754	0.918376	0.244957	0.345895	0.247307	0.703886	0.622411	0.226686	0.225965	0.292415	0.351987	0.211862	0.190996	0.250845	0.288078	0.29958	0.325657	0.186497
HP:0000138	0.110454	0.204232	0.675426	0.986082	0.925158	0.782678	0.0828251	0.129675	0.141257	0.520107	0.419032	0.0734875	0.071281	0.091201	0.147547	0.0598742	0.0506242	0.0861267	0.0967888	0.104036	0.116685	0.0594655
HP:0000139	0.023815	0.0696048	0.83855	0.995204	0.966198	0.463242	0.0235051	0.364198	0.704539	0.788405	0.728398	0.0650459	0.00838146	0.0585392	0.359898	0.0351132	0.0231986	0.0313356	0.0238308	0.0278954	0.137331	0.00881388
HP:0000140	0.195648	0.281875	0.723293	0.98	0.913687	0.733373	0.145963	0.213297	0.2546	0.546331	0.476375	0.140399	0.0924528	0.154544	0.261472	0.106689	0.0913387	0.138478	0.155915	0.151105	0.19588	0.0863802
HP:0000141	0.14884	0.226725	0.674841	0.976593	0.906616	0.740027	0.107212	0.159917	0.180055	0.511814	0.434733	0.114914	0.0749395	0.124618	0.204247	0.0783468	0.0670028	0.106742	0.125036	0.124395	0.155402	0.0588623
HP:0000142	0.12854	0.235752	0.73704	0.980422	0.918671	0.72148	0.106606	0.253201	0.347179	0.592869	0.523002	0.124681	0.0490129	0.131961	0.280548	0.0879992	0.0742354	0.112608	0.109084	0.109841	0.195841	0.0595544
HP:0000143	0.0367012	0.0726838	0.314839	0.959029	0.855358	0.71153	0.0314254	0.0413509	0.0202415	0.254407	0.178207	0.0250195	0.0133849	0.0284954	0.0472973	0.0214714	0.0177414	0.0284722	0.0325297	0.0296709	0.0409796	0.0128357
HP:0000144	0.299805	0.510538	0.856159	0.993376	0.960434	0.896402	0.228267	0.324854	0.299055	0.684806	0.606494	0.22549	0.178637	0.279036	0.337985	0.207438	0.186941	0.230958	0.270898	0.278109	0.308314	0.169667
HP:0000145	0.00928264	0.00990921	0.29075	0.937437	0.703435	0.133999	0.00695326	0.00798404	0.0181379	0.0780689	0.0804404	0.00381426	0.00251827	0.0114681	0.0337996	0.0039061	0.00315025	0.00402765	0.00474827	0.0055679	0.00833065	0.000952016
HP:0000147	0.108419	0.199533	0.671507	0.98588	0.923989	0.778705	0.0807707	0.126865	0.139659	0.515318	0.415723	0.0726703	0.0696702	0.0894738	0.146011	0.0580259	0.0491616	0.0838314	0.0960151	0.104207	0.114727	0.0593523
HP:0000148	0.0532783	0.0795771	0.436623	0.955728	0.820507	0.533364	0.0277707	0.0466313	0.0840039	0.252584	0.18789	0.0273705	0.0174128	0.0338805	0.0622726	0.0238646	0.0208187	0.032594	0.0331001	0.0328633	0.0499577	0.0134581
HP:0000149	0.0133634	0.0188312	0.175871	0.828708	0.604739	0.378656	0.0156883	0.0127005	0.0907679	0.142753	0.0808565	0.01397	0.0103989	0.00930805	0.0240287	0.00467403	0.00403849	0.00778481	0.0104505	0.0108712	0.0148282	0.00214278
HP:0000150	0.0391648	0.0717834	0.515962	0.971866	0.894784	0.64296	0.0366271	0.0484491	0.103602	0.33422	0.236697	0.0336655	0.0159241	0.0264393	0.0793221	0.0172027	0.0160384	0.0310742	0.0386946	0.0419348	0.0425313	0.00834421
HP:0000151	0.0374271	0.0488814	0.384925	0.971444	0.868334	0.665902	0.0235469	0.0392683	0.0289977	0.409455	0.29999	0.0225599	0.0141327	0.0214462	0.082451	0.0126684	0.0105185	0.0182802	0.0235039	0.0255412	0.0354941	0.00579559
HP:0000152	0.706068	0.819277	0.95167	0.998058	0.987617	0.951089	0.63486	0.737952	0.690242	0.900182	0.866979	0.612276	0.50388	0.649954	0.746439	0.564329	0.524953	0.629748	0.638239	0.634401	0.709556	0.476403
HP:0000153	0.647263	0.780757	0.941547	0.997613	0.985289	0.944695	0.566123	0.684351	0.631887	0.880427	0.840673	0.552332	0.44603	0.593167	0.698128	0.498406	0.458691	0.565775	0.581586	0.581335	0.659157	0.397899
HP:0000154	0.22964	0.298865	0.744499	0.992733	0.953789	0.792068	0.137792	0.268373	0.272733	0.651101	0.577417	0.169905	0.0986638	0.200217	0.29234	0.104271	0.0888669	0.142204	0.152787	0.145305	0.231185	0.0702336
HP:0000155	0.011902	0.0264118	0.138225	0.816775	0.571166	0.407651	0.0123879	0.0135535	0.0486536	0.0588724	0.0312717	0.010032	0.00524423	0.0095091	0.0156691	0.0100268	0.00910875	0.00920153	0.00815169	0.00842858	0.0107487	0.00834416
HP:0000157	0.32405	0.431394	0.827703	0.992042	0.958573	0.825092	0.232508	0.340744	0.362121	0.694268	0.619175	0.240396	0.159019	0.245329	0.390186	0.179464	0.153825	0.234698	0.253318	0.250852	0.309535	0.137634
HP:0000158	0.190287	0.258415	0.721821	0.989191	0.940885	0.751564	0.129049	0.212242	0.187603	0.560999	0.477729	0.111501	0.0789134	0.135366	0.247847	0.0906401	0.0764732	0.126071	0.143849	0.149575	0.17739	0.0533512
HP:0000159	0.519522	0.660446	0.915742	0.997043	0.979364	0.917171	0.402787	0.571062	0.52873	0.840734	0.793908	0.437487	0.322476	0.47069	0.601231	0.348319	0.310954	0.421491	0.457817	0.4642	0.549756	0.276094
HP:0000160	0.2653	0.375993	0.859292	0.994312	0.964019	0.839935	0.171195	0.396006	0.404373	0.761988	0.705246	0.221839	0.121601	0.280626	0.407002	0.150034	0.125215	0.197797	0.227953	0.247462	0.345272	0.111869
HP:0000161	0.0400532	0.0664097	0.426446	0.921289	0.785382	0.606197	0.0285223	0.0438888	0.0394306	0.329237	0.244226	0.033875	0.0125607	0.0386518	0.0711525	0.0188675	0.0163871	0.0285441	0.0308863	0.0289535	0.0592113	0.0141166
HP:0000162	0.0433158	0.0500633	0.466718	0.942029	0.801993	0.479731	0.0189959	0.0451846	0.0495133	0.310908	0.195538	0.023694	0.0147256	0.0170872	0.0501663	0.0129602	0.0106119	0.0194101	0.0222152	0.023208	0.0287389	0.00922518
HP:0000163	0.632933	0.771721	0.941053	0.997524	0.984678	0.942794	0.552786	0.672734	0.618503	0.87597	0.834989	0.543387	0.440099	0.582074	0.688084	0.48397	0.444466	0.552565	0.569412	0.569899	0.647641	0.389292
HP:0000164	0.513169	0.663115	0.916143	0.996262	0.978094	0.918226	0.409598	0.57168	0.518134	0.839307	0.789777	0.428684	0.318108	0.464905	0.594252	0.354822	0.318038	0.421982	0.450139	0.457526	0.546212	0.271373
HP:0000168	0.266264	0.370727	0.846325	0.993346	0.958659	0.793494	0.177525	0.368981	0.453039	0.706785	0.640067	0.229214	0.118112	0.241515	0.377474	0.142427	0.120757	0.189373	0.181457	0.174732	0.298384	0.093582
HP:0000169	0.0322497	0.0577697	0.494875	0.976125	0.85556	0.718079	0.0216638	0.0564181	0.0327815	0.331132	0.198078	0.0173029	0.0175627	0.0216895	0.0627624	0.0162057	0.0146868	0.0230499	0.0187685	0.0166969	0.0367439	0.00764365
HP:0000171	0.0281574	0.0472075	0.468564	0.958279	0.873781	0.59395	0.0208242	0.0335456	0.0475235	0.356998	0.281152	0.03095	0.0118367	0.029511	0.0586897	0.0152061	0.0132782	0.0209484	0.0265958	0.0247899	0.0385233	0.0726514
HP:0000172	0.166038	0.384928	0.768684	0.99256	0.941804	0.875126	0.1368	0.179012	0.155292	0.534873	0.433773	0.127142	0.114598	0.150923	0.201093	0.121992	0.111853	0.130284	0.143623	0.144091	0.168376	0.111263
HP:0000174	0.52264	0.694984	0.921112	0.997131	0.981379	0.927641	0.431971	0.575783	0.5218	0.836234	0.784409	0.438725	0.344716	0.480088	0.598222	0.373439	0.336107	0.441532	0.469875	0.474119	0.548118	0.299749
HP:0000175	0.381781	0.583843	0.881006	0.995346	0.970386	0.906677	0.304486	0.420711	0.370663	0.753978	0.683701	0.320729	0.236816	0.35022	0.452253	0.258205	0.233061	0.305564	0.339385	0.340477	0.402179	0.214465
HP:0000176	0.114736	0.138302	0.69286	0.983746	0.912791	0.638705	0.0588987	0.120117	0.143739	0.506765	0.418406	0.083692	0.0386854	0.0745612	0.166544	0.040866	0.0342876	0.061982	0.0777929	0.086398	0.0982509	0.0282127
HP:0000177	0.477251	0.621164	0.905514	0.996809	0.977611	0.91342	0.354731	0.538908	0.469024	0.824176	0.773384	0.37829	0.287665	0.434116	0.558544	0.307769	0.271985	0.377108	0.419975	0.431562	0.510954	0.234864
HP:0000178	0.306933	0.374446	0.818583	0.994122	0.956453	0.806738	0.179077	0.310525	0.322577	0.692869	0.630021	0.218801	0.129616	0.244016	0.352332	0.139235	0.120513	0.189287	0.226842	0.234856	0.288274	0.105355
HP:0000179	0.250622	0.295649	0.818209	0.993218	0.947516	0.77465	0.12302	0.252472	0.266809	0.64312	0.580024	0.162151	0.102855	0.196762	0.281387	0.0997997	0.0856769	0.137409	0.169753	0.175949	0.228711	0.0759159
HP:0000180	0.00540418	0.0150396	0.030588	0.852436	0.736038	0.66104	0.00445126	0.00815701	0.00347379	0.100044	0.0457562	0.00312913	0.00288604	0.00533239	0.00750495	0.00470456	0.00349774	0.00417481	0.00407961	0.00365352	0.0066774	0.00809465
HP:0000182	0.0278936	0.0333201	0.248264	0.914847	0.682719	0.395209	0.0150971	0.0247972	0.111394	0.1987	0.132268	0.018406	0.0116826	0.0242516	0.0390247	0.0150219	0.0113243	0.0181966	0.0167251	0.014896	0.0263019	0.00829907
HP:0000183	0.0234191	0.0331226	0.227876	0.925723	0.742371	0.438685	0.0140639	0.0206241	0.0396525	0.198936	0.138409	0.0192552	0.0102129	0.0253689	0.0279511	0.0135576	0.0103539	0.01498	0.0137279	0.012796	0.0261115	0.00829118
HP:0000185	0.0405388	0.0456507	0.495121	0.946965	0.819949	0.395277	0.0201234	0.052979	0.0477998	0.263112	0.17643	0.0146508	0.00790756	0.019071	0.048291	0.0117781	0.0099611	0.0173384	0.0173824	0.017546	0.0292492	0.00700055
HP:0000187	0.0208337	0.0283024	0.277325	0.927813	0.814701	0.531869	0.0107213	0.0163305	0.0175109	0.188254	0.142044	0.0107406	0.0114203	0.0270266	0.0336176	0.00843143	0.00712627	0.0116359	0.00948145	0.00910285	0.0297993	0.00804195
HP:0000188	0.00456669	0.0066779	0.125653	0.794926	0.556073	0.470362	0.00245824	0.00542547	0.0072754	0.0876089	0.0333582	0.00601967	0.00360422	0.00262865	0.00871197	0.00175996	0.00127538	0.00289778	0.00311396	0.00254477	0.00579321	0.00186194
HP:0000189	0.248293	0.417799	0.87525	0.993695	0.962052	0.850183	0.177834	0.34958	0.403879	0.725214	0.655313	0.209254	0.156363	0.257025	0.37224	0.160599	0.137772	0.202578	0.225412	0.235271	0.315118	0.119042
HP:0000190	0.0393877	0.11779	0.648611	0.978907	0.929151	0.699248	0.0420381	0.247544	0.37738	0.58061	0.497211	0.0554918	0.019318	0.0656805	0.218058	0.0457671	0.0362545	0.0477668	0.0404053	0.0403867	0.122617	0.050366
HP:0000191	0.0126821	0.0287275	0.118573	0.906385	0.805981	0.711566	0.0133942	0.0153256	0.00522929	0.207903	0.151959	0.00681521	0.00722458	0.0106068	0.0163549	0.0067537	0.00621496	0.00844838	0.00844954	0.00813486	0.0174746	0.00849557
HP:0000193	0.178778	0.207976	0.692343	0.982941	0.914507	0.680212	0.0931282	0.173912	0.199376	0.546123	0.470119	0.114747	0.0610225	0.114157	0.232771	0.0693279	0.0588562	0.0967417	0.105801	0.106642	0.152312	0.0432432
HP:0000194	0.133318	0.210998	0.60437	0.985047	0.914065	0.751849	0.0934796	0.142836	0.199039	0.539503	0.454394	0.103479	0.055974	0.111154	0.201563	0.0687029	0.0555616	0.0983607	0.122008	0.122478	0.145187	0.0504495
HP:0000196	0.00840101	0.0092578	0.154231	0.948389	0.770555	0.390113	0.0242387	0.00424732	0.0854985	0.356577	0.300215	0.0234522	0.00126315	0.0267228	0.0113696	0.00322184	0.00251635	0.00413295	0.0057869	0.0059704	0.0233644	0.00137084
HP:0000197	0.025188	0.0280783	0.318582	0.8718	0.573468	0.196566	0.0121398	0.0235172	0.0674938	0.136643	0.120001	0.0139479	0.00638993	0.016165	0.0486906	0.0110919	0.00841425	0.0122268	0.012872	0.0149123	0.0177356	0.00638941
HP:0000198	0.0190889	0.0192687	0.317226	0.851686	0.509053	0.0807687	0.00820404	0.0178232	0.0573156	0.0979751	0.0935417	0.00702152	0.00433685	0.0119706	0.0384775	0.00762006	0.00589804	0.00917958	0.0108498	0.0139786	0.0111141	0.0034046
HP:0000199	0.00321554	0.0142948	0.017137	0.899656	0.829391	0.762879	0.00422968	0.00507174	0.00192806	0.0995442	0.0427685	0.00249271	0.00214303	0.00451734	0.00502999	0.0038002	0.00283706	0.00352878	0.00381961	0.00354344	0.00624975	0.0104176
HP:0000200	0.00547648	0.00684623	0.0372054	0.610037	0.334717	0.307663	0.00355817	0.00755147	0.00629257	0.0461722	0.0323338	0.00244809	0.00163162	0.00310969	0.0100919	0.00232129	0.00166512	0.00289864	0.00235297	0.00210474	0.00407253	0.000750693
HP:0000201	0.0343787	0.0354838	0.437701	0.961046	0.849667	0.437857	0.0125274	0.0396148	0.0377035	0.25916	0.129559	0.0122371	0.0114578	0.00952588	0.0323685	0.00778445	0.00629651	0.0135748	0.0152414	0.0128888	0.0204913	0.00564782
HP:0000202	0.388895	0.590441	0.881359	0.995305	0.970222	0.906378	0.312607	0.426224	0.375194	0.756265	0.686018	0.324741	0.240954	0.355065	0.457875	0.26385	0.238558	0.312	0.342149	0.342644	0.407086	0.217376
HP:0000204	0.212021	0.317176	0.746739	0.988543	0.942262	0.803268	0.144418	0.232942	0.196346	0.643944	0.559727	0.167298	0.0904763	0.172402	0.281127	0.108809	0.094428	0.150143	0.172865	0.187096	0.235906	0.076574
HP:0000205	0.00764993	0.00890708	0.0854109	0.923011	0.647702	0.366799	0.00282487	0.00605634	0.00838343	0.0678871	0.043102	0.00224503	0.00110002	0.00649267	0.00922787	0.00376163	0.00295847	0.00324908	0.00357786	0.00507494	0.0066664	0.00103602
HP:0000206	0.00793917	0.0110199	0.0891685	0.782452	0.628883	0.377663	0.00660973	0.00613257	0.0101527	0.0552274	0.0421473	0.00663283	0.00222701	0.00497787	0.00827762	0.00326809	0.00302756	0.00429811	0.00377986	0.00364059	0.00706776	0.00684664
HP:0000207	0.0370516	0.0717145	0.315374	0.960749	0.871239	0.72804	0.0324943	0.0422648	0.0211916	0.275846	0.195675	0.0206687	0.0135498	0.0282626	0.0430734	0.0197366	0.0169381	0.028023	0.0336289	0.0325128	0.0414152	0.0177074
HP:0000211	0.0929098	0.148358	0.817714	0.991909	0.953214	0.597131	0.0510109	0.26848	0.606718	0.69021	0.604405	0.146744	0.0314781	0.076366	0.355402	0.0567252	0.0425273	0.0705416	0.0542265	0.0517652	0.173748	0.0285806
HP:0000212	0.135626	0.215024	0.765699	0.987711	0.926842	0.659839	0.0974062	0.293195	0.408763	0.615518	0.547956	0.119973	0.0462856	0.12706	0.305463	0.0781663	0.0634416	0.102734	0.0944148	0.0953689	0.191711	0.0389966
HP:0000214	0.0151224	0.0433837	0.412278	0.979737	0.881475	0.581209	0.0149762	0.030248	0.050859	0.28844	0.247321	0.023899	0.0135487	0.0263216	0.0573191	0.0118597	0.0097015	0.0134414	0.0166783	0.0180139	0.0217667	0.0121717
HP:0000215	0.0439721	0.167662	0.627693	0.984426	0.880137	0.893626	0.0403038	0.0577186	0.0290463	0.427515	0.321673	0.0296205	0.0551328	0.0671674	0.0539706	0.0400945	0.037835	0.0424419	0.0597168	0.0651095	0.0684912	0.049048
HP:0000217	0.126744	0.139729	0.724099	0.970746	0.894284	0.538448	0.0563343	0.144128	0.324413	0.539106	0.483144	0.107988	0.0413819	0.149277	0.142569	0.0543141	0.0458681	0.0646268	0.0734701	0.0683004	0.131578	0.0492002
HP:0000218	0.448365	0.641484	0.903008	0.996876	0.978471	0.92095	0.357271	0.514386	0.459227	0.803509	0.743646	0.363748	0.292621	0.416023	0.530993	0.314419	0.280097	0.37212	0.401846	0.408499	0.481204	0.258313
HP:0000219	0.238916	0.302277	0.750591	0.994285	0.962055	0.833149	0.128706	0.276932	0.265926	0.696299	0.629889	0.181062	0.106197	0.230255	0.287714	0.107194	0.0912564	0.142135	0.176846	0.187904	0.259884	0.0865782
HP:0000220	0.0171717	0.0329759	0.225124	0.930391	0.765825	0.575771	0.0197259	0.0196053	0.0271373	0.290407	0.229486	0.0160629	0.00570142	0.0251666	0.034998	0.00864614	0.00745097	0.0115526	0.0129158	0.0125817	0.0275799	0.00659703
HP:0000221	0.0667901	0.101955	0.511897	0.971806	0.892173	0.664249	0.0411229	0.0677948	0.0659171	0.43859	0.343516	0.0423978	0.0261535	0.0466004	0.0819664	0.0319414	0.0261223	0.0427606	0.0532633	0.0668989	0.0660429	0.0163029
HP:0000223	0.00495903	0.0130599	0.167162	0.911308	0.732909	0.485359	0.00561238	0.00927289	0.0105402	0.10883	0.0475477	0.00404876	0.00179876	0.00507441	0.0154867	0.00410908	0.00329473	0.00484285	0.00509132	0.00507641	0.00868554	0.00260948
HP:0000224	0.00495903	0.0130599	0.167162	0.911308	0.732909	0.485359	0.00561238	0.00927289	0.0105402	0.10883	0.0475477	0.00404876	0.00179876	0.00507441	0.0154867	0.00410908	0.00329473	0.00484285	0.00509132	0.00507641	0.00868554	0.00260948
HP:0000225	0.117286	0.138945	0.68835	0.982551	0.914221	0.590548	0.0559384	0.136186	0.310103	0.516993	0.460446	0.104275	0.0406685	0.127605	0.119351	0.0468401	0.0399984	0.0603297	0.0643447	0.0568138	0.113857	0.0515061
HP:0000227	0.0133929	0.0416343	0.410041	0.980156	0.878916	0.588837	0.0134574	0.0280511	0.0510754	0.275162	0.233386	0.0234149	0.0128152	0.0218534	0.0564183	0.0113796	0.00929416	0.0126555	0.0164794	0.0176269	0.0192988	0.011685
HP:0000228	0.0151224	0.0433837	0.412278	0.979737	0.881475	0.581209	0.0149762	0.030248	0.050859	0.28844	0.247321	0.023899	0.0135487	0.0263216	0.0573191	0.0118597	0.0097015	0.0134414	0.0166783	0.0180139	0.0217667	0.0121717
HP:0000230	0.118399	0.198482	0.825185	0.988681	0.949282	0.74987	0.0741994	0.306476	0.44558	0.693371	0.622672	0.134642	0.0467476	0.159152	0.27806	0.0719048	0.0589221	0.0865439	0.0816253	0.0765559	0.197598	0.0449013
HP:0000232	0.120111	0.177808	0.552693	0.98388	0.905897	0.686088	0.0819697	0.122537	0.169756	0.473158	0.386871	0.100554	0.0426966	0.0811109	0.173132	0.0543567	0.0462814	0.0790982	0.0950962	0.100701	0.11289	0.0382905
HP:0000233	0.325304	0.435733	0.849744	0.995177	0.969701	0.876582	0.209872	0.426476	0.386665	0.775081	0.720965	0.256309	0.156298	0.317988	0.445238	0.182693	0.155031	0.232254	0.274938	0.290193	0.383929	0.128146
HP:0000234	0.703923	0.818012	0.951126	0.99804	0.987513	0.950708	0.632409	0.736082	0.688578	0.899297	0.865811	0.609925	0.501643	0.647791	0.744344	0.562042	0.522752	0.627477	0.635964	0.632161	0.707505	0.473914
HP:0000235	0.380478	0.475706	0.866575	0.994717	0.966484	0.833047	0.262471	0.398731	0.475568	0.747689	0.688566	0.317867	0.193385	0.303193	0.477715	0.208026	0.180678	0.270805	0.289266	0.284147	0.378195	0.148071
HP:0000236	0.169901	0.238101	0.70345	0.987025	0.931939	0.736372	0.0957474	0.18169	0.266362	0.574003	0.488679	0.138023	0.0778892	0.11358	0.272857	0.0776478	0.0656009	0.108049	0.11266	0.108863	0.18259	0.0583972
HP:0000237	0.0081476	0.0320986	0.0668775	0.923627	0.759724	0.773342	0.00948416	0.0110995	0.00467222	0.127473	0.0771386	0.00584676	0.0120889	0.00839996	0.0107317	0.006928	0.00685596	0.00812342	0.00807998	0.00830711	0.0107164	0.0166699
HP:0000238	0.364575	0.561207	0.871949	0.996304	0.971959	0.905708	0.272721	0.382971	0.34869	0.728331	0.649075	0.276488	0.226839	0.307898	0.403623	0.234971	0.210951	0.277195	0.299342	0.300874	0.34998	0.202086
HP:0000239	0.246177	0.31637	0.802403	0.992312	0.950456	0.748824	0.155617	0.255649	0.39261	0.641865	0.569056	0.203119	0.105155	0.173585	0.365204	0.117883	0.100459	0.166534	0.173003	0.165121	0.242618	0.0763703
HP:0000240	0.575829	0.722157	0.926393	0.997406	0.982056	0.932772	0.471236	0.60995	0.546528	0.854214	0.808499	0.464224	0.384943	0.516167	0.631204	0.410253	0.371933	0.479114	0.514551	0.520268	0.580303	0.328441
HP:0000242	0.0632622	0.0621287	0.508475	0.959262	0.799271	0.470084	0.0245534	0.0684799	0.0503462	0.285019	0.223211	0.0354531	0.0154822	0.0294484	0.105139	0.0194561	0.01578	0.0270909	0.0402101	0.0433504	0.0471105	0.0377747
HP:0000243	0.0644818	0.0910183	0.544222	0.970796	0.887213	0.752303	0.0333461	0.0633786	0.0648812	0.41526	0.323672	0.0408035	0.0255277	0.0509369	0.0766759	0.0239582	0.0215783	0.037459	0.0453883	0.0471979	0.07816	0.0184578
HP:0000244	0.0206764	0.0221352	0.264761	0.834759	0.467355	0.144649	0.00773112	0.0132511	0.0606501	0.0968034	0.083279	0.0115249	0.00751998	0.0109868	0.0243442	0.00718463	0.00551333	0.0104619	0.0108047	0.0101815	0.0161104	0.00397283
HP:0000245	0.0892165	0.176072	0.507239	0.984945	0.935147	0.834594	0.0617933	0.0975931	0.0510129	0.442908	0.323147	0.0432518	0.0479267	0.073232	0.108357	0.0456443	0.0405773	0.0616961	0.0589797	0.0557253	0.0970898	0.0588009
HP:0000246	0.0730493	0.155721	0.441324	0.981855	0.929085	0.857302	0.0521888	0.0770603	0.0360281	0.401654	0.276881	0.0352729	0.0421487	0.0596409	0.0735875	0.0379277	0.0339651	0.0514771	0.0485144	0.0450833	0.0768423	0.0583541
HP:0000248	0.249825	0.297556	0.764831	0.99074	0.943519	0.772731	0.129942	0.276022	0.296885	0.667771	0.604935	0.176775	0.0995565	0.223168	0.300906	0.109883	0.0927481	0.145164	0.173115	0.174941	0.251819	0.0914726
HP:0000250	0.00340086	0.00622065	0.0636664	0.843061	0.615313	0.331766	0.00229807	0.00374797	0.00815751	0.0363686	0.0119025	0.00210718	0.00254183	0.00202151	0.00423082	0.00201527	0.00167444	0.00274964	0.00184295	0.00150485	0.00214109	0.00392052
HP:0000252	0.496866	0.669821	0.906141	0.996778	0.978443	0.924439	0.404994	0.536078	0.469084	0.81971	0.763653	0.394131	0.321042	0.448118	0.556326	0.348322	0.314937	0.407996	0.443848	0.448408	0.504709	0.284652
HP:0000253	0.0793299	0.107682	0.454065	0.968363	0.850922	0.580175	0.0471237	0.06992	0.0980869	0.344529	0.255878	0.0519161	0.0344674	0.0405745	0.0991846	0.0341113	0.0283115	0.0446736	0.0496604	0.045678	0.0505358	0.0237793
HP:0000256	0.427604	0.508335	0.886677	0.995393	0.969238	0.858274	0.268094	0.446563	0.430845	0.785684	0.732952	0.307689	0.21588	0.350807	0.493361	0.224499	0.192219	0.292913	0.331602	0.337754	0.421309	0.148876
HP:0000260	0.159197	0.201612	0.715862	0.986617	0.930176	0.693993	0.0779529	0.161889	0.289736	0.574336	0.489618	0.134551	0.0630028	0.10057	0.266692	0.0659921	0.0536256	0.094264	0.10167	0.0969571	0.169646	0.0457111
HP:0000262	0.0320862	0.0416538	0.310629	0.905062	0.671397	0.424278	0.0163592	0.026484	0.0618076	0.173386	0.121306	0.0205593	0.0123208	0.0174762	0.0404032	0.0128375	0.0101178	0.0192779	0.0199085	0.0183257	0.0269374	0.00661723
HP:0000263	0.0102997	0.0160384	0.150917	0.793985	0.431705	0.194893	0.00475167	0.0114508	0.045544	0.0647803	0.041022	0.00787748	0.00322202	0.00529962	0.0192904	0.00583968	0.0041228	0.00784134	0.00808703	0.00876397	0.00678196	0.00313398
HP:0000264	0.00741924	0.0167335	0.0886088	0.918515	0.765774	0.588203	0.00601471	0.00551345	0.00590255	0.0903917	0.0572692	0.00504858	0.00448746	0.00653751	0.00954327	0.00396444	0.00373595	0.00502746	0.00481723	0.00419872	0.00903795	0.0026461
HP:0000265	0.00728785	0.0162633	0.083947	0.915135	0.759013	0.584786	0.00588071	0.00540352	0.00559873	0.0907437	0.0577552	0.00498391	0.00445547	0.0065329	0.00941565	0.00383693	0.00362812	0.00483535	0.00450475	0.00400376	0.00910854	0.00255803
HP:0000267	0.0209919	0.0208905	0.187488	0.856268	0.394166	0.168659	0.00965498	0.0201693	0.0290317	0.154316	0.118291	0.0258472	0.0105873	0.00993288	0.035186	0.00545708	0.00408271	0.0102746	0.0174475	0.0262364	0.0160219	0.00255967
HP:0000268	0.212703	0.443864	0.821171	0.994438	0.955494	0.881842	0.173974	0.254579	0.236948	0.621382	0.53376	0.176877	0.153249	0.218919	0.265375	0.160072	0.143258	0.173618	0.202393	0.2049	0.235317	0.141991
HP:0000269	0.169664	0.244151	0.742737	0.991737	0.952739	0.773781	0.104654	0.171753	0.264174	0.601788	0.49866	0.156504	0.0787514	0.10991	0.282348	0.0757688	0.0638048	0.113429	0.112078	0.105229	0.174659	0.0402856
HP:0000270	0.0684145	0.117406	0.549124	0.97373	0.857792	0.649443	0.0536873	0.090171	0.16837	0.422586	0.345903	0.0706656	0.0361571	0.0568268	0.142418	0.0359054	0.0317041	0.0544094	0.0593165	0.0582754	0.0844109	0.0246433
HP:0000271	0.689878	0.809856	0.949141	0.997977	0.987088	0.949935	0.617594	0.723317	0.672851	0.894401	0.858845	0.597014	0.48932	0.633971	0.732203	0.546401	0.507443	0.612464	0.620769	0.617585	0.695235	0.455371
HP:0000272	0.397038	0.497775	0.906863	0.996729	0.977103	0.876512	0.251061	0.464146	0.464538	0.809983	0.758269	0.327017	0.192984	0.35719	0.514965	0.213167	0.182297	0.282421	0.316801	0.325586	0.445318	0.141316
HP:0000273	0.0207437	0.0368546	0.224361	0.966743	0.884253	0.726679	0.0170444	0.0563308	0.00880827	0.382233	0.304232	0.0132888	0.0108838	0.0196991	0.0445746	0.00981184	0.00906187	0.0140244	0.0184563	0.0234947	0.0376282	0.0083774
HP:0000274	0.192321	0.258443	0.777854	0.993606	0.950986	0.756212	0.100824	0.210917	0.387487	0.637318	0.552643	0.176383	0.0955822	0.152202	0.258944	0.0844027	0.0703642	0.12294	0.136234	0.135701	0.184193	0.061103
HP:0000275	0.181917	0.237889	0.771459	0.995095	0.958209	0.765705	0.0891455	0.199985	0.391467	0.643783	0.557968	0.163075	0.0889879	0.148774	0.243827	0.0771639	0.0642471	0.112222	0.126404	0.126526	0.178474	0.0563621
HP:0000276	0.233562	0.33683	0.813618	0.994792	0.966423	0.828366	0.139401	0.359379	0.384387	0.727659	0.664579	0.176923	0.104895	0.236755	0.364189	0.126429	0.104006	0.164283	0.183202	0.195511	0.299943	0.0899313
HP:0000277	0.506161	0.677477	0.919791	0.997387	0.980453	0.930596	0.400904	0.557974	0.498943	0.830438	0.777948	0.420446	0.332114	0.471577	0.580229	0.352426	0.316106	0.416629	0.448109	0.454908	0.540066	0.277999
HP:0000278	0.268044	0.39017	0.835558	0.994381	0.966797	0.83203	0.176019	0.369772	0.474304	0.724735	0.66007	0.267097	0.14168	0.246066	0.428713	0.157955	0.131859	0.203575	0.206489	0.197304	0.324343	0.105019
HP:0000280	0.215967	0.356517	0.79904	0.992743	0.946825	0.825339	0.160726	0.235603	0.215272	0.615892	0.523465	0.152041	0.132642	0.167159	0.274032	0.124285	0.110416	0.159005	0.180153	0.186882	0.208269	0.0908302
HP:0000282	0.0970908	0.12471	0.716778	0.978692	0.893435	0.73993	0.0464073	0.0902117	0.0821562	0.478531	0.395551	0.049979	0.0433584	0.0715053	0.122889	0.0413044	0.034174	0.0576217	0.0755137	0.0874711	0.0917139	0.0320037
HP:0000283	0.0357969	0.0497697	0.395844	0.967932	0.870903	0.675773	0.0166895	0.0289004	0.024424	0.247583	0.161423	0.0311088	0.0109151	0.0198645	0.0500369	0.0122388	0.0104131	0.0179043	0.019941	0.0192561	0.0374738	0.0112241
HP:0000286	0.361484	0.568027	0.878534	0.996212	0.970914	0.909157	0.279935	0.431768	0.389116	0.753424	0.683008	0.295412	0.226812	0.328712	0.469615	0.251635	0.220914	0.294965	0.325108	0.329381	0.402527	0.18311
HP:0000287	0.00792263	0.020486	0.260301	0.928056	0.681282	0.383852	0.0117553	0.0134847	0.191721	0.213929	0.143104	0.0229655	0.00666901	0.0119355	0.0456699	0.00650964	0.00532275	0.00944123	0.0130026	0.0103734	0.0109013	0.00911958
HP:0000288	0.441487	0.540128	0.888414	0.995891	0.973522	0.891484	0.29448	0.505734	0.449858	0.812231	0.764571	0.334178	0.222777	0.392665	0.525989	0.24748	0.212626	0.31982	0.367142	0.379855	0.473471	0.174943
HP:0000289	0.0165138	0.0211607	0.139551	0.862092	0.580777	0.34196	0.00814315	0.0165136	0.0212303	0.190646	0.137517	0.00795073	0.00785733	0.00946626	0.0382452	0.00747147	0.00587008	0.010034	0.0136564	0.0150766	0.0113989	0.00323717
HP:0000290	0.51576	0.672658	0.914552	0.996954	0.978274	0.92381	0.407829	0.542687	0.493621	0.822823	0.769859	0.40759	0.327642	0.456617	0.57762	0.348433	0.314202	0.414694	0.451165	0.455626	0.522598	0.276501
HP:0000291	0.0130257	0.0279873	0.301317	0.933542	0.717289	0.448018	0.0147923	0.0189237	0.153473	0.274201	0.196134	0.0224418	0.00854503	0.0152935	0.0444067	0.00850238	0.00676725	0.012712	0.0166377	0.0136193	0.016024	0.00862402
HP:0000292	0.0104555	0.0100214	0.122452	0.812933	0.580522	0.421921	0.00459293	0.011691	0.00736394	0.199284	0.136944	0.0028565	0.00199908	0.00598771	0.00781881	0.00265959	0.00195517	0.00425953	0.0047998	0.00409112	0.00944488	0.00120073
HP:0000293	0.185026	0.243215	0.747242	0.990406	0.937377	0.709877	0.106679	0.218112	0.313987	0.596746	0.537781	0.146432	0.0790894	0.177943	0.235281	0.0870871	0.072954	0.111211	0.132158	0.125843	0.184276	0.0721173
HP:0000294	0.0678999	0.218605	0.603466	0.984588	0.896879	0.854557	0.0625611	0.092755	0.0627112	0.426139	0.316004	0.0538552	0.0759544	0.0738855	0.0945943	0.0572383	0.0521609	0.0652315	0.0783018	0.0812326	0.0911713	0.0664447
HP:0000297	0.0123006	0.0281208	0.0719123	0.926906	0.818497	0.786125	0.00869227	0.0190681	0.00599189	0.228108	0.135491	0.00616584	0.00515732	0.0132672	0.0145233	0.00611611	0.00525209	0.0087354	0.0134233	0.0146474	0.0186012	0.00842282
HP:0000298	0.0612132	0.105769	0.502856	0.972001	0.875859	0.637989	0.0439824	0.0871592	0.170172	0.400564	0.298065	0.0525037	0.0449742	0.0443502	0.100327	0.035797	0.0290868	0.0507152	0.0598373	0.0677563	0.0595322	0.0292759
HP:0000300	0.0185393	0.0187923	0.23038	0.826796	0.600604	0.365507	0.00899947	0.0147773	0.0569342	0.162836	0.132148	0.0113238	0.00453692	0.00997184	0.0441372	0.00569935	0.00445908	0.0080299	0.0119385	0.014516	0.0109119	0.00194172
HP:0000301	0.244205	0.335815	0.762365	0.988419	0.939535	0.758247	0.179854	0.262352	0.332008	0.600425	0.518877	0.173699	0.114435	0.174502	0.320658	0.131874	0.112498	0.173031	0.178659	0.170966	0.2351	0.0965958
HP:0000303	0.263838	0.32738	0.824773	0.992116	0.954177	0.804124	0.145853	0.287655	0.285856	0.707908	0.643865	0.181905	0.117037	0.241557	0.313437	0.122093	0.102787	0.159837	0.195697	0.202981	0.272116	0.0964893
HP:0000306	0.317974	0.40231	0.841142	0.993971	0.96285	0.849052	0.19147	0.345416	0.313044	0.74567	0.685436	0.242028	0.156253	0.284524	0.385819	0.156296	0.132954	0.208308	0.251882	0.273366	0.343358	0.105887
HP:0000307	0.0778555	0.126957	0.488974	0.985774	0.899796	0.718153	0.0495287	0.116966	0.0854006	0.477342	0.396389	0.0628129	0.0450188	0.0651577	0.162421	0.0386851	0.0326941	0.051827	0.0702226	0.0782345	0.0925896	0.0313828
HP:0000308	0.0534393	0.0928306	0.357538	0.963133	0.848879	0.680211	0.0400952	0.0607259	0.0346463	0.278575	0.204837	0.034447	0.0195975	0.0369754	0.0643294	0.027081	0.0233202	0.0368322	0.0392828	0.0389531	0.0531178	0.0153046
HP:0000309	0.452537	0.569005	0.902847	0.99646	0.975946	0.894832	0.318728	0.511944	0.488437	0.822303	0.771448	0.374861	0.241793	0.397142	0.556732	0.265727	0.230531	0.342481	0.373938	0.379219	0.487857	0.176229
HP:0000311	0.202732	0.294752	0.769837	0.992377	0.95247	0.785642	0.12832	0.241787	0.287254	0.661757	0.585014	0.159677	0.0923404	0.190039	0.257664	0.103169	0.0881641	0.131459	0.153456	0.152752	0.219131	0.0696056
HP:0000315	0.584605	0.737258	0.933319	0.997618	0.983484	0.939077	0.490278	0.638101	0.563114	0.860616	0.815608	0.496619	0.408784	0.54397	0.649341	0.434343	0.395405	0.49964	0.524793	0.527766	0.608389	0.366815
HP:0000316	0.460208	0.641223	0.909217	0.99704	0.978065	0.924683	0.353213	0.523324	0.463308	0.813431	0.757604	0.382955	0.300266	0.431715	0.548175	0.314448	0.280053	0.37555	0.412493	0.422085	0.501143	0.236345
HP:0000319	0.212289	0.302333	0.78497	0.99068	0.954045	0.803225	0.13172	0.346595	0.376122	0.708792	0.647394	0.181353	0.0846844	0.22591	0.33774	0.117905	0.0981689	0.147132	0.163378	0.168688	0.283445	0.078056
HP:0000320	0.0140006	0.0302774	0.317174	0.925713	0.738589	0.499638	0.0160144	0.0171355	0.134045	0.246777	0.154304	0.0255398	0.0100732	0.0135468	0.0425567	0.00895399	0.00754317	0.0135479	0.0169518	0.0146809	0.0146387	0.00870386
HP:0000321	0.0122422	0.0313797	0.150624	0.975664	0.935218	0.869152	0.0105827	0.0229182	0.00452089	0.423644	0.299486	0.0115168	0.0105954	0.0158845	0.0307924	0.00739359	0.00630167	0.0113679	0.0161321	0.0333258	0.0339184	0.00381914
HP:0000322	0.185498	0.299973	0.790375	0.99279	0.962246	0.864893	0.123074	0.316649	0.270807	0.717593	0.641701	0.152279	0.0749496	0.193374	0.328335	0.102724	0.084466	0.140502	0.16692	0.178103	0.280378	0.0617713
HP:0000324	0.155601	0.398403	0.761829	0.993032	0.944766	0.900152	0.136607	0.174637	0.166049	0.554827	0.44971	0.136551	0.129301	0.145292	0.209178	0.120479	0.110492	0.135017	0.158362	0.177962	0.173487	0.09955
HP:0000325	0.235216	0.279567	0.797175	0.992601	0.947794	0.779971	0.110891	0.224327	0.285212	0.680896	0.614274	0.16169	0.111537	0.156668	0.339993	0.094996	0.077965	0.133914	0.164151	0.190407	0.24252	0.0643562
HP:0000326	0.245243	0.296211	0.811758	0.988966	0.944035	0.761866	0.131872	0.266254	0.304863	0.677812	0.615172	0.19511	0.0926857	0.214698	0.308551	0.10575	0.0889779	0.144311	0.175111	0.185297	0.250981	0.0724999
HP:0000327	0.238427	0.284629	0.809855	0.988352	0.943105	0.758669	0.125437	0.257947	0.294994	0.675023	0.612029	0.186962	0.0873087	0.212215	0.297098	0.101648	0.0854824	0.137488	0.167257	0.176006	0.245384	0.0703403
HP:0000329	0.0515051	0.0624098	0.405618	0.969543	0.875922	0.621384	0.0273614	0.0460574	0.0498881	0.355158	0.286394	0.0380404	0.0202469	0.0428318	0.0706853	0.0184408	0.0155521	0.0256868	0.0286411	0.0268185	0.0479243	0.0102913
HP:0000331	0.0501793	0.0693446	0.448489	0.974086	0.891762	0.768955	0.0256663	0.0437297	0.0379413	0.522733	0.41791	0.0299614	0.0246698	0.0316453	0.065339	0.0179611	0.0137513	0.0281457	0.0471602	0.084473	0.0566394	0.00685789
HP:0000336	0.0239378	0.035172	0.240391	0.924185	0.709144	0.444951	0.0161235	0.0260025	0.0514231	0.155698	0.119174	0.0176772	0.00934473	0.0144789	0.0341031	0.00988222	0.00895988	0.0136505	0.0136545	0.0136727	0.0225833	0.00482732
HP:0000337	0.228154	0.297945	0.778845	0.988991	0.937961	0.790472	0.132272	0.259736	0.186274	0.657902	0.586025	0.12915	0.0983449	0.170361	0.300954	0.102249	0.0857686	0.146247	0.190097	0.214071	0.236584	0.0602984
HP:0000338	0.0416108	0.0484164	0.426381	0.944662	0.764291	0.337501	0.026859	0.0468262	0.109595	0.174073	0.118488	0.0242377	0.0157413	0.0193325	0.0640813	0.0178124	0.0133265	0.0243341	0.0220866	0.0190114	0.0252643	0.0188067
HP:0000339	0.0225068	0.0206038	0.47005	0.980858	0.899616	0.333889	0.00683131	0.0336765	0.0233192	0.216022	0.0878026	0.00569041	0.00305225	0.00550697	0.0185737	0.00440421	0.00384299	0.00780573	0.00735996	0.00737371	0.0129181	0.00488771
HP:0000340	0.130587	0.37748	0.71461	0.991261	0.940508	0.902013	0.131913	0.151793	0.119063	0.502032	0.391926	0.0965414	0.105193	0.134592	0.15585	0.116133	0.107601	0.117639	0.129475	0.126988	0.143694	0.110298
HP:0000341	0.128658	0.199363	0.577049	0.980853	0.910197	0.754716	0.0796009	0.164408	0.101276	0.475663	0.387836	0.070945	0.0632773	0.0952107	0.180413	0.0638292	0.0547658	0.0862884	0.095645	0.0948782	0.127152	0.0542976
HP:0000343	0.347282	0.426199	0.84756	0.994364	0.964168	0.841713	0.215412	0.375767	0.365799	0.744807	0.686979	0.24561	0.160665	0.299851	0.4005	0.171868	0.146129	0.230372	0.269418	0.27767	0.359896	0.129366
HP:0000347	0.470199	0.654251	0.913415	0.997335	0.979551	0.926968	0.36832	0.526068	0.472696	0.815984	0.759884	0.391752	0.30661	0.440973	0.549415	0.324515	0.290227	0.385326	0.417043	0.425731	0.511908	0.255961
HP:0000348	0.351614	0.429648	0.856003	0.994509	0.962774	0.840889	0.205242	0.379969	0.345994	0.751425	0.697574	0.231186	0.167014	0.304729	0.430914	0.171577	0.148931	0.227623	0.279742	0.292689	0.355139	0.128541
HP:0000349	0.00373785	0.0101435	0.102522	0.913224	0.678849	0.450269	0.00393965	0.00561438	0.0182188	0.0408368	0.0188656	0.00586764	0.00135879	0.00225451	0.0163622	0.00279776	0.00227941	0.00459228	0.00513409	0.00517055	0.00365669	0.00123138
HP:0000356	0.513538	0.687852	0.918159	0.997676	0.982441	0.932125	0.417264	0.567085	0.499631	0.83516	0.78197	0.418867	0.341804	0.475762	0.583747	0.363067	0.327405	0.430585	0.462584	0.46723	0.539311	0.293676
HP:0000357	0.442469	0.619124	0.890746	0.996937	0.977561	0.914988	0.343809	0.513941	0.439761	0.803473	0.748236	0.356146	0.274636	0.418229	0.527709	0.297436	0.264415	0.358463	0.397654	0.410998	0.48297	0.23191
HP:0000358	0.382754	0.51927	0.874369	0.996224	0.97332	0.874725	0.270391	0.473501	0.417587	0.790796	0.736597	0.304199	0.207451	0.350763	0.489593	0.23094	0.198435	0.294639	0.3388	0.353929	0.429015	0.168973
HP:0000359	0.519622	0.633974	0.907962	0.995798	0.97589	0.885914	0.411906	0.574206	0.558401	0.817716	0.771223	0.408243	0.27284	0.437954	0.595474	0.346229	0.30993	0.414721	0.429935	0.434751	0.517394	0.264126
HP:0000360	0.0883672	0.121739	0.596522	0.980591	0.917121	0.65695	0.0536301	0.0894184	0.108632	0.368154	0.288185	0.0551022	0.0264837	0.0507299	0.108599	0.0381714	0.0330571	0.0542141	0.0494547	0.0443641	0.063412	0.0247236
HP:0000362	0.0713347	0.065085	0.692561	0.971242	0.932122	0.44228	0.016982	0.0440794	0.491806	0.593663	0.464986	0.136221	0.0232003	0.031754	0.218333	0.0199198	0.0153447	0.0295569	0.023325	0.0213162	0.093454	0.0085309
HP:0000363	0.139226	0.240172	0.783007	0.990939	0.942778	0.744324	0.104436	0.298709	0.365761	0.649926	0.590095	0.138522	0.0607516	0.146942	0.350421	0.0860664	0.0700512	0.115012	0.129314	0.139122	0.223425	0.0469166
HP:0000364	0.588424	0.731628	0.928315	0.997435	0.983477	0.928714	0.497323	0.615797	0.574953	0.849577	0.802467	0.483231	0.375576	0.524662	0.636092	0.428031	0.392816	0.495276	0.509898	0.508877	0.589305	0.362566
HP:0000365	0.582977	0.726743	0.926245	0.997371	0.983143	0.927497	0.489951	0.611744	0.57083	0.84742	0.799974	0.477474	0.367198	0.519781	0.631665	0.422097	0.386809	0.488557	0.503704	0.50357	0.585029	0.35714
HP:0000366	0.582313	0.741374	0.928161	0.99769	0.984107	0.938932	0.496605	0.629412	0.559605	0.859619	0.813495	0.485402	0.391706	0.540938	0.643138	0.434009	0.396763	0.500657	0.520254	0.522259	0.606312	0.354664
HP:0000368	0.324283	0.462186	0.85468	0.995141	0.966935	0.850644	0.232601	0.418772	0.360829	0.75116	0.691929	0.246544	0.174249	0.288993	0.443895	0.193358	0.164481	0.250511	0.285127	0.304857	0.37634	0.135344
HP:0000369	0.437477	0.610788	0.890486	0.996865	0.977182	0.911763	0.337218	0.506135	0.437273	0.797038	0.741587	0.348781	0.270185	0.412291	0.520928	0.290373	0.257998	0.350094	0.386077	0.398101	0.476812	0.225989
HP:0000370	0.372539	0.503739	0.836935	0.995126	0.97135	0.866588	0.261899	0.394053	0.400024	0.756083	0.687437	0.309674	0.166127	0.314401	0.437379	0.21503	0.190234	0.270419	0.270756	0.2717	0.390046	0.166952
HP:0000372	0.104476	0.156294	0.622395	0.983843	0.913261	0.697009	0.0644993	0.104785	0.115367	0.502403	0.414679	0.0738836	0.0449053	0.0780425	0.142892	0.0489571	0.0417122	0.0683476	0.0864385	0.101828	0.109037	0.0658084
HP:0000375	0.0395287	0.0456219	0.321813	0.938652	0.793101	0.548457	0.0250402	0.0344092	0.0541927	0.259323	0.17724	0.017893	0.00653541	0.0259212	0.0485082	0.017732	0.0140162	0.0211416	0.0209544	0.0187092	0.0366748	0.00956038
HP:0000376	0.0155919	0.0129961	0.168	0.899242	0.714102	0.411093	0.00884807	0.0114756	0.0139169	0.192351	0.132583	0.00532512	0.00204439	0.00974616	0.0166824	0.0070963	0.00555412	0.0077958	0.00852292	0.0102852	0.015252	0.004116
HP:0000377	0.472448	0.595636	0.901603	0.996894	0.978622	0.903625	0.344638	0.532857	0.480049	0.829308	0.780548	0.371835	0.264377	0.427371	0.561572	0.289965	0.251738	0.368606	0.406988	0.414252	0.503106	0.203961
HP:0000378	0.0546215	0.115693	0.416744	0.97607	0.901998	0.783387	0.0386599	0.0787203	0.0574337	0.531862	0.417594	0.0541624	0.028177	0.0512598	0.1069	0.0338299	0.0278419	0.0472504	0.0632445	0.0851615	0.0836272	0.0217802
HP:0000381	0.0158818	0.0157454	0.156881	0.848142	0.597975	0.193859	0.00684339	0.0101122	0.0432161	0.0621187	0.0366669	0.0458292	0.00223925	0.00568996	0.0222976	0.00470285	0.00410395	0.00720614	0.00581252	0.0059192	0.0138297	0.00851378
HP:0000383	0.167849	0.270777	0.697109	0.990169	0.94519	0.79645	0.124461	0.207823	0.16495	0.616443	0.525029	0.130461	0.074776	0.127138	0.271667	0.0891518	0.0762578	0.122266	0.137305	0.143737	0.201353	0.0590557
HP:0000384	0.109597	0.199757	0.564357	0.987403	0.937459	0.807609	0.0825214	0.141173	0.0843007	0.571985	0.466563	0.0927976	0.0505102	0.0873184	0.182963	0.0582542	0.0502997	0.0815035	0.0915752	0.101442	0.148868	0.0390618
HP:0000385	0.00470045	0.00699962	0.0745805	0.691875	0.411107	0.328126	0.00224327	0.00579208	0.00824775	0.0195051	0.0171327	0.00606757	0.00757024	0.00383653	0.00762044	0.0020868	0.00162404	0.00261811	0.00260141	0.002913	0.00627203	0.00164373
HP:0000387	0.0205952	0.06912	0.803549	0.987665	0.945376	0.495991	0.0223731	0.367676	0.662056	0.748318	0.681262	0.0467964	0.00788179	0.053425	0.309579	0.0331432	0.0227748	0.029974	0.0220379	0.0233217	0.121579	0.00901901
HP:0000388	0.242353	0.353743	0.744863	0.99325	0.959206	0.824102	0.15293	0.257759	0.30506	0.673291	0.587309	0.19031	0.110242	0.203658	0.279007	0.12097	0.105778	0.160513	0.170094	0.167445	0.241706	0.0996437
HP:0000389	0.0766162	0.14108	0.378049	0.971418	0.864954	0.713897	0.0582883	0.0754344	0.0744644	0.354779	0.268182	0.0450103	0.0240601	0.0572102	0.0890093	0.0374863	0.0342905	0.0494107	0.047896	0.0463494	0.0739478	0.0272957
HP:0000391	0.172464	0.188141	0.772924	0.986608	0.913997	0.629276	0.0721278	0.189506	0.300745	0.599789	0.551788	0.125676	0.0634425	0.164019	0.200699	0.0664192	0.0543773	0.0840847	0.111391	0.108631	0.162013	0.0661968
HP:0000394	0.0127374	0.0333688	0.159265	0.986254	0.960075	0.894473	0.0117971	0.0242807	0.00478651	0.440404	0.301707	0.011252	0.0111255	0.0150296	0.0313882	0.0074532	0.00627921	0.0119093	0.016201	0.0303515	0.0333996	0.00399035
HP:0000395	0.00166999	0.00882943	0.0200851	0.843199	0.647703	0.883471	0.00243661	0.00182187	0.000905858	0.0147282	0.00485515	0.00126232	0.00134704	0.00167462	0.00458886	0.00179665	0.00168817	0.00163635	0.00107906	0.00102226	0.00203929	0.000749266
HP:0000396	0.0437246	0.0748057	0.397965	0.965304	0.837744	0.662255	0.0273814	0.0627674	0.105121	0.430448	0.338182	0.0450357	0.0212979	0.0395778	0.0992761	0.024683	0.0195946	0.0338789	0.0459344	0.0609365	0.057855	0.011747
HP:0000399	0.00870827	0.0104595	0.0706345	0.757388	0.492477	0.449474	0.00788266	0.00752716	0.0185728	0.0493078	0.0254723	0.00466929	0.00153222	0.0046943	0.0137378	0.00340822	0.00276851	0.00472731	0.0040919	0.00326286	0.00708681	0.00153209
HP:0000400	0.25778	0.353393	0.794843	0.993801	0.954769	0.835173	0.157214	0.274436	0.233437	0.704532	0.634231	0.17946	0.132049	0.208396	0.336109	0.130669	0.109694	0.173981	0.224868	0.250229	0.265396	0.0876689
HP:0000402	0.0241347	0.0429322	0.340063	0.962249	0.836589	0.472324	0.0159089	0.0259135	0.0568478	0.213547	0.136157	0.0241438	0.00868547	0.0195884	0.0355576	0.0142816	0.012576	0.0182098	0.0196353	0.0198388	0.0285692	0.0763265
HP:0000403	0.112924	0.183725	0.547228	0.984652	0.930109	0.751409	0.062997	0.114843	0.179949	0.533781	0.414499	0.0815786	0.043898	0.0732045	0.142281	0.0509083	0.0432356	0.0717832	0.0744923	0.0752942	0.106663	0.0372324
HP:0000405	0.30916	0.438106	0.808033	0.994032	0.967538	0.847641	0.209066	0.346815	0.350609	0.723776	0.648067	0.252104	0.126061	0.265831	0.364466	0.171593	0.150145	0.221046	0.2265	0.230768	0.329969	0.136878
HP:0000407	0.501587	0.607885	0.896329	0.995406	0.973991	0.876746	0.386381	0.532182	0.516808	0.801226	0.750851	0.375883	0.252707	0.409709	0.559946	0.316298	0.282733	0.38699	0.407206	0.413308	0.486852	0.248583
HP:0000408	0.038082	0.06241	0.36178	0.922681	0.723528	0.439562	0.0247666	0.034127	0.0871546	0.172491	0.105167	0.0298681	0.0122663	0.0195566	0.0600469	0.0169554	0.0147409	0.022101	0.0201987	0.0201615	0.0253961	0.00928404
HP:0000410	0.0588704	0.0796922	0.49783	0.959642	0.870878	0.555497	0.0295515	0.0691348	0.0773813	0.432308	0.331282	0.0339396	0.0179517	0.0372873	0.103532	0.0225364	0.0187725	0.0332224	0.0360902	0.0483419	0.0685732	0.0159289
HP:0000411	0.215134	0.324246	0.834847	0.99542	0.969939	0.831554	0.134839	0.356065	0.38519	0.750561	0.685518	0.174344	0.0942825	0.24606	0.356662	0.121814	0.101952	0.158078	0.176346	0.182509	0.309195	0.0846769
HP:0000413	0.100149	0.137146	0.598249	0.981148	0.90477	0.714516	0.056092	0.092185	0.0976886	0.513011	0.428344	0.0604077	0.0412091	0.0692295	0.132033	0.0406323	0.034169	0.0584838	0.0813509	0.101115	0.0974346	0.0323374
HP:0000414	0.174849	0.342185	0.744671	0.99376	0.953223	0.873623	0.121769	0.197544	0.196622	0.581727	0.492555	0.140416	0.0876088	0.173253	0.198446	0.105548	0.0929735	0.118518	0.137694	0.13585	0.191139	0.0922087
HP:0000415	0.128954	0.375227	0.755331	0.993021	0.942585	0.911539	0.126418	0.153285	0.113581	0.526628	0.418561	0.115526	0.111025	0.140577	0.169482	0.111127	0.101783	0.118483	0.140814	0.146666	0.160372	0.108876
HP:0000417	0.00960822	0.00941574	0.0852118	0.931063	0.689306	0.412212	0.00330863	0.00658192	0.00782761	0.0778033	0.0477737	0.00225352	0.00109921	0.0068003	0.00935838	0.0037144	0.00288286	0.00389089	0.00419441	0.00563228	0.00712019	0.00101263
HP:0000418	0.0301058	0.0882245	0.776701	0.989321	0.916489	0.495763	0.0330967	0.312775	0.620643	0.684468	0.624551	0.0734767	0.0133214	0.0608603	0.311288	0.0388208	0.0277205	0.040993	0.0354472	0.0360422	0.118099	0.0139346
HP:0000419	0.133938	0.158814	0.798059	0.991892	0.956221	0.801221	0.0630199	0.128301	0.142708	0.607781	0.529143	0.0689614	0.0399412	0.107892	0.180902	0.0493245	0.0420404	0.0718572	0.102014	0.115844	0.154387	0.0329693
HP:0000421	0.0568108	0.110126	0.500116	0.968066	0.853661	0.54678	0.0575054	0.073765	0.156871	0.295582	0.237553	0.054596	0.0295519	0.0472989	0.0944026	0.0361718	0.029931	0.0457981	0.0441574	0.042597	0.0556506	0.0355498
HP:0000422	0.507994	0.660151	0.909103	0.997108	0.980625	0.918086	0.400639	0.569756	0.516163	0.837789	0.789229	0.419598	0.3116	0.461491	0.59482	0.347598	0.309103	0.417542	0.450262	0.456793	0.539484	0.262465
HP:0000426	0.20094	0.365869	0.765553	0.991796	0.948927	0.862434	0.14164	0.241775	0.227378	0.632326	0.548128	0.152306	0.128704	0.209	0.240534	0.130575	0.115774	0.15263	0.181992	0.179289	0.222143	0.121545
HP:0000429	0.449436	0.595001	0.892295	0.996649	0.977859	0.905518	0.331489	0.481734	0.424709	0.804149	0.744645	0.331971	0.252353	0.390898	0.506139	0.280687	0.248702	0.344184	0.382132	0.389319	0.457949	0.224465
HP:0000430	0.0792581	0.140148	0.481527	0.986389	0.925814	0.791387	0.0535636	0.0848064	0.0904701	0.442463	0.350987	0.0659643	0.0311521	0.0560457	0.156124	0.03899	0.0332517	0.0532007	0.0607027	0.0624828	0.0832595	0.0312023
HP:0000431	0.385846	0.506189	0.855311	0.995676	0.973348	0.866044	0.271031	0.420148	0.415982	0.759205	0.695758	0.301961	0.182834	0.323096	0.452226	0.22115	0.191119	0.282226	0.309401	0.309304	0.387821	0.170771
HP:0000433	0.039767	0.0983162	0.343189	0.982733	0.927483	0.810491	0.0318862	0.0508951	0.0446507	0.334955	0.241388	0.0323876	0.0177711	0.0373236	0.0694154	0.023641	0.0213067	0.02992	0.0306763	0.029393	0.0427753	0.0199674
HP:0000434	0.0133929	0.0416343	0.410041	0.980156	0.878916	0.588837	0.0134574	0.0280511	0.0510754	0.275162	0.233386	0.0234149	0.0128152	0.0218534	0.0564183	0.0113796	0.00929416	0.0126555	0.0164794	0.0176269	0.0192988	0.011685
HP:0000436	0.274714	0.458133	0.820685	0.996172	0.971937	0.911301	0.194924	0.31179	0.253648	0.710611	0.63053	0.222961	0.14863	0.273252	0.327842	0.164955	0.144287	0.199705	0.236036	0.241712	0.318606	0.141589
HP:0000437	0.034803	0.0731624	0.392654	0.983905	0.928953	0.784935	0.0236264	0.0591997	0.0502963	0.451142	0.310035	0.0351211	0.0153347	0.03021	0.0728194	0.0205841	0.018028	0.0300184	0.0384548	0.0415352	0.0479655	0.0213358
HP:0000444	0.14526	0.270932	0.817934	0.992593	0.959898	0.819959	0.101732	0.267932	0.408337	0.720616	0.649124	0.168452	0.080516	0.169197	0.341053	0.0934402	0.0771188	0.12386	0.127146	0.133786	0.270673	0.0566583
HP:0000445	0.116743	0.164357	0.571325	0.979199	0.897438	0.731706	0.0691285	0.123975	0.130087	0.512279	0.422898	0.0804435	0.0548217	0.0736072	0.15886	0.0492481	0.0404484	0.0716059	0.0915639	0.103849	0.0953007	0.0331333
HP:0000446	0.0527983	0.106188	0.786532	0.982579	0.919945	0.587179	0.0388489	0.283766	0.503846	0.655624	0.58895	0.0853197	0.0145036	0.0731714	0.311379	0.0438186	0.0322218	0.0491853	0.0452568	0.0461676	0.154103	0.0169369
HP:0000447	0.00576606	0.00887862	0.197254	0.952623	0.840948	0.484731	0.00297932	0.00305778	0.0101062	0.247203	0.189775	0.00812688	0.00123265	0.00535944	0.00873678	0.00261385	0.00234778	0.00345092	0.00446697	0.00889959	0.0126613	0.00101198
HP:0000448	0.0346578	0.0922055	0.338784	0.972278	0.895081	0.806029	0.0306636	0.056028	0.0313893	0.367394	0.27009	0.0269968	0.0326375	0.0391578	0.0575375	0.0241606	0.022017	0.0325015	0.0352682	0.0370705	0.0527527	0.0285818
HP:0000451	0.00493973	0.00624331	0.220809	0.955016	0.912227	0.73907	0.00365416	0.00445746	0.0054007	0.345227	0.27318	0.0126785	0.00266517	0.00655884	0.0158326	0.00181713	0.00130371	0.00277208	0.00414568	0.00418558	0.00720714	0.00108314
HP:0000452	0.0264693	0.038224	0.33316	0.90203	0.656448	0.397578	0.0142677	0.0229726	0.0751395	0.198909	0.142678	0.018223	0.00897392	0.0216745	0.0420367	0.0122546	0.00980459	0.0155088	0.0155487	0.0169421	0.0269391	0.00674813
HP:0000453	0.126246	0.372751	0.753703	0.993164	0.941955	0.911214	0.12435	0.150381	0.112498	0.521094	0.41254	0.11373	0.110347	0.136021	0.166133	0.10971	0.100478	0.116557	0.138987	0.145	0.155672	0.108713
HP:0000455	0.110402	0.194559	0.613285	0.991254	0.953558	0.872655	0.069593	0.144546	0.0672553	0.64555	0.540971	0.0669179	0.0557013	0.120872	0.160487	0.0528689	0.0436706	0.0755429	0.0984658	0.110436	0.172082	0.0448932
HP:0000456	0.00335188	0.00773943	0.0538445	0.818809	0.639896	0.494932	0.00287389	0.00354429	0.00500915	0.0470698	0.0207081	0.002446	0.00157343	0.00248718	0.00850276	0.00192906	0.00176627	0.00300493	0.00311443	0.00350635	0.0038856	0.00125088
HP:0000457	0.150805	0.231252	0.67798	0.984941	0.92951	0.731256	0.100368	0.175082	0.147345	0.53816	0.44555	0.0902401	0.0562912	0.10902	0.209987	0.0737244	0.0638703	0.0996309	0.112781	0.107631	0.153345	0.0510593
HP:0000458	0.0599667	0.105163	0.382955	0.962464	0.889182	0.763367	0.0385923	0.0681798	0.0517784	0.395854	0.300778	0.0355687	0.0211785	0.0484601	0.0845747	0.0294983	0.0251629	0.040815	0.0493674	0.0518552	0.074538	0.0170863
HP:0000460	0.119457	0.128749	0.748483	0.986979	0.92922	0.58895	0.0460132	0.140648	0.345971	0.589837	0.537948	0.103064	0.0336554	0.148013	0.152739	0.0457047	0.0386258	0.0562453	0.0653172	0.0620786	0.125816	0.042246
HP:0000463	0.412467	0.557782	0.875089	0.996098	0.974322	0.889411	0.300183	0.449619	0.409161	0.783601	0.720549	0.304417	0.224313	0.35889	0.470627	0.252922	0.221876	0.309758	0.339641	0.341593	0.423035	0.206723
HP:0000464	0.404365	0.578471	0.881847	0.995642	0.972107	0.89814	0.318394	0.439892	0.386466	0.763304	0.69737	0.295156	0.242174	0.349039	0.474164	0.259087	0.229285	0.323614	0.355691	0.364731	0.414756	0.20151
HP:0000465	0.172984	0.236806	0.764842	0.98821	0.926322	0.769484	0.0961927	0.200288	0.160289	0.622455	0.559099	0.108969	0.0845186	0.133727	0.25218	0.0783134	0.0655724	0.112699	0.168279	0.210026	0.181138	0.0546095
HP:0000467	0.0835311	0.12891	0.571035	0.97417	0.886824	0.652367	0.0590964	0.0957748	0.227572	0.423755	0.329537	0.0685787	0.0392142	0.0567344	0.149937	0.0401832	0.0338974	0.0587069	0.0618678	0.0557186	0.0859282	0.0407756
HP:0000468	0.00797268	0.0207168	0.258643	0.929086	0.68463	0.391572	0.0117605	0.013478	0.189958	0.213925	0.142303	0.023882	0.00667291	0.0119284	0.0454937	0.00651994	0.00532804	0.00954194	0.0129298	0.0103169	0.0110525	0.00916462
HP:0000470	0.314931	0.487362	0.840437	0.994911	0.964544	0.888984	0.222271	0.340984	0.268755	0.697541	0.621015	0.207933	0.18044	0.275923	0.356595	0.184918	0.163503	0.231907	0.264355	0.274978	0.320889	0.145859
HP:0000471	0.0141789	0.0465375	0.405135	0.97099	0.859392	0.55243	0.0184079	0.0361436	0.0738776	0.258303	0.211297	0.0242243	0.0145713	0.0223626	0.0553738	0.0149742	0.0116097	0.0157875	0.0173325	0.0171756	0.0211974	0.011158
HP:0000472	0.00487401	0.00665677	0.0385935	0.943631	0.800532	0.694624	0.00245398	0.00429564	0.0113518	0.207342	0.107987	0.00128455	0.000694199	0.00277181	0.0105963	0.00152058	0.00149232	0.00257039	0.00313286	0.00445439	0.00960985	0.0020674
HP:0000473	0.0727459	0.123456	0.565236	0.981823	0.888051	0.617111	0.0531276	0.0812765	0.258623	0.346811	0.23698	0.0431205	0.0421428	0.0424818	0.124335	0.0377917	0.0310145	0.0550724	0.0596671	0.0519828	0.0574774	0.0234748
HP:0000474	0.141507	0.192288	0.749869	0.976364	0.890563	0.626413	0.086908	0.164543	0.156008	0.513522	0.445236	0.0676437	0.056496	0.0997943	0.204631	0.0644721	0.054267	0.0909435	0.110938	0.122098	0.138161	0.0506441
HP:0000475	0.0143534	0.0206224	0.225726	0.889209	0.624132	0.454144	0.00915436	0.0114814	0.0250833	0.222667	0.108814	0.0141985	0.00452585	0.00733252	0.0247532	0.00573831	0.00447245	0.00847306	0.0103396	0.00833666	0.00862485	0.00482635
HP:0000476	0.148543	0.160544	0.757527	0.983245	0.888986	0.651114	0.0598928	0.157789	0.103251	0.530971	0.467621	0.0604798	0.0489584	0.0931637	0.181135	0.0503857	0.04158	0.072126	0.106426	0.123484	0.129115	0.0473657
HP:0000478	0.700969	0.816168	0.949841	0.99799	0.98734	0.950114	0.62644	0.733856	0.683653	0.898342	0.864441	0.60485	0.503321	0.645619	0.741822	0.558505	0.51877	0.623181	0.63094	0.626547	0.704383	0.473011
HP:0000479	0.527481	0.654338	0.909064	0.996199	0.978919	0.903343	0.420327	0.557643	0.525731	0.829511	0.779602	0.408788	0.306719	0.455671	0.582183	0.351333	0.313996	0.424268	0.434757	0.437669	0.525717	0.268784
HP:0000480	0.0589283	0.112327	0.428975	0.975913	0.908567	0.750005	0.0493915	0.0800996	0.0466671	0.407761	0.311719	0.0351404	0.0238469	0.0517033	0.0778343	0.033402	0.0277472	0.0447954	0.0494413	0.052268	0.0761647	0.0204247
HP:0000481	0.443076	0.640299	0.89615	0.996683	0.97805	0.908668	0.368931	0.512591	0.487618	0.792346	0.72662	0.379744	0.266581	0.403647	0.525185	0.322499	0.292735	0.36934	0.371036	0.372014	0.473016	0.27753
HP:0000482	0.16692	0.246454	0.684978	0.991516	0.950347	0.78876	0.0972889	0.164015	0.226951	0.603419	0.492855	0.141575	0.0691753	0.107801	0.219013	0.0723364	0.0614697	0.111727	0.135732	0.148147	0.160904	0.0522465
HP:0000483	0.140827	0.37922	0.728967	0.993878	0.94733	0.911872	0.132369	0.169899	0.103008	0.537661	0.426121	0.102603	0.111698	0.140017	0.16839	0.113064	0.103108	0.120881	0.139324	0.14357	0.162456	0.107092
HP:0000484	0.0113514	0.0132253	0.142734	0.912077	0.801822	0.585623	0.00520772	0.0438262	0.00446147	0.298404	0.217452	0.00491318	0.0068126	0.00827719	0.0195148	0.00599619	0.0037304	0.00582821	0.00709181	0.00829456	0.0104098	0.00794992
HP:0000485	0.119997	0.133503	0.732906	0.989601	0.953957	0.644999	0.0466204	0.130982	0.292641	0.605651	0.547468	0.109244	0.0409218	0.145149	0.124232	0.0447254	0.0383871	0.0538953	0.0665173	0.0610126	0.130169	0.0479128
HP:0000486	0.508999	0.678635	0.909681	0.997321	0.981695	0.929939	0.403084	0.54319	0.445889	0.825352	0.768008	0.392911	0.328031	0.453405	0.55676	0.347777	0.314009	0.410357	0.449722	0.460471	0.517462	0.30164
HP:0000488	0.209929	0.326916	0.734866	0.984286	0.930976	0.73037	0.173919	0.222518	0.277159	0.544627	0.452447	0.149338	0.0763492	0.148032	0.248487	0.12275	0.105916	0.155374	0.13991	0.134786	0.194696	0.0899615
HP:0000490	0.249545	0.342749	0.832094	0.992275	0.954635	0.812829	0.151418	0.36676	0.395465	0.737946	0.684945	0.218911	0.101452	0.259366	0.397689	0.14014	0.112688	0.170677	0.198716	0.209269	0.324393	0.0779654
HP:0000491	0.07301	0.130185	0.564906	0.959281	0.853398	0.553506	0.066264	0.0843392	0.18591	0.359232	0.276226	0.0818521	0.0308197	0.0652954	0.120296	0.04731	0.0454014	0.0576559	0.0569443	0.0575585	0.0792438	0.0599069
HP:0000492	0.536694	0.701935	0.920719	0.997223	0.980639	0.931391	0.439753	0.593106	0.52871	0.841976	0.792567	0.449132	0.354639	0.498126	0.611697	0.387254	0.349765	0.449769	0.481865	0.488468	0.566247	0.315032
HP:0000493	0.0679714	0.0914707	0.51757	0.945592	0.819957	0.538586	0.0483934	0.0697259	0.123774	0.364391	0.277516	0.0492167	0.0114166	0.0429701	0.0967396	0.0294168	0.0281699	0.0394315	0.0405108	0.0484123	0.0702279	0.0227546
HP:0000494	0.412658	0.511761	0.87178	0.995983	0.970399	0.876945	0.266643	0.44236	0.368997	0.791463	0.742284	0.295539	0.215069	0.366761	0.48374	0.224467	0.193718	0.289515	0.348917	0.372404	0.434917	0.15476
HP:0000495	0.0287052	0.0349449	0.343773	0.875358	0.63935	0.238397	0.015076	0.0200091	0.0802889	0.122026	0.0815732	0.029342	0.00779391	0.0135877	0.0312296	0.0128243	0.00934649	0.0159186	0.0126315	0.0112553	0.0199642	0.00793235
HP:0000496	0.608385	0.753779	0.932479	0.997604	0.984576	0.939329	0.518776	0.65137	0.583055	0.866966	0.823167	0.497721	0.409795	0.551784	0.661699	0.457684	0.417863	0.522456	0.545189	0.547565	0.617753	0.385092
HP:0000498	0.0536011	0.0895819	0.455814	0.97339	0.901447	0.632175	0.0372854	0.0697536	0.0591846	0.297625	0.207047	0.0294471	0.0345062	0.0405996	0.0600071	0.0277015	0.0255354	0.0372791	0.0377861	0.0451186	0.0492341	0.0801075
HP:0000499	0.278687	0.443341	0.867948	0.994705	0.962872	0.8621	0.202926	0.381786	0.386935	0.730985	0.664743	0.23783	0.163638	0.276791	0.392319	0.183849	0.160012	0.218588	0.248749	0.254896	0.335782	0.164715
HP:0000501	0.368469	0.475683	0.87478	0.993751	0.969244	0.855337	0.243851	0.42661	0.441758	0.768863	0.706319	0.291796	0.162345	0.306535	0.455975	0.206991	0.178628	0.263776	0.277479	0.288293	0.398678	0.142867
HP:0000502	0.172754	0.275417	0.744133	0.98436	0.925937	0.724617	0.128843	0.196163	0.251573	0.553405	0.47227	0.147169	0.102886	0.142706	0.234329	0.1009	0.0910654	0.12716	0.132385	0.146926	0.170277	0.110904
HP:0000504	0.566781	0.721291	0.929505	0.996939	0.98174	0.926488	0.480174	0.613985	0.577984	0.846246	0.797647	0.47303	0.365556	0.510862	0.631629	0.422203	0.384352	0.481549	0.490753	0.492233	0.577304	0.343121
HP:0000505	0.526421	0.697348	0.922026	0.996756	0.981012	0.924688	0.441091	0.585566	0.539671	0.834035	0.780827	0.43694	0.33707	0.481758	0.599477	0.390618	0.354493	0.446793	0.456261	0.459456	0.548077	0.315322
HP:0000506	0.209001	0.304527	0.815921	0.991161	0.951185	0.78825	0.129262	0.351001	0.447668	0.712845	0.655042	0.226405	0.0827548	0.215678	0.377403	0.111539	0.093491	0.150352	0.168892	0.168561	0.285508	0.0821736
HP:0000508	0.464041	0.640157	0.914083	0.996731	0.977552	0.919493	0.365834	0.525563	0.467675	0.809797	0.754438	0.375584	0.285579	0.429364	0.542097	0.324067	0.290773	0.378856	0.422931	0.433722	0.490192	0.260995
HP:0000509	0.0940504	0.148762	0.591492	0.961007	0.848708	0.5442	0.0772507	0.0944529	0.207897	0.374855	0.30148	0.100273	0.0427109	0.0750965	0.136532	0.0533949	0.0503585	0.0675259	0.0622703	0.0619128	0.0930763	0.0595581
HP:0000510	0.167142	0.272591	0.63287	0.982429	0.922182	0.746578	0.12921	0.180793	0.168268	0.515214	0.417183	0.098711	0.0570935	0.123547	0.194308	0.0964113	0.0833573	0.11847	0.110391	0.104997	0.156761	0.068832
HP:0000511	0.0252822	0.030172	0.327656	0.930527	0.75887	0.367731	0.0171219	0.0304723	0.0366421	0.157771	0.118171	0.0302343	0.00855522	0.0202101	0.0347825	0.011237	0.00933553	0.0139265	0.0131349	0.0118174	0.0223114	0.00552833
HP:0000512	0.170652	0.275394	0.64948	0.983848	0.926881	0.750632	0.13296	0.195021	0.189664	0.526953	0.426491	0.100811	0.0572692	0.12455	0.206781	0.0980895	0.0863863	0.121426	0.113045	0.107016	0.162531	0.0707991
HP:0000514	0.0155664	0.0266546	0.197586	0.925262	0.718724	0.368262	0.0153697	0.0235906	0.0337362	0.127326	0.0852533	0.00845009	0.0108333	0.0112153	0.0224578	0.00929702	0.00716732	0.0139252	0.0116021	0.0110725	0.0149467	0.0254958
HP:0000517	0.487338	0.653782	0.911198	0.996564	0.97783	0.918046	0.387657	0.510865	0.459673	0.806014	0.74562	0.377281	0.301801	0.435859	0.524778	0.331933	0.301002	0.390225	0.412626	0.417581	0.485099	0.275034
HP:0000518	0.47621	0.646128	0.908007	0.996445	0.977145	0.916033	0.380572	0.503134	0.440983	0.800087	0.739044	0.363754	0.292115	0.431612	0.514053	0.325894	0.295933	0.380572	0.403696	0.409693	0.477645	0.273389
HP:0000519	0.153064	0.180088	0.755942	0.985531	0.918125	0.734404	0.0762764	0.136947	0.143322	0.53304	0.449597	0.0830987	0.062335	0.0933823	0.168876	0.0558482	0.0477604	0.0865984	0.0990005	0.10282	0.125919	0.0360315
HP:0000520	0.324849	0.538624	0.901126	0.996104	0.969673	0.903155	0.250782	0.396003	0.382493	0.744371	0.674027	0.273753	0.212246	0.319992	0.421361	0.222855	0.198277	0.263148	0.296988	0.307562	0.37168	0.180559
HP:0000522	0.0224704	0.0279269	0.234057	0.902884	0.694087	0.430297	0.00887265	0.0270173	0.0509383	0.183949	0.114924	0.0101515	0.00582322	0.0161631	0.0317903	0.00923929	0.00709174	0.0126752	0.0132284	0.0133522	0.0194887	0.00547517
HP:0000523	0.0903456	0.167518	0.594341	0.977042	0.900968	0.685401	0.069997	0.107182	0.125728	0.438337	0.332315	0.0608183	0.0234721	0.0638151	0.124598	0.0487479	0.043217	0.0636854	0.0605634	0.0675309	0.0957141	0.0364401
HP:0000524	0.0586837	0.121547	0.588895	0.986752	0.935972	0.775057	0.0391455	0.0913405	0.0754187	0.405684	0.301919	0.0354619	0.052861	0.0557976	0.083721	0.0329004	0.0297087	0.0435612	0.0433179	0.047041	0.0598281	0.0725709
HP:0000525	0.416002	0.607292	0.904956	0.997	0.977161	0.915687	0.320641	0.474623	0.421872	0.780237	0.71692	0.337526	0.247748	0.388337	0.492882	0.29058	0.259689	0.334211	0.363555	0.372755	0.445048	0.219429
HP:0000526	0.0686268	0.20963	0.625509	0.987954	0.89742	0.864825	0.0598252	0.0748288	0.0680839	0.336673	0.252583	0.0604688	0.0372819	0.0613052	0.0840738	0.0497338	0.0465111	0.0548264	0.0599881	0.0644914	0.0678316	0.0381942
HP:0000527	0.144897	0.296127	0.754465	0.993768	0.947747	0.859598	0.0995342	0.194825	0.201145	0.613322	0.519496	0.123664	0.103583	0.162243	0.185584	0.0953569	0.0844442	0.109195	0.135914	0.135469	0.172277	0.107997
HP:0000528	0.0678481	0.11724	0.486184	0.974344	0.912525	0.734009	0.045514	0.0731867	0.0550858	0.421916	0.322812	0.0452812	0.0299852	0.0527735	0.091574	0.03175	0.0269247	0.0473474	0.0560629	0.0596161	0.0857943	0.0198283
HP:0000529	0.14773	0.246839	0.691578	0.984237	0.929674	0.730221	0.112342	0.163792	0.185741	0.497516	0.385946	0.0966174	0.0552625	0.101289	0.186257	0.0841892	0.0727131	0.105522	0.0969338	0.0931306	0.13436	0.073658
HP:0000532	0.187849	0.33895	0.755125	0.988608	0.949645	0.8121	0.159481	0.235291	0.216852	0.643403	0.550332	0.148738	0.0862338	0.158602	0.282232	0.121647	0.106332	0.159085	0.167289	0.185546	0.228544	0.0783508
HP:0000533	0.0828738	0.159227	0.607556	0.981246	0.908362	0.676209	0.0690885	0.10558	0.127073	0.43153	0.326891	0.0601984	0.0237947	0.0619222	0.137329	0.0489291	0.0422871	0.0604609	0.0529157	0.0568635	0.0954825	0.0327783
HP:0000534	0.391975	0.518387	0.863441	0.995226	0.97006	0.877111	0.279928	0.474248	0.41774	0.78555	0.731117	0.315723	0.203695	0.356712	0.49331	0.238173	0.20757	0.298304	0.332278	0.344115	0.435191	0.173503
HP:0000535	0.162537	0.223519	0.75555	0.987486	0.923029	0.731249	0.0950407	0.182089	0.186737	0.608108	0.541864	0.116614	0.0720529	0.131054	0.240841	0.0778152	0.0664963	0.103629	0.137471	0.153791	0.170637	0.0581041
HP:0000537	0.00487609	0.0126766	0.0533307	0.914264	0.769651	0.566674	0.00446924	0.00820684	0.0148942	0.100753	0.0534376	0.00964817	0.00178039	0.00547699	0.00613139	0.0027422	0.00214215	0.00456041	0.00583541	0.00423874	0.00605311	0.00900046
HP:0000538	0.0298029	0.0414771	0.45021	0.979049	0.8912	0.66374	0.0174726	0.0257893	0.0536236	0.502922	0.367807	0.0218108	0.0140116	0.0160215	0.0437889	0.0116739	0.0106458	0.01892	0.0401615	0.0870169	0.0260049	0.00528247
HP:0000539	0.427061	0.622416	0.898451	0.995897	0.975308	0.910093	0.344009	0.494249	0.438249	0.789138	0.724605	0.337908	0.255894	0.392307	0.504039	0.296599	0.263749	0.347772	0.370295	0.377938	0.456922	0.234555
HP:0000540	0.153728	0.27873	0.738206	0.989847	0.951471	0.786696	0.13021	0.313811	0.331719	0.668158	0.591613	0.134441	0.0614575	0.161861	0.322548	0.102041	0.0841149	0.129783	0.136384	0.138227	0.225266	0.0581187
HP:0000541	0.217865	0.24903	0.794535	0.989294	0.952262	0.717688	0.105532	0.203944	0.358264	0.64859	0.56594	0.180496	0.0843531	0.151833	0.232471	0.0823775	0.0701743	0.118794	0.131621	0.140246	0.188065	0.0666395
HP:0000542	0.0018292	0.00548531	0.0192373	0.723626	0.384091	0.294529	0.0026344	0.00390512	0.00417152	0.0114565	0.0102351	0.00409531	0.00093205	0.00235793	0.0158992	0.00167968	0.00144849	0.00246094	0.00257238	0.00392838	0.00326904	0.00068119
HP:0000543	0.127717	0.205531	0.615026	0.978407	0.911228	0.683196	0.0951145	0.140079	0.149164	0.449664	0.348063	0.0709901	0.0386451	0.0842503	0.158344	0.0664309	0.0579603	0.0835345	0.0761434	0.075391	0.11071	0.0430969
HP:0000544	0.0776503	0.0839757	0.514954	0.968971	0.861979	0.529799	0.0424233	0.0877524	0.123604	0.28986	0.219534	0.0480083	0.0288119	0.0385447	0.120866	0.0330894	0.0282461	0.0424583	0.0425205	0.0397521	0.0475066	0.0179631
HP:0000545	0.406779	0.511293	0.859959	0.993081	0.965397	0.849574	0.281174	0.426385	0.40459	0.760593	0.695868	0.28193	0.188911	0.320576	0.453594	0.219547	0.189315	0.286088	0.304824	0.313318	0.398132	0.158193
HP:0000546	0.203105	0.328288	0.730561	0.984276	0.932167	0.759791	0.174334	0.234269	0.258632	0.581698	0.493343	0.130901	0.0821996	0.161092	0.278878	0.125206	0.109694	0.156348	0.148128	0.144077	0.19986	0.0946178
HP:0000548	0.0710515	0.145663	0.510705	0.975416	0.890877	0.689357	0.0598074	0.087232	0.0812984	0.373024	0.26646	0.0415623	0.0182301	0.0525738	0.0962109	0.0425609	0.0374016	0.0509735	0.0457225	0.0484485	0.074638	0.0316062
HP:0000549	0.516355	0.682187	0.910534	0.997137	0.981204	0.928122	0.411465	0.549363	0.455653	0.826218	0.770318	0.402459	0.334141	0.461817	0.562768	0.355392	0.321106	0.41817	0.456162	0.466117	0.523905	0.30728
HP:0000550	0.0850486	0.165153	0.547823	0.980476	0.913922	0.710154	0.0708449	0.10344	0.102726	0.40013	0.287315	0.049535	0.0231699	0.0602441	0.108541	0.049156	0.0428969	0.0624024	0.0559105	0.0551356	0.0865949	0.0356488
HP:0000551	0.133402	0.217795	0.634477	0.977503	0.913478	0.717109	0.102691	0.147819	0.13805	0.489189	0.396717	0.0788469	0.0413367	0.0983922	0.170208	0.0731899	0.063633	0.0923262	0.0916278	0.0966613	0.133062	0.0444103
HP:0000552	0.0696086	0.127067	0.52779	0.973361	0.886728	0.641722	0.0531915	0.0860258	0.0808601	0.364872	0.266669	0.040071	0.0152431	0.0503123	0.0979586	0.0385483	0.0335317	0.0470732	0.0413392	0.0445586	0.0696428	0.0249936
HP:0000553	0.448292	0.642254	0.910515	0.99656	0.977325	0.915029	0.367843	0.511858	0.459974	0.797812	0.736777	0.369876	0.272059	0.416154	0.529059	0.327153	0.294039	0.374709	0.393351	0.400162	0.478873	0.248078
HP:0000554	0.0173755	0.0308562	0.19987	0.821871	0.553444	0.424785	0.0164464	0.013913	0.0253469	0.111399	0.0783775	0.0206016	0.0088183	0.0131828	0.01941	0.0133564	0.0129591	0.0124992	0.0121858	0.0123169	0.0144527	0.00695618
HP:0000555	0.00876868	0.0223181	0.256939	0.956399	0.858717	0.785017	0.0074913	0.011413	0.00402357	0.272494	0.198288	0.004428	0.00730195	0.0140203	0.0097972	0.0047699	0.00380855	0.00820313	0.0130329	0.014598	0.0137808	0.00257058
HP:0000556	0.218951	0.347505	0.696366	0.987498	0.941288	0.800576	0.167798	0.241009	0.210295	0.5974	0.50354	0.132964	0.0857146	0.169175	0.258648	0.127135	0.110423	0.158001	0.155111	0.148909	0.216994	0.0942524
HP:0000557	0.0543347	0.0662935	0.455305	0.955651	0.822573	0.554851	0.0266341	0.0373014	0.0725698	0.393926	0.302496	0.02803	0.0208578	0.0273973	0.0666041	0.0209719	0.0162398	0.0293483	0.0432325	0.0615949	0.0393102	0.00972043
HP:0000558	0.00703867	0.0131712	0.0983692	0.966385	0.834567	0.546897	0.00672181	0.00724512	0.00817429	0.164743	0.0855463	0.013175	0.00160164	0.00303779	0.0163239	0.00259374	0.00200016	0.00492666	0.00833121	0.00640742	0.00692421	0.00129143
HP:0000559	0.0154975	0.026008	0.336918	0.927803	0.793204	0.36583	0.0113819	0.0173327	0.0527047	0.130818	0.0748947	0.029644	0.0066007	0.0146263	0.0191483	0.0104262	0.00909471	0.0123683	0.0106802	0.00909175	0.0223105	0.0975075
HP:0000561	0.0274543	0.0474707	0.380095	0.93885	0.782113	0.433588	0.0252108	0.0290788	0.162176	0.244805	0.178522	0.0539365	0.0115597	0.0241053	0.0781776	0.0149506	0.0129043	0.0203751	0.0207335	0.0192328	0.0284978	0.0113192
HP:0000563	0.101561	0.212268	0.70722	0.981681	0.929591	0.723549	0.0916954	0.262308	0.325386	0.577299	0.490467	0.0856856	0.0319478	0.103868	0.253348	0.0765607	0.0637752	0.0913784	0.076314	0.0788815	0.166311	0.0425201
HP:0000564	0.013141	0.0128643	0.34469	0.969909	0.810349	0.247488	0.0117609	0.0153196	0.0331608	0.203859	0.170541	0.0064242	0.00199819	0.0111129	0.0451569	0.00435793	0.00403139	0.00561166	0.00804626	0.00948733	0.0144626	0.00126052
HP:0000565	0.187689	0.263669	0.759749	0.991168	0.953928	0.791212	0.107199	0.222552	0.25385	0.646878	0.568071	0.13147	0.0807537	0.191588	0.217276	0.0921385	0.0781321	0.121988	0.136977	0.135729	0.210696	0.0736962
HP:0000567	0.0899761	0.167295	0.576073	0.986174	0.941893	0.821329	0.0615736	0.113009	0.0994396	0.592881	0.487264	0.0811391	0.0446079	0.0735545	0.153987	0.0528249	0.0450673	0.0735269	0.108247	0.142475	0.114511	0.02943
HP:0000568	0.195043	0.430273	0.795195	0.992335	0.95055	0.896952	0.168812	0.21614	0.164754	0.595492	0.496496	0.16603	0.133315	0.186848	0.241151	0.142298	0.130273	0.163335	0.186683	0.197395	0.220651	0.116503
HP:0000570	0.115355	0.198083	0.609015	0.983964	0.920036	0.731289	0.0870718	0.141593	0.114935	0.470732	0.379328	0.0700171	0.0569609	0.0875749	0.151021	0.0645546	0.0544236	0.0843761	0.0899904	0.0854795	0.120408	0.0593581
HP:0000571	0.0353023	0.0647424	0.331398	0.958269	0.842199	0.599744	0.0289258	0.048998	0.0366324	0.237	0.160969	0.0157541	0.0155888	0.0273752	0.0436781	0.021679	0.0166893	0.0288346	0.0298272	0.0252929	0.0366894	0.0274606
HP:0000572	0.299731	0.394945	0.813107	0.991739	0.957507	0.794501	0.200167	0.319596	0.360421	0.668582	0.58457	0.22408	0.118059	0.2225	0.330602	0.15743	0.138249	0.20116	0.192529	0.181299	0.269221	0.134879
HP:0000573	0.0189235	0.0456588	0.358734	0.877747	0.671912	0.261885	0.0329065	0.0280838	0.0726552	0.110526	0.0663778	0.0152344	0.00942844	0.0164066	0.0391738	0.0152965	0.013167	0.021652	0.0117572	0.0111023	0.0244984	0.0080197
HP:0000574	0.159309	0.224477	0.655998	0.991773	0.947516	0.804909	0.0921209	0.182246	0.125086	0.592455	0.507907	0.11363	0.0697015	0.124719	0.227592	0.0690274	0.0580618	0.0987515	0.122158	0.134508	0.176394	0.0460532
HP:0000575	0.116059	0.178643	0.589034	0.977203	0.903224	0.680376	0.083829	0.122228	0.136235	0.437299	0.332956	0.0622092	0.0242399	0.0722913	0.148995	0.0571546	0.0494314	0.0711339	0.0623023	0.0608625	0.101443	0.0372658
HP:0000576	0.00921685	0.00965484	0.201147	0.968298	0.775476	0.406428	0.00417366	0.0124671	0.0108228	0.132316	0.0960355	0.00341	0.00435603	0.00890994	0.0262585	0.00269937	0.00229433	0.00348665	0.00431357	0.00486853	0.00488525	0.000776631
HP:0000577	0.177004	0.194447	0.755217	0.988642	0.93953	0.660062	0.0782139	0.183993	0.293872	0.615852	0.549249	0.148052	0.0601737	0.166763	0.197608	0.069603	0.0570319	0.0871257	0.099592	0.0969163	0.179221	0.0486381
HP:0000579	0.0411318	0.0661537	0.410107	0.956922	0.811034	0.531215	0.0261853	0.0520735	0.0739067	0.297079	0.242616	0.0270013	0.01522	0.0339206	0.0735098	0.0208705	0.0175281	0.0270908	0.0291379	0.0321827	0.0499586	0.0136913
HP:0000580	0.184448	0.30376	0.731923	0.989783	0.947787	0.776005	0.142651	0.224377	0.204201	0.586161	0.495784	0.108858	0.0630064	0.142416	0.240479	0.110206	0.0946455	0.13561	0.139188	0.141351	0.197536	0.0802521
HP:0000581	0.19173	0.421796	0.799384	0.994874	0.956225	0.896918	0.155829	0.223523	0.230972	0.601722	0.510274	0.17571	0.13502	0.201323	0.244586	0.140556	0.128474	0.154133	0.180228	0.181941	0.206455	0.135195
HP:0000582	0.199336	0.43651	0.781493	0.994513	0.958288	0.91478	0.159991	0.226151	0.192315	0.61394	0.516221	0.169551	0.147011	0.207269	0.230525	0.146437	0.133085	0.157889	0.176162	0.175121	0.224783	0.134796
HP:0000585	0.0154373	0.021095	0.247381	0.941034	0.739936	0.665734	0.00822871	0.0105407	0.0173917	0.305481	0.194863	0.0258012	0.00988703	0.0113163	0.0269971	0.00597376	0.00492379	0.00803488	0.00900961	0.0097782	0.0235092	0.0024081
HP:0000586	0.12157	0.128231	0.762298	0.987333	0.932877	0.596244	0.0440414	0.13411	0.337118	0.612399	0.555268	0.115062	0.0386964	0.157346	0.147402	0.0436242	0.0369637	0.0554265	0.0666739	0.0623061	0.133365	0.0426188
HP:0000587	0.440551	0.567126	0.861025	0.993972	0.967368	0.858726	0.340869	0.477209	0.445363	0.756184	0.69182	0.315814	0.230968	0.347998	0.503155	0.27062	0.241858	0.335639	0.331959	0.336931	0.416012	0.195689
HP:0000588	0.0467776	0.083938	0.428174	0.977482	0.898613	0.740943	0.0328063	0.0643528	0.0561464	0.368144	0.275199	0.0299338	0.0190429	0.0421745	0.0664661	0.0244423	0.0216262	0.0371864	0.0510522	0.0577187	0.0626816	0.0280921
HP:0000589	0.248723	0.36572	0.767075	0.991559	0.955698	0.84566	0.169865	0.283263	0.215776	0.692525	0.607991	0.182376	0.122612	0.193488	0.325798	0.13473	0.113784	0.184609	0.219692	0.240319	0.271872	0.0896546
HP:0000590	0.0404235	0.0357504	0.339776	0.95101	0.824866	0.396681	0.0201201	0.0371064	0.0457345	0.178156	0.136591	0.0325484	0.0171312	0.0230454	0.0495577	0.0141061	0.0123904	0.0170636	0.017595	0.0181902	0.0223246	0.00739884
HP:0000591	0.205884	0.305826	0.840505	0.989808	0.955026	0.752192	0.131789	0.322382	0.520287	0.738042	0.672437	0.234898	0.0891058	0.197571	0.397917	0.119795	0.0979436	0.149798	0.146475	0.156614	0.270616	0.0666451
HP:0000592	0.172964	0.271858	0.832197	0.987758	0.952297	0.737682	0.110131	0.312973	0.535148	0.731092	0.661448	0.2185	0.0728163	0.184386	0.377469	0.10576	0.08569	0.130032	0.118572	0.117335	0.255009	0.0622788
HP:0000593	0.136412	0.163857	0.760175	0.989825	0.953301	0.695379	0.0617223	0.140652	0.321691	0.60629	0.530977	0.131371	0.04461	0.13617	0.16179	0.0523211	0.0465801	0.0697458	0.0859641	0.0846046	0.140218	0.0456085
HP:0000594	0.0979725	0.102105	0.745053	0.98901	0.953884	0.589224	0.0330909	0.120973	0.328848	0.616698	0.55655	0.0990902	0.0302396	0.145238	0.0980136	0.0365228	0.0308756	0.0415348	0.05135	0.0458019	0.106413	0.0411745
HP:0000597	0.244411	0.366325	0.812312	0.990802	0.946172	0.764029	0.192789	0.345664	0.418491	0.635698	0.564335	0.201324	0.10445	0.190289	0.379691	0.153696	0.129845	0.190617	0.179964	0.17656	0.255853	0.104825
HP:0000598	0.645734	0.773866	0.939634	0.99786	0.985795	0.940451	0.560671	0.678618	0.63538	0.876765	0.836792	0.546204	0.43529	0.583994	0.693973	0.490951	0.452364	0.559305	0.571389	0.568905	0.649797	0.404922
HP:0000599	0.114711	0.278496	0.681249	0.985287	0.91087	0.821557	0.0953817	0.15955	0.111794	0.510876	0.416205	0.0868076	0.0997525	0.117278	0.175036	0.0845304	0.0747819	0.0990389	0.126278	0.13294	0.145688	0.0897145
HP:0000600	0.230157	0.323699	0.743103	0.989919	0.949492	0.806291	0.13691	0.214225	0.267997	0.60856	0.517123	0.174423	0.118411	0.166921	0.284848	0.108441	0.0965931	0.148095	0.134496	0.128814	0.232659	0.0923254
HP:0000601	0.140569	0.188649	0.604858	0.976198	0.894504	0.709862	0.0805582	0.125704	0.179422	0.479959	0.391876	0.082649	0.0529658	0.0908006	0.170442	0.0587971	0.0500581	0.0803652	0.0847725	0.0810416	0.120919	0.0416778
HP:0000602	0.208417	0.287612	0.743705	0.986507	0.930942	0.724248	0.14115	0.230459	0.267701	0.537135	0.446381	0.135855	0.0848498	0.130643	0.267134	0.105611	0.0907565	0.140538	0.13225	0.128109	0.173424	0.0772549
HP:0000603	0.0646283	0.0763596	0.482133	0.954579	0.826513	0.503259	0.0403626	0.0580819	0.0706469	0.299557	0.212444	0.0316825	0.0105652	0.0343964	0.0842288	0.025465	0.0224558	0.0315652	0.027646	0.0259461	0.0482101	0.017287
HP:0000605	0.0393222	0.0499766	0.342504	0.922241	0.742805	0.356226	0.0298213	0.0445287	0.0753387	0.155156	0.116129	0.0337412	0.0166753	0.0314032	0.0487158	0.0209693	0.0165341	0.0277924	0.0261382	0.0229436	0.0348563	0.0245401
HP:0000606	0.185786	0.250089	0.748172	0.986815	0.923452	0.743462	0.106944	0.202673	0.185879	0.571561	0.500417	0.115017	0.0841905	0.135488	0.250403	0.0853553	0.0712067	0.119075	0.146369	0.159352	0.178442	0.0524376
HP:0000608	0.0947583	0.190467	0.596185	0.970143	0.889976	0.653453	0.0946346	0.123328	0.160575	0.410015	0.305811	0.061308	0.0341202	0.0761435	0.140889	0.0638554	0.0555641	0.0809842	0.0643698	0.0628096	0.100759	0.0513085
HP:0000609	0.0712086	0.106292	0.460356	0.974728	0.873553	0.668531	0.0423847	0.0780189	0.10765	0.413846	0.337384	0.0536934	0.0221425	0.0453352	0.130887	0.0289667	0.0276788	0.0422656	0.0611033	0.076396	0.0719274	0.021627
HP:0000610	0.200407	0.35209	0.757798	0.988411	0.948633	0.807502	0.169781	0.245817	0.237574	0.640195	0.547809	0.155826	0.0915566	0.16405	0.290795	0.128958	0.112149	0.168196	0.172797	0.189631	0.235576	0.0821723
HP:0000612	0.200591	0.288966	0.736676	0.989758	0.940589	0.801379	0.127398	0.218175	0.187727	0.618118	0.526519	0.145888	0.0898618	0.146542	0.26734	0.0976985	0.0829875	0.139541	0.15756	0.167539	0.212352	0.0605774
HP:0000613	0.190161	0.306677	0.737583	0.985395	0.936108	0.749356	0.158424	0.231767	0.247476	0.576395	0.484018	0.114868	0.0613658	0.145186	0.254279	0.118442	0.106785	0.144003	0.139748	0.146831	0.195457	0.0890959
HP:0000614	0.0777666	0.156146	0.723328	0.981425	0.916058	0.645037	0.0629858	0.264612	0.405295	0.595204	0.535427	0.0936184	0.0295493	0.0926342	0.279559	0.0589433	0.0466535	0.0707353	0.0700346	0.0754954	0.161714	0.0271833
HP:0000615	0.160941	0.24605	0.842375	0.994042	0.9632	0.755688	0.0963227	0.302347	0.434373	0.723594	0.661675	0.172844	0.0633044	0.187135	0.312958	0.0923313	0.0737567	0.114764	0.133443	0.145168	0.242619	0.050699
HP:0000616	0.0613799	0.103624	0.470429	0.969397	0.860136	0.693187	0.037473	0.0722257	0.0580382	0.393309	0.305953	0.0373689	0.0267942	0.0443636	0.0851981	0.0284562	0.0240048	0.0383632	0.0485522	0.0496808	0.063791	0.0291887
HP:0000617	0.0758076	0.137374	0.48815	0.980637	0.910809	0.758955	0.0571528	0.0892884	0.0609322	0.437538	0.336066	0.0479657	0.0371331	0.065487	0.1048	0.047247	0.0399497	0.0578865	0.0577368	0.052824	0.0815196	0.0351383
HP:0000618	0.290483	0.406268	0.826127	0.991993	0.961154	0.808644	0.209366	0.336631	0.365748	0.684092	0.606192	0.202701	0.111226	0.228327	0.350379	0.167931	0.146372	0.205634	0.209315	0.200821	0.282376	0.138695
HP:0000620	0.0189985	0.0195002	0.314204	0.854344	0.51818	0.0928245	0.00825694	0.0177842	0.0567992	0.0980315	0.0930012	0.00710641	0.00442472	0.0119591	0.0382392	0.00762289	0.00590163	0.0092805	0.0107805	0.0138837	0.0111738	0.00344891
HP:0000621	0.0243623	0.0440486	0.432995	0.954188	0.789799	0.491115	0.0248478	0.0275059	0.1343	0.294695	0.228646	0.0260523	0.0145707	0.0229677	0.0677817	0.0135044	0.0117026	0.0191981	0.0232549	0.0210467	0.0238598	0.00965602
HP:0000622	0.0586646	0.0983514	0.627322	0.975559	0.89734	0.50076	0.051769	0.0986401	0.149338	0.414452	0.317846	0.0306469	0.0148523	0.0439164	0.129109	0.0398837	0.0331874	0.0479564	0.0531117	0.058593	0.0786576	0.0295454
HP:0000623	0.00355125	0.00518593	0.0756361	0.823138	0.50748	0.100117	0.00344886	0.00680295	0.0473586	0.00642418	0.00416295	0.00149525	0.00309563	0.00164779	0.00516409	0.00190496	0.00121075	0.00376128	0.00238224	0.00167408	0.00180649	0.0567481
HP:0000625	0.0436534	0.0705903	0.371548	0.940042	0.81264	0.635514	0.0310703	0.0488466	0.0412322	0.38016	0.302644	0.0370097	0.02701	0.0411144	0.0715935	0.0193594	0.0167995	0.0290299	0.037036	0.0549985	0.0641325	0.0115348
HP:0000627	0.0328715	0.0535503	0.399216	0.976488	0.892722	0.73047	0.0185939	0.0272683	0.0484552	0.350585	0.239989	0.0396107	0.0130534	0.0208068	0.0447146	0.0124641	0.0115598	0.0210058	0.0294539	0.0348077	0.0386169	0.0100972
HP:0000629	0.0251677	0.0309134	0.20062	0.886884	0.558344	0.245207	0.0171193	0.0444983	0.0542357	0.181302	0.14851	0.0156513	0.00922385	0.0121196	0.0434441	0.00922434	0.00717077	0.0146435	0.0179025	0.0241932	0.0175888	0.00765111
HP:0000630	0.0910972	0.156175	0.606324	0.976132	0.893657	0.608426	0.0711781	0.116887	0.154852	0.407263	0.303563	0.0582996	0.0257683	0.0635705	0.118447	0.049177	0.0432749	0.0624426	0.0496583	0.0512575	0.0933806	0.0325698
HP:0000632	0.103803	0.173436	0.630731	0.984577	0.928249	0.72647	0.0735113	0.146791	0.11848	0.544731	0.442356	0.0734928	0.0413178	0.0802972	0.169818	0.051464	0.0439857	0.074451	0.0850969	0.0949976	0.1322	0.0362378
HP:0000633	0.0229507	0.033145	0.23362	0.91127	0.713297	0.428562	0.0113243	0.0281234	0.048966	0.180503	0.112608	0.011584	0.00627806	0.0167686	0.0356394	0.0110369	0.00832896	0.0154976	0.0158791	0.0168906	0.0217018	0.00694716
HP:0000634	0.00225198	0.00585523	0.0242551	0.663807	0.334593	0.254767	0.00275792	0.00403482	0.00457429	0.0106817	0.00954663	0.00408365	0.000956828	0.00243765	0.0153236	0.00225861	0.00165978	0.00287097	0.00266857	0.00377469	0.0034042	0.00080018
HP:0000635	0.108058	0.104338	0.626887	0.972425	0.859908	0.429191	0.0555584	0.122119	0.228509	0.405521	0.370287	0.0429099	0.0228993	0.0698301	0.188209	0.0411803	0.0333624	0.0490763	0.0693205	0.0722842	0.0921386	0.031149
HP:0000636	0.00482857	0.0127242	0.0720565	0.844681	0.635475	0.561042	0.00490395	0.006844	0.0140039	0.052078	0.0210449	0.00846084	0.00200432	0.00404015	0.0107152	0.00324523	0.00262587	0.00453954	0.00432704	0.00382675	0.00552159	0.00234966
HP:0000637	0.0472045	0.102679	0.363489	0.98068	0.879412	0.658527	0.035397	0.129079	0.0736505	0.472809	0.372534	0.0388397	0.0328559	0.0441659	0.134149	0.032386	0.0274458	0.0402731	0.0540494	0.0621316	0.0597267	0.0374843
HP:0000639	0.508505	0.679277	0.908458	0.996538	0.97871	0.924998	0.416673	0.54146	0.466009	0.820085	0.762855	0.385142	0.317782	0.455058	0.555226	0.360299	0.325666	0.4184	0.447269	0.451886	0.513577	0.313728
HP:0000640	0.0414936	0.0628941	0.403745	0.966152	0.863715	0.614294	0.0251973	0.0429229	0.0509296	0.337627	0.23662	0.0247074	0.0195874	0.0292922	0.0853204	0.024783	0.0203931	0.0268739	0.0316904	0.0357828	0.0370454	0.0130062
HP:0000641	0.0170082	0.0383444	0.304972	0.966497	0.886096	0.628813	0.014584	0.0248269	0.0260438	0.257717	0.185756	0.0134162	0.0102396	0.0155678	0.0331106	0.0114972	0.00999601	0.0133713	0.0126106	0.0124681	0.0243433	0.00528807
HP:0000642	0.0696883	0.127364	0.530092	0.973424	0.88605	0.646108	0.0530589	0.0857407	0.0811382	0.366503	0.268439	0.0401269	0.0151855	0.0508485	0.0969904	0.0384853	0.033475	0.0472676	0.041384	0.0442162	0.0701519	0.0254593
HP:0000643	0.0453409	0.0551369	0.357558	0.934352	0.717547	0.360643	0.0289296	0.0446879	0.183329	0.172695	0.117105	0.0234399	0.0140164	0.0219976	0.0823948	0.0242547	0.0187298	0.0311263	0.0342524	0.0321799	0.028556	0.0113992
HP:0000646	0.166008	0.215673	0.770383	0.990936	0.94275	0.704549	0.0857225	0.187276	0.298267	0.634041	0.562478	0.146045	0.0673789	0.14853	0.214275	0.0739289	0.0620182	0.0968138	0.125365	0.139298	0.16293	0.0571739
HP:0000647	0.0500214	0.0776154	0.396571	0.962774	0.85372	0.628433	0.0314389	0.0429765	0.05144	0.291596	0.211976	0.0285536	0.0162712	0.0311127	0.0625769	0.0216776	0.0176357	0.0322954	0.0383209	0.0359184	0.0466426	0.0136955
HP:0000648	0.407946	0.519598	0.844868	0.993825	0.96511	0.836616	0.303031	0.432315	0.414083	0.727994	0.659688	0.276215	0.198965	0.300101	0.468344	0.236204	0.208834	0.297502	0.292244	0.295808	0.367738	0.16388
HP:0000649	0.087825	0.133319	0.551469	0.975634	0.911348	0.683092	0.0611266	0.09203	0.0881907	0.398583	0.306387	0.0553693	0.0330032	0.0655852	0.0996416	0.0421856	0.0372524	0.0532953	0.050608	0.0490682	0.0861943	0.0238308
HP:0000650	0.0086361	0.00869775	0.189233	0.96965	0.794836	0.43443	0.00330835	0.0126711	0.00623405	0.109508	0.0808847	0.00238419	0.00373842	0.00888035	0.0261468	0.00244539	0.00207897	0.00308219	0.00436692	0.00499451	0.00435428	0.000676598
HP:0000651	0.135647	0.174462	0.630287	0.967967	0.864987	0.609106	0.0989195	0.111525	0.215935	0.397035	0.302148	0.094017	0.0535163	0.0706003	0.157676	0.0657624	0.0562758	0.0873368	0.0840132	0.0769654	0.0923521	0.0475357
HP:0000652	0.00396739	0.00656688	0.0364583	0.683581	0.403186	0.402705	0.00238629	0.00484327	0.00518411	0.0380224	0.0136382	0.00673023	0.00101904	0.00206413	0.0057329	0.00232966	0.00174497	0.00206432	0.00186461	0.00182388	0.00259658	0.00467007
HP:0000653	0.133867	0.181111	0.733515	0.984188	0.909595	0.719609	0.0757325	0.125841	0.157102	0.541747	0.471815	0.0949368	0.0546224	0.107241	0.179348	0.0573418	0.0494823	0.0809345	0.095478	0.103392	0.139778	0.0351323
HP:0000654	0.098441	0.177908	0.570385	0.982007	0.915002	0.692987	0.0765395	0.113733	0.125204	0.419266	0.313867	0.0603477	0.029055	0.0713101	0.12505	0.0560157	0.0490223	0.0698627	0.0631718	0.0620842	0.094542	0.0381953
HP:0000656	0.064901	0.134345	0.601888	0.978801	0.911949	0.738922	0.0517435	0.0929992	0.0601981	0.524841	0.410921	0.0393744	0.0340873	0.076532	0.0830434	0.0411603	0.0355746	0.0566417	0.0637354	0.0663167	0.0997782	0.081003
HP:0000657	0.0739081	0.122419	0.451525	0.966265	0.86354	0.61406	0.0544012	0.0916626	0.0919101	0.32758	0.252727	0.0407031	0.0350038	0.0547271	0.09725	0.0428492	0.0351694	0.0529545	0.0554175	0.0520573	0.0702513	0.0368197
HP:0000658	0.00845048	0.012283	0.0932542	0.838027	0.58979	0.333541	0.00841412	0.00875707	0.0103985	0.0383991	0.0248542	0.00417033	0.00397626	0.00455379	0.0103522	0.00544046	0.00393639	0.0058882	0.00753194	0.00825458	0.0056244	0.00483954
HP:0000659	0.0385582	0.0486379	0.357347	0.957705	0.840252	0.574894	0.0214227	0.0245675	0.0557717	0.25349	0.168037	0.0257919	0.0088817	0.0171851	0.0409479	0.0116455	0.0105102	0.0206627	0.0275255	0.0303768	0.0296428	0.00846511
HP:0000660	0.0093989	0.00752581	0.225802	0.724691	0.507703	0.25245	0.00465462	0.0189918	0.0810918	0.114107	0.0683548	0.00198838	0.00142404	0.0290383	0.014459	0.00305657	0.00257436	0.00328561	0.00323095	0.00252371	0.00655438	0.00207488
HP:0000661	0.0018292	0.00548531	0.0192373	0.723626	0.384091	0.294529	0.0026344	0.00390512	0.00417152	0.0114565	0.0102351	0.00409531	0.00093205	0.00235793	0.0158992	0.00167968	0.00144849	0.00246094	0.00257238	0.00392838	0.00326904	0.00068119
HP:0000662	0.152823	0.241985	0.638776	0.983215	0.92432	0.732271	0.11322	0.161153	0.158374	0.502502	0.398813	0.0806084	0.0428203	0.103885	0.179686	0.0804063	0.0695118	0.101835	0.0919937	0.0905445	0.141573	0.0591161
HP:0000664	0.108607	0.162612	0.540341	0.980338	0.900034	0.78092	0.0649841	0.133211	0.088663	0.491174	0.38952	0.0710984	0.0430367	0.0816531	0.14854	0.0467014	0.0392115	0.0706137	0.085816	0.0909902	0.121259	0.0393768
HP:0000666	0.0633616	0.0854363	0.480935	0.970894	0.876285	0.55166	0.0408806	0.0679071	0.116203	0.287544	0.20288	0.0332676	0.024065	0.0343567	0.104644	0.0291447	0.0240035	0.0376249	0.0358099	0.0337476	0.0439937	0.0219984
HP:0000667	0.0192213	0.0359232	0.213724	0.980967	0.908029	0.740636	0.0131383	0.031917	0.00941538	0.2881	0.195717	0.0100377	0.0126759	0.0196175	0.0284899	0.00897969	0.00694073	0.0139938	0.0218245	0.030801	0.0318288	0.0315192
HP:0000668	0.160452	0.272264	0.707733	0.987885	0.940157	0.788815	0.119583	0.198445	0.186721	0.636902	0.552917	0.11704	0.0754766	0.150936	0.247246	0.0920605	0.0796716	0.125098	0.150017	0.154254	0.194305	0.0866615
HP:0000670	0.206563	0.325848	0.825814	0.990465	0.9545	0.807633	0.14039	0.307543	0.397146	0.71818	0.643362	0.198545	0.0890158	0.194992	0.366065	0.128367	0.106808	0.163244	0.159754	0.169264	0.297191	0.0830697
HP:0000674	0.00977345	0.0133277	0.0718791	0.829022	0.583241	0.401268	0.00662956	0.0115002	0.00874227	0.136552	0.0965035	0.00417206	0.0031691	0.00767615	0.0122454	0.00381664	0.00293531	0.00554096	0.00473693	0.00430384	0.0101235	0.0022417
HP:0000675	0.0117308	0.0183915	0.125357	0.926899	0.817165	0.564255	0.00679667	0.0124099	0.012396	0.235628	0.165215	0.00573565	0.00282211	0.0124064	0.0271036	0.00406963	0.00346315	0.00741072	0.00656107	0.0072339	0.0203733	0.00366999
HP:0000676	0.0801099	0.137853	0.557201	0.976882	0.89231	0.735608	0.050686	0.102169	0.0791001	0.453479	0.367178	0.0575331	0.029444	0.0677076	0.134783	0.0384682	0.0327239	0.0549897	0.0611314	0.0627165	0.101844	0.0290728
HP:0000677	0.0511162	0.0689255	0.416908	0.962888	0.845491	0.580136	0.0385662	0.0606176	0.0661079	0.386055	0.332102	0.0345097	0.0152012	0.0420245	0.120141	0.0205466	0.0180998	0.0280854	0.02945	0.0300337	0.0642241	0.00798899
HP:0000678	0.167663	0.275097	0.790458	0.99188	0.955193	0.784064	0.111179	0.318469	0.423361	0.705993	0.646115	0.172473	0.0753738	0.217382	0.326865	0.105403	0.0880803	0.128476	0.134183	0.131758	0.269461	0.0720981
HP:0000679	0.0407464	0.065741	0.319887	0.940664	0.772714	0.454749	0.029091	0.0415854	0.0613987	0.191488	0.146806	0.0207738	0.016389	0.0286925	0.0623746	0.0212772	0.0178551	0.0274055	0.0251328	0.0229154	0.0334393	0.0115261
HP:0000680	0.0174128	0.0226566	0.196868	0.838948	0.539255	0.256689	0.00709761	0.017296	0.0382847	0.0886153	0.0626335	0.00833198	0.00407061	0.00803459	0.0205318	0.00728671	0.00569833	0.00950729	0.010224	0.0139944	0.0105624	0.00541458
HP:0000682	0.254463	0.366855	0.802949	0.990582	0.950032	0.834968	0.169559	0.284736	0.218814	0.679868	0.602389	0.154862	0.130776	0.21585	0.322759	0.139913	0.121513	0.180475	0.202441	0.216747	0.275608	0.110816
HP:0000683	0.0105251	0.00968308	0.159708	0.806367	0.589265	0.199338	0.00662968	0.00962573	0.0202418	0.0299352	0.0191165	0.0048805	0.00459795	0.00442081	0.0124523	0.0027105	0.00284868	0.00522863	0.00213782	0.00179389	0.00820773	0.00138325
HP:0000684	0.199689	0.279132	0.772545	0.991729	0.949072	0.82003	0.121601	0.213339	0.185718	0.662897	0.587127	0.139078	0.0860353	0.175777	0.269601	0.0905567	0.0764344	0.129837	0.15731	0.178444	0.243778	0.0635824
HP:0000685	0.159681	0.25199	0.728475	0.97913	0.916843	0.783996	0.111585	0.182427	0.155959	0.583034	0.501819	0.107243	0.0787166	0.143798	0.223109	0.0903385	0.0776483	0.119366	0.14437	0.149812	0.188571	0.0815525
HP:0000687	0.0826098	0.134337	0.519374	0.977025	0.908464	0.759656	0.0528465	0.105125	0.0623668	0.539965	0.442035	0.0580266	0.0412736	0.0731367	0.134566	0.0403429	0.0338779	0.056907	0.0732885	0.0852722	0.0989043	0.0349375
HP:0000689	0.27957	0.422005	0.858554	0.99444	0.959421	0.854599	0.173212	0.297336	0.320474	0.698403	0.621961	0.22091	0.15738	0.238701	0.329845	0.156624	0.139165	0.194738	0.233981	0.242741	0.28619	0.137252
HP:0000690	0.00258818	0.00701839	0.125204	0.960123	0.904094	0.75984	0.00181906	0.00289839	0.000945252	0.143956	0.061523	0.00152571	0.00294625	0.00251694	0.0035833	0.00166587	0.0011253	0.00159679	0.00185819	0.00195807	0.00192993	0.00136431
HP:0000691	0.138364	0.26525	0.715346	0.989058	0.946787	0.772732	0.108582	0.251001	0.386454	0.63439	0.549756	0.145265	0.0517711	0.125343	0.287337	0.0897811	0.07542	0.117267	0.114752	0.119485	0.196207	0.0478979
HP:0000692	0.369457	0.526142	0.885539	0.995977	0.971624	0.886188	0.257442	0.442181	0.427613	0.77988	0.719346	0.307538	0.215312	0.335064	0.470964	0.231636	0.202944	0.284103	0.323901	0.335793	0.406384	0.179242
HP:0000695	0.0356627	0.0737965	0.471757	0.962247	0.843703	0.67839	0.0359689	0.0493194	0.126131	0.408989	0.323581	0.042746	0.0206289	0.0394369	0.0851043	0.0211649	0.0182105	0.0292693	0.0343569	0.033328	0.0511713	0.0142251
HP:0000696	0.0196646	0.0242419	0.260202	0.936857	0.801698	0.406547	0.0115874	0.0150036	0.0277913	0.139825	0.110304	0.00865782	0.00367797	0.0148801	0.0809897	0.00672113	0.00578659	0.00992107	0.00829794	0.00848488	0.0224944	0.00332667
HP:0000698	0.0336404	0.0625306	0.318393	0.942259	0.77239	0.558181	0.0266569	0.0397028	0.0548062	0.279996	0.220639	0.0234186	0.010619	0.0290463	0.0588225	0.0179976	0.0151277	0.02348	0.0251619	0.0262086	0.0393687	0.010705
HP:0000699	0.0335435	0.051539	0.256603	0.966097	0.808017	0.571232	0.0186554	0.0548179	0.0454453	0.267778	0.191411	0.0220645	0.0144042	0.0201656	0.0641962	0.0155775	0.0135262	0.0197168	0.0198683	0.020688	0.0263072	0.011148
HP:0000703	0.0698682	0.0677036	0.701683	0.990686	0.947273	0.449408	0.0176672	0.0448321	0.485271	0.581047	0.449515	0.137943	0.0247695	0.0310529	0.217075	0.020238	0.0153802	0.0303935	0.0224444	0.0201848	0.0866409	0.00893281
HP:0000704	0.0501603	0.119659	0.660597	0.983284	0.918608	0.595262	0.0453918	0.258818	0.432647	0.568941	0.500843	0.0698157	0.0223786	0.0719083	0.249045	0.0474834	0.0364971	0.0524841	0.0413595	0.0413108	0.119556	0.0177601
HP:0000705	0.0347168	0.05074	0.257604	0.928672	0.779011	0.526127	0.0201314	0.0267776	0.0496985	0.194861	0.13188	0.0244637	0.013855	0.0216808	0.0418101	0.016824	0.0143303	0.0195637	0.0208106	0.0172496	0.0248158	0.00974596
HP:0000706	0.0615001	0.0793683	0.673987	0.958003	0.885169	0.775732	0.0303223	0.0645942	0.0329949	0.610692	0.530449	0.0351312	0.0294177	0.094672	0.100098	0.0229594	0.0191927	0.0357478	0.0489513	0.0597393	0.128939	0.0193475
HP:0000707	0.732806	0.834989	0.955694	0.998168	0.988636	0.954276	0.663046	0.758705	0.716253	0.90828	0.877519	0.636821	0.533784	0.673811	0.767409	0.592997	0.554038	0.657464	0.662205	0.656677	0.731008	0.50519
HP:0000708	0.648866	0.753415	0.937128	0.997534	0.985084	0.93053	0.544358	0.68661	0.634786	0.879303	0.843902	0.53096	0.408756	0.58036	0.700107	0.472	0.430375	0.547055	0.56034	0.560967	0.649703	0.372545
HP:0000709	0.150309	0.213445	0.696306	0.980778	0.916981	0.643055	0.115377	0.183388	0.273215	0.508433	0.433095	0.0805658	0.0485539	0.116902	0.222483	0.0857592	0.0712349	0.106766	0.11043	0.104839	0.14607	0.0587222
HP:0000710	0.0163987	0.0228854	0.185634	0.91472	0.730123	0.152124	0.016505	0.0171456	0.0354536	0.0846751	0.0784742	0.0103602	0.00574398	0.0117726	0.0321035	0.0079034	0.00615201	0.0102807	0.0150336	0.0155076	0.0185352	0.00742194
HP:0000711	0.123981	0.175584	0.686183	0.979246	0.904692	0.570192	0.0959661	0.158861	0.262579	0.472223	0.399122	0.0668689	0.0387016	0.0883376	0.203066	0.0698551	0.0558576	0.0912357	0.101526	0.0989335	0.127923	0.0552801
HP:0000712	0.147602	0.183376	0.631031	0.961691	0.85379	0.57117	0.0995091	0.124749	0.205244	0.409486	0.333647	0.109135	0.0586848	0.091314	0.174758	0.0741862	0.0620715	0.090382	0.0887062	0.0873528	0.109919	0.04317
HP:0000713	0.113925	0.160955	0.698247	0.977678	0.903914	0.552966	0.0887629	0.148802	0.263701	0.463642	0.389017	0.0602909	0.0342041	0.0787115	0.196333	0.0627761	0.0485803	0.0830197	0.0945227	0.0895539	0.118961	0.0521143
HP:0000716	0.305523	0.412292	0.808367	0.988511	0.944832	0.799519	0.223127	0.322221	0.34298	0.651022	0.581679	0.210642	0.145497	0.238185	0.366571	0.171082	0.145199	0.21439	0.220239	0.219202	0.291813	0.111679
HP:0000717	0.289614	0.379826	0.840846	0.994773	0.966774	0.875276	0.171028	0.321223	0.212622	0.750948	0.685999	0.157996	0.142517	0.252229	0.364494	0.135054	0.115661	0.190955	0.240433	0.278233	0.321431	0.0838169
HP:0000718	0.204459	0.305347	0.742718	0.991128	0.94974	0.775757	0.146214	0.252917	0.238804	0.627905	0.551122	0.116811	0.0811843	0.162495	0.287253	0.113405	0.0955636	0.146445	0.166499	0.166115	0.22081	0.089851
HP:0000719	0.0560023	0.0703741	0.474065	0.957234	0.856254	0.493557	0.0346284	0.072614	0.067887	0.353311	0.296883	0.0311521	0.0182498	0.0365504	0.0906506	0.0204244	0.0173468	0.0290611	0.0356188	0.0374598	0.0611495	0.0153331
HP:0000720	0.0035117	0.00837994	0.00632235	0.908754	0.806069	0.713348	0.00251023	0.00998155	0.00134669	0.0521275	0.0172777	0.00148262	0.00206801	0.0024754	0.00338723	0.00175351	0.00176564	0.00268266	0.00213431	0.00217719	0.005072	0.003889
HP:0000721	0.108782	0.143352	0.817143	0.991153	0.947255	0.88414	0.0457787	0.110603	0.0382361	0.665757	0.579244	0.0383834	0.0457346	0.115643	0.12435	0.0375213	0.0321826	0.061689	0.096521	0.127007	0.154745	0.0251535
HP:0000722	0.127281	0.218265	0.650551	0.992019	0.956288	0.767649	0.0935351	0.196799	0.171998	0.611695	0.529775	0.069408	0.0466103	0.121665	0.23001	0.0746696	0.059616	0.0960504	0.128756	0.148027	0.189593	0.0660758
HP:0000723	0.118355	0.158144	0.805125	0.990499	0.945353	0.835097	0.0538021	0.121703	0.054963	0.647272	0.568988	0.0455857	0.0499678	0.120905	0.143856	0.0426777	0.0363892	0.0685961	0.10513	0.133532	0.164964	0.029093
HP:0000725	0.0153154	0.0181816	0.215623	0.86901	0.662648	0.399768	0.0097767	0.0138468	0.036686	0.150066	0.103915	0.0103633	0.00486827	0.0123462	0.0171371	0.00583053	0.00493795	0.00745035	0.00683592	0.00579882	0.00791221	0.0054121
HP:0000726	0.221018	0.295061	0.731759	0.986333	0.928557	0.693437	0.158265	0.258157	0.357146	0.537648	0.460295	0.147623	0.0911286	0.166856	0.269437	0.114806	0.100376	0.147084	0.13316	0.127083	0.20231	0.0788041
HP:0000727	0.0219862	0.0371852	0.333229	0.905784	0.695403	0.220842	0.021412	0.0264352	0.070703	0.115362	0.094718	0.0127801	0.00831685	0.0160779	0.0480901	0.0149945	0.0117882	0.0165018	0.0210073	0.0188153	0.0209963	0.0081904
HP:0000728	0.108782	0.143352	0.817143	0.991153	0.947255	0.88414	0.0457787	0.110603	0.0382361	0.665757	0.579244	0.0383834	0.0457346	0.115643	0.12435	0.0375213	0.0321826	0.061689	0.096521	0.127007	0.154745	0.0251535
HP:0000729	0.378834	0.48833	0.86052	0.995351	0.970067	0.882498	0.256267	0.428708	0.320104	0.790767	0.734137	0.229792	0.183024	0.32539	0.472959	0.206972	0.176145	0.273805	0.329403	0.358272	0.410473	0.137233
HP:0000732	0.108782	0.143352	0.817143	0.991153	0.947255	0.88414	0.0457787	0.110603	0.0382361	0.665757	0.579244	0.0383834	0.0457346	0.115643	0.12435	0.0375213	0.0321826	0.061689	0.096521	0.127007	0.154745	0.0251535
HP:0000733	0.217412	0.290705	0.769898	0.990877	0.947207	0.823892	0.122401	0.227937	0.153874	0.67529	0.602287	0.121744	0.0969973	0.185395	0.271046	0.0956852	0.0815959	0.136669	0.176653	0.196754	0.249224	0.0601181
HP:0000734	0.114777	0.18234	0.576866	0.977545	0.905167	0.685985	0.0852343	0.147311	0.142074	0.501122	0.42829	0.0665814	0.0551449	0.088637	0.192468	0.0618715	0.0527101	0.0837946	0.101193	0.106622	0.121048	0.0565501
HP:0000735	0.161926	0.201946	0.773271	0.985104	0.924956	0.81742	0.076414	0.154695	0.0944514	0.62624	0.549322	0.0717232	0.0623532	0.146923	0.178161	0.0599453	0.0516546	0.0931702	0.1261	0.150758	0.181989	0.0362393
HP:0000736	0.377639	0.483389	0.880636	0.995965	0.974006	0.890878	0.234741	0.424358	0.317472	0.780965	0.722135	0.241463	0.194356	0.338178	0.433558	0.195158	0.169172	0.260147	0.302171	0.324044	0.403319	0.144839
HP:0000737	0.257252	0.349831	0.778718	0.988413	0.945117	0.780328	0.179505	0.274964	0.293797	0.610658	0.534825	0.16688	0.118617	0.191364	0.304809	0.137786	0.119063	0.173509	0.17769	0.182278	0.229393	0.0940236
HP:0000738	0.301339	0.440678	0.853854	0.993491	0.964521	0.844718	0.228221	0.413183	0.394926	0.731524	0.670992	0.209791	0.131616	0.274726	0.439211	0.189409	0.158133	0.236305	0.252321	0.269921	0.358903	0.117249
HP:0000739	0.314668	0.43291	0.833454	0.99295	0.962127	0.835368	0.22559	0.367772	0.335768	0.697851	0.630109	0.202616	0.145911	0.252516	0.394683	0.181323	0.153976	0.232585	0.255177	0.266248	0.314978	0.133744
HP:0000740	0.0416046	0.0523786	0.458511	0.983288	0.912138	0.589047	0.0189532	0.0373004	0.0374044	0.28012	0.213459	0.0305739	0.0149984	0.0218256	0.0391779	0.0154798	0.0138586	0.0234147	0.0190918	0.0171924	0.023913	0.012129
HP:0000741	0.0540585	0.0803785	0.467743	0.961653	0.85157	0.469973	0.0415852	0.0639411	0.120959	0.274534	0.206218	0.0282678	0.025251	0.0363476	0.0711131	0.0273102	0.0226137	0.0378996	0.0440823	0.0410379	0.0448121	0.0322766
HP:0000742	0.0886514	0.135107	0.514535	0.979762	0.912158	0.67043	0.0589622	0.116817	0.128761	0.436885	0.352732	0.0443544	0.0313754	0.0702473	0.123148	0.0457481	0.0386148	0.0579793	0.0598127	0.0548648	0.0928601	0.032943
HP:0000744	0.0104718	0.0176784	0.0832792	0.913604	0.752034	0.472522	0.00781796	0.047414	0.0326146	0.208375	0.150383	0.00500582	0.00645094	0.00844927	0.0177655	0.00586165	0.00393035	0.00890507	0.00945185	0.0113501	0.0100272	0.0443445
HP:0000745	0.0580149	0.0831088	0.476077	0.963023	0.855705	0.478953	0.0434046	0.0650204	0.122663	0.27362	0.207172	0.0293745	0.0265651	0.0372044	0.0738368	0.0285935	0.0235917	0.0393152	0.0470966	0.0458013	0.0451279	0.0327031
HP:0000746	0.173003	0.261976	0.771406	0.983297	0.927589	0.736184	0.128103	0.292584	0.382301	0.617798	0.555604	0.148352	0.0650845	0.15657	0.323627	0.102511	0.084863	0.12958	0.124804	0.132455	0.21414	0.0669753
HP:0000748	0.0412907	0.0506853	0.380797	0.951541	0.84579	0.541124	0.027065	0.0633793	0.0307555	0.379295	0.318027	0.0233563	0.0164779	0.028043	0.0736422	0.0142024	0.0114334	0.0217818	0.0331153	0.0373051	0.0462607	0.00923249
HP:0000749	0.0188603	0.020452	0.289207	0.917177	0.801775	0.706038	0.0136592	0.024948	0.006653	0.378954	0.284598	0.014365	0.00840713	0.0146476	0.0342184	0.00509654	0.00434586	0.00863159	0.0125893	0.0140549	0.0272544	0.00190375
HP:0000750	0.430193	0.591222	0.870778	0.995196	0.970689	0.910484	0.330834	0.495396	0.411695	0.806106	0.749373	0.318457	0.254568	0.386857	0.521066	0.278611	0.246502	0.343362	0.387207	0.403513	0.464757	0.205042
HP:0000751	0.0519881	0.0676902	0.429407	0.938948	0.789504	0.338072	0.0388142	0.0601896	0.126395	0.189916	0.154649	0.0285174	0.0195771	0.0374826	0.0793346	0.0273472	0.0218905	0.0348929	0.0347755	0.0290728	0.0458818	0.0276781
HP:0000752	0.416427	0.532589	0.888824	0.996091	0.976038	0.894747	0.280865	0.478435	0.361269	0.805241	0.751957	0.270097	0.209535	0.377779	0.49004	0.2383	0.206551	0.30637	0.349949	0.369665	0.452958	0.179432
HP:0000756	0.00965873	0.0234268	0.211489	0.983723	0.945523	0.862905	0.00796089	0.0288253	0.00464884	0.415632	0.287183	0.00678055	0.00697036	0.0155185	0.0284414	0.00650618	0.00571989	0.00958559	0.0127956	0.0143063	0.0351133	0.00618436
HP:0000757	0.0126527	0.0205147	0.209359	0.930252	0.776374	0.148577	0.0176451	0.0147727	0.0320111	0.094198	0.0902383	0.00827379	0.00492918	0.00945923	0.0321513	0.00580067	0.00476888	0.00801251	0.0109941	0.0109744	0.0176417	0.00537027
HP:0000758	0.108782	0.143352	0.817143	0.991153	0.947255	0.88414	0.0457787	0.110603	0.0382361	0.665757	0.579244	0.0383834	0.0457346	0.115643	0.12435	0.0375213	0.0321826	0.061689	0.096521	0.127007	0.154745	0.0251535
HP:0000759	0.554826	0.670513	0.920804	0.996506	0.978866	0.903041	0.438314	0.595766	0.571958	0.827663	0.781953	0.446699	0.343849	0.478859	0.61066	0.373078	0.333898	0.444928	0.452947	0.450218	0.55039	0.285492
HP:0000762	0.19506	0.246534	0.751476	0.987983	0.933622	0.697961	0.112652	0.207863	0.316436	0.571686	0.505421	0.162435	0.0848716	0.167599	0.224713	0.0941479	0.0796416	0.112459	0.119606	0.11001	0.17805	0.0622492
HP:0000763	0.337109	0.421331	0.854309	0.992631	0.958763	0.836978	0.216491	0.337074	0.316398	0.69625	0.626908	0.220806	0.172957	0.254948	0.374746	0.170399	0.147856	0.227048	0.248564	0.260387	0.311541	0.128119
HP:0000764	0.167963	0.222164	0.64839	0.982438	0.90625	0.631868	0.124689	0.176543	0.268699	0.453743	0.382158	0.132034	0.0745457	0.120471	0.225169	0.0873622	0.0729249	0.110461	0.109359	0.101718	0.149666	0.0693706
HP:0000765	0.556201	0.669789	0.921805	0.996621	0.979811	0.914452	0.428392	0.598918	0.557998	0.845117	0.802049	0.448756	0.328313	0.484558	0.629654	0.363757	0.322732	0.445628	0.4642	0.469122	0.569211	0.265377
HP:0000766	0.417001	0.524351	0.8802	0.994767	0.968133	0.863526	0.281121	0.480579	0.502928	0.79335	0.742092	0.342994	0.209142	0.356617	0.533333	0.241166	0.206865	0.307177	0.323149	0.334594	0.446129	0.161664
HP:0000767	0.378633	0.466229	0.872198	0.995936	0.969127	0.853194	0.22107	0.445869	0.483079	0.785269	0.733199	0.308242	0.175947	0.314916	0.498858	0.202073	0.170405	0.258929	0.288312	0.303674	0.404935	0.139771
HP:0000768	0.316195	0.351349	0.869622	0.995526	0.962316	0.783832	0.152473	0.306638	0.420453	0.73799	0.682349	0.247316	0.132529	0.238985	0.399186	0.134621	0.111574	0.179084	0.209457	0.22643	0.306032	0.0856897
HP:0000769	0.429118	0.621767	0.91033	0.996307	0.975766	0.926201	0.324412	0.463052	0.376311	0.789203	0.725456	0.331809	0.301812	0.405183	0.47564	0.288818	0.257962	0.342652	0.389259	0.399604	0.442732	0.243697
HP:0000771	0.118223	0.177352	0.644506	0.963833	0.865017	0.695666	0.0835737	0.119295	0.13858	0.487157	0.398845	0.0784657	0.0600291	0.0848036	0.159947	0.0579406	0.0493158	0.0800525	0.0923039	0.105037	0.108356	0.0284197
HP:0000772	0.359265	0.457024	0.865991	0.993712	0.966451	0.855939	0.224941	0.390905	0.40229	0.757838	0.695816	0.292038	0.186681	0.304988	0.444022	0.183693	0.1588	0.247846	0.271852	0.271116	0.385535	0.144157
HP:0000773	0.0980068	0.150375	0.578832	0.9666	0.873094	0.659548	0.0648868	0.130779	0.0827751	0.46569	0.373009	0.0553233	0.0372163	0.0780523	0.130432	0.0452545	0.0379975	0.0627118	0.0658793	0.060789	0.105943	0.0321342
HP:0000774	0.231213	0.276729	0.793031	0.988364	0.940088	0.712412	0.113761	0.236949	0.45152	0.659607	0.590387	0.204453	0.0970327	0.187157	0.317326	0.095546	0.0798353	0.133545	0.136815	0.125781	0.227386	0.0759976
HP:0000775	0.160862	0.268926	0.689854	0.989615	0.947791	0.800041	0.124061	0.201162	0.193993	0.575299	0.469235	0.110593	0.0808554	0.119204	0.224818	0.0830191	0.0730155	0.121418	0.136822	0.136178	0.171234	0.0566835
HP:0000776	0.120268	0.218931	0.618201	0.986857	0.93836	0.796575	0.0995524	0.156171	0.115179	0.549278	0.441635	0.0910002	0.0552513	0.096553	0.184758	0.0650526	0.0562416	0.0947788	0.115943	0.120138	0.142363	0.0465011
HP:0000777	0.0845096	0.157973	0.604246	0.983909	0.939535	0.839653	0.0559286	0.0953437	0.0477917	0.520964	0.407494	0.0514091	0.0679055	0.0677254	0.103559	0.0433632	0.0368815	0.0622101	0.0782884	0.0968174	0.0961621	0.0579534
HP:0000778	0.0533954	0.105688	0.496888	0.986582	0.934714	0.840376	0.0354116	0.0745801	0.0232674	0.462046	0.350197	0.0284218	0.0390607	0.0525704	0.0738461	0.0263802	0.0226027	0.0387454	0.0433582	0.0531886	0.0798624	0.0607768
HP:0000782	0.216567	0.309199	0.826277	0.990761	0.951503	0.776941	0.142595	0.341939	0.397357	0.685345	0.624207	0.190418	0.091294	0.177796	0.399156	0.122929	0.101044	0.159997	0.177516	0.186637	0.268245	0.0800477
HP:0000786	0.112481	0.158667	0.569003	0.962581	0.874015	0.68357	0.0727313	0.119476	0.118326	0.441938	0.376088	0.0731312	0.0478047	0.0978782	0.153262	0.0537371	0.045645	0.0723264	0.0866208	0.0973801	0.12242	0.0416456
HP:0000787	0.195235	0.24159	0.7751	0.987381	0.939869	0.68821	0.120239	0.207555	0.363957	0.577067	0.510546	0.151554	0.0585678	0.168911	0.245425	0.0868714	0.0737551	0.114593	0.114846	0.1049	0.170243	0.0716758
HP:0000789	0.198895	0.267327	0.717364	0.979225	0.911287	0.754408	0.11917	0.204372	0.223982	0.568549	0.49947	0.110615	0.0653528	0.151034	0.242722	0.0957405	0.0829854	0.123701	0.155469	0.163563	0.19163	0.0695162
HP:0000790	0.20175	0.375094	0.840256	0.993988	0.955099	0.841859	0.152605	0.308941	0.361338	0.623679	0.547382	0.195365	0.100135	0.204775	0.304197	0.137033	0.118782	0.155445	0.146829	0.141433	0.240963	0.0974261
HP:0000795	0.294003	0.540808	0.867826	0.995532	0.968705	0.917392	0.250389	0.379132	0.313933	0.727697	0.650007	0.246942	0.205677	0.295367	0.39955	0.224756	0.200786	0.259437	0.302334	0.317226	0.349666	0.19449
HP:0000796	0.022363	0.046737	0.343417	0.971092	0.860899	0.523184	0.0171019	0.0250843	0.0334458	0.152122	0.0993889	0.0178624	0.0127437	0.0207448	0.0360611	0.0152267	0.0132369	0.0182608	0.0172248	0.016625	0.0242801	0.0812586
HP:0000798	0.054226	0.0647381	0.455409	0.973288	0.890449	0.599322	0.0238559	0.0508094	0.219412	0.361092	0.279601	0.0178142	0.0071239	0.0319647	0.0587538	0.0213306	0.0173799	0.0252344	0.0310653	0.0348088	0.0513801	0.0109484
HP:0000799	0.0163659	0.057149	0.225482	0.915292	0.792722	0.585226	0.0171116	0.0535042	0.136381	0.115997	0.0555563	0.0166278	0.00978604	0.0151939	0.03614	0.0126502	0.0113746	0.015474	0.0107061	0.0096519	0.022466	0.018678
HP:0000802	0.0660943	0.0970512	0.50967	0.964019	0.874434	0.672773	0.0418058	0.0612708	0.103022	0.393002	0.308339	0.0478602	0.0329002	0.0553208	0.0853171	0.032083	0.027493	0.0440916	0.0500075	0.048181	0.0769736	0.018754
HP:0000803	0.0473561	0.0767758	0.418812	0.971959	0.892819	0.65133	0.0374851	0.0492595	0.0349762	0.253893	0.169046	0.0198316	0.0167596	0.0294811	0.0578295	0.0218427	0.019011	0.0334319	0.0320391	0.0280144	0.0421733	0.012708
HP:0000805	0.0245905	0.0335001	0.221305	0.936551	0.763211	0.399814	0.018227	0.0208186	0.0723779	0.0775876	0.040833	0.0127809	0.00510301	0.0102223	0.0267958	0.0121413	0.00950877	0.0146202	0.0099298	0.00893166	0.0153187	0.00597013
HP:0000811	0.528138	0.701152	0.92249	0.9969	0.980397	0.929437	0.440355	0.582211	0.510926	0.835264	0.782932	0.436579	0.340653	0.489829	0.595902	0.387779	0.354227	0.448719	0.474614	0.480805	0.554178	0.323417
HP:0000812	0.472538	0.67005	0.922088	0.996446	0.978418	0.932314	0.39697	0.532607	0.43431	0.810028	0.75119	0.378607	0.319393	0.446251	0.539942	0.345154	0.313026	0.403504	0.431517	0.437728	0.506182	0.283797
HP:0000813	0.0612104	0.286318	0.636505	0.989985	0.912137	0.91762	0.0737352	0.0715173	0.0480259	0.354238	0.242886	0.055759	0.0659396	0.0746146	0.0725704	0.0700165	0.0673406	0.0627845	0.0685444	0.0686332	0.0716657	0.078135
HP:0000815	0.101788	0.278216	0.647414	0.988016	0.919086	0.837115	0.0955822	0.11388	0.123307	0.431226	0.338768	0.0976915	0.0649344	0.104691	0.127416	0.0794961	0.0718771	0.0821638	0.0889686	0.0899847	0.108457	0.0686929
HP:0000816	0.0152686	0.025662	0.201373	0.958149	0.881645	0.649715	0.00961715	0.0191847	0.00996905	0.318304	0.235595	0.00854168	0.00712115	0.0118719	0.0212437	0.00700881	0.00660039	0.00938896	0.00766858	0.00777236	0.0120356	0.00507449
HP:0000817	0.0543767	0.0638834	0.313228	0.934993	0.764144	0.538211	0.0286924	0.0462395	0.0669046	0.24784	0.188586	0.0341346	0.0148884	0.0314679	0.0625079	0.0185838	0.0159593	0.0284311	0.0302483	0.0322197	0.0405091	0.0111312
HP:0000818	0.580196	0.728679	0.934064	0.997003	0.982203	0.93108	0.496099	0.609572	0.543114	0.846228	0.798242	0.469444	0.380042	0.527403	0.622975	0.426832	0.392816	0.491917	0.508192	0.509418	0.584055	0.361059
HP:0000819	0.341638	0.538309	0.86919	0.994414	0.964091	0.881831	0.273091	0.369919	0.366412	0.694422	0.618197	0.264082	0.188771	0.310232	0.381569	0.231933	0.210004	0.260998	0.27449	0.272508	0.342618	0.199231
HP:0000820	0.373106	0.508288	0.87046	0.993348	0.96573	0.871069	0.286993	0.39674	0.353279	0.744641	0.679257	0.276392	0.203198	0.311954	0.445513	0.219975	0.193434	0.285423	0.304367	0.311547	0.38565	0.14532
HP:0000821	0.285489	0.404815	0.81918	0.98985	0.951744	0.833617	0.218962	0.3069	0.280272	0.68829	0.61219	0.198066	0.140543	0.233038	0.358253	0.159502	0.140549	0.213767	0.229665	0.237666	0.29919	0.103699
HP:0000822	0.362078	0.550653	0.886633	0.994222	0.966279	0.883049	0.286436	0.440121	0.444818	0.732656	0.664501	0.297225	0.206043	0.331886	0.454212	0.24499	0.216206	0.294047	0.29312	0.290639	0.385653	0.184306
HP:0000823	0.17915	0.271999	0.733511	0.980933	0.916807	0.759652	0.1278	0.216712	0.201976	0.56347	0.478333	0.120187	0.100165	0.142284	0.240498	0.0958438	0.0815338	0.132912	0.150443	0.147572	0.189769	0.145497
HP:0000824	0.127191	0.190058	0.669764	0.985836	0.934207	0.784988	0.0827993	0.134055	0.114444	0.527007	0.436418	0.0925854	0.0524565	0.0967655	0.181753	0.0570083	0.0488301	0.0812321	0.0956911	0.0987872	0.139415	0.0406484
HP:0000825	0.062557	0.0829577	0.543379	0.977996	0.883387	0.499811	0.048274	0.0544803	0.170877	0.264452	0.187746	0.0527998	0.022623	0.0338131	0.0917271	0.0250735	0.0206958	0.0377755	0.0381023	0.0295404	0.045716	0.0208328
HP:0000826	0.177437	0.285901	0.793291	0.992825	0.953714	0.838601	0.122721	0.229609	0.18316	0.6766	0.591497	0.124687	0.0948155	0.149254	0.287103	0.0918349	0.0801751	0.130016	0.157923	0.17214	0.19608	0.0566528
HP:0000828	0.173956	0.208586	0.782542	0.989468	0.942541	0.760897	0.0879524	0.157631	0.140221	0.583563	0.507012	0.0832974	0.0699037	0.110802	0.199046	0.0692177	0.0588242	0.10047	0.130358	0.155927	0.159327	0.0404159
HP:0000829	0.0390674	0.0450446	0.372984	0.932381	0.753534	0.359497	0.0249553	0.0369611	0.0963637	0.194721	0.157734	0.0181889	0.00929427	0.0237312	0.0536329	0.0155527	0.0134078	0.0205267	0.0196285	0.0184263	0.0322984	0.0115835
HP:0000830	0.173064	0.237471	0.71445	0.984759	0.933977	0.773422	0.107575	0.181634	0.173286	0.54737	0.461518	0.111462	0.0713864	0.118706	0.225805	0.0756203	0.0659903	0.107419	0.1198	0.125077	0.165039	0.0556293
HP:0000831	0.0403409	0.0789922	0.472805	0.961131	0.826191	0.523516	0.0537461	0.0452323	0.210997	0.286895	0.21746	0.0579502	0.0168696	0.0343436	0.0912213	0.022346	0.0188698	0.032174	0.0350375	0.02833	0.044512	0.0217776
HP:0000832	0.00923985	0.00788396	0.11508	0.606346	0.264003	0.139775	0.0164714	0.00547505	0.00844836	0.0206605	0.015159	0.00735615	0.00383913	0.00405784	0.00496215	0.00263846	0.00226706	0.00314409	0.00277882	0.00253566	0.00504088	0.00123787
HP:0000834	0.25831	0.344064	0.825488	0.990663	0.954756	0.815868	0.180715	0.262	0.250089	0.650225	0.570105	0.175116	0.121	0.184417	0.312966	0.127494	0.110371	0.179749	0.198826	0.205595	0.239453	0.0852618
HP:0000835	0.077037	0.111187	0.598961	0.970909	0.887745	0.714417	0.0466436	0.0746017	0.111483	0.501403	0.410193	0.0720704	0.0337545	0.0534258	0.131092	0.0339328	0.0272757	0.0499314	0.0770427	0.0919625	0.0739461	0.0184959
HP:0000836	0.0760781	0.0855002	0.518527	0.959414	0.839322	0.508978	0.0461568	0.0666723	0.103531	0.405271	0.331341	0.0575524	0.0234018	0.0465446	0.110824	0.0295697	0.0229943	0.0386187	0.0512113	0.0702616	0.0699943	0.0110446
HP:0000837	0.0763678	0.100622	0.518848	0.958878	0.855051	0.616527	0.0441594	0.0759714	0.221662	0.361672	0.283831	0.0377317	0.0134613	0.0443326	0.092951	0.0322147	0.0253979	0.0406429	0.0478422	0.0492417	0.0707324	0.0149979
HP:0000839	0.00486473	0.00938758	0.12467	0.878169	0.69573	0.37117	0.00398411	0.00467646	0.00418143	0.155629	0.0940495	0.00535124	0.00218077	0.00594181	0.0152415	0.00275697	0.00252369	0.00431927	0.00506344	0.00478084	0.00798667	0.00162041
HP:0000840	0.00655973	0.0108191	0.1384	0.737837	0.442419	0.222608	0.0074724	0.00569753	0.0119159	0.0154518	0.00970108	0.00277255	0.00182818	0.00397454	0.00674207	0.00439039	0.00340247	0.00508923	0.00279193	0.00256883	0.00509508	0.00295481
HP:0000841	0.00763065	0.0114625	0.105991	0.83876	0.682431	0.471538	0.00541539	0.0089283	0.00686656	0.124622	0.0737198	0.00335428	0.00140682	0.00687362	0.00915502	0.00336401	0.00271735	0.00466299	0.00448514	0.00422842	0.0111583	0.00234207
HP:0000842	0.14216	0.236943	0.68259	0.983739	0.919776	0.701218	0.118458	0.160137	0.226537	0.490827	0.398742	0.105038	0.0468345	0.10638	0.198497	0.0799899	0.0696768	0.102783	0.0953066	0.089311	0.13567	0.063634
HP:0000843	0.0570848	0.0576688	0.501571	0.970758	0.855111	0.479527	0.0268737	0.0448749	0.0862836	0.235263	0.175571	0.0261991	0.0151488	0.0257343	0.0693	0.0195128	0.0162062	0.0299293	0.0299635	0.0245491	0.0318885	0.0179646
HP:0000845	0.029348	0.0517416	0.416658	0.956994	0.843749	0.601698	0.0227904	0.0291121	0.0407672	0.19461	0.108726	0.022383	0.017811	0.0170616	0.0368916	0.0139947	0.0119624	0.0215769	0.0214565	0.0164236	0.0206028	0.00944387
HP:0000846	0.108217	0.139812	0.615266	0.965435	0.873433	0.639405	0.0771002	0.0935617	0.137286	0.394449	0.313722	0.0739308	0.0389889	0.0631744	0.13423	0.0473677	0.0404706	0.0656097	0.0681054	0.0608708	0.0894634	0.0301001
HP:0000847	0.0325018	0.0372761	0.28731	0.911858	0.704905	0.37009	0.0242725	0.0288664	0.0588411	0.143789	0.115398	0.0117484	0.00494816	0.0204033	0.0449128	0.0128871	0.0101118	0.0172149	0.0135029	0.0115956	0.0237277	0.0113819
HP:0000848	0.028026	0.0283279	0.233385	0.92017	0.704061	0.368947	0.0198665	0.0227688	0.0632389	0.165808	0.138816	0.00898366	0.00349882	0.018783	0.0443489	0.00910929	0.00708094	0.0120281	0.0117644	0.0100616	0.0200755	0.00887598
HP:0000851	0.0256412	0.0540734	0.267459	0.929491	0.789848	0.611529	0.0200571	0.0390966	0.0393594	0.418722	0.279391	0.0178606	0.00873634	0.026972	0.0572752	0.0174337	0.0159675	0.0224288	0.0295122	0.0348131	0.0315045	0.0124308
HP:0000852	0.0116285	0.011724	0.192963	0.920725	0.617997	0.395549	0.00497808	0.00796787	0.0287373	0.134063	0.0819286	0.0100936	0.0035001	0.00761035	0.0172686	0.00462756	0.00334176	0.00529878	0.00588592	0.0057099	0.00933937	0.00138605
HP:0000853	0.117111	0.150479	0.646953	0.969251	0.881887	0.635827	0.0704554	0.106336	0.138815	0.461323	0.384159	0.0780238	0.038576	0.0736283	0.15183	0.0539751	0.0450858	0.0685223	0.0788501	0.094406	0.101352	0.0232593
HP:0000854	0.0443887	0.0634046	0.47476	0.958028	0.866196	0.698113	0.0228617	0.0362543	0.0261662	0.400306	0.278287	0.0214723	0.0349989	0.0217741	0.0551269	0.0179782	0.0144618	0.0260817	0.0444425	0.0624001	0.0294126	0.0106371
HP:0000855	0.0713992	0.119988	0.569742	0.970854	0.869488	0.584897	0.0710351	0.0708932	0.226831	0.340806	0.275515	0.0703893	0.0262008	0.0528129	0.125097	0.0354052	0.0297497	0.0485607	0.0498033	0.0421698	0.0697405	0.0315626
HP:0000857	0.0357855	0.0371004	0.41066	0.954394	0.801702	0.322629	0.0383589	0.0276472	0.177867	0.197806	0.149627	0.0415555	0.00538101	0.018323	0.0625584	0.0115993	0.00930791	0.0180829	0.019257	0.0138811	0.0313239	0.0105735
HP:0000858	0.274732	0.368086	0.808979	0.987101	0.941735	0.784163	0.186819	0.301875	0.351016	0.653851	0.593923	0.217475	0.130248	0.244347	0.332007	0.152156	0.131573	0.188893	0.214542	0.209867	0.278404	0.121311
HP:0000859	0.0316576	0.0442007	0.326137	0.944857	0.830272	0.460358	0.0208035	0.0424438	0.0516185	0.108792	0.0625718	0.0104322	0.0102843	0.0139062	0.0347946	0.0138811	0.012468	0.0179991	0.0118921	0.0135261	0.0184701	0.0143878
HP:0000860	0.0129745	0.0309297	0.174231	0.973379	0.923343	0.832295	0.0109575	0.0211165	0.00509311	0.419505	0.295278	0.0123579	0.0107628	0.0152034	0.0342698	0.00706849	0.006074	0.0117857	0.0165947	0.0323021	0.033548	0.00385802
HP:0000863	0.026989	0.023345	0.322816	0.965054	0.822331	0.43016	0.0110421	0.0236934	0.0262581	0.131328	0.100738	0.0118238	0.00509549	0.0112547	0.0396353	0.00739102	0.00583464	0.0109724	0.012208	0.0137477	0.0140478	0.00278329
HP:0000864	0.307273	0.531596	0.866344	0.995652	0.969534	0.914764	0.24767	0.345613	0.267859	0.697774	0.615029	0.22597	0.185137	0.286047	0.358195	0.208169	0.186908	0.246658	0.275792	0.287874	0.336141	0.164403
HP:0000866	0.0110517	0.0164255	0.435376	0.973446	0.937344	0.881258	0.00501274	0.012046	0.00243675	0.329352	0.189338	0.00418807	0.00559796	0.00614214	0.0123662	0.0044902	0.00396541	0.00610047	0.00903012	0.00806512	0.0127026	0.00127711
HP:0000867	0.00357252	0.00448677	0.147877	0.741398	0.299034	0.0671895	0.00451396	0.00445945	0.0108498	0.0758553	0.0529314	0.00245151	0.000967537	0.004291	0.0038606	0.00174395	0.00137018	0.0024118	0.00224401	0.00263022	0.00233829	0.00219396
HP:0000868	0.0427498	0.0755261	0.440285	0.953129	0.848735	0.591301	0.033543	0.0462492	0.0799767	0.236056	0.145703	0.0399518	0.022727	0.0260112	0.0498573	0.0216787	0.0183158	0.0324538	0.0349162	0.0288925	0.0316373	0.0204179
HP:0000869	0.0563894	0.101651	0.476525	0.958473	0.854834	0.648031	0.0483453	0.0643619	0.111703	0.387077	0.315311	0.0678199	0.0311193	0.0520854	0.102071	0.031207	0.0260074	0.0441006	0.0548104	0.0579628	0.0677611	0.0164283
HP:0000870	0.0449953	0.0569598	0.464188	0.963363	0.874271	0.682506	0.0228161	0.0372143	0.0309876	0.309376	0.208934	0.0257751	0.0196977	0.0198725	0.0452885	0.0156264	0.012583	0.0236425	0.0279431	0.023198	0.0278158	0.0125319
HP:0000871	0.0442135	0.050746	0.502345	0.959499	0.866376	0.697509	0.0211628	0.0311287	0.0315849	0.336776	0.251705	0.0428561	0.0101115	0.0273936	0.0550259	0.0127669	0.0114818	0.0208455	0.0263914	0.025106	0.0480381	0.00918559
HP:0000872	0.0399233	0.0509877	0.417091	0.964722	0.889421	0.625617	0.0246556	0.0270169	0.0318322	0.39252	0.283771	0.0256398	0.0151281	0.016949	0.0453897	0.0146848	0.0111797	0.0197674	0.0312359	0.055107	0.0272679	0.00594186
HP:0000873	0.0937768	0.136161	0.580434	0.979286	0.905471	0.710303	0.0517917	0.0869302	0.0769816	0.449062	0.354471	0.053994	0.0377853	0.0585533	0.113066	0.0420454	0.0352003	0.0565238	0.07379	0.0854254	0.0806742	0.0231926
HP:0000875	0.100355	0.114147	0.777636	0.990919	0.940141	0.792097	0.0376562	0.0839123	0.0480299	0.490459	0.408263	0.0450752	0.0364128	0.0613831	0.0992542	0.0330313	0.0286559	0.0512108	0.0689104	0.0827435	0.0796287	0.0219971
HP:0000876	0.0169049	0.0252884	0.17533	0.869646	0.663799	0.459655	0.0102923	0.0173656	0.0411407	0.125346	0.0780042	0.0147792	0.00608889	0.0128673	0.0179928	0.00723169	0.00594908	0.00975072	0.00943999	0.00807316	0.0143402	0.00335454
HP:0000877	0.00846854	0.0228546	0.24235	0.929893	0.723074	0.470349	0.011633	0.0132155	0.158449	0.213011	0.137693	0.0223185	0.00860401	0.0119988	0.0406818	0.00722939	0.00602676	0.0102522	0.0133532	0.0107617	0.0120194	0.00977736
HP:0000878	0.0251304	0.0566032	0.227431	0.93116	0.78833	0.681697	0.0194059	0.0250783	0.0250336	0.220694	0.149934	0.0300047	0.026759	0.0189713	0.0487846	0.0125328	0.0115745	0.018344	0.0206614	0.0190318	0.0285007	0.0162313
HP:0000879	0.0460281	0.063958	0.385598	0.983418	0.922418	0.801889	0.0239051	0.0527711	0.0196866	0.443119	0.329512	0.0249684	0.0211971	0.0353846	0.0720431	0.015451	0.0125142	0.0244246	0.0395261	0.0522179	0.0579519	0.0269727
HP:0000882	0.0535355	0.063216	0.494028	0.958485	0.823554	0.475172	0.0236644	0.0498203	0.0811169	0.301331	0.202443	0.0330215	0.0196918	0.0227231	0.0611299	0.0177124	0.014977	0.0276171	0.0283753	0.0262245	0.0373321	0.0113173
HP:0000883	0.0686642	0.099928	0.549252	0.977018	0.875817	0.587509	0.0368864	0.0919187	0.195241	0.347863	0.24198	0.0486367	0.041218	0.0338397	0.121022	0.0266059	0.0218698	0.0451772	0.0482165	0.0424094	0.0579095	0.02302
HP:0000884	0.0186181	0.0200647	0.266336	0.877838	0.710914	0.384141	0.0174655	0.0137989	0.0208857	0.139899	0.0864455	0.0097659	0.00613878	0.00863413	0.0208295	0.00629337	0.00598817	0.00924025	0.00657381	0.00617693	0.012845	0.00259343
HP:0000885	0.127446	0.129871	0.770155	0.989609	0.953092	0.646589	0.0467454	0.152479	0.296116	0.632061	0.57612	0.102807	0.039483	0.169602	0.135212	0.0437113	0.0371025	0.0549501	0.0665014	0.0637612	0.130266	0.0406081
HP:0000886	0.00349783	0.00409924	0.128361	0.656478	0.255668	0.056043	0.00446047	0.00408106	0.00967707	0.0629458	0.0439366	0.00292702	0.00106355	0.00381048	0.00369264	0.00180651	0.00143629	0.00233359	0.0021526	0.00248726	0.00231783	0.00198517
HP:0000887	0.0429027	0.0388817	0.461651	0.922822	0.78104	0.314708	0.0167119	0.0503238	0.040209	0.30168	0.193178	0.0140303	0.00669007	0.0128418	0.0400985	0.0095816	0.00809892	0.0153032	0.0148362	0.0153525	0.0229177	0.00771462
HP:0000888	0.0251272	0.0465927	0.33672	0.88981	0.746193	0.529829	0.0170617	0.040967	0.0269275	0.254689	0.150883	0.0106738	0.00795273	0.016793	0.0302456	0.0115295	0.00995197	0.0170161	0.0159643	0.0146191	0.0257081	0.00988513
HP:0000889	0.157405	0.242374	0.689166	0.983442	0.919731	0.741382	0.11356	0.175997	0.174524	0.56232	0.476124	0.104148	0.0667153	0.116992	0.21898	0.0774178	0.0646276	0.111298	0.130494	0.134958	0.163286	0.0495696
HP:0000890	0.00640498	0.0150074	0.0574911	0.950476	0.874754	0.645402	0.00587936	0.00721399	0.00334072	0.208128	0.135506	0.00377036	0.00389952	0.0260491	0.0069491	0.00324532	0.00286134	0.0043757	0.0039235	0.00403095	0.023376	0.00178924
HP:0000891	0.00688103	0.0209661	0.0727056	0.953829	0.770069	0.738946	0.00640168	0.0151605	0.0059923	0.208704	0.136092	0.00749489	0.00369384	0.00557928	0.0247353	0.00410626	0.00400132	0.00612488	0.00524773	0.00659801	0.0096774	0.00239939
HP:0000892	0.0183072	0.0204449	0.372083	0.954491	0.86485	0.800097	0.00662209	0.0161375	0.00536112	0.197817	0.104992	0.0140451	0.00469977	0.00902062	0.0190298	0.00506684	0.00423851	0.00869982	0.0110048	0.0095197	0.0199372	0.00824789
HP:0000893	0.00349783	0.00409924	0.128361	0.656478	0.255668	0.056043	0.00446047	0.00408106	0.00967707	0.0629458	0.0439366	0.00292702	0.00106355	0.00381048	0.00369264	0.00180651	0.00143629	0.00233359	0.0021526	0.00248726	0.00231783	0.00198517
HP:0000894	0.0516147	0.0961047	0.548197	0.983142	0.908763	0.686984	0.0374474	0.0576464	0.120288	0.450704	0.350481	0.0455451	0.0255646	0.0370122	0.0985594	0.0271395	0.0218366	0.0399007	0.0602107	0.0810315	0.0516696	0.0147527
HP:0000895	0.0102098	0.0197874	0.111545	0.709204	0.44406	0.374636	0.0106259	0.0139237	0.0127029	0.158291	0.109217	0.00603754	0.00569001	0.0157399	0.0156683	0.00604861	0.00489584	0.00935471	0.00940697	0.00760234	0.0141562	0.00871499
HP:0000896	0.0198771	0.0241918	0.26333	0.992694	0.965001	0.787566	0.00786833	0.0125126	0.0126136	0.356365	0.269178	0.032048	0.00758409	0.017523	0.0252914	0.00653207	0.00499911	0.00979359	0.0179774	0.0220033	0.0445949	0.00263887
HP:0000897	0.00745601	0.00656004	0.20507	0.743687	0.462469	0.179015	0.00389082	0.00636763	0.0621596	0.0396455	0.0235125	0.00367648	0.00282021	0.00273254	0.00749958	0.00337587	0.00264754	0.00297119	0.00222489	0.00216217	0.00360827	0.00258185
HP:0000900	0.00790226	0.0121356	0.135542	0.885201	0.724021	0.346953	0.0061218	0.0105406	0.0236585	0.0744063	0.0386245	0.00509894	0.00509248	0.00495016	0.0104267	0.00412074	0.00322136	0.00523561	0.00357709	0.0028978	0.00597588	0.00398473
HP:0000902	0.0280081	0.052948	0.302951	0.9638	0.848146	0.729903	0.0218982	0.0387423	0.0484661	0.337481	0.26235	0.038912	0.0152325	0.0223861	0.0756472	0.0129337	0.0120249	0.0216636	0.0255008	0.0232866	0.0347515	0.00739682
HP:0000904	0.0139133	0.0131053	0.168914	0.72992	0.523986	0.218736	0.00695767	0.010833	0.0201353	0.0385129	0.0252125	0.00829782	0.00571505	0.00503062	0.0131007	0.0036911	0.00356126	0.00641237	0.00352995	0.00289761	0.00852117	0.001943
HP:0000905	0.00766172	0.0200242	0.24666	0.935305	0.698154	0.424513	0.0107784	0.0121124	0.182447	0.231567	0.15104	0.0230018	0.00761432	0.010741	0.0447269	0.00629334	0.00512362	0.00923977	0.0134185	0.011028	0.0105199	0.00923635
HP:0000907	0.0332176	0.0312975	0.45564	0.958764	0.862466	0.342392	0.012567	0.0373682	0.0287261	0.288081	0.16052	0.0094622	0.00532814	0.00992329	0.028362	0.00697305	0.00607952	0.0122308	0.0114271	0.011991	0.0187165	0.0061414
HP:0000910	0.00379959	0.0057263	0.0486371	0.358887	0.0339918	0.00275085	0.00148701	0.00351931	0.00746673	0.00483349	0.0033954	0.00271663	0.00162518	0.00137145	0.00472516	0.00250074	0.00138923	0.00301523	0.00204941	0.00132047	0.00179383	0.00170787
HP:0000912	0.104972	0.190461	0.801576	0.988992	0.949286	0.709029	0.0784586	0.303318	0.408685	0.686615	0.61804	0.115304	0.0364324	0.104825	0.323973	0.0712493	0.0566208	0.0893232	0.105839	0.1214	0.188284	0.0436248
HP:0000914	0.119981	0.130227	0.759259	0.981138	0.871627	0.663242	0.0461427	0.121665	0.0749567	0.504881	0.450742	0.048658	0.0460477	0.0796834	0.15794	0.0401275	0.0332546	0.0577242	0.0970737	0.121284	0.107533	0.042798
HP:0000915	0.115787	0.12356	0.76678	0.981603	0.869465	0.657935	0.0431053	0.117365	0.0715132	0.505062	0.450751	0.0435002	0.0440309	0.0774324	0.152136	0.0384655	0.0315155	0.0550122	0.095113	0.120111	0.104722	0.0428583
HP:0000916	0.00253446	0.00474595	0.0488281	0.786473	0.554713	0.432275	0.00356547	0.00290536	0.00330686	0.0110622	0.00730909	0.00195711	0.00115213	0.00163845	0.00605284	0.00145904	0.00101225	0.00192838	0.00178546	0.00130647	0.00189606	0.000742652
HP:0000917	0.115787	0.12356	0.76678	0.981603	0.869465	0.657935	0.0431053	0.117365	0.0715132	0.505062	0.450751	0.0435002	0.0440309	0.0774324	0.152136	0.0384655	0.0315155	0.0550122	0.095113	0.120111	0.104722	0.0428583
HP:0000918	0.0198771	0.0241918	0.26333	0.992694	0.965001	0.787566	0.00786833	0.0125126	0.0126136	0.356365	0.269178	0.032048	0.00758409	0.017523	0.0252914	0.00653207	0.00499911	0.00979359	0.0179774	0.0220033	0.0445949	0.00263887
HP:0000919	0.0211961	0.023467	0.281664	0.856753	0.569927	0.199013	0.0102003	0.0172039	0.043103	0.111285	0.0790072	0.0138552	0.0059783	0.00791516	0.0261363	0.00917705	0.00673128	0.0111574	0.0107412	0.011638	0.0101465	0.00830609
HP:0000920	0.00875319	0.00807542	0.108053	0.80912	0.531479	0.234377	0.00374925	0.00631214	0.00726157	0.0856638	0.0653111	0.00964581	0.00215157	0.00401278	0.0129173	0.00335002	0.00276898	0.00404004	0.00637614	0.00924205	0.00432324	0.0108312
HP:0000921	0.137174	0.170991	0.712696	0.983849	0.926544	0.680489	0.0631675	0.160099	0.272614	0.57369	0.513264	0.12209	0.0580727	0.143048	0.179903	0.0551006	0.0479193	0.0705219	0.0885613	0.0814912	0.138689	0.0684816
HP:0000922	0.0072768	0.00542248	0.176749	0.914988	0.504347	0.151465	0.00430048	0.0080357	0.00740101	0.150861	0.0724197	0.00207631	0.00115903	0.00293623	0.00780464	0.00150107	0.0011737	0.00212806	0.00223908	0.00252426	0.00427454	0.000669991
HP:0000923	0.0685517	0.0654309	0.713281	0.994425	0.958539	0.444288	0.016103	0.0428537	0.502602	0.596884	0.462454	0.141318	0.0229715	0.0299679	0.220524	0.019213	0.0145459	0.0286819	0.0217726	0.0191473	0.0881964	0.00837613
HP:0000924	0.707849	0.821551	0.952246	0.998037	0.987537	0.951621	0.635794	0.739357	0.690646	0.900863	0.867873	0.612451	0.507667	0.653763	0.747725	0.567174	0.527824	0.632419	0.640001	0.63618	0.711723	0.478397
HP:0000925	0.568473	0.726792	0.925308	0.997103	0.981252	0.934546	0.476572	0.612756	0.558654	0.851308	0.803483	0.474286	0.387099	0.516929	0.634414	0.416661	0.377967	0.48321	0.503844	0.505635	0.585233	0.330745
HP:0000926	0.238215	0.261565	0.829508	0.988433	0.943418	0.680348	0.109959	0.239163	0.445785	0.668833	0.594765	0.203565	0.0858616	0.174779	0.314522	0.0903918	0.0756782	0.122798	0.113529	0.103783	0.223347	0.0609077
HP:0000927	0.378579	0.479547	0.871404	0.992709	0.961995	0.845792	0.258441	0.41537	0.37934	0.747922	0.689863	0.267029	0.194329	0.315565	0.447701	0.203934	0.178564	0.265564	0.298265	0.315247	0.3853	0.156636
HP:0000929	0.643143	0.774175	0.938731	0.997928	0.985644	0.945101	0.550533	0.680136	0.617857	0.881103	0.842249	0.536375	0.443695	0.586692	0.694337	0.483111	0.442958	0.554326	0.573408	0.574513	0.651304	0.395291
HP:0000932	0.212097	0.303677	0.748402	0.987468	0.939143	0.773886	0.136863	0.213411	0.287816	0.62556	0.53589	0.174517	0.0996309	0.149087	0.30541	0.0984734	0.0831007	0.144432	0.149593	0.149613	0.223855	0.0536548
HP:0000934	0.143611	0.201338	0.762155	0.980324	0.923871	0.649625	0.094005	0.174358	0.332832	0.546678	0.477504	0.12619	0.0607806	0.141553	0.197804	0.0733818	0.0635489	0.0950915	0.0994159	0.0865199	0.15086	0.0714782
HP:0000935	0.041649	0.0505017	0.524731	0.973921	0.890705	0.482424	0.0163318	0.0287592	0.28979	0.29943	0.166798	0.04457	0.0178637	0.0193775	0.0500169	0.0121326	0.00987241	0.0217794	0.0184586	0.0172919	0.0317431	0.00665367
HP:0000938	0.267657	0.328117	0.82199	0.989555	0.946186	0.747241	0.15858	0.272869	0.421412	0.673857	0.610445	0.252754	0.131259	0.219078	0.346066	0.127021	0.107623	0.171823	0.179841	0.17526	0.269408	0.107925
HP:0000939	0.274801	0.354112	0.797458	0.984902	0.931048	0.74894	0.189127	0.269961	0.395422	0.639782	0.568972	0.244224	0.134208	0.200572	0.3465	0.142159	0.123118	0.186641	0.183467	0.177336	0.262133	0.0948152
HP:0000940	0.358034	0.431231	0.861791	0.992245	0.955956	0.816208	0.211866	0.361407	0.43739	0.733575	0.672978	0.271909	0.170755	0.285656	0.424048	0.174033	0.148098	0.230842	0.248306	0.241822	0.351036	0.121559
HP:0000943	0.0422668	0.0600873	0.374995	0.962738	0.84087	0.490324	0.0247607	0.0311082	0.0499933	0.203328	0.149667	0.0292956	0.0246762	0.0279812	0.0461618	0.0161466	0.0141803	0.0233425	0.0212797	0.0229861	0.0316628	0.0120305
HP:0000944	0.312399	0.385946	0.840813	0.991419	0.954099	0.783712	0.187076	0.344524	0.430164	0.714343	0.652972	0.249006	0.152779	0.258435	0.396707	0.15443	0.131404	0.201452	0.208427	0.200906	0.30901	0.114338
HP:0000946	0.0818456	0.133849	0.604932	0.977188	0.909742	0.695833	0.0517748	0.118006	0.0723439	0.521021	0.42476	0.0578524	0.03683	0.0674865	0.131012	0.0363818	0.0299671	0.0525641	0.0637072	0.0642775	0.0949191	0.0222162
HP:0000947	0.0288054	0.0269083	0.444206	0.969964	0.895651	0.354697	0.0102383	0.0393546	0.0292259	0.278704	0.145341	0.00850888	0.00415286	0.00971447	0.023428	0.0061043	0.00523226	0.0102084	0.0102737	0.00911351	0.0186555	0.0054155
HP:0000951	0.664745	0.794567	0.952974	0.998009	0.986978	0.946638	0.592072	0.705234	0.653912	0.887727	0.850061	0.572323	0.461929	0.61521	0.71501	0.523459	0.484661	0.588113	0.597568	0.595571	0.677814	0.441689
HP:0000952	0.217828	0.413226	0.810978	0.992737	0.948874	0.852409	0.175648	0.227991	0.249093	0.574706	0.487613	0.157435	0.121758	0.195223	0.251765	0.152463	0.139028	0.160078	0.170079	0.173011	0.208269	0.125132
HP:0000953	0.317401	0.54104	0.892522	0.995229	0.96812	0.897129	0.265041	0.395826	0.349638	0.716988	0.643222	0.244857	0.21232	0.306698	0.413788	0.230825	0.207257	0.269276	0.284429	0.298261	0.354427	0.174536
HP:0000954	0.192996	0.307229	0.73879	0.991291	0.950897	0.855637	0.129687	0.238181	0.148992	0.667394	0.586132	0.135936	0.101755	0.188959	0.27181	0.0982785	0.0837697	0.141637	0.175482	0.184743	0.249718	0.0796495
HP:0000956	0.115936	0.16086	0.664508	0.978514	0.877181	0.591387	0.0646238	0.111974	0.289204	0.487242	0.40127	0.0915514	0.0585343	0.0672713	0.16451	0.047947	0.0386648	0.0696249	0.08694	0.0992516	0.085909	0.0353957
HP:0000957	0.265005	0.509932	0.875658	0.997009	0.974147	0.944851	0.202777	0.315928	0.169235	0.696857	0.607583	0.17832	0.21264	0.258107	0.312352	0.186119	0.168473	0.217763	0.258422	0.27669	0.295723	0.177326
HP:0000958	0.265511	0.315085	0.789771	0.988083	0.942584	0.72075	0.162975	0.274954	0.352539	0.634984	0.573824	0.166481	0.102043	0.215217	0.301454	0.122958	0.108193	0.1565	0.160471	0.163064	0.235039	0.0971393
HP:0000960	0.0498367	0.0817333	0.421694	0.972402	0.898673	0.788625	0.0287176	0.0679866	0.0337307	0.456282	0.347015	0.0290397	0.0243713	0.0360716	0.0816922	0.0190681	0.0156955	0.0288906	0.0365983	0.0435459	0.0533666	0.0128515
HP:0000961	0.190644	0.277232	0.836085	0.991046	0.954582	0.727459	0.125112	0.311403	0.51982	0.691652	0.629379	0.215008	0.0781088	0.191535	0.353397	0.108099	0.087354	0.135929	0.13483	0.126777	0.235686	0.0735364
HP:0000962	0.290082	0.37829	0.828822	0.991712	0.949918	0.754024	0.20335	0.319291	0.42987	0.661479	0.595738	0.231148	0.139195	0.234508	0.354202	0.162101	0.141885	0.199067	0.212791	0.210506	0.273531	0.145349
HP:0000963	0.146706	0.229055	0.805725	0.988661	0.944446	0.719536	0.0979737	0.270096	0.502037	0.667792	0.593768	0.178942	0.0660996	0.127826	0.356905	0.0899755	0.0726342	0.110301	0.0985869	0.099452	0.208037	0.060605
HP:0000964	0.170963	0.193201	0.647879	0.968194	0.874906	0.580722	0.0985291	0.153595	0.31236	0.466487	0.391874	0.105742	0.058427	0.106077	0.205556	0.0682164	0.0589392	0.0938215	0.0888795	0.0838382	0.126016	0.0429946
HP:0000965	0.189248	0.218032	0.754531	0.98587	0.941823	0.737453	0.0908216	0.192888	0.277798	0.644873	0.570861	0.135958	0.0791407	0.163742	0.215674	0.0725958	0.0585734	0.0979636	0.120234	0.137511	0.183511	0.0583141
HP:0000966	0.0771862	0.118746	0.568224	0.96861	0.856051	0.549792	0.0594445	0.0790591	0.176285	0.377585	0.296187	0.0696936	0.0262725	0.0542407	0.131695	0.0383992	0.0341129	0.0522542	0.0540742	0.04926	0.0721402	0.0261327
HP:0000967	0.0570898	0.070218	0.510378	0.951245	0.825482	0.45976	0.0295822	0.0414922	0.264619	0.292468	0.182892	0.0550304	0.0278765	0.0242766	0.0676259	0.0197436	0.0154066	0.0325176	0.0308125	0.0268983	0.0361772	0.0198798
HP:0000968	0.0179662	0.0346307	0.247078	0.918953	0.748717	0.500782	0.0184784	0.0213428	0.0255883	0.166946	0.121564	0.00998739	0.00620129	0.0158922	0.0355271	0.01133	0.0101989	0.0126248	0.01194	0.0111628	0.0183455	0.00636213
HP:0000969	0.427849	0.538311	0.886632	0.994312	0.967459	0.849853	0.309836	0.448311	0.462245	0.755418	0.694744	0.305952	0.215813	0.330976	0.495338	0.253305	0.220348	0.318883	0.325347	0.335408	0.411221	0.187493
HP:0000970	0.0233998	0.0378109	0.408144	0.96095	0.822407	0.465759	0.0180254	0.0305343	0.0426791	0.183898	0.120965	0.0109972	0.00593797	0.0176289	0.0491853	0.0116036	0.010094	0.0151424	0.0145234	0.0148632	0.0248495	0.00577583
HP:0000971	0.0127569	0.0279322	0.36941	0.95567	0.771895	0.409736	0.0171445	0.0197152	0.166224	0.248242	0.188151	0.0227399	0.00902203	0.0172709	0.0736361	0.00923168	0.00771264	0.0129579	0.0181947	0.0164553	0.0157207	0.00807162
HP:0000972	0.0597798	0.0892177	0.526156	0.970572	0.862639	0.517289	0.0430496	0.0633692	0.107428	0.418882	0.325812	0.0611235	0.0226831	0.0451482	0.0914544	0.0339299	0.0287952	0.0397106	0.0489126	0.0634554	0.064396	0.01592
HP:0000973	0.20524	0.28604	0.824717	0.991428	0.948422	0.730439	0.125546	0.338915	0.46004	0.688437	0.632868	0.198716	0.0805697	0.206351	0.350095	0.109281	0.0898471	0.139622	0.156432	0.153494	0.251683	0.0735151
HP:0000974	0.213361	0.244678	0.803012	0.982167	0.921648	0.650319	0.102753	0.215228	0.452091	0.647382	0.586746	0.199798	0.0844382	0.164059	0.316204	0.0922707	0.0746313	0.119687	0.129396	0.131613	0.208633	0.0618979
HP:0000975	0.257164	0.336993	0.834987	0.99204	0.955936	0.785117	0.163991	0.252865	0.367556	0.644434	0.561691	0.212206	0.111815	0.175507	0.337325	0.131393	0.11532	0.176514	0.179085	0.172768	0.230867	0.102666
HP:0000976	0.00831385	0.0101823	0.0908555	0.756134	0.390898	0.254145	0.00662086	0.00544541	0.0104482	0.0183259	0.0137672	0.00770613	0.00259153	0.00357938	0.00681544	0.00268872	0.00236879	0.00484818	0.00387661	0.00336304	0.00556008	0.00283854
HP:0000977	0.0857675	0.0933268	0.659889	0.976895	0.915863	0.548475	0.0286534	0.0595891	0.427596	0.573558	0.466901	0.149594	0.0320379	0.044435	0.233886	0.0275502	0.0213596	0.0392257	0.034064	0.0327849	0.103972	0.012123
HP:0000978	0.196363	0.385695	0.829877	0.991476	0.953152	0.845587	0.161444	0.282056	0.407261	0.643297	0.564558	0.21443	0.103008	0.203838	0.327421	0.144375	0.123623	0.16022	0.152207	0.147476	0.257966	0.103384
HP:0000979	0.0779764	0.104862	0.523368	0.959526	0.833868	0.478333	0.0485303	0.0565363	0.243495	0.285359	0.192797	0.0655882	0.035418	0.036425	0.0838502	0.0318932	0.0262525	0.0467225	0.0401454	0.0371222	0.0494719	0.0278016
HP:0000980	0.212155	0.40443	0.793779	0.993699	0.957344	0.861912	0.179719	0.225995	0.209047	0.578665	0.482784	0.155714	0.10018	0.174032	0.244489	0.138934	0.12459	0.163155	0.161445	0.156779	0.203041	0.118802
HP:0000982	0.171801	0.225143	0.703189	0.981952	0.902614	0.625457	0.121136	0.179876	0.299306	0.519037	0.447902	0.12542	0.0652459	0.115748	0.24387	0.0882421	0.0756127	0.111034	0.124164	0.130846	0.155108	0.0599165
HP:0000987	0.189371	0.313155	0.820544	0.991108	0.95883	0.804881	0.132711	0.292518	0.39284	0.70825	0.63023	0.194646	0.0694912	0.189916	0.350346	0.119333	0.100636	0.149454	0.136916	0.138447	0.28982	0.086692
HP:0000988	0.0806894	0.134955	0.541953	0.945607	0.81491	0.5114	0.0823841	0.0859539	0.163867	0.305389	0.24061	0.0735374	0.0323702	0.0672134	0.117483	0.0496343	0.04536	0.0638786	0.0449675	0.0415421	0.0797542	0.0318189
HP:0000989	0.123865	0.207778	0.684845	0.973312	0.895998	0.648162	0.115212	0.168253	0.187067	0.490204	0.411168	0.097529	0.0558492	0.111716	0.185423	0.0741691	0.0658312	0.0967515	0.0875272	0.0953264	0.141314	0.0616304
HP:0000991	0.0433734	0.104132	0.469949	0.950213	0.823468	0.548984	0.042466	0.0899106	0.226212	0.25723	0.186163	0.0459575	0.0228232	0.0461437	0.0926487	0.0287398	0.025408	0.0362599	0.0326618	0.0306672	0.050765	0.028305
HP:0000992	0.14225	0.210304	0.705687	0.978623	0.916889	0.665018	0.106298	0.184247	0.205656	0.538333	0.464584	0.0759144	0.0507123	0.111931	0.229872	0.0825033	0.0684735	0.100441	0.108022	0.109873	0.139498	0.0628695
HP:0000993	0.0194157	0.0645854	0.824182	0.998242	0.978401	0.501531	0.020652	0.388696	0.708687	0.775398	0.701755	0.047466	0.00704114	0.0485264	0.330598	0.0320729	0.0212805	0.0286107	0.0208653	0.0221847	0.121124	0.00862265
HP:0000995	0.215453	0.304068	0.8563	0.994101	0.95548	0.783218	0.13492	0.334329	0.364808	0.681339	0.617534	0.139992	0.0929731	0.172474	0.370546	0.115116	0.0964839	0.150496	0.178213	0.20671	0.242129	0.0637589
HP:0000996	0.0408972	0.0468369	0.371567	0.956197	0.832585	0.540842	0.0214052	0.0335222	0.0522154	0.297809	0.235768	0.0334248	0.0145073	0.0266683	0.0582606	0.0143268	0.0123022	0.0192622	0.020049	0.0181088	0.0302202	0.00746256
HP:0000997	0.147988	0.228982	0.810481	0.997107	0.974652	0.939948	0.0742987	0.183287	0.0568793	0.685569	0.598422	0.0682026	0.0765338	0.155649	0.180669	0.061938	0.0521758	0.0934654	0.1306	0.157677	0.201218	0.0416706
HP:0000998	0.262474	0.367947	0.767547	0.992488	0.952671	0.813495	0.178833	0.297498	0.253947	0.656811	0.580859	0.181088	0.144528	0.201864	0.325398	0.136702	0.117638	0.18008	0.205867	0.217804	0.251444	0.1038
HP:0001000	0.439273	0.635755	0.917374	0.996479	0.976818	0.912006	0.364964	0.503362	0.460573	0.788636	0.726444	0.35418	0.271549	0.41479	0.515802	0.317805	0.287142	0.367618	0.380875	0.386088	0.465822	0.252358
HP:0001001	0.212914	0.243854	0.823558	0.994969	0.961728	0.737336	0.091494	0.198181	0.425868	0.694762	0.626288	0.213661	0.0984588	0.169348	0.291291	0.0852328	0.071179	0.116022	0.131051	0.127547	0.205861	0.0578307
HP:0001003	0.0596684	0.0534654	0.442916	0.94302	0.751212	0.34935	0.0248864	0.0632821	0.0757824	0.277777	0.238947	0.0216819	0.0175471	0.0309398	0.114048	0.0183628	0.0158695	0.0237383	0.0339192	0.0408734	0.0412623	0.0335178
HP:0001004	0.192376	0.224145	0.784325	0.988145	0.921047	0.739887	0.091302	0.193067	0.142955	0.598457	0.526204	0.086975	0.0836622	0.124137	0.246592	0.075988	0.062561	0.105542	0.140163	0.165607	0.164717	0.0501227
HP:0001005	0.319613	0.511762	0.883751	0.995917	0.969357	0.870803	0.253377	0.379837	0.443915	0.70125	0.629378	0.281795	0.17401	0.29663	0.405616	0.225063	0.199628	0.248217	0.251799	0.247547	0.333156	0.179216
HP:0001007	0.182823	0.295628	0.712455	0.990983	0.947943	0.804843	0.134734	0.209353	0.191001	0.631394	0.548226	0.132626	0.104751	0.156419	0.248439	0.0996016	0.0849191	0.136316	0.163676	0.174964	0.201257	0.0746654
HP:0001009	0.235547	0.363138	0.855358	0.991221	0.958739	0.818954	0.16935	0.348259	0.395436	0.700712	0.636264	0.207417	0.141362	0.243434	0.360731	0.148487	0.125794	0.184395	0.191393	0.198227	0.282924	0.115269
HP:0001010	0.26842	0.47769	0.867664	0.995413	0.964641	0.891732	0.204092	0.293657	0.28422	0.66625	0.582589	0.204666	0.179448	0.255195	0.305986	0.18511	0.167948	0.204669	0.233538	0.243005	0.273042	0.156539
HP:0001012	0.170004	0.250724	0.819127	0.985765	0.938555	0.806782	0.108945	0.179784	0.159463	0.642941	0.56485	0.0995876	0.089397	0.150757	0.228208	0.0797996	0.0687402	0.120015	0.153124	0.183092	0.197221	0.0462054
HP:0001013	0.0058459	0.00448496	0.198181	0.736851	0.526831	0.23682	0.00345048	0.00867568	0.0250692	0.135658	0.0845895	0.00109071	0.000975962	0.045295	0.00879222	0.00167996	0.00135992	0.00205195	0.00200233	0.00163739	0.00594629	0.000656959
HP:0001014	0.0287226	0.0381718	0.401963	0.976467	0.900297	0.630809	0.0161474	0.0241961	0.0306055	0.479464	0.336102	0.0140156	0.0192461	0.0144468	0.0379321	0.0111893	0.00825227	0.0157212	0.0271678	0.0563237	0.0227356	0.00355334
HP:0001015	0.0201207	0.0373354	0.401147	0.949696	0.760216	0.526643	0.0206277	0.0255608	0.146737	0.373261	0.297002	0.0347219	0.0129123	0.0232075	0.060275	0.0112971	0.00882085	0.0163491	0.0219317	0.0182615	0.0247881	0.01091
HP:0001017	0.0467597	0.214902	0.53779	0.990605	0.909635	0.923044	0.0536344	0.0569007	0.0288162	0.326621	0.234722	0.041821	0.0397393	0.0585593	0.0548908	0.0463207	0.043311	0.0433868	0.0490655	0.0522814	0.058579	0.0470472
HP:0001018	0.228645	0.345835	0.768844	0.992427	0.953838	0.8502	0.153029	0.281967	0.180463	0.687806	0.614913	0.158027	0.123528	0.211611	0.315686	0.116849	0.09923	0.165251	0.205725	0.222793	0.279583	0.0996846
HP:0001019	0.0478805	0.0876272	0.40839	0.951972	0.83481	0.578692	0.0416368	0.0530916	0.0519639	0.342871	0.254181	0.0447125	0.0158529	0.0385766	0.0685615	0.0251504	0.0220659	0.0345966	0.0328678	0.0368489	0.0589526	0.0157654
HP:0001022	0.0163606	0.0230531	0.18114	0.923941	0.813817	0.606181	0.0108845	0.0186489	0.0308695	0.259501	0.182613	0.00707589	0.00398499	0.0162844	0.0205564	0.00709082	0.00659309	0.00957495	0.0112978	0.0124947	0.0242791	0.0031635
HP:0001025	0.154335	0.183683	0.757277	0.986203	0.939582	0.661339	0.0684864	0.142529	0.369856	0.580035	0.496721	0.155938	0.0575393	0.12803	0.160068	0.0564989	0.0480287	0.0784445	0.0791994	0.0728808	0.129991	0.0484691
HP:0001027	0.00522063	0.0129207	0.0777472	0.793648	0.671066	0.618653	0.00422976	0.00653691	0.00412634	0.0908188	0.0375925	0.00482305	0.00256199	0.00280158	0.00569017	0.00276635	0.00217058	0.00399448	0.00404028	0.00357894	0.00486634	0.00149737
HP:0001028	0.301521	0.372619	0.862576	0.994838	0.966131	0.839316	0.162313	0.300587	0.308335	0.710408	0.638734	0.230214	0.153126	0.207163	0.395451	0.136623	0.11532	0.191979	0.216694	0.229077	0.286842	0.0824278
HP:0001029	0.0234824	0.034606	0.269796	0.952999	0.862661	0.554786	0.0123181	0.0307052	0.0337898	0.0960357	0.0434985	0.00700348	0.016939	0.00911578	0.0189712	0.00871348	0.00950805	0.0119901	0.00867405	0.0110244	0.0105986	0.0120665
HP:0001030	0.048859	0.114688	0.775878	0.987072	0.945962	0.619261	0.0390213	0.263785	0.544559	0.705773	0.631813	0.122022	0.0201043	0.0768658	0.349902	0.0528719	0.039771	0.0512713	0.0414245	0.0403989	0.186715	0.0482023
HP:0001031	0.0511728	0.065487	0.53815	0.977856	0.884096	0.675607	0.0230964	0.0376207	0.0353212	0.402657	0.29353	0.0242615	0.034324	0.0242794	0.0606918	0.0178241	0.0144746	0.0276284	0.0474739	0.0713398	0.0370703	0.009275
HP:0001032	0.0135101	0.0132525	0.118992	0.919922	0.660394	0.275041	0.00724425	0.0109371	0.0194276	0.0713549	0.0418962	0.0136481	0.00163388	0.00370667	0.0237136	0.00410745	0.00352769	0.00668929	0.0127611	0.0198446	0.00743855	0.00864405
HP:0001034	0.187116	0.309615	0.807345	0.987978	0.945154	0.775251	0.141476	0.329631	0.341158	0.628688	0.552859	0.147302	0.09662	0.166939	0.353188	0.116379	0.0985098	0.148763	0.132273	0.13802	0.231806	0.0669029
HP:0001036	0.0256157	0.0460306	0.278676	0.892109	0.666085	0.423733	0.0252747	0.0328762	0.0336408	0.143627	0.0976443	0.0137285	0.00880238	0.019859	0.0312277	0.0146993	0.0132992	0.0174755	0.0181165	0.0177795	0.0258875	0.00962307
HP:0001038	0.00122427	0.00325709	0.0260021	0.709142	0.414333	0.182077	0.00183833	0.0018337	0.08448	0.00875278	0.00404697	0.00109891	0.000719611	0.00109695	0.00407563	0.00175115	0.000981233	0.00159528	0.000946329	0.00084246	0.00168867	0.000606286
HP:0001040	0.00513541	0.00733252	0.0627154	0.786482	0.50069	0.304332	0.00253553	0.0087179	0.00659414	0.0461719	0.0419081	0.00975087	0.000731357	0.00265366	0.0081706	0.00154981	0.0013249	0.00227464	0.00204876	0.00177926	0.00806266	0.00087685
HP:0001041	0.00809866	0.00977353	0.106826	0.75509	0.597308	0.315175	0.00685732	0.00938476	0.0207706	0.0564207	0.0318824	0.00407537	0.0036606	0.00389167	0.00856032	0.00278564	0.00213666	0.00399125	0.00360402	0.0033353	0.00582611	0.00141963
HP:0001042	0.0103716	0.02504	0.183496	0.961778	0.861062	0.696507	0.00883763	0.0252939	0.00554777	0.326828	0.231665	0.0076039	0.00728803	0.0137183	0.0232574	0.00646076	0.00585471	0.00940592	0.0100948	0.0105172	0.0286647	0.00517175
HP:0001043	0.0105257	0.0248607	0.296266	0.933476	0.698072	0.440846	0.0133981	0.016107	0.161532	0.266503	0.188834	0.022129	0.00901599	0.0133254	0.0440042	0.00759958	0.00612199	0.0109829	0.0152289	0.0120988	0.0136806	0.00856934
HP:0001045	0.0524682	0.217501	0.508755	0.977695	0.880955	0.873307	0.0631462	0.0614435	0.0376208	0.319756	0.222593	0.0434828	0.0420579	0.0644944	0.0615152	0.0531116	0.0499663	0.049387	0.0508635	0.0518451	0.0663466	0.048551
HP:0001046	0.00892845	0.00884946	0.179323	0.799963	0.564649	0.399153	0.0333917	0.00655343	0.0114979	0.126733	0.0734964	0.00640974	0.00107074	0.00533523	0.00843668	0.00229413	0.00224671	0.00360732	0.00227449	0.0023783	0.00808899	0.00104836
HP:0001047	0.0111976	0.00861434	0.0785613	0.574455	0.306051	0.200527	0.00703952	0.0137669	0.00836886	0.103654	0.0763955	0.00313489	0.00378532	0.00888301	0.0114568	0.00416687	0.00348089	0.00565091	0.00724445	0.00922549	0.0104622	0.00337402
HP:0001048	0.0837516	0.132237	0.620032	0.985464	0.903328	0.63485	0.0507737	0.111807	0.117302	0.441209	0.371113	0.0645958	0.0512906	0.0584299	0.16768	0.0416722	0.0333222	0.0560934	0.0760336	0.101346	0.0761588	0.0238822
HP:0001050	0.0129211	0.0107109	0.12969	0.94655	0.761118	0.336765	0.00677939	0.00916087	0.0060085	0.0214681	0.0168504	0.0184387	0.00571204	0.00576677	0.00843969	0.00451012	0.00396504	0.00749828	0.00709828	0.00553336	0.00609516	0.0119778
HP:0001051	0.0239474	0.0256278	0.160376	0.848735	0.535655	0.217739	0.0106412	0.029637	0.0375389	0.0580927	0.042398	0.0169231	0.00803252	0.0183247	0.0370149	0.00783485	0.00739431	0.0118084	0.00787193	0.0069268	0.0211268	0.00866932
HP:0001052	0.0727711	0.0990939	0.603377	0.981256	0.885379	0.676903	0.0460357	0.0710077	0.0748868	0.339264	0.233548	0.034094	0.0304643	0.0376613	0.112101	0.0264901	0.0232746	0.0424595	0.0396121	0.0410683	0.0583722	0.0132011
HP:0001053	0.223704	0.446894	0.8573	0.99547	0.961631	0.898272	0.17296	0.252607	0.239678	0.637684	0.548285	0.180698	0.161545	0.223661	0.259994	0.161697	0.148203	0.17603	0.204402	0.214415	0.234775	0.148747
HP:0001054	0.0372107	0.0476189	0.357917	0.926761	0.678739	0.408511	0.0175732	0.0333694	0.0415452	0.343735	0.248208	0.0212699	0.0211309	0.0180254	0.0580454	0.0153798	0.0110822	0.0213063	0.0374412	0.0705646	0.0275323	0.00521162
HP:0001055	0.00555173	0.00856067	0.168258	0.812627	0.656359	0.320505	0.00319393	0.00381002	0.00456192	0.0498549	0.0224058	0.00293489	0.00337851	0.0030208	0.00541787	0.00337028	0.00265942	0.00335188	0.00304935	0.00254093	0.00392253	0.00217264
HP:0001056	0.0229662	0.0480799	0.46871	0.974376	0.908057	0.671337	0.0180384	0.0302716	0.0367091	0.260183	0.15755	0.0288419	0.00946529	0.0239491	0.0327127	0.0169722	0.015116	0.0205037	0.0240157	0.0217545	0.0360379	0.0858717
HP:0001057	0.0260599	0.0564769	0.39017	0.968917	0.86509	0.58839	0.0215758	0.0348761	0.0611161	0.259197	0.170839	0.0333683	0.0143091	0.0256985	0.0410647	0.015769	0.0136859	0.0215056	0.024981	0.0254349	0.0390574	0.0785108
HP:0001058	0.0704617	0.0752055	0.673329	0.981208	0.933013	0.494573	0.0214317	0.0477222	0.457912	0.54968	0.421968	0.125862	0.0233922	0.0328861	0.200711	0.0221555	0.0172393	0.0329869	0.0251254	0.0219176	0.0853741	0.0101378
HP:0001059	0.0446682	0.0591784	0.365015	0.965921	0.869387	0.574519	0.0266437	0.0499581	0.0717829	0.224816	0.149124	0.0264988	0.0166283	0.0213146	0.053373	0.0160039	0.0152509	0.0230655	0.0194697	0.0226723	0.0298958	0.0132923
HP:0001060	0.00264441	0.00752933	0.0381231	0.892526	0.759801	0.66675	0.00212907	0.0025759	0.00747748	0.0163911	0.00761056	0.00267892	0.00120652	0.00174408	0.00570893	0.00225792	0.00172348	0.00244068	0.00198425	0.00140723	0.00271973	0.000709199
HP:0001061	0.0565973	0.102515	0.483977	0.926002	0.760355	0.450121	0.0526857	0.0609416	0.148825	0.265483	0.203536	0.0431303	0.0220717	0.0433897	0.0947793	0.0380176	0.0318259	0.046094	0.0393292	0.0383103	0.0575744	0.0195868
HP:0001062	0.0221175	0.0292286	0.359195	0.963641	0.87479	0.665431	0.0131388	0.0163213	0.0171713	0.525968	0.362522	0.0112904	0.0158313	0.0110324	0.0303992	0.00890114	0.00637939	0.0121441	0.0296456	0.0675091	0.0165075	0.0025905
HP:0001063	0.147888	0.220105	0.825879	0.988629	0.952295	0.704511	0.0883433	0.290042	0.54466	0.694843	0.628461	0.185677	0.0599921	0.166378	0.297318	0.0819965	0.0656168	0.104568	0.1015	0.0963394	0.204723	0.050072
HP:0001065	0.142049	0.180221	0.762825	0.9803	0.934278	0.645531	0.0730892	0.155222	0.396019	0.569492	0.483275	0.133213	0.0587555	0.122524	0.177163	0.0586894	0.0497178	0.0814511	0.0745572	0.0719693	0.130098	0.0442252
HP:0001067	0.0888238	0.110578	0.776255	0.988046	0.926501	0.851769	0.0345653	0.0888597	0.0399169	0.576048	0.489931	0.0339037	0.0358129	0.072036	0.101747	0.0303043	0.0254603	0.0465852	0.0753493	0.0990533	0.0908462	0.0161974
HP:0001069	0.0458013	0.0652827	0.502824	0.984866	0.918606	0.613243	0.0239815	0.0469175	0.0517311	0.306965	0.23008	0.0325565	0.0157617	0.0282813	0.0533195	0.0195872	0.0171898	0.0283124	0.0244339	0.0222712	0.0312678	0.0145173
HP:0001070	0.00985525	0.0218348	0.294585	0.932011	0.705974	0.416724	0.0131709	0.0134779	0.187626	0.273841	0.197545	0.0346258	0.00690602	0.0157167	0.0443566	0.00866616	0.0072984	0.0117155	0.0159148	0.0129325	0.0136828	0.00872176
HP:0001071	0.0055858	0.00679071	0.164051	0.823593	0.641935	0.142664	0.0050978	0.00783906	0.0228089	0.04733	0.0388331	0.00281747	0.00368264	0.00413146	0.00699238	0.00203216	0.00154288	0.00293633	0.00169473	0.00163649	0.00541304	0.000943733
HP:0001072	0.373962	0.475464	0.862657	0.993114	0.961447	0.81349	0.274109	0.395653	0.472806	0.721652	0.659871	0.293039	0.191688	0.306464	0.432966	0.219318	0.192783	0.268764	0.280325	0.27879	0.354437	0.174054
HP:0001073	0.0196636	0.0645854	0.830804	0.997822	0.975302	0.476911	0.0206874	0.390134	0.713231	0.779288	0.710113	0.0487269	0.007011	0.0527216	0.33052	0.0322763	0.0216617	0.0289711	0.0205729	0.0218549	0.124217	0.0086014
HP:0001074	0.0221175	0.0292286	0.359195	0.963641	0.87479	0.665431	0.0131388	0.0163213	0.0171713	0.525968	0.362522	0.0112904	0.0158313	0.0110324	0.0303992	0.00890114	0.00637939	0.0121441	0.0296456	0.0675091	0.0165075	0.0025905
HP:0001075	0.0787007	0.148568	0.801351	0.992858	0.965853	0.655337	0.0503752	0.232374	0.589187	0.706955	0.624179	0.167959	0.0316311	0.0915013	0.352908	0.0603794	0.0463387	0.0698048	0.057896	0.0550142	0.187501	0.0489062
HP:0001080	0.168452	0.257703	0.728697	0.989569	0.944957	0.746718	0.123013	0.191652	0.250906	0.537811	0.458268	0.126463	0.0740532	0.1298	0.219446	0.0922317	0.0794121	0.117457	0.118581	0.122151	0.160972	0.0667955
HP:0001081	0.101698	0.143158	0.627924	0.981763	0.910767	0.654247	0.0660498	0.106669	0.235253	0.425039	0.354654	0.0619452	0.0297075	0.0659353	0.141701	0.0484672	0.0412733	0.0591555	0.0634762	0.0655304	0.0895283	0.0298184
HP:0001082	0.0271618	0.0622814	0.421968	0.971141	0.87299	0.548326	0.0235821	0.0477685	0.109474	0.271755	0.219128	0.0332903	0.0208097	0.0276751	0.0699901	0.0173213	0.0144805	0.0212603	0.0224117	0.0220847	0.0292688	0.0168674
HP:0001083	0.168503	0.187413	0.801031	0.991835	0.962654	0.693789	0.0685119	0.168945	0.400835	0.65752	0.566184	0.152875	0.0550576	0.132793	0.184564	0.055168	0.047033	0.0836045	0.0948263	0.0922397	0.149603	0.0463365
HP:0001084	0.0217125	0.0617809	0.310259	0.927337	0.792178	0.521216	0.020433	0.0667032	0.139968	0.144665	0.0874219	0.0170792	0.0110829	0.0258248	0.047821	0.0148449	0.0132958	0.0177554	0.0124759	0.0111762	0.0264482	0.0171251
HP:0001085	0.0618302	0.0892752	0.632852	0.989077	0.95933	0.837427	0.0285522	0.0808376	0.0300779	0.547983	0.439538	0.0206852	0.0311281	0.0689669	0.0664248	0.022155	0.0196335	0.034694	0.0434582	0.058818	0.0890444	0.0237628
HP:0001087	0.0793375	0.103611	0.546344	0.958961	0.859603	0.613618	0.0458907	0.060577	0.111047	0.434087	0.3444	0.0524951	0.0298569	0.0431748	0.0964163	0.0311545	0.0265042	0.0466364	0.0678373	0.0907912	0.0632271	0.0186912
HP:0001088	0.00757447	0.0112053	0.0979606	0.924039	0.76913	0.57053	0.00394632	0.00643494	0.00394016	0.103157	0.0602149	0.00317858	0.00391647	0.00536749	0.00578126	0.00381695	0.00330337	0.00459585	0.00453319	0.00455137	0.00642468	0.0104039
HP:0001089	0.00264371	0.00665136	0.12032	0.852342	0.586317	0.22072	0.00565864	0.00586045	0.00734319	0.0584406	0.0183312	0.00391802	0.00245437	0.00381271	0.0177317	0.00196501	0.00161483	0.00266403	0.00157856	0.00145649	0.00495846	0.00189764
HP:0001090	0.144746	0.181136	0.717928	0.985833	0.933868	0.701824	0.0662814	0.144455	0.280007	0.602906	0.534162	0.117506	0.0611682	0.140202	0.164008	0.0601375	0.050555	0.0757292	0.0939803	0.10067	0.14073	0.0516726
HP:0001092	0.0191857	0.0196714	0.31671	0.858808	0.528361	0.101087	0.00825135	0.0183051	0.0563744	0.107617	0.100052	0.00715856	0.004574	0.0119641	0.0389189	0.00775014	0.00619558	0.00937903	0.0115145	0.0140366	0.0112212	0.00374555
HP:0001093	0.0150909	0.0140427	0.231397	0.891686	0.731343	0.361166	0.00783351	0.017833	0.0254264	0.239496	0.210969	0.00327683	0.00167671	0.0170385	0.0287358	0.00532113	0.00494836	0.00621992	0.00793228	0.0127269	0.0290083	0.00208248
HP:0001094	0.00835868	0.019417	0.0730354	0.764763	0.447111	0.437147	0.00856069	0.00733228	0.0199045	0.0406978	0.0203458	0.00944401	0.00409837	0.00662646	0.00799171	0.00774351	0.00787429	0.00665827	0.00613005	0.00660669	0.00709173	0.00444603
HP:0001095	0.105788	0.123885	0.769766	0.990505	0.940192	0.791887	0.0416519	0.094466	0.0532326	0.515224	0.435431	0.0487229	0.0404572	0.0682221	0.108935	0.0358002	0.0312974	0.0556869	0.0705085	0.0827519	0.0838401	0.0230319
HP:0001096	0.048596	0.0854192	0.441192	0.929575	0.776085	0.491456	0.0423873	0.0536047	0.165368	0.290603	0.215393	0.0691978	0.0211702	0.0419286	0.08763	0.029075	0.028656	0.0373507	0.0356382	0.0357775	0.0527729	0.0258873
HP:0001097	0.0347787	0.0693589	0.412768	0.915212	0.755408	0.527873	0.0334618	0.0399577	0.150363	0.300426	0.216476	0.0583565	0.0159094	0.0331582	0.0688845	0.0235081	0.0231353	0.0295861	0.0336377	0.0363548	0.0421598	0.0202633
HP:0001098	0.576833	0.695917	0.918386	0.996597	0.980337	0.909772	0.470367	0.608563	0.57461	0.842509	0.796191	0.455741	0.349914	0.496362	0.628528	0.397433	0.357898	0.473	0.478139	0.476511	0.566198	0.315594
HP:0001099	0.0618005	0.123337	0.497455	0.972925	0.883982	0.652721	0.0529192	0.0785407	0.0764376	0.350064	0.247684	0.0379085	0.0141906	0.0462863	0.0860959	0.0369855	0.0321828	0.0448918	0.0382796	0.0409315	0.0676624	0.0266183
HP:0001100	0.107998	0.128785	0.767823	0.987042	0.917787	0.799587	0.0474565	0.108682	0.0848314	0.598758	0.513207	0.0514182	0.043158	0.0723011	0.150672	0.0400037	0.0334182	0.060474	0.102398	0.145498	0.102471	0.018463
HP:0001101	0.00385013	0.012077	0.0360116	0.71182	0.391158	0.444619	0.00555026	0.00441201	0.0172198	0.0248571	0.0118374	0.00526165	0.00231012	0.00470041	0.00471806	0.00511232	0.00519533	0.00382043	0.00383536	0.00426919	0.00449135	0.00370731
HP:0001102	0.0289299	0.0611322	0.43312	0.912678	0.745917	0.438406	0.0366109	0.0387729	0.0780417	0.293399	0.21017	0.019507	0.0157301	0.0257426	0.0667722	0.0224038	0.0177657	0.0300032	0.0297091	0.0450082	0.0351731	0.00863039
HP:0001103	0.191825	0.321577	0.738333	0.984516	0.937336	0.769465	0.160316	0.232041	0.243022	0.593399	0.498593	0.115983	0.0743456	0.160532	0.247699	0.116731	0.102356	0.154067	0.143035	0.146114	0.214335	0.085381
HP:0001104	0.00467329	0.00862503	0.0516303	0.840466	0.631296	0.570275	0.00378338	0.00495663	0.00446566	0.0894096	0.0457916	0.00298287	0.00235659	0.00292378	0.00754086	0.00259544	0.00208333	0.00379494	0.00555009	0.00620326	0.00632934	0.00139552
HP:0001105	0.103523	0.176119	0.588352	0.977991	0.90019	0.65586	0.0819418	0.116421	0.13778	0.402916	0.303441	0.0588219	0.0294007	0.0699413	0.130057	0.0566831	0.0491546	0.0712252	0.0611995	0.0592664	0.0951232	0.0496858
HP:0001107	0.0308655	0.0499463	0.336341	0.957918	0.861029	0.675588	0.0188149	0.0390744	0.0837836	0.347934	0.248696	0.021904	0.00929695	0.0220709	0.049314	0.0133806	0.0131142	0.0203482	0.0286145	0.0368446	0.037352	0.00769295
HP:0001114	0.0209776	0.0626294	0.31264	0.934806	0.812378	0.546952	0.0194986	0.0724816	0.176335	0.139912	0.0747889	0.016076	0.0107644	0.0237922	0.0460138	0.0144612	0.0127515	0.0171282	0.0124614	0.0112021	0.0253142	0.0180943
HP:0001115	0.0383237	0.0607037	0.596782	0.980765	0.932889	0.9076	0.0181779	0.0451521	0.00951435	0.640973	0.535899	0.0133378	0.0167685	0.0918939	0.0418731	0.0140602	0.0120637	0.0242165	0.0378849	0.0495995	0.109331	0.0140099
HP:0001116	0.0218666	0.0430336	0.245202	0.948901	0.861265	0.65699	0.0230016	0.026974	0.0253955	0.190397	0.109432	0.00950516	0.00723792	0.015408	0.0236765	0.0121122	0.00980744	0.0161886	0.0154201	0.014442	0.01996	0.00765459
HP:0001117	0.0228848	0.0317104	0.355885	0.951734	0.862102	0.707306	0.0125343	0.0183086	0.0123828	0.163185	0.0801278	0.0149197	0.0124425	0.00873194	0.0239365	0.00819606	0.00690948	0.0134681	0.0172926	0.0133356	0.0115094	0.0101129
HP:0001119	0.0382454	0.0451512	0.528584	0.988032	0.922376	0.487413	0.0127938	0.0252841	0.356228	0.292123	0.147334	0.0466287	0.0180828	0.0131893	0.0481537	0.00974494	0.00770953	0.0197446	0.0169212	0.0159651	0.0257285	0.00507751
HP:0001120	0.238631	0.315033	0.782191	0.993733	0.96457	0.80621	0.129201	0.243618	0.328197	0.688613	0.604052	0.207294	0.0996921	0.188997	0.283225	0.104798	0.0895777	0.149715	0.179749	0.18678	0.235999	0.0854213
HP:0001123	0.25755	0.405311	0.824281	0.993804	0.965127	0.846909	0.187332	0.363291	0.30687	0.69942	0.621291	0.184634	0.11277	0.230804	0.368009	0.152042	0.129069	0.195123	0.195692	0.200738	0.308232	0.10308
HP:0001125	0.0347194	0.0663424	0.588984	0.989882	0.933872	0.521463	0.0311716	0.0781543	0.126624	0.421375	0.321625	0.0148292	0.00794757	0.0311273	0.111303	0.0272774	0.0203452	0.0327566	0.0427812	0.0473161	0.0582286	0.02281
HP:0001128	0.0104634	0.0101826	0.126823	0.756152	0.50952	0.176168	0.00460391	0.00578914	0.0449934	0.0663848	0.0350161	0.0471741	0.00162403	0.00450371	0.0137592	0.00263172	0.0023257	0.00421599	0.0020196	0.00156979	0.01244	0.00221416
HP:0001131	0.115281	0.160235	0.584533	0.987434	0.934781	0.733952	0.0653855	0.100576	0.206321	0.493034	0.366142	0.0886303	0.0362634	0.0654333	0.135863	0.0475492	0.0403072	0.0697715	0.07163	0.0705061	0.0985546	0.0284342
HP:0001132	0.0142059	0.0230609	0.246493	0.961614	0.869872	0.598899	0.0111969	0.018083	0.0350724	0.239558	0.158603	0.00946435	0.00582556	0.00910198	0.0257913	0.00679027	0.00563968	0.0104742	0.0119391	0.0115575	0.0122847	0.00902112
HP:0001133	0.0936916	0.173778	0.559094	0.979429	0.907795	0.694543	0.0752777	0.106145	0.103906	0.407919	0.301799	0.052903	0.0268842	0.068704	0.112644	0.054141	0.0472822	0.0660244	0.0586787	0.0597573	0.0939834	0.0385596
HP:0001134	0.00227292	0.00620489	0.126957	0.913454	0.72872	0.305949	0.0020972	0.00563637	0.00429019	0.127003	0.0763164	0.00102248	0.000913161	0.00459293	0.00335947	0.00259951	0.00213851	0.00265522	0.00192471	0.00162152	0.00350499	0.00133342
HP:0001135	0.0149623	0.0339825	0.249027	0.964189	0.885283	0.827458	0.0117629	0.0405137	0.00823759	0.402619	0.297155	0.00965123	0.00885465	0.0199963	0.0396535	0.00884061	0.00747372	0.0137016	0.0178453	0.0184442	0.0400273	0.00795354
HP:0001136	0.00866105	0.0178682	0.352087	0.90216	0.713788	0.145524	0.0100002	0.0192029	0.024463	0.122701	0.0546467	0.0103317	0.00690384	0.005757	0.0154117	0.00429248	0.00395635	0.00741567	0.00384096	0.00383852	0.0146458	0.00214137
HP:0001137	0.0541056	0.0805875	0.60252	0.986283	0.925199	0.790618	0.02574	0.0574984	0.0320229	0.564743	0.467527	0.0244769	0.0242125	0.0798361	0.0651079	0.0220368	0.0184398	0.0328086	0.0417544	0.0486551	0.0928705	0.0162836
HP:0001138	0.0349411	0.0866196	0.359247	0.937044	0.800192	0.494651	0.0326634	0.0661906	0.18123	0.140095	0.0753626	0.0356156	0.0166529	0.0252049	0.052963	0.0236907	0.0209085	0.0294255	0.0182762	0.0162604	0.0352464	0.0194459
HP:0001139	0.0214626	0.0314396	0.231513	0.934995	0.780784	0.44752	0.0214748	0.0190937	0.0363802	0.154463	0.0998784	0.0141082	0.0038036	0.011558	0.0312567	0.00930392	0.00779343	0.0119907	0.0121612	0.0141484	0.0169854	0.00530126
HP:0001140	0.0390473	0.0441631	0.438175	0.969571	0.812179	0.54548	0.0186355	0.0246671	0.0387368	0.477395	0.366273	0.0233136	0.0221199	0.019726	0.0549593	0.0124198	0.00933672	0.0184126	0.0382837	0.0815322	0.0286875	0.00415477
HP:0001141	0.100732	0.178731	0.576887	0.977264	0.910339	0.680669	0.0819715	0.119898	0.117901	0.430326	0.324396	0.061682	0.0293113	0.0718948	0.13612	0.0590502	0.0508981	0.0726107	0.0642216	0.0650522	0.0991846	0.0394416
HP:0001142	0.0223408	0.0263005	0.315481	0.894283	0.59578	0.263383	0.0122834	0.0230351	0.0260549	0.193049	0.116188	0.0100493	0.00267304	0.0121264	0.0293595	0.0094612	0.00770132	0.0109288	0.00817461	0.00837949	0.0192969	0.0136671
HP:0001144	0.0259775	0.0337492	0.433321	0.96709	0.901674	0.765524	0.0112706	0.0258695	0.0200297	0.320796	0.211141	0.0243934	0.00609316	0.0151138	0.0500765	0.00820733	0.00697014	0.0137569	0.0208987	0.0191491	0.029195	0.00841896
HP:0001147	0.00418333	0.0132692	0.0921183	0.86104	0.578377	0.299423	0.0067508	0.00700749	0.0159795	0.0629303	0.0394132	0.00617555	0.00539793	0.00522168	0.0113818	0.0041596	0.00369327	0.00514483	0.00380474	0.0038864	0.00812461	0.00441236
HP:0001151	0.0194594	0.0158311	0.17858	0.942485	0.744953	0.558269	0.00957931	0.0186213	0.0176877	0.453549	0.351726	0.0127837	0.00396195	0.00860105	0.047636	0.00445882	0.0032141	0.00622248	0.00649992	0.00488098	0.00906717	0.00786023
HP:0001152	0.0179421	0.0427406	0.194939	0.952671	0.846933	0.692025	0.0154153	0.0221042	0.0380565	0.215443	0.121437	0.012773	0.0129021	0.0168421	0.0281441	0.0133967	0.0121686	0.0152023	0.0158374	0.0151233	0.0190382	0.0175063
HP:0001153	0.0145923	0.0163756	0.338654	0.956061	0.810961	0.273866	0.00807992	0.00972043	0.0220126	0.106334	0.0867035	0.00726984	0.0043529	0.0100909	0.0356435	0.00498745	0.00441056	0.00697089	0.00683451	0.00661231	0.00983428	0.00215266
HP:0001155	0.582306	0.732438	0.932722	0.997721	0.98361	0.937494	0.487132	0.624814	0.563125	0.859662	0.813953	0.493209	0.385787	0.531693	0.645509	0.428104	0.388424	0.492142	0.514959	0.514638	0.601441	0.339688
HP:0001156	0.398307	0.497415	0.874329	0.994342	0.965677	0.85668	0.261437	0.426548	0.413098	0.779686	0.725654	0.30035	0.204409	0.337995	0.473703	0.216423	0.186973	0.281211	0.324234	0.337361	0.406098	0.152703
HP:0001159	0.273561	0.512122	0.848537	0.995158	0.964683	0.913258	0.236515	0.321228	0.233645	0.697283	0.615871	0.222757	0.190185	0.285277	0.34947	0.201041	0.17947	0.234082	0.273803	0.287068	0.333066	0.171756
HP:0001161	0.178626	0.273897	0.681644	0.983581	0.92211	0.783216	0.124047	0.202161	0.164254	0.587878	0.503062	0.123552	0.0769936	0.138358	0.246058	0.0922247	0.0779981	0.128152	0.148356	0.158562	0.193023	0.0557547
HP:0001162	0.124046	0.190562	0.595863	0.971284	0.882502	0.716103	0.0824995	0.137915	0.1027	0.466741	0.374906	0.0738632	0.043113	0.0895705	0.152732	0.0582947	0.0499235	0.0835184	0.0877321	0.0830884	0.12657	0.0404888
HP:0001163	0.303776	0.368309	0.835753	0.992176	0.956765	0.830355	0.175082	0.313699	0.300781	0.730845	0.663435	0.221779	0.124941	0.254171	0.356513	0.135425	0.114076	0.186608	0.216315	0.225354	0.317307	0.104221
HP:0001166	0.205222	0.232746	0.795378	0.989967	0.946645	0.71376	0.0915774	0.20469	0.384337	0.652122	0.569672	0.177278	0.0702904	0.154479	0.239334	0.0735908	0.0605188	0.107442	0.115618	0.110981	0.185776	0.0609398
HP:0001167	0.541496	0.703646	0.923861	0.997589	0.982275	0.93588	0.439647	0.591485	0.522494	0.846983	0.797092	0.450588	0.348771	0.496917	0.613683	0.386726	0.348321	0.451348	0.481067	0.483327	0.569746	0.301757
HP:0001169	0.130456	0.136114	0.776401	0.990663	0.949528	0.620852	0.0481993	0.151419	0.314562	0.621893	0.552041	0.0997873	0.038153	0.138859	0.130176	0.0435178	0.0372448	0.0553992	0.0665615	0.0629631	0.125392	0.0449635
HP:0001171	0.112904	0.173566	0.625886	0.979059	0.893549	0.67547	0.0837187	0.119916	0.149132	0.47116	0.40194	0.0859293	0.0529086	0.0869941	0.168571	0.0555906	0.046387	0.0763786	0.0894898	0.097993	0.123882	0.036218
HP:0001172	0.32914	0.543185	0.874455	0.99657	0.972393	0.915519	0.253786	0.373268	0.320504	0.733142	0.65604	0.255974	0.19903	0.318399	0.388468	0.22214	0.19944	0.262935	0.296412	0.303644	0.36789	0.178194
HP:0001176	0.0388996	0.0799663	0.437446	0.970776	0.859176	0.653066	0.0323989	0.0741523	0.0513937	0.381809	0.294243	0.0269158	0.0237395	0.0415266	0.0720408	0.0229956	0.0185287	0.0312839	0.0374481	0.0351236	0.0468028	0.00960163
HP:0001177	0.0789189	0.136053	0.486351	0.965002	0.857187	0.675821	0.0586239	0.0880407	0.116315	0.390679	0.316922	0.0638923	0.0279908	0.0638041	0.130666	0.0437517	0.0359644	0.0605192	0.07288	0.0676941	0.0886604	0.0273238
HP:0001178	0.0442977	0.0771456	0.38719	0.943087	0.753674	0.472805	0.0365272	0.0467582	0.124048	0.233042	0.180834	0.0389254	0.0223326	0.0322136	0.0727393	0.0245826	0.0203165	0.030785	0.0355783	0.0325566	0.0396373	0.0156597
HP:0001180	0.0277066	0.0541509	0.298222	0.981524	0.917915	0.821038	0.0204022	0.0464866	0.0114974	0.423315	0.318108	0.01898	0.0179248	0.0292668	0.0498074	0.0135067	0.0109342	0.0219971	0.0350547	0.0570162	0.055939	0.0200774
HP:0001181	0.159013	0.188925	0.743977	0.989387	0.935523	0.673363	0.0692158	0.173695	0.347785	0.569234	0.493664	0.12243	0.0583258	0.141656	0.179691	0.0634519	0.0555932	0.0834853	0.0834889	0.0755492	0.14545	0.0448897
HP:0001182	0.0939962	0.140819	0.535793	0.97665	0.902356	0.747101	0.0621028	0.098525	0.0801608	0.457349	0.366616	0.0662569	0.0305016	0.0725712	0.141282	0.0442075	0.0364258	0.0628176	0.0756583	0.0802441	0.102587	0.0276072
HP:0001187	0.156934	0.14945	0.796783	0.993058	0.949345	0.570114	0.0506722	0.183067	0.413521	0.671123	0.624551	0.162218	0.0486299	0.154431	0.261125	0.0553826	0.0456226	0.0651181	0.0744467	0.0684908	0.179269	0.0557043
HP:0001188	0.0429414	0.0563743	0.364146	0.949241	0.794496	0.473687	0.0240832	0.0449418	0.0705245	0.273507	0.212455	0.0314849	0.0157437	0.0302489	0.0797692	0.0194313	0.0165425	0.0248508	0.0263142	0.0272379	0.0385767	0.0136113
HP:0001191	0.127893	0.194746	0.686568	0.979566	0.906105	0.734401	0.0776323	0.142052	0.122063	0.534913	0.444863	0.0712507	0.0514696	0.101085	0.166636	0.0573064	0.049435	0.0816428	0.0900822	0.0942783	0.142537	0.044464
HP:0001193	0.0798726	0.0891113	0.492457	0.966108	0.810885	0.412604	0.0408165	0.0909803	0.116516	0.311699	0.257528	0.0373552	0.0225493	0.0409505	0.129131	0.0288519	0.0229984	0.0399104	0.0461275	0.048257	0.0621294	0.0351948
HP:0001194	0.0630735	0.100242	0.496105	0.955205	0.82332	0.498116	0.0423249	0.0727408	0.182441	0.289083	0.20675	0.0707181	0.0286358	0.0380846	0.10239	0.0300347	0.0270679	0.0442281	0.0383329	0.0369875	0.0510026	0.0256876
HP:0001195	0.0130677	0.0226617	0.198658	0.893965	0.59969	0.290509	0.00821994	0.0135249	0.0309974	0.152393	0.0963306	0.0179946	0.00423429	0.00806257	0.0236768	0.0070113	0.00577675	0.00933785	0.0123143	0.0134785	0.0117288	0.00375477
HP:0001196	0.0107117	0.0250093	0.263712	0.924013	0.7005	0.437073	0.0130331	0.0147129	0.161137	0.22162	0.146566	0.0247682	0.00757404	0.0121611	0.0455345	0.00750968	0.00630889	0.0114518	0.0140582	0.0119421	0.0132765	0.0109447
HP:0001197	0.48735	0.657569	0.912721	0.996671	0.977723	0.909125	0.399246	0.532863	0.529459	0.803647	0.745528	0.396812	0.294042	0.427694	0.567232	0.341656	0.30747	0.400498	0.406754	0.402222	0.495396	0.275282
HP:0001199	0.086381	0.323192	0.675029	0.991216	0.924394	0.907902	0.0950278	0.103386	0.0676785	0.413488	0.299219	0.0744733	0.0759259	0.0943948	0.108509	0.0887171	0.0828474	0.0860086	0.0999716	0.0993305	0.0989302	0.081812
HP:0001204	0.0115735	0.0100094	0.0860596	0.885172	0.527195	0.150061	0.00581634	0.00717482	0.0173875	0.0411774	0.0392581	0.00857029	0.00129199	0.00355954	0.0213231	0.00300399	0.00240791	0.00474923	0.00941262	0.0136794	0.00782646	0.0107791
HP:0001211	0.0824004	0.179042	0.494922	0.990868	0.95359	0.873016	0.0664991	0.119691	0.049615	0.588326	0.474663	0.0593368	0.0492297	0.0781365	0.127047	0.0481925	0.0416369	0.0670944	0.0874917	0.104296	0.118457	0.0286629
HP:0001212	0.0220097	0.0799518	0.281449	0.990901	0.956505	0.885349	0.0251743	0.07378	0.0159982	0.578757	0.440532	0.0251052	0.0237964	0.0404278	0.0691322	0.0208526	0.0176323	0.0279723	0.0421201	0.047917	0.0658548	0.0139577
HP:0001216	0.0429133	0.0430858	0.459899	0.93879	0.76762	0.273274	0.0177346	0.0535741	0.0642379	0.181795	0.105208	0.0121512	0.00770566	0.0132103	0.0444298	0.0108598	0.00882285	0.0175796	0.0145819	0.0133973	0.0216018	0.00802757
HP:0001217	0.149054	0.397451	0.756915	0.994551	0.953483	0.907133	0.141263	0.173536	0.144493	0.553036	0.447464	0.116698	0.105927	0.150662	0.186591	0.124317	0.114394	0.129636	0.14734	0.15498	0.172226	0.105249
HP:0001218	0.0230068	0.0391152	0.311794	0.91317	0.743302	0.3597	0.0174133	0.0234518	0.0513972	0.143791	0.0825899	0.0249885	0.00523408	0.0132112	0.0381705	0.0111209	0.00983708	0.0141499	0.0122682	0.0114413	0.0219488	0.00775019
HP:0001220	0.221791	0.310108	0.789981	0.992517	0.954161	0.777736	0.144085	0.241612	0.319	0.644648	0.568588	0.203558	0.092619	0.19032	0.289325	0.113568	0.0960043	0.14748	0.163452	0.15527	0.230079	0.100512
HP:0001222	0.00857144	0.0119207	0.240032	0.929414	0.663329	0.230601	0.00652459	0.00897164	0.0198437	0.137005	0.134086	0.023615	0.00394258	0.0101486	0.0643865	0.00310179	0.00281641	0.00448428	0.00396419	0.00454489	0.018883	0.00353814
HP:0001223	0.0105251	0.00968308	0.159708	0.806367	0.589265	0.199338	0.00662968	0.00962573	0.0202418	0.0299352	0.0191165	0.0048805	0.00459795	0.00442081	0.0124523	0.0027105	0.00284868	0.00522863	0.00213782	0.00179389	0.00820773	0.00138325
HP:0001227	0.0150383	0.0241183	0.218939	0.882658	0.636322	0.381317	0.00760353	0.0201278	0.0365428	0.155159	0.101435	0.00904616	0.00337918	0.0083978	0.0273044	0.00805563	0.00641699	0.0106079	0.0119442	0.0133939	0.0130712	0.00360806
HP:0001230	0.113368	0.114381	0.754075	0.989944	0.938621	0.581741	0.0416465	0.131059	0.33836	0.617018	0.562995	0.112624	0.0338259	0.149488	0.119702	0.0390645	0.0331188	0.0482201	0.0604607	0.0551199	0.122039	0.0415789
HP:0001231	0.208903	0.303039	0.748976	0.988684	0.936593	0.750918	0.16148	0.243039	0.261684	0.616861	0.54351	0.178792	0.0900829	0.166958	0.305964	0.109964	0.0932488	0.148657	0.168512	0.167058	0.212888	0.0968896
HP:0001232	0.0133929	0.0416343	0.410041	0.980156	0.878916	0.588837	0.0134574	0.0280511	0.0510754	0.275162	0.233386	0.0234149	0.0128152	0.0218534	0.0564183	0.0113796	0.00929416	0.0126555	0.0164794	0.0176269	0.0192988	0.011685
HP:0001233	0.0127507	0.014401	0.176542	0.7526	0.356106	0.0802294	0.00492588	0.012556	0.0440063	0.0548422	0.0443329	0.00598542	0.00316405	0.00594455	0.01497	0.00516722	0.00372376	0.0067709	0.0075547	0.00887429	0.00803021	0.00613505
HP:0001234	0.00945564	0.0102572	0.23203	0.952031	0.743571	0.244103	0.00558863	0.0117099	0.0222396	0.19179	0.163618	0.0188659	0.00455211	0.0161238	0.0624169	0.00334016	0.00279181	0.00416871	0.00388495	0.00336741	0.0283576	0.00299507
HP:0001238	0.204169	0.280023	0.845264	0.993336	0.961293	0.759017	0.113066	0.334057	0.505145	0.725134	0.651687	0.206528	0.0728119	0.186881	0.347559	0.0999879	0.0810861	0.134664	0.133218	0.129508	0.252639	0.0645639
HP:0001239	0.102207	0.109368	0.742205	0.990438	0.96094	0.632701	0.0369348	0.126735	0.314286	0.625679	0.562105	0.101489	0.0288285	0.145573	0.10975	0.0360715	0.0306644	0.0435349	0.051698	0.0460891	0.112503	0.0417728
HP:0001241	0.0232442	0.035375	0.315919	0.899589	0.648945	0.354264	0.0124989	0.0165564	0.0648497	0.153279	0.131845	0.0191972	0.00954271	0.0159504	0.0484595	0.0101621	0.0083436	0.0126885	0.0112258	0.0114079	0.0252718	0.00630318
HP:0001245	0.0150383	0.0241183	0.218939	0.882658	0.636322	0.381317	0.00760353	0.0201278	0.0365428	0.155159	0.101435	0.00904616	0.00337918	0.0083978	0.0273044	0.00805563	0.00641699	0.0106079	0.0119442	0.0133939	0.0130712	0.00360806
HP:0001248	0.0290639	0.028684	0.520239	0.986235	0.907834	0.33131	0.0108371	0.0378871	0.0406096	0.283224	0.166108	0.0132268	0.00549774	0.0105226	0.0491748	0.00660398	0.00575543	0.0110555	0.0096539	0.0100224	0.0236056	0.00724039
HP:0001249	0.629107	0.762952	0.937207	0.997892	0.985503	0.940105	0.536831	0.665877	0.601543	0.874903	0.834277	0.515673	0.419335	0.570966	0.680305	0.467997	0.427439	0.536772	0.558253	0.561119	0.635967	0.376118
HP:0001250	0.646557	0.748592	0.937002	0.997573	0.984726	0.931941	0.540391	0.686835	0.632009	0.879228	0.843465	0.517439	0.420375	0.572312	0.698303	0.46227	0.419634	0.543789	0.560584	0.560665	0.64169	0.370657
HP:0001251	0.484893	0.602388	0.880309	0.994707	0.970552	0.877502	0.378555	0.514275	0.486393	0.794831	0.743896	0.350129	0.272514	0.405318	0.545744	0.314841	0.277176	0.380836	0.39825	0.397761	0.474476	0.23738
HP:0001252	0.629889	0.723148	0.925695	0.997227	0.982227	0.922451	0.499526	0.65309	0.603329	0.869507	0.832728	0.498157	0.395583	0.542898	0.674508	0.424974	0.381285	0.510347	0.536682	0.538964	0.617035	0.327336
HP:0001254	0.181465	0.218052	0.714672	0.985204	0.929675	0.650766	0.11828	0.169439	0.267868	0.49242	0.406026	0.123869	0.0638883	0.103779	0.223351	0.0791242	0.0694946	0.110336	0.103643	0.0918538	0.131117	0.0657332
HP:0001256	0.321468	0.387579	0.854425	0.993651	0.962623	0.848642	0.175417	0.343502	0.299454	0.740299	0.684195	0.201512	0.156616	0.276686	0.376482	0.146908	0.125773	0.199436	0.250921	0.270896	0.339009	0.112204
HP:0001257	0.425499	0.537624	0.849847	0.993214	0.959747	0.848524	0.323985	0.448368	0.444056	0.746432	0.686325	0.299422	0.237951	0.343037	0.485574	0.25471	0.222543	0.316959	0.32696	0.318706	0.401218	0.193553
HP:0001258	0.113277	0.145132	0.54805	0.975445	0.885305	0.702764	0.0651507	0.112044	0.0932779	0.466565	0.376954	0.0543765	0.0455471	0.0667198	0.143751	0.0438679	0.0370169	0.0584319	0.0659843	0.0628786	0.0773031	0.0429515
HP:0001259	0.174075	0.228785	0.76347	0.987457	0.938749	0.645762	0.130536	0.188879	0.299751	0.528186	0.447691	0.1047	0.0564721	0.109878	0.244053	0.0852832	0.075115	0.114579	0.110511	0.104005	0.160025	0.0681804
HP:0001260	0.364758	0.497316	0.843544	0.992654	0.959696	0.835025	0.269415	0.427281	0.400157	0.715402	0.651041	0.260285	0.210931	0.302064	0.451908	0.225557	0.193787	0.279879	0.291429	0.287455	0.366947	0.182228
HP:0001262	0.0424842	0.0429038	0.370175	0.940059	0.811281	0.566791	0.0205491	0.0314005	0.0397105	0.301558	0.230568	0.0268523	0.0106054	0.027547	0.0467517	0.0132794	0.010841	0.0183337	0.0196533	0.01885	0.0352064	0.0124657
HP:0001263	0.584022	0.731602	0.92373	0.997235	0.981742	0.931956	0.492443	0.629768	0.570495	0.854771	0.809627	0.472529	0.39001	0.523281	0.646578	0.427975	0.389931	0.491599	0.512298	0.513953	0.586929	0.342101
HP:0001264	0.0344296	0.043602	0.330215	0.948814	0.851528	0.604641	0.0180896	0.0338661	0.0612417	0.348076	0.263449	0.023105	0.0140691	0.0189712	0.0601257	0.012104	0.0103086	0.0174961	0.0207986	0.0202022	0.0247129	0.00716126
HP:0001265	0.317968	0.400611	0.812092	0.991544	0.95	0.783666	0.211173	0.339541	0.408097	0.677526	0.613001	0.231767	0.154783	0.247648	0.381686	0.167274	0.144915	0.213228	0.216379	0.202878	0.291789	0.124246
HP:0001266	0.12725	0.165772	0.647521	0.982113	0.907321	0.703717	0.0748266	0.133283	0.156212	0.530897	0.420303	0.0607241	0.0585629	0.0707553	0.185511	0.0565764	0.0459452	0.0776149	0.0856667	0.0856249	0.0941494	0.0602291
HP:0001268	0.380275	0.501722	0.868341	0.994139	0.966152	0.830387	0.305218	0.470059	0.524259	0.74281	0.686836	0.282512	0.171452	0.323415	0.50161	0.241219	0.20858	0.294633	0.288919	0.285983	0.395034	0.174626
HP:0001269	0.128098	0.225015	0.812297	0.990422	0.94643	0.707925	0.103101	0.294137	0.396985	0.647651	0.567773	0.0967792	0.0486386	0.119824	0.326573	0.0892341	0.0709786	0.108439	0.104402	0.106148	0.194789	0.0481946
HP:0001270	0.434117	0.544902	0.886098	0.995714	0.971145	0.866017	0.30687	0.508992	0.53265	0.798787	0.745845	0.344307	0.210615	0.356904	0.550773	0.262246	0.221979	0.328841	0.347384	0.341884	0.453748	0.185027
HP:0001271	0.0906654	0.127952	0.496518	0.960977	0.846506	0.579173	0.0618086	0.0889275	0.172207	0.333772	0.258806	0.0607262	0.0354012	0.0717675	0.108949	0.0523514	0.0463057	0.0579701	0.0542134	0.0499122	0.0815462	0.0346113
HP:0001272	0.244237	0.32278	0.753498	0.988504	0.937156	0.743696	0.173751	0.270979	0.313624	0.627984	0.548063	0.146882	0.099535	0.173435	0.329447	0.133894	0.113364	0.165731	0.165724	0.160407	0.217695	0.0805288
HP:0001273	0.430412	0.573477	0.867421	0.994987	0.970245	0.904552	0.321752	0.512217	0.417488	0.809576	0.755057	0.316908	0.238838	0.383475	0.535718	0.265682	0.230993	0.338576	0.373079	0.385014	0.46826	0.178361
HP:0001274	0.248444	0.387605	0.797576	0.992202	0.957802	0.877737	0.167179	0.303619	0.19552	0.703343	0.624078	0.177235	0.144249	0.224843	0.32865	0.133139	0.114687	0.186509	0.218172	0.227334	0.293143	0.0974477
HP:0001276	0.506886	0.617464	0.885453	0.995402	0.971872	0.88282	0.388812	0.534175	0.500045	0.791863	0.738371	0.362521	0.304582	0.417658	0.557179	0.315929	0.278912	0.389235	0.39884	0.393543	0.484028	0.246535
HP:0001278	0.0236519	0.0364005	0.261504	0.915348	0.729753	0.336104	0.0187997	0.0246913	0.152944	0.0907005	0.0573381	0.0159312	0.0141542	0.0160434	0.0240028	0.0138337	0.011135	0.0176127	0.0112591	0.00912823	0.0193077	0.0219161
HP:0001279	0.0998116	0.139717	0.652348	0.984619	0.907024	0.611447	0.0884213	0.109126	0.30455	0.40505	0.318146	0.0737065	0.0378071	0.0628085	0.207389	0.0531269	0.0442247	0.0747929	0.0806674	0.073967	0.0927568	0.03042
HP:0001281	0.0286134	0.0298498	0.274062	0.909439	0.66117	0.366195	0.0201201	0.020689	0.0581346	0.12967	0.110472	0.0108767	0.00396009	0.0197099	0.036917	0.00896676	0.00740274	0.0124275	0.0128597	0.0110423	0.020055	0.0110615
HP:0001283	0.0612359	0.0819638	0.402532	0.961512	0.829717	0.52562	0.030554	0.0789603	0.190173	0.251186	0.180797	0.0438882	0.0410651	0.0353484	0.101979	0.02736	0.0222016	0.0414738	0.0407261	0.035955	0.0546897	0.0247582
HP:0001284	0.230876	0.313995	0.75509	0.987438	0.935518	0.751706	0.156535	0.244231	0.299361	0.567487	0.481306	0.158476	0.122233	0.157843	0.294112	0.121907	0.10373	0.156652	0.153584	0.145145	0.200559	0.0837641
HP:0001285	0.06575	0.0785681	0.494921	0.938257	0.818949	0.495804	0.0325233	0.0650116	0.111487	0.353761	0.287844	0.0371771	0.0243184	0.0436535	0.0861401	0.0260923	0.020811	0.0349267	0.0427283	0.0424702	0.0550068	0.0173568
HP:0001287	0.0182003	0.0413149	0.179734	0.87897	0.670117	0.509078	0.0217641	0.0163728	0.0220493	0.0924848	0.0596131	0.019087	0.00865255	0.0145438	0.0225561	0.0145516	0.0140894	0.0142383	0.0115068	0.0116608	0.0177813	0.00970014
HP:0001288	0.535858	0.646598	0.905982	0.995982	0.976443	0.90179	0.412509	0.570898	0.542434	0.826198	0.779542	0.414152	0.320669	0.453213	0.598912	0.349168	0.307777	0.424174	0.441344	0.436779	0.528168	0.280179
HP:0001289	0.0855884	0.131711	0.65022	0.977123	0.902461	0.569435	0.0697629	0.115345	0.171575	0.473407	0.386198	0.0454195	0.0272929	0.0641472	0.154891	0.0504458	0.0421031	0.0633601	0.0691268	0.0698247	0.0978737	0.0354686
HP:0001290	0.498595	0.599844	0.877344	0.995262	0.970721	0.881679	0.364701	0.515095	0.496612	0.807766	0.757724	0.371177	0.284894	0.398794	0.563421	0.295954	0.262277	0.374463	0.39293	0.398727	0.478644	0.213027
HP:0001291	0.266883	0.376388	0.826661	0.99063	0.949834	0.780022	0.19734	0.354638	0.419923	0.648897	0.582769	0.22221	0.130343	0.202733	0.395954	0.15714	0.134495	0.200979	0.202609	0.197829	0.275771	0.111974
HP:0001293	0.0544698	0.0732448	0.520472	0.973955	0.885939	0.528581	0.0312535	0.0565579	0.0606146	0.286253	0.207866	0.0416447	0.0230424	0.0296747	0.0592974	0.022195	0.0196788	0.0328055	0.0249681	0.0228894	0.0386547	0.0153524
HP:0001297	0.23503	0.33574	0.837684	0.991954	0.958892	0.735551	0.182359	0.342362	0.514812	0.662508	0.598069	0.23316	0.10473	0.216383	0.386981	0.141218	0.121116	0.181827	0.166924	0.16233	0.267184	0.0904236
HP:0001298	0.235228	0.304579	0.757346	0.988973	0.938404	0.732841	0.170385	0.259636	0.31978	0.63363	0.557426	0.131897	0.0911978	0.155152	0.336404	0.124162	0.106243	0.158701	0.164972	0.16617	0.200372	0.0952829
HP:0001300	0.153784	0.219828	0.651803	0.977199	0.898966	0.638406	0.114685	0.182876	0.280521	0.439158	0.358231	0.102325	0.057499	0.115528	0.208831	0.0793059	0.0678075	0.102565	0.0954367	0.0899706	0.137729	0.0535735
HP:0001302	0.112597	0.166022	0.524299	0.976327	0.876977	0.674044	0.0686736	0.135374	0.149218	0.460971	0.38084	0.069515	0.0508012	0.0724005	0.181005	0.0496926	0.0411057	0.0687495	0.0746613	0.0734352	0.103134	0.0348487
HP:0001304	0.0164404	0.0154118	0.219376	0.820217	0.474339	0.318602	0.00772039	0.0104547	0.12981	0.173891	0.080036	0.00717964	0.00782941	0.00595629	0.024831	0.0061122	0.00439558	0.00904164	0.0102231	0.00791604	0.00752589	0.0070871
HP:0001305	0.159443	0.256621	0.676503	0.985686	0.929694	0.766624	0.12101	0.175343	0.147632	0.548123	0.451933	0.110539	0.0774795	0.116986	0.216834	0.0767993	0.0661047	0.114779	0.125036	0.126129	0.166947	0.0438527
HP:0001308	0.0387141	0.051127	0.287986	0.927332	0.745303	0.45681	0.0223448	0.0334778	0.0526549	0.195272	0.13773	0.0248979	0.0154682	0.0273177	0.0411049	0.0206952	0.0164328	0.0225462	0.022289	0.0192918	0.0357441	0.00959431
HP:0001310	0.0961253	0.134831	0.561369	0.962066	0.864905	0.619894	0.0623201	0.0970321	0.126981	0.407566	0.320812	0.0590632	0.0405381	0.056585	0.149494	0.047787	0.039263	0.0590541	0.0631999	0.0633827	0.0783074	0.0208394
HP:0001311	0.490484	0.603469	0.90634	0.996178	0.976452	0.891275	0.372422	0.55952	0.527698	0.825476	0.780767	0.373536	0.257017	0.428587	0.584561	0.311487	0.274806	0.379453	0.403366	0.407119	0.5061	0.223042
HP:0001315	0.398455	0.491556	0.857378	0.993226	0.962238	0.828504	0.276316	0.411943	0.4443	0.725001	0.659531	0.286302	0.21881	0.304995	0.447329	0.222008	0.195935	0.279313	0.274793	0.265658	0.360235	0.18167
HP:0001317	0.469006	0.601391	0.878227	0.995244	0.971797	0.88638	0.369415	0.53622	0.512139	0.805908	0.753509	0.36722	0.25356	0.404637	0.564035	0.307735	0.268333	0.37303	0.388019	0.389105	0.481266	0.219342
HP:0001319	0.163142	0.250494	0.68856	0.992024	0.944072	0.777957	0.11063	0.181264	0.239986	0.555065	0.454572	0.124048	0.0814536	0.110905	0.237189	0.0798199	0.0665339	0.114308	0.127131	0.120263	0.155554	0.0558225
HP:0001320	0.191864	0.317609	0.68484	0.986864	0.936542	0.801322	0.146339	0.217966	0.178411	0.586535	0.495104	0.138281	0.105155	0.150893	0.260884	0.103024	0.088368	0.1451	0.157321	0.155565	0.207519	0.0661301
HP:0001321	0.177034	0.291385	0.731493	0.98324	0.921734	0.762952	0.130467	0.29647	0.363387	0.632723	0.560296	0.160978	0.0794625	0.157652	0.334349	0.104057	0.0879379	0.134785	0.131731	0.130926	0.230604	0.0612916
HP:0001324	0.546125	0.633981	0.909855	0.9955	0.973682	0.878611	0.416917	0.553664	0.585618	0.809681	0.762645	0.43408	0.313721	0.437937	0.600876	0.34569	0.30774	0.418372	0.425362	0.417499	0.515253	0.264943
HP:0001325	0.0410127	0.0460188	0.428807	0.94822	0.805605	0.333882	0.0374347	0.0332865	0.141413	0.204822	0.151755	0.0355198	0.00849162	0.0221991	0.0702898	0.0136853	0.0120991	0.0221545	0.0202871	0.0161762	0.0367581	0.00858101
HP:0001326	0.00783489	0.00968885	0.085248	0.737532	0.470449	0.339781	0.0052226	0.00897487	0.00854272	0.132128	0.0869319	0.00236627	0.001074	0.00446835	0.0156094	0.00325632	0.00303449	0.00397105	0.00369538	0.00378099	0.00586043	0.00107595
HP:0001328	0.284283	0.383787	0.845887	0.994383	0.964129	0.838857	0.185296	0.321014	0.256883	0.724216	0.657071	0.168359	0.140687	0.248542	0.378035	0.151442	0.129677	0.203187	0.23943	0.248119	0.313413	0.0948078
HP:0001331	0.075173	0.113749	0.501349	0.968843	0.86337	0.593552	0.0487407	0.0876083	0.0942186	0.420874	0.334543	0.0535645	0.0338565	0.0575395	0.116807	0.0312221	0.0264443	0.0472329	0.0524266	0.0517882	0.0843958	0.0164933
HP:0001332	0.296359	0.380387	0.791353	0.988782	0.94054	0.772987	0.212482	0.309188	0.383567	0.644815	0.562536	0.180242	0.151459	0.198337	0.361903	0.15373	0.130674	0.205769	0.203569	0.190212	0.241995	0.124004
HP:0001334	0.13446	0.160666	0.685216	0.991906	0.956357	0.742945	0.0565181	0.140989	0.246397	0.638009	0.561372	0.100881	0.0443271	0.137026	0.13768	0.0509627	0.0429067	0.0644464	0.0818311	0.0836103	0.127343	0.0444893
HP:0001335	0.0369258	0.0853587	0.348446	0.944563	0.859157	0.791535	0.0299261	0.0589012	0.0291967	0.424121	0.332435	0.0281522	0.0294477	0.0418706	0.0719157	0.0234273	0.021122	0.0330726	0.0430397	0.0529447	0.0720126	0.0205478
HP:0001336	0.278991	0.386347	0.798874	0.990903	0.947663	0.801925	0.204075	0.325092	0.315266	0.684262	0.616525	0.16694	0.123111	0.214243	0.372906	0.158749	0.133965	0.203744	0.228348	0.225814	0.278151	0.138484
HP:0001337	0.394453	0.493399	0.849443	0.992783	0.961781	0.831106	0.289336	0.415886	0.43435	0.735006	0.673334	0.260977	0.193396	0.302585	0.462876	0.239879	0.205256	0.29213	0.302971	0.298918	0.364495	0.181871
HP:0001338	0.0554284	0.0949723	0.496871	0.985273	0.922713	0.80024	0.0352033	0.0760951	0.037597	0.476984	0.348082	0.0451464	0.0255085	0.0396494	0.102905	0.0234013	0.0190577	0.0361209	0.0485321	0.0479415	0.0671874	0.0131625
HP:0001339	0.120713	0.174801	0.532882	0.973949	0.875709	0.680048	0.0728996	0.143054	0.153161	0.469222	0.390323	0.0728059	0.0530701	0.0788034	0.187345	0.0532941	0.0441153	0.0736462	0.0799359	0.0793171	0.112174	0.0378756
HP:0001341	0.0095918	0.0113736	0.164737	0.935749	0.811397	0.58848	0.00365618	0.0123137	0.042459	0.265093	0.151038	0.00315376	0.00167958	0.00331478	0.0188285	0.00301744	0.00260773	0.00466051	0.00714885	0.00639096	0.00635349	0.00234331
HP:0001342	0.12746	0.199378	0.770313	0.981705	0.927785	0.736138	0.0842602	0.14696	0.154987	0.525972	0.446866	0.0840147	0.0606565	0.103384	0.180285	0.0639307	0.0550029	0.0923115	0.0972535	0.103149	0.126228	0.0396683
HP:0001344	0.182079	0.232267	0.589307	0.971843	0.883851	0.7571	0.114841	0.181107	0.151299	0.591551	0.515689	0.11907	0.0634842	0.131552	0.253586	0.0796497	0.0659766	0.10933	0.13489	0.136926	0.169615	0.0543916
HP:0001347	0.38044	0.589461	0.866069	0.994547	0.964865	0.881664	0.329794	0.416005	0.412192	0.715748	0.640718	0.288292	0.237073	0.331176	0.437622	0.277032	0.249791	0.311375	0.31376	0.306817	0.371477	0.229921
HP:0001348	0.0255973	0.0454874	0.338368	0.952282	0.839851	0.60752	0.022258	0.0314275	0.0191148	0.284458	0.197032	0.0142103	0.0113317	0.0228442	0.0341323	0.0124819	0.0108946	0.0184011	0.0184922	0.0175444	0.0296909	0.0128596
HP:0001349	0.0621388	0.0814517	0.432437	0.959531	0.833488	0.539833	0.0326092	0.0729125	0.15876	0.245998	0.184725	0.0425372	0.0315908	0.0372435	0.094118	0.0260899	0.0217639	0.0383787	0.0439066	0.0411884	0.0538857	0.0201468
HP:0001350	0.026656	0.0549895	0.287456	0.965944	0.852741	0.542773	0.0261669	0.0444235	0.0480822	0.327941	0.247211	0.0227163	0.0170879	0.0276236	0.0614102	0.018088	0.014879	0.0222179	0.0247127	0.0272673	0.0348684	0.00802355
HP:0001355	0.127658	0.15957	0.693242	0.982487	0.892365	0.665474	0.0575731	0.110065	0.261666	0.516326	0.398568	0.0840689	0.0563647	0.060686	0.172378	0.0439323	0.0354489	0.071197	0.0827368	0.101545	0.0966481	0.0205078
HP:0001357	0.0947042	0.129913	0.456278	0.95406	0.812266	0.611152	0.0565786	0.1033	0.106246	0.442078	0.378037	0.0694089	0.039646	0.0783967	0.149024	0.0394486	0.0324773	0.0578246	0.0759598	0.0903012	0.106268	0.0196678
HP:0001360	0.10301	0.169049	0.626173	0.980838	0.921467	0.774868	0.0667258	0.101854	0.0681511	0.49624	0.402263	0.0728396	0.0444171	0.0824057	0.128226	0.0487542	0.0418989	0.0712672	0.0883514	0.0935861	0.121357	0.0345438
HP:0001362	0.0147343	0.0306325	0.197131	0.859135	0.691774	0.55143	0.0146393	0.0214135	0.0153262	0.267626	0.173576	0.00972601	0.00573353	0.0184664	0.0279174	0.00719603	0.00613126	0.0113527	0.010353	0.00922239	0.025739	0.00636925
HP:0001363	0.222672	0.274351	0.783343	0.988569	0.934862	0.718784	0.12067	0.241237	0.325107	0.654588	0.596645	0.175437	0.102241	0.188885	0.299501	0.102497	0.084731	0.129215	0.16027	0.169189	0.21914	0.0714406
HP:0001367	0.618109	0.759452	0.943286	0.99754	0.984761	0.940617	0.530125	0.661183	0.602559	0.870686	0.828558	0.515329	0.425997	0.564915	0.67594	0.466625	0.426159	0.534498	0.552674	0.551591	0.629279	0.39336
HP:0001369	0.361921	0.451249	0.882143	0.991059	0.957833	0.809872	0.240346	0.417339	0.513263	0.740173	0.679407	0.297973	0.16865	0.281952	0.469162	0.20329	0.17524	0.25433	0.247072	0.242895	0.355105	0.152015
HP:0001370	0.0717746	0.109386	0.555854	0.969693	0.864088	0.68168	0.0383844	0.085326	0.0488245	0.360537	0.267155	0.032083	0.0405653	0.0519072	0.0825443	0.0340133	0.0291322	0.0433565	0.0446349	0.0415842	0.0612626	0.0918799
HP:0001371	0.486642	0.607814	0.907348	0.99623	0.977469	0.898216	0.362922	0.545699	0.5189	0.818169	0.769548	0.396285	0.272406	0.429082	0.574297	0.302447	0.264901	0.378312	0.398611	0.395664	0.511349	0.236808
HP:0001373	0.338725	0.55758	0.893877	0.99651	0.974639	0.919762	0.260606	0.41706	0.399426	0.763761	0.690907	0.300027	0.226912	0.329484	0.442357	0.235129	0.207544	0.275579	0.302022	0.306182	0.398604	0.192317
HP:0001374	0.112306	0.207786	0.752793	0.994469	0.959094	0.758091	0.0709043	0.29554	0.507689	0.715729	0.632333	0.153386	0.0598396	0.107675	0.386223	0.0769909	0.0592476	0.09757	0.0932308	0.0942026	0.208755	0.0376215
HP:0001376	0.425262	0.518607	0.894297	0.996041	0.973287	0.863846	0.282743	0.444092	0.461845	0.780527	0.724558	0.321806	0.225837	0.348401	0.493208	0.230223	0.200311	0.300799	0.326053	0.328952	0.418561	0.174343
HP:0001377	0.104443	0.141598	0.670319	0.984685	0.915122	0.640227	0.0515892	0.114127	0.24355	0.503223	0.387221	0.0793013	0.0392466	0.0578567	0.150692	0.0376976	0.0306932	0.0609194	0.0695939	0.0728902	0.0931439	0.0275428
HP:0001382	0.378083	0.496901	0.887369	0.994318	0.967394	0.856871	0.25957	0.469384	0.480017	0.792131	0.740082	0.323547	0.194099	0.332864	0.512075	0.221415	0.188363	0.2844	0.316069	0.328493	0.428134	0.14918
HP:0001384	0.312317	0.540247	0.880437	0.996164	0.972695	0.920188	0.241952	0.395717	0.389754	0.750474	0.675042	0.272514	0.210703	0.313315	0.417726	0.220676	0.195511	0.255713	0.276731	0.280173	0.373093	0.183207
HP:0001385	0.144031	0.215905	0.652643	0.986115	0.930196	0.766858	0.0816617	0.151344	0.277726	0.586069	0.494455	0.147676	0.0759091	0.104298	0.240222	0.0675889	0.0570785	0.0943478	0.102069	0.10154	0.165144	0.0523067
HP:0001386	0.0558134	0.0832719	0.539809	0.963285	0.881705	0.63642	0.0297904	0.0595585	0.0896	0.292327	0.208149	0.0220712	0.0257302	0.0343219	0.0562413	0.0231065	0.0205307	0.031658	0.0334046	0.0366381	0.0404511	0.0203786
HP:0001387	0.279045	0.354256	0.844665	0.995795	0.968293	0.797586	0.161161	0.308499	0.418218	0.716937	0.647167	0.232538	0.125284	0.227092	0.362183	0.133031	0.111993	0.179403	0.197342	0.19762	0.279623	0.0889154
HP:0001388	0.259842	0.357405	0.790961	0.990803	0.949612	0.800621	0.165501	0.293436	0.359071	0.681928	0.604277	0.213451	0.138666	0.191595	0.384411	0.131193	0.110471	0.180548	0.18471	0.181983	0.280958	0.0830066
HP:0001392	0.539167	0.699437	0.928123	0.996947	0.980554	0.92184	0.455244	0.571649	0.514211	0.819416	0.764642	0.433676	0.371528	0.48713	0.576482	0.385601	0.354332	0.446702	0.450796	0.448213	0.533503	0.330395
HP:0001394	0.245565	0.329261	0.80086	0.99125	0.953804	0.770212	0.153294	0.271758	0.304331	0.640564	0.573774	0.18619	0.125476	0.231906	0.268737	0.125555	0.110385	0.156869	0.16443	0.16431	0.244928	0.108937
HP:0001395	0.10852	0.187022	0.563186	0.971015	0.883958	0.698193	0.0849852	0.121089	0.0956539	0.430746	0.346542	0.0651904	0.0537854	0.0921709	0.133628	0.0614129	0.0528075	0.079998	0.0758727	0.0689392	0.108043	0.0422084
HP:0001396	0.241861	0.438387	0.823457	0.992478	0.950595	0.854187	0.196204	0.255637	0.270403	0.599037	0.512216	0.174855	0.140502	0.213833	0.276973	0.167517	0.153894	0.180963	0.18807	0.188844	0.226161	0.137538
HP:0001397	0.121786	0.199375	0.630762	0.972678	0.892325	0.645892	0.0902642	0.148039	0.246857	0.424971	0.345824	0.10992	0.0588882	0.0938523	0.170873	0.0639726	0.0558333	0.0824703	0.0739622	0.0674418	0.114796	0.058437
HP:0001399	0.17002	0.256824	0.690826	0.987021	0.934202	0.72268	0.121031	0.194485	0.206079	0.518163	0.439857	0.126183	0.0922072	0.135021	0.219087	0.0957635	0.0838702	0.119896	0.118747	0.11158	0.152819	0.0719822
HP:0001402	0.17054	0.253239	0.767546	0.990459	0.957074	0.848315	0.0941954	0.204045	0.129114	0.620953	0.54171	0.103424	0.0876176	0.156423	0.216898	0.0742193	0.0635357	0.104071	0.121295	0.140737	0.205852	0.0539847
HP:0001403	0.0255402	0.0251215	0.237668	0.907625	0.756858	0.346626	0.0136467	0.0227191	0.0207482	0.1247	0.088882	0.023092	0.01108	0.0103383	0.019451	0.00802747	0.00708722	0.0108781	0.0105624	0.0112881	0.0146109	0.00574563
HP:0001404	0.0265209	0.0373766	0.348794	0.907145	0.732323	0.385125	0.0148645	0.0219222	0.0334007	0.151474	0.0947804	0.0139139	0.0125296	0.0140378	0.0257456	0.0111162	0.0100979	0.0135899	0.0122027	0.0120835	0.0134172	0.00777175
HP:0001405	0.00550406	0.0134844	0.117532	0.845466	0.712173	0.50834	0.00653334	0.00506912	0.00510116	0.0313697	0.0199331	0.00305665	0.00394821	0.00763502	0.00536408	0.00577603	0.00505435	0.00508592	0.00411659	0.00377817	0.00475376	0.00517695
HP:0001406	0.0153334	0.0192996	0.19735	0.902265	0.747464	0.542107	0.0275779	0.0194808	0.0142799	0.189126	0.117557	0.00639259	0.00305351	0.00894895	0.0172061	0.00579466	0.00546959	0.00760259	0.00540182	0.00525916	0.0140383	0.00282843
HP:0001407	0.021745	0.0608305	0.262966	0.969776	0.896917	0.766541	0.0200322	0.0294706	0.0161487	0.154014	0.0810995	0.0116976	0.0132924	0.016788	0.0273614	0.0153553	0.0127057	0.0193593	0.0137494	0.0119767	0.0234126	0.013428
HP:0001408	0.0395937	0.0679579	0.339866	0.957565	0.856665	0.675347	0.0282119	0.0507552	0.0226184	0.283997	0.207321	0.0212	0.0130883	0.0320402	0.0425094	0.0209817	0.0178166	0.0273578	0.0303174	0.0289527	0.0412417	0.0140317
HP:0001409	0.0491624	0.111115	0.504566	0.966844	0.867121	0.665643	0.0447294	0.0637631	0.0656364	0.327993	0.264176	0.0424728	0.029257	0.057675	0.080863	0.0351028	0.0297245	0.0398564	0.0418471	0.0392548	0.053982	0.0287313
HP:0001410	0.181048	0.269051	0.700248	0.986042	0.932777	0.720675	0.128875	0.20461	0.219337	0.528552	0.451125	0.133666	0.0996211	0.143759	0.228604	0.102188	0.0896391	0.127002	0.12493	0.118181	0.161496	0.0762581
HP:0001413	0.0705066	0.0989524	0.619451	0.973986	0.917289	0.766807	0.0337382	0.0866644	0.0369205	0.499116	0.408291	0.0294098	0.0374771	0.0785727	0.0739792	0.0274171	0.0242601	0.039537	0.0473474	0.0627453	0.0956576	0.0251532
HP:0001414	0.0184507	0.0210709	0.22628	0.892499	0.769832	0.431169	0.00960723	0.0152811	0.0152374	0.099388	0.0693516	0.0185317	0.00557898	0.00809716	0.016215	0.00592565	0.00530454	0.00805029	0.00671303	0.0074455	0.010953	0.00258989
HP:0001421	0.140187	0.191336	0.654979	0.980662	0.897411	0.637333	0.0878406	0.144651	0.249793	0.4339	0.347362	0.101579	0.060375	0.0840713	0.200593	0.0707357	0.0584653	0.0937235	0.0983081	0.0906938	0.10942	0.054761
HP:0001430	0.0943699	0.141438	0.573144	0.979054	0.900751	0.66945	0.060443	0.11232	0.2111	0.413196	0.318617	0.0637083	0.0472865	0.0564094	0.167687	0.0445637	0.035927	0.0643749	0.0674609	0.0603973	0.0804242	0.041284
HP:0001433	0.109352	0.321406	0.712901	0.987369	0.918758	0.858877	0.105941	0.123382	0.106768	0.420211	0.319935	0.0823912	0.0950963	0.11137	0.123501	0.0934048	0.0873855	0.0910604	0.0974814	0.0991012	0.104941	0.0933416
HP:0001435	0.179825	0.245436	0.738115	0.988639	0.937231	0.726048	0.115576	0.20404	0.25977	0.550243	0.472642	0.129567	0.0725772	0.123801	0.286142	0.0869207	0.0740597	0.119416	0.129888	0.126676	0.179104	0.0708089
HP:0001436	0.122669	0.178673	0.625781	0.979672	0.89378	0.682612	0.0812727	0.136784	0.208646	0.432124	0.34788	0.0943902	0.0686365	0.0837144	0.180086	0.0618055	0.0514759	0.0839957	0.088024	0.0823353	0.109865	0.0489044
HP:0001437	0.197896	0.279877	0.719157	0.98745	0.932177	0.759702	0.133298	0.207853	0.248808	0.546733	0.463505	0.138055	0.0945754	0.135401	0.256655	0.0989354	0.0836996	0.133249	0.137852	0.131591	0.179576	0.0787985
HP:0001438	0.503583	0.66639	0.92593	0.996645	0.978537	0.914428	0.414168	0.55157	0.501315	0.808849	0.75382	0.395012	0.327919	0.460777	0.557086	0.355759	0.323337	0.408065	0.418087	0.420563	0.511078	0.291554
HP:0001441	0.0337289	0.063908	0.385343	0.973283	0.824207	0.562202	0.0283551	0.0662079	0.113176	0.287841	0.216675	0.031612	0.0153148	0.0283484	0.10513	0.0208905	0.0167543	0.0297314	0.0312984	0.028785	0.0399164	0.0144988
HP:0001445	0.0787101	0.125275	0.586948	0.982023	0.904343	0.673866	0.0568389	0.0953954	0.155434	0.387494	0.284174	0.0573779	0.0317271	0.0509414	0.14613	0.0403016	0.0338862	0.0564227	0.0555438	0.0482703	0.0712092	0.032775
HP:0001446	0.233082	0.312393	0.760447	0.98916	0.937701	0.74175	0.153499	0.244472	0.305533	0.581211	0.504436	0.170219	0.0980188	0.158837	0.322249	0.12214	0.102698	0.157595	0.169022	0.163403	0.216024	0.0968607
HP:0001454	0.108991	0.146303	0.655685	0.98264	0.893301	0.611108	0.0663927	0.116464	0.176928	0.489791	0.4061	0.0860037	0.0389222	0.0702507	0.164254	0.0480573	0.0396287	0.0675636	0.076689	0.0750048	0.107326	0.0298457
HP:0001457	0.0128662	0.0349366	0.294515	0.968137	0.831489	0.626033	0.0159847	0.0203125	0.120943	0.312127	0.220568	0.0285797	0.00756533	0.0175912	0.052348	0.0104649	0.00902698	0.0150025	0.0185145	0.0173505	0.0237427	0.00886064
HP:0001459	0.00566707	0.00660306	0.0608856	0.930872	0.884683	0.775954	0.0199196	0.00615159	0.00114556	0.354093	0.28196	0.00413233	0.00155889	0.0058825	0.0127939	0.00118183	0.00150574	0.001935	0.00259331	0.00311263	0.0129361	0.00059404
HP:0001460	0.0511402	0.0690373	0.44253	0.962568	0.828483	0.469499	0.0314248	0.0645986	0.0560055	0.254238	0.179807	0.0266334	0.0148064	0.0271532	0.0655755	0.0183407	0.0164585	0.0284816	0.0255252	0.0239495	0.045744	0.0120708
HP:0001465	0.013236	0.0179534	0.145715	0.909497	0.584606	0.266721	0.0112788	0.0175231	0.0153008	0.107053	0.0683146	0.0063253	0.00302949	0.0080769	0.0220526	0.00491912	0.00424152	0.00706631	0.00734639	0.0062454	0.00929412	0.00460146
HP:0001467	0.00455789	0.00677802	0.0585156	0.954953	0.806393	0.592108	0.00318721	0.00464307	0.00454725	0.0426236	0.0153656	0.00477648	0.00066057	0.0016002	0.00862076	0.00157522	0.00138473	0.00276849	0.00356174	0.00575425	0.0025233	0.000709618
HP:0001469	0.0787101	0.125275	0.586948	0.982023	0.904343	0.673866	0.0568389	0.0953954	0.155434	0.387494	0.284174	0.0573779	0.0317271	0.0509414	0.14613	0.0403016	0.0338862	0.0564227	0.0555438	0.0482703	0.0712092	0.032775
HP:0001471	0.00660569	0.00830131	0.0505926	0.813779	0.624496	0.431282	0.002989	0.00760734	0.00790953	0.156031	0.0898329	0.00362432	0.00130786	0.00877271	0.00650032	0.00213009	0.00184426	0.00293416	0.00252792	0.00274202	0.0139925	0.00310839
HP:0001476	0.0163091	0.028683	0.165191	0.912914	0.685063	0.539333	0.0130793	0.024633	0.0146263	0.206081	0.144508	0.00974013	0.00660461	0.0104166	0.0339868	0.0072958	0.00685216	0.0104296	0.00838374	0.00877524	0.0178002	0.00451773
HP:0001480	0.219827	0.306835	0.831959	0.995455	0.970802	0.884138	0.116909	0.257466	0.132565	0.692257	0.616462	0.102196	0.116171	0.189326	0.263875	0.0990211	0.0848994	0.1373	0.181369	0.216558	0.237866	0.0712536
HP:0001482	0.231631	0.333757	0.86888	0.990176	0.955882	0.785148	0.147141	0.3535	0.447991	0.733476	0.671846	0.205126	0.109573	0.236692	0.376114	0.130015	0.107567	0.16964	0.175713	0.187506	0.298601	0.0766377
HP:0001483	0.00346924	0.00701841	0.177514	0.860646	0.714505	0.431255	0.0370922	0.00708876	0.00724082	0.0722038	0.0409239	0.00157174	0.000870921	0.00346503	0.00848547	0.00282921	0.00203977	0.00284317	0.00279171	0.00295256	0.00449408	0.00109913
HP:0001488	0.0772495	0.0846142	0.494801	0.973216	0.889994	0.489037	0.0508261	0.0737652	0.242812	0.338	0.267769	0.0485319	0.0173075	0.0467726	0.0972015	0.0307077	0.0257796	0.0382754	0.0371102	0.0314758	0.0649099	0.0252686
HP:0001489	0.00367402	0.00796499	0.104628	0.806527	0.487771	0.209193	0.00506374	0.00818155	0.0224557	0.0880638	0.0534769	0.00549418	0.0028449	0.00384208	0.0143996	0.00263557	0.00221177	0.00375925	0.00298618	0.00335517	0.00897563	0.00217873
HP:0001492	0.012334	0.0222105	0.209364	0.962693	0.810765	0.751786	0.00691992	0.00857683	0.00673854	0.253798	0.150566	0.0193818	0.00706224	0.00897972	0.0224726	0.00449434	0.0036939	0.00742227	0.00873096	0.00852395	0.0195322	0.00225721
HP:0001493	0.00362307	0.00795289	0.103851	0.814478	0.505396	0.217869	0.00504424	0.00809715	0.0231347	0.091369	0.0553697	0.00539749	0.00281513	0.00374419	0.0146102	0.00254443	0.00213435	0.00355914	0.00293931	0.00333795	0.00868907	0.00192689
HP:0001498	0.0475031	0.0499078	0.501643	0.963674	0.822622	0.382416	0.0217339	0.0490841	0.0535738	0.252089	0.169778	0.0141222	0.0114142	0.0185595	0.0470588	0.0131519	0.0112849	0.0206534	0.018138	0.0162815	0.0269597	0.00996736
HP:0001500	0.217245	0.273913	0.782461	0.987873	0.943476	0.758394	0.119564	0.267439	0.297109	0.706713	0.642705	0.168169	0.0818141	0.187133	0.300489	0.0997794	0.0827103	0.131764	0.163465	0.175883	0.231557	0.0684121
HP:0001501	0.00454052	0.00615888	0.0619816	0.907652	0.640508	0.323592	0.00229854	0.00271998	0.00763674	0.0191283	0.00908782	0.00692827	0.000886727	0.00133604	0.00605383	0.00224748	0.00183769	0.00274153	0.00417901	0.00382692	0.00244459	0.000675969
HP:0001507	0.681457	0.800805	0.948325	0.998048	0.987091	0.94738	0.599807	0.710477	0.657663	0.889662	0.852909	0.582304	0.478337	0.624489	0.718654	0.529229	0.491652	0.596446	0.604526	0.601897	0.681884	0.44592
HP:0001508	0.516733	0.678183	0.916546	0.997127	0.980771	0.921347	0.420184	0.53695	0.48657	0.816304	0.760234	0.405894	0.334638	0.45666	0.555905	0.359277	0.326521	0.41818	0.442997	0.444469	0.513326	0.305612
HP:0001510	0.601737	0.743122	0.931465	0.997266	0.982172	0.934932	0.509711	0.635678	0.588226	0.858345	0.813218	0.503707	0.408063	0.539582	0.654248	0.442261	0.404836	0.510948	0.529533	0.527729	0.602499	0.375135
HP:0001511	0.371118	0.565079	0.87907	0.995357	0.97003	0.905491	0.287975	0.38722	0.378859	0.74071	0.668355	0.308213	0.242989	0.331405	0.425104	0.243772	0.217089	0.285486	0.31104	0.311478	0.378524	0.211596
HP:0001513	0.298756	0.448701	0.817383	0.990293	0.953677	0.836681	0.234861	0.358002	0.347295	0.710135	0.636683	0.233784	0.145035	0.259714	0.384349	0.182581	0.158871	0.234844	0.250275	0.262142	0.326139	0.129112
HP:0001518	0.227252	0.3871	0.81665	0.995148	0.96229	0.858499	0.150801	0.237508	0.320917	0.630669	0.550909	0.205342	0.108609	0.208647	0.29005	0.130691	0.117272	0.153358	0.156215	0.153244	0.245104	0.100267
HP:0001519	0.161955	0.170325	0.786484	0.992464	0.961122	0.65722	0.0618105	0.15888	0.309016	0.647139	0.570532	0.119595	0.051885	0.133212	0.168257	0.0553205	0.0453914	0.0729955	0.0883975	0.0922141	0.141163	0.0401785
HP:0001520	0.0675745	0.0790629	0.529219	0.979215	0.88853	0.583026	0.0442331	0.0771161	0.148424	0.299765	0.224101	0.0484482	0.0152038	0.0346838	0.120517	0.0237085	0.0195041	0.0379399	0.0400027	0.0343033	0.0610418	0.0208004
HP:0001525	0.00440879	0.0129211	0.168444	0.833259	0.534997	0.364507	0.00811267	0.00723812	0.00734632	0.0425846	0.0242346	0.00416763	0.00438664	0.00477196	0.00922612	0.00302168	0.00274557	0.00517003	0.00389807	0.00429127	0.00582942	0.00207437
HP:0001528	0.0529208	0.0825862	0.529353	0.982318	0.876301	0.579915	0.0387597	0.0610231	0.0627518	0.396446	0.304609	0.0339142	0.0287127	0.0320025	0.101289	0.0219554	0.018044	0.0365821	0.0538367	0.0783476	0.0465442	0.00837428
HP:0001530	0.0214912	0.0265119	0.368238	0.977315	0.912976	0.690186	0.00895587	0.0132523	0.0212678	0.33201	0.246899	0.0314929	0.00703402	0.0200775	0.0286081	0.00832706	0.00610285	0.0108409	0.0185525	0.0227819	0.0407621	0.0028107
HP:0001531	0.173657	0.196489	0.750326	0.985712	0.908322	0.693107	0.0763834	0.159699	0.13728	0.530891	0.47381	0.0779323	0.0685743	0.114856	0.205843	0.0651433	0.0555149	0.0896945	0.117098	0.132914	0.147598	0.0512142
HP:0001533	0.0663049	0.106371	0.544937	0.981057	0.879905	0.652489	0.0445295	0.0666261	0.219256	0.341235	0.240638	0.0482684	0.0424885	0.0400942	0.0898869	0.0300638	0.0264345	0.045203	0.0468058	0.0422868	0.0579887	0.0185267
HP:0001537	0.308823	0.519807	0.88369	0.996505	0.972355	0.901283	0.243385	0.379966	0.392161	0.732328	0.656804	0.277659	0.176295	0.298708	0.417393	0.213925	0.190489	0.247111	0.259922	0.261516	0.35878	0.156156
HP:0001538	0.0572776	0.0663331	0.49148	0.962337	0.860099	0.44339	0.0305991	0.0723869	0.0930531	0.292318	0.205738	0.0214285	0.0201273	0.0264132	0.0577183	0.0198448	0.015845	0.0301064	0.0293646	0.0263204	0.0370096	0.0269038
HP:0001539	0.101657	0.154362	0.641123	0.974897	0.90035	0.724834	0.0753681	0.123841	0.11469	0.503516	0.414291	0.0735714	0.0422768	0.0804505	0.190309	0.0467005	0.0398087	0.0700645	0.080292	0.087082	0.116173	0.0233171
HP:0001540	0.0352897	0.0599174	0.420971	0.972513	0.873	0.558993	0.0299076	0.0425893	0.0454333	0.268886	0.197132	0.0211463	0.0169074	0.0244414	0.0672417	0.016679	0.014586	0.0252644	0.0250756	0.023168	0.0320504	0.00709535
HP:0001541	0.134122	0.185285	0.689482	0.981966	0.918017	0.7	0.0827515	0.15365	0.233873	0.490036	0.402142	0.0743232	0.0485351	0.0937332	0.16599	0.0650023	0.054684	0.082626	0.0807079	0.0761616	0.123077	0.0376439
HP:0001545	0.0303341	0.0382869	0.308122	0.901864	0.632481	0.338613	0.0142659	0.0242613	0.061896	0.188503	0.148236	0.0172545	0.00946673	0.0246339	0.0404152	0.0133809	0.0107013	0.0169664	0.0175902	0.0179412	0.0300544	0.00836288
HP:0001547	0.422621	0.51814	0.889992	0.995166	0.971103	0.873769	0.268696	0.445367	0.428395	0.791541	0.737458	0.330737	0.232286	0.353166	0.501132	0.224855	0.194863	0.297568	0.335111	0.344311	0.436534	0.165164
HP:0001548	0.205117	0.237279	0.849452	0.99457	0.955465	0.758095	0.0958233	0.231512	0.269481	0.661539	0.601054	0.131523	0.0822222	0.182279	0.257331	0.0802659	0.0681771	0.11048	0.149106	0.15994	0.203114	0.0561975
HP:0001549	0.0495561	0.271329	0.592783	0.989828	0.901696	0.9323	0.0662125	0.0601838	0.0389873	0.322447	0.20886	0.0474368	0.0632465	0.0645654	0.0566729	0.0625615	0.0607046	0.0537584	0.0612665	0.0619263	0.0610782	0.0707379
HP:0001551	0.314917	0.524621	0.885652	0.996608	0.973005	0.903344	0.247375	0.385872	0.391633	0.736572	0.661629	0.280036	0.180873	0.304236	0.421798	0.217251	0.193056	0.251901	0.267208	0.270141	0.365653	0.16212
HP:0001552	0.073945	0.0794878	0.529803	0.97295	0.824651	0.343127	0.0370765	0.105848	0.0899505	0.300147	0.232703	0.0285602	0.0221235	0.0325541	0.108616	0.0235592	0.0192298	0.0338177	0.0374882	0.0379712	0.0477212	0.0326428
HP:0001555	0.064058	0.0675743	0.500917	0.963104	0.773606	0.376333	0.0285947	0.0683758	0.0742165	0.393904	0.335171	0.030534	0.0280404	0.0341977	0.115051	0.0237843	0.0182025	0.0300597	0.0621476	0.100306	0.0470522	0.030715
HP:0001557	0.191755	0.275603	0.701936	0.987153	0.927895	0.738651	0.123835	0.220827	0.26906	0.558499	0.474862	0.117452	0.0807717	0.124741	0.281197	0.0923725	0.0771626	0.132732	0.143388	0.141499	0.173873	0.0778102
HP:0001558	0.171563	0.251638	0.684703	0.984718	0.916897	0.710548	0.113111	0.197621	0.270403	0.524055	0.43989	0.109235	0.071385	0.10716	0.266408	0.0829757	0.0695565	0.119745	0.124584	0.118687	0.150926	0.0632904
HP:0001560	0.285548	0.499256	0.844384	0.994674	0.961124	0.878158	0.223718	0.328312	0.322417	0.668784	0.587143	0.227489	0.182363	0.263485	0.346295	0.196326	0.175624	0.224591	0.242496	0.237718	0.293579	0.189414
HP:0001561	0.199018	0.28118	0.725938	0.986907	0.925715	0.712113	0.129398	0.244271	0.280682	0.569619	0.494469	0.136446	0.0960273	0.137916	0.301181	0.0958329	0.079291	0.13872	0.148716	0.14516	0.196318	0.0864348
HP:0001562	0.147145	0.377754	0.772931	0.992409	0.945136	0.892237	0.124682	0.166549	0.171247	0.531969	0.432049	0.121273	0.103126	0.164866	0.159281	0.120095	0.111711	0.117982	0.129528	0.127438	0.157808	0.121218
HP:0001563	0.0166957	0.0187608	0.246053	0.896161	0.719498	0.272884	0.00582847	0.0104417	0.0274908	0.0297325	0.0230891	0.00631118	0.00285699	0.00540367	0.0188734	0.00504171	0.00451513	0.00694066	0.00419829	0.00374926	0.00916341	0.00315698
HP:0001566	0.00844005	0.022535	0.0801306	0.957776	0.783016	0.731163	0.00711862	0.0511226	0.00494099	0.261849	0.159093	0.00501182	0.00507007	0.00567648	0.0356405	0.00495832	0.00470598	0.00714362	0.00718549	0.0103603	0.0100245	0.00559604
HP:0001572	0.048212	0.174995	0.532901	0.983114	0.870094	0.815446	0.0480337	0.0583822	0.0628731	0.347677	0.248019	0.0422337	0.0509048	0.0544179	0.0740346	0.0455262	0.0431171	0.0459936	0.0527261	0.0505781	0.0562776	0.0456451
HP:0001574	0.682334	0.805071	0.953212	0.997971	0.9873	0.948525	0.611283	0.719967	0.668989	0.893392	0.857669	0.588748	0.480216	0.630942	0.729343	0.541294	0.502537	0.606319	0.615668	0.613652	0.691707	0.458206
HP:0001575	0.0191322	0.0253972	0.218468	0.893889	0.710634	0.560538	0.0110151	0.0166187	0.025019	0.207158	0.12381	0.00977245	0.00511527	0.0115494	0.0217363	0.00772192	0.00622933	0.0105538	0.0117379	0.0114494	0.0148146	0.0028136
HP:0001579	0.00855466	0.00980568	0.180818	0.894001	0.65843	0.447932	0.00481832	0.00644351	0.0267286	0.144059	0.0786451	0.00695794	0.0032247	0.00476638	0.0119911	0.00287193	0.00212837	0.0038728	0.00450725	0.00432177	0.00691867	0.000848744
HP:0001581	0.0755559	0.113961	0.51645	0.959157	0.849703	0.521235	0.058154	0.0766907	0.129554	0.319185	0.239103	0.076678	0.0279476	0.053929	0.100089	0.0376753	0.0342391	0.050644	0.0439056	0.0374213	0.0763425	0.0517663
HP:0001582	0.0766444	0.156799	0.724472	0.985862	0.917366	0.615143	0.0624366	0.29628	0.403543	0.622615	0.565336	0.0983841	0.0339468	0.0985214	0.295903	0.0591331	0.0437592	0.0703708	0.0786446	0.0826651	0.164696	0.0334718
HP:0001583	0.00226969	0.00536937	0.0192393	0.746219	0.485209	0.404149	0.00264999	0.00248659	0.0017692	0.0258533	0.0090733	0.00240724	0.00144861	0.00140504	0.00414759	0.00153693	0.00123384	0.0020842	0.00146306	0.0013084	0.00191048	0.00104136
HP:0001591	0.0209672	0.0281628	0.236509	0.882941	0.729058	0.40683	0.0132067	0.0212198	0.0353474	0.200989	0.133804	0.00966451	0.00746799	0.0167468	0.021347	0.00917237	0.00729877	0.010804	0.0115693	0.0104126	0.0196756	0.00657957
HP:0001592	0.0429024	0.0899179	0.408598	0.964231	0.871069	0.750638	0.0320799	0.046719	0.0414945	0.321934	0.235849	0.03486	0.0201048	0.0421806	0.0707306	0.0235864	0.0208363	0.030834	0.0337756	0.032846	0.0548208	0.0253841
HP:0001595	0.528285	0.677768	0.916953	0.996038	0.977342	0.917927	0.431757	0.585268	0.511969	0.836507	0.788007	0.430462	0.346072	0.487423	0.594141	0.373147	0.337193	0.439603	0.465358	0.46871	0.551772	0.306916
HP:0001597	0.410373	0.518244	0.883071	0.994337	0.966324	0.851953	0.305789	0.444424	0.435473	0.773529	0.718363	0.334194	0.209313	0.357043	0.486269	0.238772	0.20906	0.301527	0.328973	0.331897	0.417153	0.187345
HP:0001598	0.0554089	0.0491334	0.393821	0.943286	0.731331	0.285795	0.0221717	0.0608941	0.06315	0.2443	0.199007	0.0260391	0.0147107	0.0232855	0.0847474	0.0164095	0.0134641	0.0221824	0.0331191	0.0410902	0.0315516	0.0346992
HP:0001600	0.219608	0.340582	0.800856	0.989475	0.952862	0.834266	0.154568	0.279279	0.219143	0.68017	0.607611	0.164307	0.118445	0.226951	0.304804	0.120606	0.103616	0.166595	0.190401	0.200039	0.276811	0.116044
HP:0001601	0.088131	0.180814	0.703472	0.988881	0.941491	0.841934	0.0705506	0.134709	0.102859	0.643191	0.552517	0.0709133	0.0558548	0.124534	0.164421	0.0525829	0.0449125	0.0781047	0.102793	0.119815	0.173294	0.0425449
HP:0001602	0.0268273	0.0361854	0.377316	0.970115	0.911139	0.639622	0.0132268	0.0341278	0.022796	0.367391	0.319353	0.0230388	0.0106826	0.0360965	0.0586961	0.00960548	0.0087921	0.0129997	0.0172079	0.018239	0.0323749	0.00503677
HP:0001604	0.0340948	0.0603478	0.331514	0.934951	0.693979	0.355553	0.0315246	0.0359583	0.129823	0.164175	0.126352	0.0326351	0.0161552	0.0246014	0.0642483	0.0195301	0.0155892	0.0239625	0.0294286	0.0280102	0.028823	0.0126705
HP:0001605	0.0815868	0.12751	0.569257	0.978315	0.882334	0.596807	0.0545677	0.0872081	0.143024	0.365595	0.303899	0.0688299	0.0339921	0.0600672	0.114103	0.0416509	0.035731	0.0557209	0.0549348	0.0502046	0.069482	0.0254384
HP:0001607	0.00360404	0.00725641	0.0258654	0.725769	0.583944	0.569601	0.00321097	0.00665018	0.00235604	0.054209	0.0174316	0.00249279	0.00189623	0.00398452	0.00533556	0.00196904	0.00162293	0.00225018	0.0024112	0.00208675	0.00400935	0.00160215
HP:0001608	0.380544	0.498551	0.85657	0.993437	0.963622	0.84143	0.275305	0.421681	0.434755	0.729836	0.670408	0.291867	0.209733	0.323551	0.443374	0.225058	0.196056	0.281273	0.300849	0.304955	0.370999	0.178181
HP:0001609	0.177694	0.221047	0.746078	0.984679	0.931844	0.683274	0.0979509	0.209879	0.277557	0.588099	0.528408	0.126452	0.0753855	0.164382	0.212178	0.0819214	0.0694795	0.102072	0.121932	0.118198	0.170849	0.0757178
HP:0001611	0.0513514	0.0969182	0.43511	0.959027	0.827456	0.607389	0.0429531	0.0580945	0.13874	0.336022	0.271078	0.0540752	0.0236756	0.0525101	0.0971817	0.0300463	0.0250927	0.0385417	0.0444521	0.0431064	0.0598263	0.0222699
HP:0001612	0.0679741	0.1002	0.461027	0.9834	0.900759	0.694728	0.0354419	0.0878942	0.128322	0.343396	0.254739	0.0373293	0.0372264	0.0413643	0.114714	0.0272488	0.0214172	0.0429221	0.0486349	0.0507827	0.0640065	0.0346137
HP:0001615	0.0192766	0.0223043	0.289921	0.886097	0.667758	0.372112	0.0124088	0.0188564	0.030861	0.198951	0.123291	0.00895144	0.00385413	0.0122713	0.0310746	0.0094029	0.00787603	0.0124763	0.0130568	0.0140254	0.0158966	0.00385852
HP:0001618	0.115766	0.187966	0.641945	0.988428	0.926372	0.682402	0.0771413	0.161568	0.244741	0.420732	0.31963	0.0923091	0.0516046	0.0754367	0.178598	0.0613146	0.0530306	0.0840988	0.0716233	0.0650724	0.0996108	0.0438362
HP:0001620	0.108781	0.166168	0.692021	0.986618	0.943637	0.744482	0.0598511	0.137977	0.269422	0.589111	0.516619	0.11289	0.0572092	0.13779	0.137443	0.0508353	0.0435875	0.0647797	0.0754868	0.0721676	0.125195	0.058385
HP:0001621	0.0220907	0.0325068	0.274615	0.885206	0.664294	0.296695	0.0178582	0.0281181	0.0711252	0.105281	0.0772152	0.0168899	0.0100157	0.0144807	0.0293385	0.0127399	0.00935745	0.0163393	0.0149359	0.0130495	0.0164989	0.0211835
HP:0001622	0.255334	0.332616	0.853479	0.994855	0.963556	0.769837	0.143401	0.356411	0.51426	0.723843	0.661589	0.253568	0.110399	0.21993	0.416439	0.129379	0.106145	0.1701	0.170237	0.16496	0.303451	0.108256
HP:0001623	0.0977783	0.0982149	0.68798	0.991046	0.947546	0.559371	0.0271492	0.0687375	0.446474	0.544887	0.429844	0.116703	0.0439216	0.0455843	0.214836	0.0276717	0.0218537	0.0444607	0.0391564	0.0348146	0.0989473	0.0141478
HP:0001626	0.687274	0.806505	0.951983	0.997965	0.987288	0.948227	0.614639	0.718476	0.674525	0.892071	0.855761	0.594189	0.490817	0.632164	0.729676	0.544378	0.505969	0.609338	0.611817	0.60703	0.692443	0.455855
HP:0001627	0.593435	0.747575	0.93482	0.997709	0.984862	0.939758	0.507828	0.639514	0.588474	0.859988	0.813498	0.503735	0.403508	0.541064	0.656985	0.444739	0.405817	0.511177	0.52228	0.51858	0.61384	0.354322
HP:0001629	0.374143	0.543525	0.875788	0.995855	0.972013	0.899411	0.27163	0.417053	0.341799	0.755793	0.689667	0.280492	0.206794	0.33647	0.442697	0.231263	0.205143	0.27857	0.315624	0.325068	0.395708	0.181479
HP:0001631	0.338332	0.551114	0.881844	0.996607	0.971872	0.918819	0.252278	0.376905	0.317248	0.745021	0.672043	0.274736	0.230188	0.322997	0.401116	0.225041	0.200871	0.265412	0.314788	0.331612	0.371038	0.181699
HP:0001633	0.244472	0.362834	0.846709	0.99043	0.956391	0.784544	0.167445	0.362142	0.501993	0.705313	0.640239	0.251448	0.119594	0.220749	0.428831	0.148422	0.120971	0.187825	0.181495	0.180367	0.296519	0.0999091
HP:0001634	0.22168	0.331684	0.852351	0.992053	0.961779	0.77072	0.145514	0.352322	0.515608	0.704566	0.639535	0.245035	0.102268	0.206498	0.421629	0.132209	0.106883	0.16727	0.158439	0.151044	0.2832	0.08562
HP:0001635	0.343153	0.430975	0.872642	0.992502	0.959028	0.818872	0.228061	0.359564	0.462548	0.724013	0.663326	0.285961	0.171815	0.27926	0.442363	0.185476	0.157303	0.241875	0.250839	0.245437	0.342583	0.126503
HP:0001636	0.159315	0.391381	0.780626	0.993988	0.948934	0.899785	0.138	0.177276	0.149629	0.553041	0.445126	0.125412	0.109457	0.144741	0.201095	0.120558	0.110105	0.130407	0.14923	0.1536	0.177723	0.10909
HP:0001637	0.377884	0.571662	0.885386	0.995129	0.969284	0.887742	0.311738	0.406086	0.417426	0.727879	0.653925	0.295487	0.2481	0.334028	0.431356	0.262743	0.238424	0.305164	0.318451	0.313872	0.376879	0.223291
HP:0001638	0.373656	0.568198	0.886622	0.995439	0.970377	0.890641	0.306093	0.40142	0.411288	0.728742	0.654645	0.290913	0.243414	0.331397	0.427593	0.25737	0.233616	0.300105	0.315178	0.310501	0.374428	0.215914
HP:0001639	0.313099	0.520489	0.871427	0.994581	0.964136	0.883835	0.257089	0.341433	0.34671	0.691869	0.612574	0.243386	0.206442	0.285059	0.367798	0.215414	0.195438	0.248346	0.269221	0.267889	0.316455	0.175408
HP:0001640	0.188065	0.228936	0.777082	0.98757	0.943524	0.706051	0.114161	0.199397	0.3258	0.593342	0.519651	0.143447	0.0796257	0.170346	0.233407	0.0836299	0.0709947	0.11028	0.110014	0.101033	0.185033	0.0664722
HP:0001641	0.244891	0.28335	0.827834	0.991102	0.945638	0.775573	0.116943	0.246943	0.260249	0.672809	0.611485	0.155058	0.0969468	0.195522	0.276484	0.101459	0.0841523	0.133883	0.184157	0.198279	0.228519	0.0743506
HP:0001642	0.240094	0.273015	0.830795	0.992918	0.948013	0.764549	0.111162	0.255576	0.269292	0.687958	0.635265	0.165185	0.0994492	0.209753	0.285973	0.0979541	0.0824715	0.127352	0.168067	0.189281	0.244488	0.0740581
HP:0001643	0.29772	0.507096	0.873783	0.995728	0.965434	0.904148	0.223745	0.337679	0.289994	0.707026	0.633332	0.240612	0.195928	0.287004	0.369555	0.199603	0.177798	0.230666	0.280005	0.294187	0.324233	0.156497
HP:0001644	0.143103	0.238804	0.674804	0.990333	0.939055	0.735894	0.10825	0.174256	0.295375	0.511988	0.417117	0.126694	0.0814636	0.108846	0.227253	0.0800297	0.0695545	0.108577	0.110104	0.100856	0.153592	0.0799248
HP:0001645	0.177829	0.286865	0.767007	0.986716	0.935119	0.718463	0.155038	0.211299	0.405917	0.54133	0.442278	0.146607	0.0865656	0.122604	0.287814	0.104476	0.0876133	0.14623	0.135002	0.129986	0.175679	0.0635495
HP:0001646	0.164241	0.394078	0.784659	0.991169	0.941328	0.878944	0.143356	0.195646	0.218579	0.561472	0.467147	0.157562	0.126693	0.178152	0.204434	0.130324	0.119422	0.138048	0.152949	0.151335	0.184215	0.126098
HP:0001647	0.138029	0.158006	0.717354	0.981706	0.916419	0.635484	0.0603474	0.161887	0.328691	0.595029	0.530664	0.139691	0.0471226	0.139769	0.178977	0.054089	0.0456434	0.070835	0.0787629	0.0722745	0.136739	0.0428275
HP:0001648	0.0545394	0.0636918	0.489521	0.962724	0.87359	0.584949	0.0256295	0.0482043	0.213	0.329651	0.246579	0.0214887	0.0101251	0.0270926	0.0563417	0.0212028	0.0175573	0.0251908	0.030622	0.0325163	0.0498933	0.00925037
HP:0001649	0.194758	0.245582	0.807122	0.993066	0.94926	0.749351	0.131047	0.204279	0.293366	0.579941	0.500532	0.121479	0.0692336	0.127693	0.291003	0.0912665	0.0785194	0.129946	0.147872	0.147958	0.177184	0.0631219
HP:0001650	0.144676	0.223144	0.730371	0.980611	0.920806	0.691245	0.0942438	0.208057	0.358965	0.557157	0.488069	0.154513	0.0649983	0.161567	0.210692	0.07406	0.0639781	0.0970873	0.0992695	0.0930074	0.158907	0.0629318
HP:0001651	0.0774422	0.162642	0.429437	0.978164	0.909025	0.798122	0.0702681	0.0927159	0.0965398	0.413233	0.319729	0.0524685	0.0305409	0.0771958	0.106378	0.0492548	0.0423998	0.0620267	0.0667436	0.061423	0.0915468	0.0352965
HP:0001653	0.175963	0.278133	0.759068	0.985999	0.936988	0.758856	0.107484	0.224403	0.369794	0.5957	0.525662	0.204486	0.0852557	0.166688	0.291867	0.0945569	0.0811321	0.114419	0.111873	0.103636	0.202412	0.0812647
HP:0001654	0.346821	0.563149	0.892014	0.995308	0.96961	0.900282	0.278075	0.419738	0.422244	0.742609	0.67048	0.310022	0.225928	0.324198	0.456047	0.249481	0.220258	0.289401	0.303161	0.304341	0.387442	0.189171
HP:0001655	0.0428304	0.0613903	0.238471	0.935607	0.779282	0.578387	0.0258827	0.0579529	0.0339559	0.321495	0.249892	0.0268191	0.0166601	0.0335472	0.0621445	0.0165962	0.0150069	0.023909	0.024803	0.0254268	0.0507472	0.00863201
HP:0001657	0.0782782	0.0924123	0.585406	0.97559	0.882781	0.552134	0.0640103	0.0656712	0.238018	0.290498	0.198744	0.0522512	0.0262533	0.0334264	0.13679	0.03275	0.0269294	0.049872	0.050066	0.0442351	0.0488225	0.0206504
HP:0001658	0.127787	0.215151	0.683586	0.970191	0.893689	0.631756	0.10739	0.182948	0.314639	0.426437	0.34473	0.0873708	0.0506355	0.0971096	0.19951	0.076235	0.066047	0.0947236	0.0808792	0.079611	0.129147	0.0568218
HP:0001659	0.15188	0.170746	0.749234	0.984493	0.941112	0.675456	0.0598105	0.15045	0.354061	0.643616	0.580474	0.171007	0.0546027	0.152097	0.239413	0.059077	0.0501288	0.0710658	0.0715212	0.066193	0.183969	0.0440926
HP:0001660	0.0161535	0.0194571	0.160738	0.891439	0.693336	0.372755	0.00872422	0.0136285	0.025519	0.170922	0.10821	0.0119032	0.00333666	0.00738898	0.031056	0.00647989	0.00467462	0.00966358	0.00806459	0.00802966	0.0120394	0.00380537
HP:0001662	0.101965	0.139845	0.668566	0.983961	0.91103	0.629995	0.0837777	0.104316	0.261451	0.400193	0.296392	0.0693442	0.034439	0.0607152	0.170634	0.0510657	0.0438587	0.0731113	0.0742871	0.0660903	0.0831957	0.031939
HP:0001663	0.0700112	0.0779099	0.547016	0.978865	0.884995	0.54692	0.0568851	0.0544053	0.179655	0.231256	0.144469	0.0341555	0.0204895	0.0268289	0.106756	0.0276538	0.0229687	0.0424484	0.0407737	0.0377763	0.0437518	0.016037
HP:0001664	0.0461163	0.0422354	0.510816	0.973298	0.863325	0.484434	0.0349719	0.0303105	0.177848	0.120735	0.0624776	0.0209994	0.0134895	0.0134663	0.0634471	0.0155881	0.0127144	0.0269553	0.0256013	0.0221217	0.0202271	0.00837617
HP:0001667	0.0543231	0.0747482	0.56139	0.976302	0.908265	0.733185	0.0276422	0.0573012	0.0270964	0.425561	0.323273	0.0184515	0.0252543	0.0355622	0.0902959	0.0209551	0.0181567	0.0300898	0.0365725	0.0421906	0.0441799	0.0220083
HP:0001669	0.0244028	0.0564965	0.32877	0.922041	0.739905	0.523078	0.0290533	0.0402795	0.159707	0.340133	0.274281	0.0322273	0.0117304	0.0389691	0.0799563	0.0182506	0.014786	0.0252812	0.0305679	0.0283324	0.0444801	0.0113332
HP:0001670	0.0107443	0.0137506	0.131784	0.899092	0.631527	0.253797	0.00646985	0.00961765	0.0681226	0.0613458	0.0317805	0.00666953	0.00437788	0.00547501	0.0164794	0.00439132	0.00356636	0.00643008	0.00597444	0.00461635	0.00711536	0.0040778
HP:0001671	0.420001	0.612268	0.896582	0.996738	0.976033	0.918861	0.323952	0.458177	0.393907	0.785652	0.721184	0.336056	0.268936	0.382472	0.487086	0.281959	0.25265	0.334007	0.376372	0.384973	0.441214	0.221328
HP:0001674	0.0589868	0.0839962	0.489354	0.971071	0.86368	0.590383	0.0326373	0.0708446	0.0742835	0.437429	0.350313	0.0319161	0.0234228	0.0330264	0.113904	0.0285139	0.0227871	0.0344154	0.0522515	0.0708669	0.0496544	0.0328642
HP:0001677	0.158609	0.250209	0.741502	0.977963	0.917723	0.68251	0.111403	0.218049	0.346949	0.541639	0.469487	0.136309	0.0789335	0.14721	0.228029	0.0898624	0.0780549	0.110917	0.109576	0.112012	0.157556	0.0817242
HP:0001678	0.122329	0.157751	0.656756	0.987797	0.917446	0.576122	0.0951948	0.132533	0.343467	0.41122	0.330076	0.0792025	0.0399811	0.0730572	0.225272	0.0628273	0.0517481	0.0853688	0.0856667	0.0789742	0.109206	0.0418027
HP:0001679	0.314419	0.53756	0.887547	0.995447	0.967889	0.896873	0.246677	0.39838	0.397277	0.727464	0.6566	0.275122	0.205294	0.311055	0.416493	0.225447	0.199116	0.259051	0.286302	0.297261	0.360258	0.189622
HP:0001680	0.193926	0.239278	0.773624	0.988292	0.92721	0.74737	0.0992024	0.199842	0.204361	0.628651	0.566444	0.105547	0.0741043	0.150859	0.26392	0.0819513	0.069151	0.11109	0.148479	0.168059	0.191134	0.0591492
HP:0001681	0.0499912	0.133216	0.522276	0.952536	0.8487	0.588902	0.0601835	0.0879357	0.207901	0.331627	0.240579	0.0521265	0.0302049	0.0489231	0.113025	0.0408813	0.0345445	0.0524927	0.0453124	0.0472655	0.0622881	0.0276978
HP:0001682	0.0419202	0.0420174	0.346575	0.888394	0.646997	0.249624	0.0212221	0.0474184	0.0939516	0.197057	0.176818	0.0182425	0.0149	0.0255008	0.0841423	0.0161708	0.0134275	0.0200057	0.0291709	0.031157	0.0377952	0.0388067
HP:0001684	0.0732061	0.094178	0.771158	0.983342	0.916805	0.853362	0.0296549	0.0769558	0.0321013	0.553352	0.461346	0.0267745	0.0259805	0.0542591	0.0955863	0.0253627	0.0218752	0.0400829	0.0673746	0.0892619	0.0818228	0.0132025
HP:0001686	0.0119866	0.0226298	0.319277	0.973872	0.918857	0.727052	0.00591262	0.0145487	0.0186287	0.297139	0.201072	0.00891768	0.00491467	0.00931658	0.0116488	0.00526703	0.00447769	0.00714256	0.007608	0.00869858	0.00871598	0.00298952
HP:0001688	0.0475705	0.0434676	0.523924	0.974061	0.860696	0.472913	0.0359469	0.0323933	0.177461	0.12725	0.0680001	0.0211852	0.0136528	0.0140622	0.0664834	0.0160204	0.0130773	0.027718	0.0270381	0.0231567	0.0211896	0.00841543
HP:0001692	0.135675	0.179053	0.690567	0.987788	0.925524	0.659336	0.108325	0.14499	0.332849	0.464575	0.377787	0.103836	0.0492723	0.0838851	0.243816	0.067063	0.0556966	0.0935686	0.0967514	0.0866738	0.12232	0.0337003
HP:0001693	0.0144257	0.0438564	0.409927	0.981212	0.880843	0.586781	0.0141124	0.0294669	0.0530481	0.274013	0.227621	0.0245269	0.0127514	0.0216747	0.05613	0.0115776	0.00953932	0.0135115	0.0175401	0.0181134	0.0198813	0.0114736
HP:0001694	0.0144257	0.0438564	0.409927	0.981212	0.880843	0.586781	0.0141124	0.0294669	0.0530481	0.274013	0.227621	0.0245269	0.0127514	0.0216747	0.05613	0.0115776	0.00953932	0.0135115	0.0175401	0.0181134	0.0198813	0.0114736
HP:0001695	0.179948	0.28897	0.766932	0.986722	0.935133	0.718647	0.157171	0.212223	0.406869	0.543459	0.444939	0.148207	0.0872949	0.12358	0.290046	0.105584	0.0885861	0.147457	0.136339	0.131426	0.176935	0.0643001
HP:0001696	0.0763089	0.161364	0.427364	0.97901	0.913034	0.800921	0.0686302	0.0918764	0.0949875	0.412554	0.318799	0.0515537	0.0299007	0.0757565	0.105086	0.0478044	0.0411846	0.0608596	0.0657944	0.0603223	0.0902217	0.0350199
HP:0001697	0.211784	0.271714	0.780268	0.98507	0.933128	0.730882	0.130249	0.238723	0.35374	0.613192	0.541663	0.170011	0.0873359	0.186111	0.273089	0.106101	0.0913515	0.133938	0.143744	0.134901	0.203701	0.0784913
HP:0001698	0.107257	0.155801	0.670194	0.987267	0.92169	0.678029	0.0775853	0.134594	0.252396	0.479196	0.385095	0.0791251	0.0454435	0.0779209	0.191857	0.0532518	0.0446422	0.0734846	0.0753841	0.0691538	0.102951	0.0394031
HP:0001699	0.0817335	0.100342	0.560805	0.977598	0.851244	0.437029	0.0604694	0.112046	0.302423	0.372024	0.310082	0.0605191	0.0298916	0.0532071	0.201423	0.0386347	0.0317514	0.0520683	0.0652602	0.0667445	0.0756088	0.0392804
HP:0001701	0.0344632	0.0493415	0.281244	0.878612	0.689511	0.376232	0.0229025	0.030989	0.0421742	0.137866	0.102815	0.0183567	0.0137056	0.0247226	0.0375973	0.018663	0.0158692	0.0223663	0.0223554	0.022376	0.0254364	0.0103419
HP:0001702	0.147224	0.154431	0.779194	0.992838	0.952713	0.630291	0.0543573	0.133575	0.436671	0.631721	0.555915	0.158128	0.0521493	0.136376	0.166459	0.0471164	0.0384778	0.0669692	0.0743497	0.0714693	0.133651	0.0354895
HP:0001704	0.14397	0.145045	0.790916	0.995053	0.961768	0.620126	0.0482349	0.129476	0.439287	0.64104	0.564468	0.154543	0.0516134	0.138119	0.155269	0.0429156	0.0351937	0.0619567	0.070913	0.0687321	0.129663	0.0352294
HP:0001706	0.0420487	0.0691851	0.448007	0.972437	0.85779	0.511227	0.0416485	0.0540864	0.260768	0.313565	0.229579	0.0432437	0.017481	0.0347937	0.104962	0.0228665	0.0193746	0.032157	0.038472	0.0355201	0.0525533	0.0188911
HP:0001707	0.104777	0.13167	0.660093	0.980053	0.924833	0.71799	0.0535137	0.102174	0.154902	0.484557	0.39336	0.0401365	0.0295595	0.0606474	0.132757	0.0419254	0.0356602	0.0548755	0.0660127	0.0722685	0.0904389	0.0258551
HP:0001708	0.0338345	0.0457968	0.524503	0.971072	0.891205	0.613572	0.0146083	0.0333259	0.0232692	0.388196	0.317369	0.0110271	0.0190053	0.0268472	0.0685041	0.013298	0.0114156	0.01788	0.0297767	0.0395398	0.0350521	0.0123557
HP:0001709	0.0437305	0.0399884	0.430697	0.953021	0.7937	0.332358	0.0261862	0.0681378	0.166068	0.258269	0.187934	0.0162208	0.011569	0.0177626	0.0899407	0.0169032	0.0136878	0.0204866	0.0309147	0.0330512	0.0323303	0.0541524
HP:0001710	0.160863	0.392502	0.780591	0.993899	0.948191	0.89846	0.139168	0.178923	0.150733	0.553319	0.445656	0.126297	0.10998	0.145359	0.203292	0.121218	0.110708	0.131328	0.149782	0.153815	0.178496	0.10941
HP:0001711	0.154869	0.204428	0.67358	0.980425	0.906214	0.670868	0.102512	0.181478	0.279865	0.509074	0.44004	0.11064	0.065071	0.108383	0.245816	0.0763848	0.0635457	0.101883	0.120109	0.115354	0.149697	0.0589866
HP:0001712	0.120671	0.174004	0.632219	0.983086	0.91155	0.679125	0.0836315	0.148283	0.256171	0.481075	0.40172	0.0964306	0.0523297	0.0872235	0.20541	0.0618768	0.0511274	0.0845877	0.0985472	0.0934279	0.12202	0.0402121
HP:0001713	0.472626	0.635304	0.908575	0.996663	0.979145	0.918183	0.364752	0.527594	0.444695	0.805984	0.749907	0.366149	0.281238	0.42381	0.543222	0.312131	0.279077	0.373354	0.408383	0.415614	0.49472	0.24393
HP:0001714	0.171174	0.238227	0.719495	0.987513	0.933831	0.749774	0.113825	0.196868	0.246475	0.565516	0.485889	0.113338	0.0789809	0.123287	0.257255	0.0845612	0.0713243	0.116771	0.135323	0.131746	0.165969	0.0620344
HP:0001716	0.0339656	0.053617	0.493546	0.9774	0.908329	0.808133	0.0209662	0.0509066	0.0272726	0.342018	0.197428	0.0148993	0.0175384	0.0182249	0.0556014	0.0140893	0.0126129	0.0207391	0.0159326	0.0130148	0.0329986	0.00714841
HP:0001717	0.00917293	0.0290239	0.302761	0.831107	0.610844	0.264882	0.0238583	0.0164957	0.0759529	0.0752117	0.0456035	0.0080315	0.00504067	0.0111068	0.030144	0.010784	0.00911264	0.0149325	0.0079473	0.00759727	0.0148568	0.0053646
HP:0001718	0.0971463	0.141515	0.705621	0.970948	0.905306	0.580648	0.0629192	0.131923	0.316851	0.509805	0.44119	0.0928134	0.0356914	0.122794	0.142546	0.0479009	0.0400338	0.0653998	0.0592156	0.051656	0.110229	0.0434948
HP:0001719	0.0442753	0.0726877	0.396495	0.966483	0.894479	0.617197	0.0332739	0.0574517	0.163263	0.403024	0.316205	0.0233272	0.0142399	0.0356194	0.0860688	0.021603	0.017766	0.0300637	0.0320244	0.0369978	0.0560865	0.011159
HP:0001722	0.0217521	0.0529221	0.418914	0.983865	0.887204	0.606212	0.0183121	0.0551168	0.0623418	0.267353	0.208546	0.0265836	0.0159535	0.0227961	0.0963821	0.0167225	0.0131457	0.0207583	0.0242933	0.0239132	0.0277059	0.0145004
HP:0001723	0.0444952	0.0919057	0.518947	0.946708	0.814581	0.482515	0.0644194	0.0686855	0.302596	0.305749	0.223671	0.0439352	0.0203131	0.0406049	0.128795	0.0350475	0.029055	0.04839	0.04317	0.0393032	0.0607627	0.0222733
HP:0001727	0.0181775	0.0193444	0.381207	0.948709	0.784785	0.338456	0.0150747	0.011151	0.0259462	0.0402421	0.0211325	0.00544301	0.00451956	0.00499046	0.0241915	0.00497978	0.00477636	0.0110135	0.00749935	0.00657864	0.0078306	0.00232942
HP:0001730	0.0491507	0.0729275	0.377509	0.92775	0.736065	0.436805	0.0315179	0.0450396	0.102618	0.194471	0.126697	0.0377447	0.0150886	0.0270164	0.0766315	0.0220872	0.0190854	0.0282988	0.0243846	0.0226933	0.032802	0.0115483
HP:0001732	0.332757	0.550485	0.885457	0.995974	0.97188	0.911758	0.275782	0.365078	0.308543	0.716363	0.63666	0.249546	0.219799	0.307618	0.391725	0.228826	0.207129	0.26988	0.292587	0.294975	0.34731	0.1807
HP:0001733	0.102198	0.137106	0.615401	0.967211	0.872419	0.622683	0.0677521	0.107176	0.273754	0.442754	0.370925	0.0634551	0.0259475	0.0763378	0.147999	0.0491375	0.0412464	0.0607591	0.0676961	0.0648439	0.0886652	0.031756
HP:0001734	0.00871085	0.0118593	0.095833	0.897685	0.651252	0.411819	0.00599812	0.00875663	0.00687256	0.124396	0.077496	0.00544182	0.00521632	0.0147599	0.0122574	0.00299556	0.00271942	0.00592398	0.00559242	0.00411885	0.0136598	0.0014473
HP:0001735	0.00966648	0.0241296	0.244118	0.891742	0.679581	0.410813	0.0151035	0.0152373	0.153546	0.194759	0.132254	0.0231165	0.00872085	0.0134244	0.0400645	0.00821936	0.00689115	0.0112863	0.0138005	0.0111118	0.0128958	0.00980418
HP:0001737	0.0322252	0.0600451	0.290165	0.965681	0.884631	0.67056	0.0255364	0.0355453	0.0167127	0.182666	0.121932	0.0193868	0.012821	0.0272097	0.0291448	0.0196146	0.0167432	0.0254984	0.0252796	0.022544	0.0291608	0.0213612
HP:0001738	0.130856	0.346507	0.769244	0.99349	0.943947	0.879005	0.120924	0.149614	0.167058	0.482508	0.380937	0.100672	0.0872825	0.121835	0.166215	0.104814	0.0968259	0.106635	0.120876	0.123281	0.136366	0.084988
HP:0001739	0.163474	0.251062	0.65966	0.986876	0.938969	0.791254	0.102004	0.162526	0.130403	0.515427	0.416621	0.0963494	0.083307	0.12389	0.188312	0.076119	0.0698101	0.106714	0.0981816	0.0965766	0.163592	0.0721073
HP:0001741	0.00856315	0.020275	0.0926159	0.915582	0.683966	0.485021	0.00897984	0.00843505	0.011308	0.120259	0.0696646	0.00690174	0.00629633	0.00800077	0.00700226	0.00438172	0.0041683	0.00620834	0.00535202	0.00536927	0.0126339	0.00330698
HP:0001742	0.0163293	0.0147078	0.254016	0.821202	0.502296	0.147513	0.00766454	0.00680883	0.0561976	0.0547809	0.0635381	0.0110839	0.00345433	0.0153372	0.0328852	0.00511736	0.00431651	0.00657069	0.00526313	0.00463853	0.018465	0.00230618
HP:0001743	0.368295	0.566	0.865968	0.994062	0.963585	0.883763	0.306036	0.391055	0.352908	0.706512	0.629506	0.271867	0.245126	0.323385	0.409728	0.255829	0.233059	0.294132	0.305397	0.307093	0.355991	0.213923
HP:0001744	0.295165	0.412142	0.806626	0.988488	0.944989	0.789795	0.233455	0.311416	0.330916	0.635451	0.55848	0.209008	0.16985	0.230943	0.343276	0.171758	0.152982	0.217694	0.20618	0.206326	0.26782	0.14179
HP:0001746	0.0433664	0.104357	0.255221	0.971974	0.899404	0.792581	0.0363787	0.0528174	0.0277682	0.283558	0.181052	0.0235995	0.0145842	0.0351344	0.0468569	0.0259087	0.0230078	0.034787	0.0369931	0.0332777	0.0462267	0.0194897
HP:0001747	0.0184086	0.0465638	0.194811	0.953943	0.866533	0.715328	0.0163875	0.0247301	0.0107582	0.210222	0.132014	0.0101394	0.00841835	0.0180332	0.0215145	0.0127607	0.0105633	0.0159476	0.0186986	0.0167334	0.0231463	0.00949176
HP:0001748	0.0247081	0.0489929	0.102076	0.951269	0.866209	0.823258	0.0159748	0.0278026	0.00935079	0.223966	0.137931	0.00940881	0.00547806	0.0182502	0.0208517	0.0103512	0.0098885	0.0141811	0.0129125	0.0118854	0.0239272	0.00717502
HP:0001751	0.166065	0.237925	0.77673	0.983542	0.928665	0.703874	0.118994	0.271315	0.377094	0.577914	0.50515	0.145906	0.0560429	0.123375	0.304758	0.0993128	0.0840079	0.120491	0.111304	0.108954	0.177761	0.0540906
HP:0001756	0.0272826	0.0331833	0.282752	0.909672	0.755714	0.555846	0.0179373	0.025386	0.060102	0.233912	0.155978	0.0105847	0.00380486	0.015424	0.038854	0.0111708	0.00902787	0.0133126	0.0138301	0.0121469	0.0263632	0.00572792
HP:0001757	0.00416213	0.00445779	0.0734962	0.622654	0.221599	0.153381	0.00458365	0.00240802	0.0107306	0.0182673	0.0109579	0.00220671	0.00110305	0.00149774	0.00779742	0.00132825	0.00120479	0.00246037	0.00190237	0.0015678	0.00328237	0.00137217
HP:0001760	0.549901	0.710845	0.924366	0.997145	0.981022	0.928058	0.459341	0.601878	0.551605	0.84521	0.797284	0.463506	0.359473	0.506576	0.62344	0.404207	0.363458	0.465517	0.488589	0.490046	0.577422	0.331802
HP:0001761	0.280109	0.362266	0.806485	0.987841	0.943584	0.775169	0.177719	0.30055	0.366355	0.649905	0.582239	0.21414	0.138202	0.233001	0.34494	0.14589	0.12297	0.188102	0.196012	0.189069	0.268642	0.105648
HP:0001762	0.276068	0.390428	0.81416	0.991472	0.950333	0.804289	0.201474	0.376086	0.445819	0.702162	0.642278	0.240213	0.129651	0.231778	0.447657	0.159778	0.13299	0.203983	0.208988	0.203676	0.326882	0.099329
HP:0001763	0.284127	0.509668	0.855648	0.995211	0.967496	0.903612	0.226015	0.338582	0.342018	0.707508	0.628158	0.252971	0.181054	0.274477	0.380877	0.206719	0.184147	0.232131	0.259897	0.258717	0.329502	0.174856
HP:0001765	0.144977	0.180776	0.73657	0.983111	0.91771	0.641631	0.0740724	0.154298	0.326522	0.558837	0.503062	0.142317	0.0589342	0.152195	0.178981	0.0646082	0.053272	0.0795488	0.0884279	0.0804185	0.148213	0.0514629
HP:0001769	0.027265	0.0512692	0.329727	0.942277	0.795483	0.565821	0.02328	0.0425656	0.0484184	0.312987	0.252787	0.0241003	0.0153088	0.0314043	0.0609063	0.0154947	0.0131671	0.0198082	0.0259571	0.0243036	0.0394647	0.00609613
HP:0001770	0.183079	0.420324	0.792253	0.992456	0.948374	0.901533	0.162472	0.211563	0.144371	0.596236	0.501071	0.139853	0.129211	0.203087	0.230326	0.140859	0.128156	0.157564	0.184698	0.191073	0.225981	0.146723
HP:0001771	0.0697959	0.103372	0.535138	0.97834	0.861047	0.536261	0.0418708	0.0884044	0.20657	0.347713	0.278989	0.0462107	0.0446741	0.0473112	0.133005	0.0302641	0.0251999	0.0443952	0.0528032	0.0489826	0.0592426	0.0340812
HP:0001772	0.0139323	0.0186975	0.244935	0.912494	0.653491	0.268812	0.0098408	0.0146563	0.0268435	0.127705	0.112995	0.0236762	0.00435906	0.0126692	0.0612314	0.00488375	0.00416313	0.00709255	0.00764141	0.008168	0.0192473	0.00511388
HP:0001773	0.196002	0.278687	0.797741	0.986929	0.938078	0.747772	0.114801	0.340292	0.417123	0.698452	0.637614	0.162205	0.0725544	0.207587	0.327577	0.105986	0.0874627	0.135883	0.143915	0.143309	0.266859	0.0785889
HP:0001776	0.0082257	0.018686	0.152512	0.932017	0.768263	0.605195	0.00893039	0.0182497	0.0234807	0.25324	0.190636	0.00926563	0.00316707	0.0120325	0.0241956	0.0060235	0.00530661	0.00840404	0.0084144	0.00779065	0.0242552	0.00261472
HP:0001780	0.417665	0.621749	0.901452	0.996449	0.97573	0.918501	0.343704	0.492975	0.438685	0.795707	0.735499	0.363082	0.26628	0.409973	0.51712	0.299857	0.267019	0.348769	0.378007	0.385346	0.477134	0.235788
HP:0001783	0.11242	0.116367	0.739741	0.982246	0.912843	0.552728	0.0406973	0.12979	0.339612	0.585073	0.532306	0.102712	0.0345836	0.143791	0.118678	0.0403024	0.0340258	0.0499321	0.0586853	0.0536718	0.118319	0.0413082
HP:0001786	0.00780329	0.0102881	0.208854	0.962461	0.880059	0.729607	0.00446237	0.00671519	0.00683065	0.304771	0.219512	0.0103082	0.00241185	0.00814769	0.015092	0.00263319	0.00201611	0.00412027	0.00553068	0.00528873	0.00905256	0.00134655
HP:0001787	0.141773	0.205271	0.639746	0.984873	0.927401	0.728803	0.0796633	0.13629	0.334964	0.521491	0.425863	0.12584	0.0587721	0.0913286	0.238022	0.0650843	0.0541058	0.0918802	0.0848314	0.0744391	0.138477	0.0425781
HP:0001788	0.0108095	0.0287442	0.255491	0.964804	0.815845	0.597156	0.0130808	0.0174684	0.14823	0.262275	0.163367	0.0223396	0.00924979	0.0122212	0.0457579	0.00788272	0.00632684	0.011644	0.0148188	0.0115567	0.0137007	0.00900748
HP:0001789	0.1438	0.180316	0.685863	0.980158	0.910683	0.610945	0.0728294	0.153761	0.355586	0.531868	0.437957	0.135332	0.0577718	0.0829973	0.259164	0.0603177	0.0486779	0.0868165	0.0726803	0.0656892	0.139642	0.0446518
HP:0001790	0.0973492	0.0993938	0.649606	0.986813	0.918799	0.480068	0.0343528	0.0721849	0.429842	0.510627	0.407074	0.130129	0.0376017	0.0469049	0.212263	0.0327106	0.0252863	0.0472024	0.0370681	0.0327759	0.0908313	0.0255127
HP:0001791	0.00877966	0.0092073	0.149709	0.899332	0.693042	0.331351	0.00561536	0.0166733	0.0180108	0.0805503	0.0372356	0.0114444	0.00359113	0.0113196	0.0143624	0.00331371	0.00303689	0.00374318	0.0022485	0.00211967	0.0104121	0.00159605
HP:0001792	0.229792	0.296817	0.771942	0.990184	0.939873	0.723656	0.142449	0.257653	0.339075	0.635649	0.568359	0.188517	0.0940302	0.188119	0.29174	0.108047	0.0910296	0.139128	0.154268	0.1466	0.212301	0.0827304
HP:0001795	0.0160464	0.0185763	0.230868	0.92584	0.728873	0.413867	0.0110831	0.0174687	0.0189321	0.174914	0.135347	0.00700625	0.00425587	0.0220939	0.0348601	0.00724352	0.0055031	0.00801838	0.0090767	0.00853044	0.018872	0.0022756
HP:0001798	0.14481	0.210575	0.745912	0.991651	0.950471	0.765733	0.0970068	0.176169	0.150025	0.638198	0.542426	0.102541	0.0573163	0.12524	0.219979	0.0679842	0.0581066	0.0964294	0.111197	0.119321	0.174879	0.0748195
HP:0001799	0.019138	0.0427384	0.32631	0.920937	0.727832	0.472339	0.0212827	0.0295037	0.12412	0.298506	0.232512	0.0371983	0.0158155	0.0230071	0.0787763	0.0128001	0.0102257	0.0186618	0.0227863	0.0205296	0.027112	0.0160532
HP:0001800	0.0932282	0.145139	0.574292	0.982028	0.895642	0.643718	0.0657181	0.123943	0.156716	0.481874	0.398946	0.0877833	0.042518	0.0677923	0.175954	0.042251	0.0346358	0.0599017	0.0746564	0.073698	0.0955694	0.0361948
HP:0001802	0.0351633	0.0662964	0.630821	0.991441	0.957967	0.810047	0.0216162	0.0516506	0.0184605	0.582772	0.468747	0.0182824	0.0185449	0.0776387	0.0413228	0.0176588	0.0151494	0.0276015	0.0369325	0.0455683	0.0995795	0.0744625
HP:0001803	0.0816248	0.103528	0.53798	0.949982	0.849379	0.575154	0.0470907	0.0819265	0.10202	0.409392	0.327469	0.049868	0.0373743	0.0475931	0.0919356	0.0343648	0.0306397	0.0457394	0.0488995	0.064042	0.0589063	0.0173463
HP:0001804	0.0538194	0.0760947	0.4296	0.969028	0.884461	0.66096	0.0325265	0.0543768	0.0646433	0.40411	0.290969	0.0532645	0.0187268	0.0298411	0.0812709	0.0184866	0.0149918	0.0279438	0.0282218	0.0266666	0.056189	0.0103335
HP:0001805	0.0156362	0.0297273	0.481776	0.95276	0.755538	0.298901	0.0233021	0.0311392	0.0780984	0.261395	0.194494	0.0223272	0.00654126	0.0201194	0.0512748	0.0155231	0.0139696	0.0162869	0.0185324	0.0186084	0.0224884	0.00682375
HP:0001806	0.0905368	0.123138	0.566292	0.952262	0.849064	0.594681	0.0580435	0.0957667	0.125265	0.43039	0.348878	0.0730382	0.037632	0.0594859	0.11268	0.0431336	0.0385655	0.0553375	0.0582781	0.0710038	0.0771713	0.0242653
HP:0001807	0.0252035	0.0353654	0.26885	0.926102	0.730144	0.405601	0.0195048	0.0182389	0.0411293	0.213168	0.140918	0.0295624	0.00677143	0.016109	0.0302449	0.011196	0.00998613	0.015538	0.0158732	0.0147911	0.0194745	0.00671993
HP:0001808	0.0637222	0.103671	0.571108	0.979634	0.889328	0.55579	0.0455739	0.0775631	0.151924	0.394078	0.317837	0.0695674	0.0305849	0.0587016	0.121111	0.0354861	0.0298068	0.0466678	0.0615655	0.0606524	0.0775945	0.0948332
HP:0001809	0.00806191	0.013943	0.0810714	0.839644	0.536573	0.257546	0.00654493	0.00471852	0.00574405	0.0305932	0.0154899	0.00475485	0.00505744	0.00433596	0.00600778	0.00325957	0.00307079	0.00494646	0.00296597	0.00272919	0.00442354	0.00152426
HP:0001810	0.030174	0.0528635	0.492051	0.968605	0.882575	0.46468	0.0229146	0.0416189	0.0729381	0.256915	0.16785	0.0354661	0.00958787	0.0251138	0.0604866	0.0180511	0.0158098	0.0230916	0.0222227	0.0219642	0.0396732	0.0723818
HP:0001812	0.0097098	0.0137224	0.22819	0.950064	0.754643	0.41551	0.00794862	0.0108374	0.0204817	0.124976	0.0933301	0.00533951	0.00316675	0.00899672	0.0300003	0.00464833	0.00368606	0.00520657	0.00733521	0.00665945	0.00930136	0.00122934
HP:0001814	0.0395652	0.0579295	0.347637	0.966716	0.793866	0.40988	0.0235819	0.0889891	0.0540538	0.310052	0.263392	0.0211261	0.021168	0.0298661	0.104228	0.0181094	0.0140223	0.0230438	0.0373816	0.039975	0.0378067	0.0319493
HP:0001816	0.066074	0.10841	0.494783	0.973167	0.852271	0.526206	0.0528348	0.101739	0.129163	0.393672	0.330168	0.0538061	0.0283051	0.0522645	0.140467	0.0346825	0.0284135	0.0461883	0.0619143	0.0610718	0.0639177	0.0321079
HP:0001817	0.0679867	0.106704	0.653374	0.989674	0.946094	0.757519	0.039736	0.0893326	0.0536489	0.603198	0.500668	0.0390125	0.0264003	0.0798289	0.112427	0.0311339	0.0259983	0.0460024	0.055872	0.0654019	0.109373	0.0713041
HP:0001818	0.00936028	0.0223618	0.159389	0.910736	0.735907	0.538406	0.00952166	0.011133	0.0137657	0.0858187	0.0435016	0.0103892	0.00376712	0.0071633	0.0160486	0.00608084	0.00551071	0.00766088	0.00913009	0.00785053	0.0121538	0.00481364
HP:0001820	0.0372468	0.057592	0.345715	0.940982	0.804647	0.479909	0.029112	0.0319099	0.0581769	0.25487	0.184421	0.0363845	0.00935265	0.0289701	0.0467044	0.0171527	0.0150865	0.0229617	0.0204936	0.0196027	0.0476856	0.0121427
HP:0001821	0.00770047	0.010542	0.0627758	0.770387	0.493368	0.325034	0.00610022	0.0103045	0.0100165	0.096406	0.0838495	0.00307923	0.00297368	0.00620621	0.011178	0.00326124	0.00243788	0.00426156	0.00483811	0.00461269	0.0076344	0.00281474
HP:0001822	0.097389	0.106931	0.676426	0.970429	0.885204	0.603365	0.0386911	0.0776338	0.210307	0.60144	0.530925	0.110082	0.0327871	0.0564685	0.252198	0.0381015	0.0292905	0.0481842	0.0637386	0.086679	0.116866	0.0146872
HP:0001824	0.393303	0.586325	0.903467	0.996272	0.974738	0.908478	0.303554	0.426486	0.391618	0.752063	0.683793	0.309921	0.255343	0.364272	0.431049	0.264142	0.239321	0.310138	0.334452	0.340026	0.401137	0.223702
HP:0001827	0.0532783	0.0795771	0.436623	0.955728	0.820507	0.533364	0.0277707	0.0466313	0.0840039	0.252584	0.18789	0.0273705	0.0174128	0.0338805	0.0622726	0.0238646	0.0208187	0.032594	0.0331001	0.0328633	0.0499577	0.0134581
HP:0001829	0.123785	0.209895	0.582985	0.975899	0.896896	0.754823	0.0923289	0.143137	0.113438	0.501757	0.422627	0.0883333	0.0516879	0.110941	0.180027	0.0691293	0.0583798	0.0935922	0.108663	0.108226	0.151483	0.0420592
HP:0001830	0.070295	0.127502	0.452471	0.954306	0.857067	0.717665	0.058372	0.0820983	0.0528651	0.386843	0.308215	0.0464795	0.0278849	0.0627469	0.0970899	0.0376962	0.0322809	0.052931	0.0598963	0.0543081	0.0807304	0.025272
HP:0001831	0.221194	0.278832	0.776812	0.988007	0.937435	0.729216	0.124747	0.252968	0.294359	0.641244	0.575828	0.156789	0.0823475	0.194023	0.258086	0.0955531	0.0809074	0.131955	0.150214	0.154734	0.220004	0.0857354
HP:0001832	0.239799	0.28554	0.809629	0.98847	0.93929	0.714011	0.135607	0.258878	0.322291	0.671161	0.609237	0.176313	0.0965905	0.198522	0.301381	0.102354	0.0867092	0.139045	0.156639	0.161055	0.241974	0.0658415
HP:0001833	0.0151887	0.0467814	0.276908	0.958653	0.815024	0.640607	0.0200498	0.040823	0.0233141	0.316405	0.226334	0.0150204	0.0151657	0.0194771	0.048996	0.0131549	0.0108827	0.0169614	0.0214857	0.0209759	0.0265505	0.00540658
HP:0001836	0.0142845	0.0233136	0.160877	0.877065	0.635006	0.474659	0.0125344	0.01445	0.0194107	0.172543	0.119959	0.0113624	0.00516397	0.00839485	0.0314488	0.00674414	0.00534232	0.00931969	0.00786724	0.00758383	0.0152823	0.00334158
HP:0001837	0.055646	0.0923434	0.471634	0.962248	0.825956	0.590707	0.0389976	0.0734504	0.0841247	0.386498	0.314347	0.0445679	0.0198446	0.0469613	0.104379	0.0282366	0.0233928	0.0421689	0.0510875	0.0554444	0.0746367	0.0194492
HP:0001838	0.0648632	0.116569	0.489422	0.965154	0.875414	0.715236	0.0484584	0.0722736	0.117046	0.444204	0.35763	0.0538015	0.0361615	0.0558588	0.104656	0.033356	0.0281364	0.0486939	0.0578128	0.0660413	0.0825915	0.0209143
HP:0001839	0.033949	0.0354727	0.381781	0.910983	0.675935	0.330271	0.0185282	0.0234961	0.0715742	0.234071	0.209276	0.016071	0.00875631	0.0218759	0.0629687	0.0108268	0.00944473	0.0146923	0.0168251	0.0197709	0.0283548	0.00452664
HP:0001840	0.0486653	0.0784518	0.395134	0.95766	0.818476	0.533033	0.0379463	0.0697422	0.0496447	0.33053	0.267853	0.0383269	0.0236487	0.0438264	0.0786954	0.0208606	0.0180153	0.0318096	0.0333618	0.0308528	0.0574381	0.0105468
HP:0001841	0.072588	0.128103	0.503274	0.975926	0.890283	0.734375	0.051675	0.0899077	0.0672649	0.442227	0.358851	0.0540338	0.0258885	0.0636963	0.117709	0.0409456	0.0334051	0.0546704	0.0678837	0.0717808	0.100621	0.0239579
HP:0001842	0.0280376	0.0884469	0.778347	0.993566	0.944701	0.564414	0.0324282	0.306198	0.602818	0.698435	0.623481	0.0648298	0.0118193	0.0598939	0.31359	0.0397032	0.0279281	0.0399952	0.0355	0.0362059	0.118484	0.014697
HP:0001844	0.171578	0.235957	0.71547	0.98593	0.92443	0.752099	0.104312	0.180126	0.237339	0.605635	0.53643	0.14795	0.0644011	0.127843	0.30078	0.085924	0.0700095	0.11446	0.135761	0.147837	0.202433	0.0455911
HP:0001845	0.0411811	0.0731036	0.426677	0.971018	0.908145	0.73342	0.0298353	0.076905	0.0338927	0.454909	0.390096	0.0293169	0.0231076	0.0587021	0.0898955	0.0195403	0.0168678	0.0287742	0.0399033	0.0418131	0.0673525	0.00924305
HP:0001847	0.00993623	0.0141744	0.152844	0.882614	0.687513	0.455883	0.00707251	0.0106033	0.0164185	0.167045	0.134002	0.00447447	0.00361296	0.00922002	0.015253	0.00385423	0.00355764	0.00689149	0.0109566	0.0117442	0.00954158	0.00487351
HP:0001848	0.0344207	0.0546671	0.53554	0.98932	0.941304	0.558086	0.0166504	0.0492402	0.209412	0.629016	0.53631	0.0913678	0.0165835	0.036278	0.261046	0.0198323	0.0156224	0.021404	0.0199709	0.0172306	0.111626	0.00678264
HP:0001849	0.0428151	0.0673196	0.61376	0.985301	0.950804	0.908789	0.0229997	0.0479958	0.0115134	0.645791	0.538052	0.016637	0.0175244	0.0793805	0.0508633	0.0145625	0.0129579	0.0258142	0.036619	0.0475952	0.109584	0.0149241
HP:0001850	0.144036	0.211336	0.695475	0.980422	0.921803	0.722293	0.0894446	0.161542	0.242888	0.591679	0.512135	0.135147	0.0625738	0.108179	0.269116	0.0682534	0.0571305	0.0936323	0.0979616	0.100598	0.184044	0.0402908
HP:0001852	0.052822	0.119148	0.427958	0.976099	0.891542	0.758109	0.0471595	0.0907958	0.0497579	0.446404	0.362192	0.0466493	0.0376441	0.0649293	0.123545	0.032758	0.0284789	0.0429129	0.0511618	0.0540842	0.0983473	0.0233423
HP:0001857	0.0131051	0.0164997	0.162217	0.897508	0.49039	0.148675	0.00752854	0.0165938	0.0153981	0.0341651	0.0300254	0.0076478	0.00443979	0.00680394	0.0186218	0.0049137	0.004152	0.00725616	0.00740463	0.00755389	0.00820058	0.00877818
HP:0001863	0.0465414	0.0528238	0.37496	0.946158	0.793085	0.461704	0.0230832	0.0446445	0.0850047	0.326176	0.266892	0.0323158	0.0150931	0.0311036	0.110297	0.0199022	0.0157009	0.0228834	0.0231092	0.0243185	0.0413962	0.00741133
HP:0001864	0.0419817	0.0449535	0.355587	0.93734	0.775933	0.389805	0.0193321	0.0357161	0.0896496	0.287828	0.22996	0.0309951	0.0147613	0.0283665	0.104268	0.0177242	0.0136796	0.0195018	0.0184485	0.0181821	0.0357897	0.00655378
HP:0001869	0.0651275	0.0818748	0.493273	0.971578	0.847041	0.582892	0.0319079	0.0919373	0.0590025	0.402132	0.338779	0.0346883	0.0284671	0.0432471	0.118258	0.0266041	0.0214823	0.0356991	0.0508273	0.0613511	0.0631074	0.033272
HP:0001870	0.00753668	0.0197932	0.247872	0.936497	0.703453	0.428341	0.0106233	0.0119603	0.182656	0.23358	0.152185	0.023024	0.00734203	0.0107252	0.0448364	0.00625045	0.00503957	0.00913902	0.0131833	0.0106491	0.010445	0.00913249
HP:0001871	0.580667	0.734366	0.939401	0.997418	0.983548	0.933529	0.500284	0.626635	0.581603	0.852108	0.804866	0.486299	0.404511	0.52999	0.639381	0.435633	0.398953	0.497146	0.505614	0.506431	0.590581	0.361292
HP:0001872	0.304292	0.519853	0.854867	0.993258	0.958619	0.872734	0.258342	0.33309	0.335953	0.679302	0.597388	0.242549	0.212677	0.265159	0.371956	0.2185	0.197411	0.249367	0.256657	0.263302	0.310725	0.185389
HP:0001873	0.280678	0.494325	0.843781	0.99362	0.957649	0.877913	0.224919	0.294569	0.287779	0.660433	0.575289	0.219489	0.195705	0.242429	0.334031	0.195278	0.175079	0.220525	0.234148	0.241774	0.285673	0.16925
HP:0001874	0.160514	0.332582	0.706529	0.989452	0.930438	0.827782	0.139858	0.162775	0.18822	0.499539	0.405656	0.126383	0.089312	0.132929	0.19584	0.106416	0.0955138	0.118965	0.12436	0.124951	0.157961	0.0844033
HP:0001875	0.1192	0.295073	0.648722	0.987793	0.920743	0.844698	0.10406	0.120554	0.10231	0.445201	0.349629	0.0956319	0.0698515	0.1061	0.134774	0.0839444	0.0755977	0.0890029	0.0946681	0.0978058	0.118747	0.0693453
HP:0001876	0.0889396	0.272451	0.606075	0.986856	0.916682	0.84782	0.0896973	0.0942504	0.0691792	0.383698	0.284879	0.0745402	0.068491	0.0857553	0.100535	0.0715298	0.0658591	0.0758065	0.0784616	0.0815674	0.0932252	0.0748759
HP:0001877	0.371565	0.572592	0.875021	0.994533	0.967151	0.883887	0.321207	0.396656	0.374578	0.717539	0.640973	0.297606	0.243703	0.318973	0.413463	0.261627	0.239856	0.302139	0.309087	0.312928	0.359771	0.225986
HP:0001878	0.117656	0.177227	0.567783	0.96163	0.856138	0.56945	0.0898116	0.120137	0.174443	0.441081	0.358718	0.0905185	0.0524699	0.0829557	0.140926	0.0659953	0.0580865	0.0812579	0.0817268	0.0823096	0.102772	0.0516638
HP:0001879	0.0393111	0.0824477	0.372733	0.939671	0.806814	0.603729	0.0369521	0.0504549	0.0428206	0.317055	0.244384	0.0408935	0.0202275	0.0353396	0.0724244	0.0226425	0.0195168	0.0304442	0.0342212	0.043466	0.0569975	0.0164121
HP:0001880	0.0393104	0.0818404	0.371118	0.939042	0.805012	0.600383	0.0368206	0.0505648	0.0429612	0.314775	0.243494	0.0408083	0.0201877	0.0351673	0.0726491	0.0226275	0.0194357	0.0304691	0.0342675	0.0435519	0.0566775	0.0163146
HP:0001881	0.396102	0.599202	0.897812	0.995985	0.973681	0.917244	0.315219	0.429083	0.357448	0.75544	0.683772	0.286466	0.274972	0.35756	0.440855	0.269977	0.243757	0.317916	0.347571	0.359861	0.409457	0.225899
HP:0001882	0.151663	0.395993	0.758264	0.989399	0.937138	0.888009	0.144488	0.170684	0.115846	0.52995	0.423161	0.117679	0.133839	0.149808	0.171437	0.124502	0.114659	0.134553	0.146777	0.153027	0.166978	0.129413
HP:0001883	0.370764	0.496312	0.866227	0.994738	0.968501	0.86298	0.260781	0.450836	0.464578	0.772832	0.716659	0.310853	0.194997	0.328153	0.490365	0.21903	0.186984	0.27601	0.297393	0.301899	0.418082	0.152801
HP:0001884	0.0114542	0.0171589	0.135256	0.895978	0.725432	0.438055	0.00537401	0.0101473	0.0137837	0.073529	0.0364897	0.00516648	0.00458728	0.00508162	0.00949294	0.00525852	0.00443672	0.00659139	0.00509489	0.00411655	0.0095764	0.00359625
HP:0001888	0.0911907	0.170954	0.578083	0.972656	0.905257	0.772415	0.0664746	0.099683	0.0550739	0.49394	0.392496	0.0571882	0.0688711	0.0753772	0.107598	0.0479529	0.0415714	0.0659694	0.0736001	0.0898863	0.104359	0.052364
HP:0001889	0.0132976	0.0203449	0.122708	0.913004	0.778096	0.50282	0.00823194	0.0157965	0.017733	0.0768894	0.0526461	0.00815157	0.00428438	0.00814106	0.0142705	0.00535338	0.00469051	0.00777236	0.00576	0.00533962	0.012658	0.00606051
HP:0001890	0.0213158	0.0406134	0.16599	0.876646	0.640448	0.413051	0.020931	0.0166624	0.0235632	0.115048	0.0849866	0.0261716	0.0117599	0.0169331	0.0254968	0.0124842	0.0111296	0.0139242	0.0157497	0.015027	0.0221361	0.00793719
HP:0001891	0.0624372	0.0973093	0.645644	0.968037	0.899486	0.745195	0.040716	0.0588486	0.0401812	0.460093	0.360591	0.0284061	0.0245667	0.0631559	0.0810226	0.0239049	0.0217907	0.0414133	0.0449128	0.0509029	0.0842813	0.0166034
HP:0001892	0.432165	0.602146	0.91453	0.996567	0.977071	0.900528	0.334838	0.497278	0.472985	0.785272	0.726328	0.360312	0.267233	0.393098	0.519836	0.291206	0.257773	0.345415	0.353278	0.358928	0.453835	0.217467
HP:0001894	0.0449599	0.079417	0.408738	0.941599	0.779185	0.491939	0.0393065	0.0508646	0.137298	0.268306	0.203645	0.0516307	0.0268135	0.0375333	0.0838764	0.027156	0.0237609	0.0349143	0.0383914	0.0353904	0.0404869	0.0200644
HP:0001895	0.0101081	0.0104996	0.0949574	0.893243	0.705144	0.380995	0.00453437	0.006363	0.0212928	0.096031	0.0370088	0.0118757	0.00317593	0.0039853	0.0108824	0.00342744	0.00326597	0.00516993	0.00574945	0.00491675	0.00488175	0.00930749
HP:0001896	0.0402726	0.20124	0.472688	0.988272	0.893292	0.91135	0.0494696	0.046239	0.0258636	0.281199	0.184965	0.0369991	0.0347315	0.0477084	0.0445739	0.0419672	0.0399906	0.0384797	0.040888	0.0419618	0.0488752	0.0436053
HP:0001898	0.0132585	0.0137718	0.141743	0.929045	0.752598	0.368207	0.00825557	0.0102232	0.00733627	0.0282443	0.0210833	0.0188898	0.0059688	0.00722953	0.00994007	0.00547811	0.0046474	0.00889194	0.00823778	0.00675541	0.00754301	0.0113685
HP:0001899	0.0140528	0.0143636	0.146848	0.924229	0.741744	0.362997	0.00884461	0.0106556	0.00853345	0.0293249	0.0221686	0.0189698	0.00608856	0.00752644	0.0110644	0.00585662	0.00485248	0.00928295	0.00835911	0.00712741	0.00791171	0.0112171
HP:0001900	0.0140528	0.0143636	0.146848	0.924229	0.741744	0.362997	0.00884461	0.0106556	0.00853345	0.0293249	0.0221686	0.0189698	0.00608856	0.00752644	0.0110644	0.00585662	0.00485248	0.00928295	0.00835911	0.00712741	0.00791171	0.0112171
HP:0001901	0.0346345	0.0679265	0.457624	0.976894	0.891347	0.610677	0.0285577	0.0494205	0.0696339	0.300223	0.246721	0.043712	0.0228515	0.0329128	0.0706232	0.0212102	0.0179631	0.0283007	0.0290722	0.0275409	0.0316536	0.0245403
HP:0001902	0.00922692	0.0128146	0.170873	0.780611	0.510189	0.267297	0.0131943	0.00873866	0.0171529	0.113316	0.0927156	0.00611332	0.0027989	0.00798761	0.0206426	0.00436137	0.0037035	0.00557651	0.00455516	0.00375733	0.0109544	0.00383264
HP:0001903	0.348822	0.558971	0.867176	0.99423	0.965166	0.880801	0.299351	0.376868	0.347927	0.705408	0.625262	0.276322	0.23483	0.302091	0.391928	0.248057	0.227607	0.284165	0.292018	0.298722	0.34141	0.213805
HP:0001904	0.0141167	0.022492	0.110656	0.778189	0.444887	0.230941	0.0147905	0.0122008	0.0212556	0.0721018	0.0664582	0.0192277	0.00499154	0.0123593	0.0197855	0.00695584	0.00630421	0.00794975	0.00813043	0.00838907	0.0158561	0.00396719
HP:0001907	0.0470156	0.0516721	0.469673	0.948527	0.808576	0.41672	0.0353787	0.0271883	0.0946692	0.147357	0.0960711	0.0223892	0.0106442	0.0187044	0.0540293	0.0150752	0.0134136	0.0260921	0.0214131	0.0177843	0.0267618	0.00986107
HP:0001908	0.0057231	0.00779691	0.0886401	0.806809	0.584811	0.324341	0.00300024	0.00361263	0.00453858	0.029121	0.0128222	0.00362801	0.00376788	0.00178871	0.00531822	0.00286844	0.00214765	0.00262914	0.00243779	0.00248277	0.00190202	0.00134877
HP:0001909	0.279826	0.481592	0.866784	0.995878	0.97051	0.918699	0.202821	0.327495	0.200637	0.696525	0.618241	0.171862	0.180174	0.270637	0.324299	0.176804	0.156825	0.214362	0.258032	0.285614	0.318293	0.148802
HP:0001911	0.178458	0.362137	0.733489	0.990033	0.936915	0.839609	0.159088	0.188291	0.198528	0.536126	0.443876	0.144712	0.102638	0.152191	0.222733	0.11962	0.107264	0.136432	0.144219	0.149485	0.184664	0.0939719
HP:0001913	0.00276939	0.00625853	0.0589364	0.757192	0.510272	0.239606	0.00368687	0.00345117	0.00316312	0.0074661	0.00466836	0.00282346	0.00129033	0.00208133	0.00321737	0.0024703	0.00217322	0.00255704	0.00170882	0.00167118	0.00243885	0.0015716
HP:0001915	0.0409185	0.205672	0.469032	0.986796	0.895297	0.897726	0.0520672	0.0473488	0.0264736	0.277357	0.18122	0.0375893	0.0382789	0.0493271	0.0456089	0.0434937	0.041141	0.0403252	0.0413868	0.042308	0.0493676	0.0435512
HP:0001917	0.00177958	0.00224114	0.0236442	0.679051	0.348575	0.175277	0.002473	0.00175317	0.00192099	0.00467914	0.00289287	0.00225482	0.000644711	0.00117896	0.00279836	0.0012701	0.00145359	0.00129552	0.00109311	0.00104534	0.00129044	0.000730157
HP:0001919	0.0189471	0.0269428	0.253105	0.933182	0.791831	0.548551	0.0117496	0.0416866	0.0363339	0.20585	0.148619	0.0158473	0.00595925	0.0110196	0.0719867	0.00999794	0.00772009	0.014365	0.0156307	0.01438	0.0185534	0.0190314
HP:0001920	0.110652	0.170127	0.725103	0.980717	0.919405	0.768569	0.0572597	0.127459	0.119143	0.460955	0.371727	0.0732896	0.0477165	0.0775195	0.130015	0.047194	0.0411755	0.0676044	0.0725183	0.0788003	0.105691	0.0378882
HP:0001922	0.0165002	0.0354223	0.23389	0.958283	0.845238	0.527636	0.0133011	0.02221	0.0545569	0.118092	0.0602204	0.0121452	0.015146	0.0109339	0.0224878	0.00969247	0.00840431	0.0119871	0.00858945	0.0069343	0.0138479	0.00590996
HP:0001923	0.0317526	0.0423019	0.301236	0.873677	0.665474	0.429028	0.0248673	0.0256972	0.079224	0.200868	0.124902	0.0198338	0.00971215	0.0147951	0.0440848	0.0132179	0.0111664	0.0185834	0.0159934	0.0139475	0.0213782	0.0181157
HP:0001924	0.0514047	0.272934	0.600311	0.989194	0.902711	0.926854	0.0675205	0.0648269	0.0394029	0.327971	0.214744	0.0479807	0.0651188	0.0661413	0.0589351	0.0641125	0.0613986	0.0554722	0.0623923	0.0633917	0.062996	0.0712335
HP:0001927	0.0119447	0.017261	0.139414	0.840087	0.560573	0.514437	0.0123693	0.0114491	0.0129138	0.0971408	0.0618197	0.00473506	0.00359603	0.00767622	0.010509	0.00557293	0.00505001	0.00704382	0.008532	0.00899364	0.00848589	0.00364621
HP:0001928	0.250522	0.373955	0.832522	0.990312	0.949927	0.77289	0.195796	0.356766	0.421766	0.669847	0.609246	0.200857	0.132591	0.215343	0.400143	0.16257	0.135975	0.199104	0.208654	0.22065	0.270486	0.110203
HP:0001929	0.0275943	0.0313413	0.245248	0.934596	0.727423	0.385432	0.0128627	0.0250333	0.0642076	0.153221	0.107907	0.020733	0.00991962	0.016853	0.0369551	0.0117851	0.00976529	0.0134693	0.0125461	0.0110943	0.0182213	0.00658797
HP:0001930	0.00442035	0.0055494	0.0390311	0.764045	0.4481	0.0257689	0.00294141	0.00394089	0.044932	0.0139813	0.00981777	0.0018602	0.00141672	0.00174781	0.00471826	0.00156801	0.00118095	0.00224139	0.00127824	0.00111097	0.00238568	0.000904689
HP:0001931	0.0686962	0.107019	0.638208	0.965004	0.887345	0.716023	0.0455487	0.0622496	0.0525911	0.439155	0.344564	0.0324687	0.0272587	0.0636642	0.0849999	0.0272565	0.0244793	0.0456881	0.0468333	0.0528667	0.0860794	0.0185489
HP:0001933	0.23701	0.432011	0.846679	0.992492	0.957194	0.844599	0.197471	0.31253	0.416577	0.667941	0.591578	0.245471	0.135049	0.23228	0.362669	0.172641	0.148395	0.193972	0.188577	0.189072	0.283812	0.120125
HP:0001934	0.00343524	0.00921894	0.0986104	0.806554	0.534031	0.222945	0.00985858	0.00994387	0.0398202	0.0309165	0.0188964	0.00289636	0.00240818	0.00394712	0.00612113	0.00504328	0.00334062	0.00468889	0.00303675	0.00249276	0.00455897	0.00132089
HP:0001935	0.0462056	0.0860292	0.48847	0.969547	0.851895	0.543862	0.0343704	0.059305	0.112468	0.296533	0.242676	0.0463096	0.0282795	0.0405581	0.0936898	0.0270174	0.0225405	0.0328326	0.0330693	0.0329801	0.0428669	0.0184015
HP:0001939	0.674738	0.793512	0.951563	0.997903	0.986475	0.939856	0.602669	0.704176	0.678485	0.882899	0.845131	0.574416	0.466643	0.61284	0.714873	0.529256	0.492353	0.593279	0.590854	0.58389	0.672436	0.446073
HP:0001941	0.238939	0.297591	0.727659	0.986063	0.932538	0.70643	0.168028	0.225777	0.307967	0.562181	0.479954	0.161726	0.0974483	0.14791	0.271908	0.111473	0.0989466	0.146668	0.128074	0.119015	0.1848	0.0774475
HP:0001942	0.110085	0.146304	0.55163	0.975962	0.898344	0.594573	0.069774	0.120894	0.187643	0.404508	0.317593	0.0684397	0.0394521	0.063714	0.139531	0.0505351	0.0444319	0.0672789	0.0548704	0.0519312	0.0806099	0.0369876
HP:0001943	0.228801	0.303437	0.766366	0.98783	0.943634	0.711549	0.162282	0.23532	0.306216	0.600702	0.517912	0.146131	0.10239	0.147321	0.292391	0.111566	0.0983633	0.153008	0.161344	0.158988	0.181413	0.0839919
HP:0001944	0.119002	0.160108	0.61762	0.977741	0.909938	0.64175	0.0877435	0.106034	0.225607	0.415597	0.329272	0.0691289	0.0260319	0.0701924	0.135828	0.0573279	0.050643	0.0690005	0.0664345	0.0628021	0.10474	0.034339
HP:0001945	0.298149	0.460398	0.855154	0.993407	0.961283	0.86406	0.226813	0.331989	0.323977	0.668678	0.583095	0.194316	0.152649	0.228977	0.356336	0.1869	0.165352	0.224339	0.23068	0.236108	0.294889	0.140209
HP:0001946	0.0953863	0.109927	0.578086	0.974127	0.888734	0.473371	0.0719142	0.0844958	0.202606	0.347654	0.271606	0.0732385	0.0274766	0.0520724	0.130141	0.0339735	0.029667	0.0505836	0.0424838	0.0364388	0.0737459	0.0274348
HP:0001947	0.047399	0.0682833	0.44533	0.966429	0.880313	0.590655	0.0313895	0.0350032	0.0649283	0.315702	0.22303	0.0343645	0.0169888	0.0295323	0.0586243	0.0184718	0.0168154	0.0251528	0.0231267	0.0229095	0.0447296	0.0111477
HP:0001948	0.0323703	0.0365921	0.319154	0.905346	0.744406	0.380122	0.0207075	0.0236382	0.0608785	0.11905	0.0830216	0.0124872	0.00598098	0.0138613	0.0318935	0.0117159	0.00954289	0.0160879	0.0127458	0.0113283	0.0212011	0.0102155
HP:0001949	0.0175503	0.020473	0.195922	0.858133	0.637883	0.302758	0.0129847	0.0145903	0.0195003	0.0456171	0.0362298	0.00786747	0.00285458	0.00853436	0.0189279	0.00728533	0.00569357	0.00894621	0.00657463	0.0057726	0.012728	0.00620111
HP:0001950	0.0110561	0.0116047	0.189988	0.89943	0.727488	0.366109	0.00614291	0.00525507	0.0889229	0.138899	0.0858055	0.00285988	0.00308065	0.00343393	0.0105517	0.00268038	0.0024441	0.00467154	0.00345004	0.00313894	0.00628486	0.00368869
HP:0001951	0.00712929	0.00829355	0.131072	0.894545	0.775184	0.361558	0.00437915	0.0032899	0.110466	0.126239	0.0773504	0.00169029	0.00145279	0.00261226	0.00546855	0.00194182	0.00174485	0.00359494	0.002873	0.00258367	0.00501194	0.00440077
HP:0001952	0.349215	0.548618	0.873809	0.994744	0.965835	0.886382	0.282243	0.38293	0.374467	0.706066	0.631307	0.274868	0.194246	0.320434	0.39473	0.238576	0.216573	0.270474	0.287894	0.287866	0.35524	0.202613
HP:0001953	0.00609146	0.014085	0.202759	0.843321	0.581985	0.272139	0.0143004	0.00614487	0.0135323	0.0239116	0.0144904	0.00430322	0.00229876	0.00365639	0.0111205	0.00319139	0.00295157	0.00470148	0.00348519	0.00318229	0.00540527	0.00245806
HP:0001954	0.0327631	0.0486531	0.329805	0.906671	0.729677	0.40006	0.0241567	0.0255223	0.0367148	0.0896999	0.0595508	0.0204885	0.0123138	0.0175886	0.0327312	0.0186055	0.0166098	0.0194521	0.0166272	0.0146631	0.0206535	0.00962255
HP:0001955	0.0361683	0.04011	0.310782	0.905757	0.7236	0.395573	0.0220635	0.0321795	0.0591929	0.226117	0.162704	0.0230098	0.015123	0.0224084	0.048384	0.0159962	0.0134137	0.0193405	0.0207751	0.0203009	0.0248577	0.0122558
HP:0001956	0.0576227	0.107268	0.43396	0.964829	0.871012	0.789149	0.0406108	0.0796952	0.0399028	0.440738	0.347818	0.0339833	0.0256739	0.0624939	0.0787537	0.0288987	0.024261	0.0404394	0.0536041	0.063564	0.0875578	0.0300738
HP:0001958	0.0258994	0.0360607	0.419385	0.96253	0.858224	0.489181	0.0117597	0.0193959	0.0318084	0.0822363	0.0429625	0.0136108	0.0138087	0.00919144	0.0277458	0.00918296	0.00866627	0.0147322	0.0121434	0.00923473	0.0115959	0.0121174
HP:0001959	0.0658556	0.0775782	0.488426	0.966653	0.844197	0.491527	0.0452573	0.0558246	0.117498	0.279238	0.233033	0.0358985	0.0135927	0.0419039	0.0875041	0.0246962	0.0211508	0.0364162	0.0356016	0.0320551	0.0507294	0.0305578
HP:0001960	0.00694864	0.0080586	0.0563831	0.810918	0.609123	0.330258	0.00383859	0.00706992	0.00627143	0.0298593	0.0243039	0.00288165	0.00122028	0.00335147	0.00649908	0.00236033	0.00190125	0.003184	0.00257352	0.00241738	0.00579057	0.00429983
HP:0001961	0.0542784	0.0845157	0.440059	0.940918	0.813653	0.503361	0.040545	0.064462	0.212852	0.322413	0.261238	0.0334187	0.0116742	0.0468938	0.0993763	0.0273188	0.0230012	0.0355207	0.03489	0.0305794	0.0644456	0.0147577
HP:0001962	0.155181	0.201846	0.737525	0.991496	0.946574	0.696868	0.111716	0.164776	0.296519	0.470928	0.377444	0.112428	0.0663744	0.087283	0.229561	0.0739178	0.0641767	0.105503	0.103517	0.0948756	0.116105	0.0520165
HP:0001964	0.101058	0.141056	0.648391	0.983428	0.89927	0.604238	0.0612641	0.113312	0.142418	0.50011	0.421551	0.0715833	0.0351641	0.0724795	0.189748	0.0446153	0.0366209	0.060646	0.0698758	0.0716339	0.10819	0.0221921
HP:0001965	0.277767	0.468641	0.869509	0.993477	0.959893	0.879663	0.220981	0.380367	0.331504	0.73105	0.659582	0.231262	0.183842	0.276041	0.404368	0.190444	0.166726	0.235406	0.268668	0.281392	0.350203	0.156843
HP:0001966	0.012828	0.0205583	0.180921	0.785398	0.529512	0.427101	0.0185698	0.0153418	0.0626817	0.119967	0.0962137	0.00820961	0.00412539	0.0127605	0.0152332	0.00701147	0.00610556	0.00817677	0.00815151	0.00836923	0.0155986	0.0129212
HP:0001967	0.0130487	0.0206298	0.163525	0.812111	0.578441	0.475435	0.0188365	0.0149681	0.0417287	0.12432	0.0967641	0.00731397	0.00325106	0.0115072	0.0140668	0.00602832	0.00528689	0.00735697	0.00727006	0.0077036	0.0148269	0.0144279
HP:0001969	0.0259028	0.056331	0.27766	0.940419	0.80961	0.598329	0.0240959	0.0209289	0.026636	0.150933	0.0923045	0.0135392	0.0108137	0.0195643	0.0285151	0.0172393	0.0146355	0.0179931	0.015893	0.0147517	0.0215534	0.0113815
HP:0001970	0.0166756	0.0361347	0.193866	0.91031	0.731882	0.507632	0.014924	0.0123286	0.0190454	0.106554	0.064477	0.00944461	0.00715184	0.0113052	0.0209559	0.00969452	0.00819829	0.0104787	0.0103859	0.00989347	0.0134181	0.00788538
HP:0001971	0.012846	0.0225163	0.177016	0.867794	0.662453	0.317235	0.0110263	0.0163192	0.0519162	0.0333865	0.0203771	0.00701561	0.00982747	0.00635841	0.0148288	0.00719551	0.00554769	0.0106547	0.00726751	0.00610004	0.00800829	0.0220336
HP:0001972	0.0353045	0.0606997	0.267969	0.931032	0.790811	0.593165	0.0229004	0.0453265	0.0339716	0.19876	0.137723	0.0238375	0.0155119	0.0251441	0.0516167	0.0162995	0.0151269	0.0219133	0.0195231	0.0193565	0.0311095	0.0113379
HP:0001973	0.027941	0.0655584	0.23342	0.935606	0.76649	0.521502	0.0270306	0.0393266	0.0541625	0.295593	0.201587	0.0303976	0.017883	0.0255	0.0446746	0.0188239	0.0169635	0.0241567	0.0300241	0.040892	0.0327143	0.0164995
HP:0001974	0.14156	0.189616	0.676907	0.977043	0.903712	0.655884	0.0844507	0.129666	0.275893	0.487063	0.407937	0.103164	0.0472083	0.0883963	0.176433	0.0590888	0.0499066	0.0828873	0.0903502	0.101325	0.128921	0.0357841
HP:0001976	0.0301192	0.033319	0.265993	0.927388	0.683338	0.340601	0.0141783	0.0259055	0.0888865	0.160685	0.119264	0.021108	0.00922883	0.0186096	0.0406111	0.0123857	0.0100861	0.014272	0.0143657	0.0120122	0.0205779	0.0102156
HP:0001977	0.210029	0.263677	0.756225	0.987322	0.933437	0.720476	0.131993	0.192938	0.28729	0.544125	0.471324	0.124853	0.0798846	0.131729	0.249946	0.0989374	0.0846114	0.128053	0.14028	0.150988	0.168376	0.0671172
HP:0001978	0.0162133	0.0212563	0.182725	0.853702	0.632284	0.347996	0.0121697	0.0131039	0.0545305	0.121563	0.0970441	0.00777125	0.0036263	0.0124445	0.0223798	0.00743611	0.00629432	0.00943586	0.00841063	0.00925908	0.0147708	0.00741274
HP:0001980	0.00412765	0.00635082	0.0334443	0.806986	0.838867	0.528921	0.00275716	0.00236871	0.00383671	0.018444	0.0125723	0.00285703	0.000989655	0.00270124	0.00397864	0.0017199	0.00166012	0.00197733	0.00269301	0.00209705	0.00318489	0.0056919
HP:0001982	0.0135205	0.0159643	0.204793	0.83842	0.636886	0.274397	0.0110302	0.0252077	0.0444887	0.0701967	0.0442202	0.0115561	0.00856398	0.0112553	0.0202258	0.0063717	0.00544192	0.00755144	0.00552864	0.00505237	0.0119174	0.00315936
HP:0001985	0.0620593	0.0701904	0.499675	0.979488	0.8705	0.419323	0.0410779	0.0496903	0.190057	0.251604	0.187651	0.0520294	0.0138962	0.0333946	0.0913692	0.0228376	0.0190982	0.0315301	0.0294659	0.0241426	0.0453056	0.0173226
HP:0001986	0.00144423	0.00440838	0.0365995	0.710826	0.39729	0.450033	0.00284455	0.00293196	0.00380052	0.0234085	0.00583238	0.00130795	0.000818933	0.00135259	0.003703	0.00172583	0.00148578	0.00151269	0.00139823	0.00124377	0.0017116	0.00391101
HP:0001987	0.0707825	0.0878322	0.482714	0.967615	0.872031	0.511399	0.039441	0.0593688	0.109369	0.302673	0.22847	0.0379489	0.0271521	0.0414251	0.0791602	0.0255795	0.0244416	0.0359954	0.0266374	0.0258838	0.0511088	0.0244251
HP:0001988	0.0229507	0.0386884	0.409779	0.940942	0.822425	0.508156	0.0231596	0.0208048	0.0349701	0.132405	0.0773584	0.0247393	0.0127877	0.0144265	0.0274427	0.0095729	0.00943552	0.0167321	0.0152537	0.0122067	0.0192571	0.0119249
HP:0001989	0.040449	0.0591137	0.358686	0.962967	0.821709	0.475271	0.0224282	0.073589	0.161302	0.174301	0.114951	0.0205071	0.0262724	0.0207835	0.0822743	0.0177453	0.0138294	0.0303303	0.028257	0.0245685	0.0334761	0.030853
HP:0001991	0.276731	0.357917	0.826101	0.992194	0.955339	0.805266	0.169663	0.309692	0.313494	0.713122	0.648727	0.198913	0.120242	0.254023	0.330611	0.128251	0.109379	0.178375	0.204615	0.21123	0.294539	0.109048
HP:0001992	0.143291	0.198615	0.627358	0.983407	0.920043	0.664381	0.0848702	0.139932	0.181749	0.453603	0.368758	0.0906649	0.0562211	0.0823805	0.170462	0.0612981	0.0544266	0.0831835	0.0751243	0.0727963	0.114031	0.0462024
HP:0001993	0.0561917	0.069823	0.484543	0.962418	0.842892	0.396577	0.0536078	0.0490544	0.173998	0.222257	0.161074	0.0488397	0.013131	0.0299069	0.0890068	0.0186703	0.01679	0.0304736	0.0234159	0.0179887	0.0472604	0.0196084
HP:0001994	0.0309679	0.0368884	0.425424	0.940336	0.831021	0.467484	0.0176239	0.0211283	0.0520459	0.252531	0.20074	0.0222848	0.00766633	0.0150636	0.044778	0.0106921	0.00881539	0.0139821	0.0152394	0.0147036	0.0234885	0.0164906
HP:0001995	0.020618	0.0278428	0.222626	0.923159	0.691106	0.249485	0.0140107	0.026585	0.0489654	0.14645	0.0999358	0.0147614	0.00657197	0.011715	0.0252208	0.0110341	0.00970051	0.0123973	0.0144255	0.0146672	0.0137516	0.0211594
HP:0001997	0.041985	0.0527312	0.491634	0.936004	0.810854	0.447228	0.0388331	0.034226	0.107579	0.183687	0.130619	0.0198383	0.00943615	0.0186155	0.0659691	0.0171201	0.0151758	0.0260834	0.021216	0.0190991	0.0274239	0.0191036
HP:0001998	0.0575507	0.105721	0.543529	0.984603	0.922228	0.634577	0.0581171	0.0742358	0.138142	0.418664	0.304276	0.0457943	0.0197645	0.0405878	0.10952	0.0304049	0.0258487	0.046458	0.0493944	0.042909	0.0607943	0.019291
HP:0001999	0.510867	0.679537	0.919113	0.997555	0.981089	0.928937	0.411121	0.558239	0.513919	0.827909	0.773747	0.415992	0.326656	0.46217	0.584528	0.355964	0.320729	0.419684	0.442287	0.446251	0.533073	0.274952
HP:0002000	0.018218	0.0488855	0.230005	0.981158	0.876556	0.679238	0.0146373	0.0359349	0.0561473	0.367352	0.22258	0.0221994	0.0100764	0.0157465	0.0464695	0.0163724	0.0143977	0.0202053	0.0281389	0.0339003	0.0223972	0.0107053
HP:0002002	0.196421	0.250502	0.811149	0.99411	0.960195	0.820263	0.0960836	0.220422	0.226148	0.679253	0.611279	0.139945	0.080552	0.193046	0.225576	0.086624	0.0730832	0.114399	0.157372	0.164312	0.220597	0.0567545
HP:0002003	0.0321704	0.043286	0.427049	0.975744	0.920553	0.70624	0.0158949	0.0245318	0.0168115	0.502501	0.365218	0.0150599	0.0165959	0.0173478	0.0405295	0.0119102	0.00872067	0.018269	0.037238	0.0746219	0.0281826	0.00395459
HP:0002006	0.0151949	0.0398076	0.156686	0.838931	0.625438	0.552667	0.0146834	0.0184366	0.0231648	0.140672	0.0855578	0.0133242	0.00714578	0.0143358	0.0264296	0.010708	0.00892961	0.0137838	0.0127405	0.0114399	0.0171522	0.00710448
HP:0002007	0.36296	0.561928	0.880127	0.996122	0.971232	0.903941	0.273991	0.396264	0.366391	0.744266	0.672932	0.293329	0.224331	0.330544	0.431195	0.23815	0.213082	0.282985	0.313683	0.320296	0.389382	0.18928
HP:0002009	0.00598675	0.0154955	0.081981	0.878579	0.773806	0.6719	0.00596564	0.00532964	0.00364417	0.0262789	0.0145468	0.00297269	0.00190007	0.00732896	0.0046137	0.00449359	0.00433404	0.00467439	0.00346192	0.00329972	0.00540794	0.00307113
HP:0002010	0.00336886	0.00602739	0.030046	0.937346	0.831565	0.770141	0.0023714	0.00370325	0.00221377	0.0972531	0.023965	0.00182706	0.00161646	0.00191628	0.00640184	0.00155412	0.00123731	0.00198502	0.00157629	0.0014001	0.00239222	0.000668546
HP:0002011	0.690486	0.81016	0.948141	0.997985	0.986977	0.949381	0.615378	0.722829	0.672308	0.893994	0.858663	0.590376	0.491713	0.633123	0.731861	0.544138	0.5044	0.611453	0.619724	0.616826	0.691544	0.44238
HP:0002012	0.561898	0.719033	0.928021	0.997105	0.981545	0.926872	0.478632	0.589842	0.532393	0.829894	0.776758	0.455163	0.390237	0.507216	0.596139	0.407353	0.37542	0.470168	0.473281	0.468367	0.555058	0.347193
HP:0002013	0.266026	0.323052	0.799621	0.98922	0.949537	0.743464	0.172635	0.249035	0.302653	0.606521	0.525502	0.165457	0.115891	0.179713	0.289072	0.123155	0.111596	0.164404	0.156043	0.154291	0.212634	0.0997759
HP:0002014	0.289119	0.504762	0.84912	0.994426	0.962491	0.8726	0.244292	0.310906	0.291585	0.657933	0.571673	0.224509	0.196	0.254673	0.329801	0.203306	0.186403	0.22964	0.242695	0.246442	0.290121	0.172782
HP:0002015	0.316023	0.423152	0.827809	0.992096	0.955195	0.818384	0.216424	0.356104	0.375549	0.673334	0.598113	0.215997	0.16288	0.246545	0.390692	0.178145	0.154061	0.230558	0.23584	0.236587	0.308954	0.145334
HP:0002017	0.413298	0.577927	0.900869	0.995709	0.973821	0.890982	0.311166	0.432187	0.417196	0.744081	0.676642	0.308257	0.239862	0.359873	0.446372	0.270349	0.244794	0.30977	0.329551	0.335966	0.392394	0.214788
HP:0002018	0.12781	0.161309	0.69906	0.988767	0.943227	0.71732	0.0664449	0.134556	0.113102	0.501394	0.421399	0.0651226	0.0513077	0.104142	0.127194	0.0497357	0.0448733	0.0719551	0.071673	0.0786016	0.106408	0.0454733
HP:0002019	0.311442	0.457201	0.849686	0.994668	0.963971	0.862809	0.222186	0.342005	0.305867	0.699904	0.624537	0.233288	0.169885	0.271292	0.37211	0.188131	0.1651	0.234657	0.265709	0.271971	0.32043	0.157081
HP:0002020	0.271264	0.352024	0.778114	0.992179	0.953494	0.797579	0.171137	0.29247	0.309824	0.680279	0.607506	0.198071	0.117068	0.221435	0.3232	0.131642	0.112063	0.175061	0.191352	0.197556	0.268922	0.0979556
HP:0002021	0.118765	0.169156	0.653451	0.984714	0.907488	0.660548	0.0704466	0.145399	0.174401	0.462749	0.387015	0.0849942	0.0518603	0.087674	0.192216	0.0597502	0.0497721	0.080694	0.0964967	0.100922	0.119772	0.116711
HP:0002023	0.106088	0.365419	0.705374	0.990106	0.935287	0.915852	0.118595	0.137425	0.0829352	0.505863	0.39157	0.0951044	0.0992358	0.125378	0.137529	0.107319	0.0995981	0.109684	0.128258	0.131323	0.138374	0.100733
HP:0002024	0.299934	0.412016	0.829989	0.993306	0.965568	0.850351	0.198409	0.333481	0.303239	0.707646	0.640086	0.217374	0.143752	0.276649	0.33653	0.16443	0.142927	0.201814	0.219155	0.231067	0.324929	0.111485
HP:0002025	0.023534	0.0819276	0.261614	0.98134	0.939722	0.866463	0.0254359	0.0444591	0.0164567	0.50163	0.344845	0.0259438	0.0214353	0.0285959	0.0529097	0.0205758	0.0178172	0.0287558	0.0375072	0.0500936	0.0485674	0.0124563
HP:0002027	0.364902	0.553866	0.894068	0.99602	0.972209	0.904311	0.274018	0.399416	0.342204	0.721782	0.64744	0.26984	0.225469	0.326401	0.400141	0.237036	0.214172	0.276539	0.303679	0.311342	0.361248	0.196409
HP:0002028	0.05841	0.103333	0.399232	0.969529	0.877104	0.656859	0.0436578	0.0555324	0.0507822	0.347743	0.264426	0.043786	0.0327838	0.0432824	0.0737575	0.0287867	0.0250578	0.03786	0.037614	0.0418843	0.0600123	0.0163238
HP:0002031	0.25065	0.476378	0.857316	0.994287	0.961143	0.888096	0.204347	0.282978	0.27488	0.661625	0.576131	0.203297	0.169366	0.263065	0.294463	0.177965	0.163607	0.201535	0.21754	0.214493	0.280288	0.162383
HP:0002032	0.0685014	0.106661	0.507392	0.956684	0.855357	0.610121	0.0459412	0.0774012	0.170636	0.447804	0.376603	0.0383177	0.0241388	0.0575489	0.118498	0.0324832	0.0268165	0.0457601	0.0543049	0.0582348	0.083061	0.0192519
HP:0002033	0.098988	0.110219	0.504205	0.969333	0.837313	0.468136	0.0462487	0.108697	0.195667	0.334698	0.279007	0.0599312	0.0423703	0.0500193	0.154654	0.033497	0.0280215	0.0467956	0.0487485	0.0483153	0.0691334	0.0425769
HP:0002034	0.266208	0.381353	0.831012	0.993265	0.963322	0.865875	0.16893	0.290454	0.214952	0.678122	0.600961	0.165095	0.128861	0.219706	0.304156	0.136399	0.115993	0.181097	0.205604	0.225129	0.269928	0.0867115
HP:0002035	0.0992373	0.112597	0.661836	0.984151	0.935477	0.70538	0.0426168	0.0870517	0.170608	0.52887	0.445741	0.0422557	0.0246765	0.0555387	0.110846	0.0358863	0.0299242	0.0475324	0.0674959	0.095101	0.0834625	0.0138688
HP:0002036	0.0727919	0.0833696	0.572081	0.975129	0.889033	0.629586	0.0302071	0.0528206	0.224351	0.4207	0.299779	0.0571451	0.0287474	0.0342023	0.082085	0.0210429	0.0164687	0.036954	0.0425931	0.0449017	0.0532201	0.0181363
HP:0002037	0.0418395	0.0541806	0.329514	0.901671	0.723413	0.481247	0.0263844	0.0335587	0.0433282	0.200499	0.141284	0.0269116	0.0167743	0.0236792	0.0414695	0.0182523	0.0168342	0.0228766	0.0209968	0.019698	0.0312104	0.00920271
HP:0002038	0.01093	0.0111316	0.181757	0.906592	0.744377	0.361653	0.00610606	0.00526079	0.090366	0.143111	0.0886065	0.00269961	0.00311698	0.00341812	0.0102921	0.00256368	0.00234853	0.00461751	0.00349439	0.00317871	0.00636618	0.00375421
HP:0002039	0.13688	0.355908	0.759285	0.990272	0.934339	0.873432	0.121204	0.159628	0.153652	0.481262	0.376783	0.0956425	0.103479	0.130472	0.151906	0.10955	0.102421	0.112269	0.12163	0.126562	0.140727	0.121646
HP:0002040	0.0398601	0.077783	0.505567	0.95934	0.861754	0.557212	0.0344655	0.0481056	0.0894047	0.292428	0.233409	0.0347426	0.0196931	0.0403932	0.0774594	0.0257851	0.0223336	0.0298505	0.0288121	0.0266577	0.0438996	0.0193725
HP:0002041	0.00304702	0.00899916	0.0408523	0.930075	0.847924	0.759332	0.00211459	0.00327343	0.0083303	0.0425106	0.0164577	0.00237594	0.00226914	0.00228964	0.00594973	0.00267016	0.00207458	0.00258645	0.00258317	0.00168043	0.00337007	0.000768172
HP:0002043	0.00869259	0.0244458	0.21341	0.937038	0.809769	0.448145	0.00950453	0.0114294	0.0150104	0.0625409	0.033471	0.0108693	0.00716188	0.0101291	0.00985907	0.00755708	0.00740965	0.00911122	0.008113	0.00738238	0.0125356	0.0998223
HP:0002044	0.0095984	0.0195003	0.292691	0.970222	0.889121	0.714977	0.00677864	0.0125891	0.012611	0.0739197	0.027862	0.00740396	0.0159966	0.00459128	0.0142854	0.00499394	0.0044213	0.00882837	0.0101299	0.00742678	0.00573621	0.0102511
HP:0002045	0.0384991	0.0530237	0.430714	0.929851	0.77331	0.435389	0.02913	0.0435242	0.123001	0.244143	0.158088	0.0219875	0.00842641	0.0227449	0.0630565	0.0207728	0.0178745	0.025862	0.0284097	0.0295482	0.0303885	0.0151266
HP:0002046	0.00845437	0.0128341	0.152089	0.833954	0.501458	0.180488	0.00822408	0.00851672	0.022023	0.0520785	0.0296817	0.00527214	0.00188684	0.00569977	0.016467	0.00485719	0.00432446	0.00578782	0.0053972	0.00392512	0.00845471	0.00360421
HP:0002047	0.0548671	0.0608207	0.414275	0.973512	0.873029	0.495672	0.0396285	0.0681422	0.124521	0.260093	0.161874	0.0249069	0.014214	0.0224455	0.103141	0.0217767	0.018275	0.0323943	0.0290384	0.0278432	0.0399057	0.0134523
HP:0002049	0.00572386	0.00759768	0.10004	0.85322	0.656012	0.290312	0.0034986	0.00380877	0.0164202	0.0808365	0.0650872	0.00248485	0.00173649	0.00589583	0.0117361	0.00208316	0.00212197	0.00286968	0.00262089	0.00235272	0.00264244	0.00157635
HP:0002056	0.00505839	0.00792261	0.0327762	0.879196	0.744866	0.706282	0.00293395	0.00561622	0.00192607	0.230386	0.090389	0.00340719	0.00107295	0.00318498	0.00552288	0.00181577	0.00150863	0.00290548	0.00358249	0.00283343	0.00597897	0.000866985
HP:0002057	0.00479937	0.00768441	0.0334837	0.874104	0.736077	0.698602	0.00282638	0.00556728	0.00192411	0.235144	0.0920169	0.00335369	0.00102926	0.00295734	0.00556246	0.00178567	0.00148601	0.00280589	0.00337458	0.00267395	0.00540369	0.000830174
HP:0002058	0.0636211	0.0900732	0.425323	0.966398	0.856699	0.6121	0.0322462	0.0766891	0.187349	0.296229	0.208	0.0435361	0.0327697	0.0346373	0.109102	0.0270994	0.0212376	0.0419202	0.045376	0.0425271	0.0510726	0.0249778
HP:0002059	0.373684	0.480523	0.819846	0.992218	0.95506	0.837588	0.275056	0.409716	0.389619	0.735218	0.672933	0.251437	0.182916	0.288414	0.457354	0.218287	0.189568	0.27521	0.293801	0.296898	0.351355	0.174779
HP:0002060	0.62383	0.765167	0.935147	0.997655	0.984501	0.940602	0.535832	0.671786	0.605763	0.873174	0.83215	0.518306	0.429264	0.57487	0.679498	0.470886	0.431216	0.539014	0.556344	0.558029	0.6338	0.381919
HP:0002061	0.154414	0.202354	0.625082	0.97832	0.906852	0.728758	0.0945951	0.161681	0.149226	0.511109	0.42708	0.0887572	0.0704402	0.0978731	0.191394	0.0674494	0.0563702	0.0881838	0.0957679	0.0915389	0.115351	0.0634379
HP:0002062	0.0744141	0.148859	0.538128	0.972434	0.879601	0.628699	0.0573348	0.109511	0.170224	0.349537	0.252028	0.0537444	0.0361699	0.0593162	0.113991	0.0461542	0.0391424	0.0578874	0.0531355	0.0491145	0.0766365	0.0503665
HP:0002063	0.175468	0.223217	0.678805	0.979909	0.901658	0.634278	0.124214	0.194893	0.312235	0.500411	0.426579	0.106691	0.0851249	0.109238	0.258456	0.0868427	0.0724857	0.117365	0.121582	0.119392	0.140313	0.059371
HP:0002064	0.0865949	0.131478	0.583104	0.975405	0.906009	0.729626	0.0480442	0.0861806	0.0537275	0.504885	0.407797	0.0392472	0.0413321	0.0906321	0.0938598	0.0382392	0.0324671	0.0553259	0.0643306	0.0730742	0.109847	0.0400141
HP:0002066	0.132908	0.178708	0.631219	0.972676	0.876442	0.662518	0.0865864	0.137761	0.195725	0.445379	0.355618	0.0925925	0.0628176	0.0857302	0.179401	0.0672625	0.0561685	0.085819	0.0849978	0.0799885	0.109222	0.0299053
HP:0002067	0.113363	0.174976	0.673864	0.983628	0.914203	0.603436	0.0870309	0.168373	0.266269	0.476771	0.397625	0.0619575	0.0390786	0.0856447	0.219132	0.0712616	0.0551994	0.0891641	0.100791	0.0974081	0.124144	0.0542075
HP:0002069	0.170292	0.225633	0.712851	0.985851	0.92535	0.642312	0.122992	0.212943	0.286266	0.593585	0.528083	0.107684	0.0440902	0.124109	0.301505	0.088144	0.0716151	0.112467	0.130428	0.133589	0.180903	0.0645235
HP:0002070	0.0401913	0.066383	0.399586	0.93848	0.811233	0.552559	0.0323824	0.0461977	0.0525838	0.271709	0.200491	0.0372327	0.0209282	0.0327598	0.0570247	0.02218	0.0199331	0.0283973	0.0274718	0.0268329	0.0419544	0.00961719
HP:0002071	0.259138	0.360341	0.775031	0.98877	0.943233	0.751739	0.199166	0.319176	0.385953	0.615267	0.540965	0.157716	0.10829	0.197604	0.343138	0.148747	0.128702	0.187338	0.187408	0.182851	0.249498	0.11681
HP:0002072	0.190412	0.248362	0.721031	0.985601	0.923571	0.744672	0.124727	0.203188	0.238193	0.570208	0.469017	0.113903	0.0833449	0.109897	0.25956	0.0899306	0.0750235	0.122094	0.125893	0.122739	0.144484	0.0726314
HP:0002073	0.0623322	0.0940422	0.46041	0.962564	0.858178	0.581132	0.0409821	0.0616048	0.0745375	0.301323	0.215773	0.0392444	0.0284657	0.0400742	0.0783916	0.0314267	0.0274018	0.039977	0.0348822	0.0317477	0.050126	0.0177468
HP:0002074	0.00667847	0.0180075	0.0990788	0.944733	0.801731	0.525115	0.00599076	0.0100342	0.0235262	0.0398609	0.0185668	0.00513621	0.00597103	0.00437363	0.00705338	0.00423317	0.00392624	0.00530171	0.00479801	0.00351584	0.00498186	0.00423325
HP:0002075	0.0254715	0.0338287	0.304744	0.889661	0.640228	0.413678	0.0172262	0.030216	0.10309	0.209857	0.152822	0.0125633	0.0102813	0.0163735	0.0481626	0.0139009	0.010665	0.0175795	0.0189391	0.0170464	0.0223102	0.00658238
HP:0002076	0.29741	0.425948	0.88508	0.995342	0.970429	0.848966	0.204554	0.407604	0.387688	0.75372	0.69434	0.227046	0.145847	0.273073	0.44135	0.176922	0.148102	0.227242	0.256086	0.277419	0.353426	0.108626
HP:0002077	0.036021	0.0678627	0.586368	0.988054	0.928096	0.516598	0.0317246	0.0850911	0.127375	0.417949	0.320259	0.0154811	0.0081053	0.0320133	0.11228	0.0278616	0.0208152	0.0333838	0.0435101	0.048671	0.0589835	0.0227629
HP:0002078	0.0680445	0.0831211	0.462336	0.956074	0.816751	0.501143	0.0360923	0.0544254	0.101193	0.284589	0.202933	0.0394644	0.0256099	0.0353317	0.0905349	0.0294964	0.0242009	0.0378322	0.0360347	0.0326966	0.0424963	0.0135097
HP:0002079	0.282128	0.373408	0.724804	0.986656	0.93454	0.826765	0.181464	0.290268	0.27005	0.667827	0.594902	0.181577	0.129712	0.212873	0.345767	0.137466	0.117976	0.1853	0.215214	0.217239	0.269957	0.0983499
HP:0002080	0.0761233	0.0984266	0.516482	0.967633	0.864603	0.627573	0.0413136	0.0718733	0.0720962	0.40284	0.304259	0.037774	0.0402196	0.0421209	0.099117	0.0343162	0.0273123	0.0446255	0.0552421	0.0684988	0.0576762	0.0128727
HP:0002084	0.100576	0.161843	0.537608	0.96811	0.886781	0.660479	0.0736696	0.103647	0.0869939	0.400707	0.304794	0.0612619	0.0362592	0.0692544	0.122135	0.0483383	0.0414289	0.0661422	0.062061	0.0579204	0.10018	0.0358738
HP:0002085	0.0320511	0.0525313	0.27451	0.943787	0.811704	0.598557	0.0266845	0.0328582	0.0181054	0.247581	0.189834	0.0171773	0.0107412	0.0263847	0.0353552	0.0149425	0.0134586	0.0193888	0.0227093	0.0206403	0.0375885	0.0166816
HP:0002086	0.645011	0.778313	0.944608	0.997913	0.985958	0.942985	0.558953	0.678592	0.625592	0.876128	0.835189	0.546637	0.45545	0.587288	0.688373	0.492525	0.455427	0.559243	0.570761	0.568401	0.650081	0.414663
HP:0002087	0.373764	0.580772	0.88552	0.995641	0.972579	0.909974	0.292273	0.421715	0.348619	0.747723	0.675642	0.284572	0.238085	0.361395	0.421517	0.255992	0.232405	0.298946	0.322283	0.322735	0.406215	0.240532
HP:0002088	0.523311	0.675068	0.917022	0.996702	0.978513	0.920529	0.417227	0.569805	0.513262	0.824069	0.771506	0.417296	0.333249	0.462046	0.581622	0.359535	0.325344	0.426787	0.445282	0.449158	0.535971	0.2763
HP:0002089	0.113924	0.179662	0.613122	0.976148	0.900065	0.684941	0.0785126	0.14183	0.203179	0.458076	0.373167	0.0790796	0.0517051	0.0890393	0.188782	0.0566768	0.0484405	0.0811193	0.0769835	0.0710226	0.123923	0.0427529
HP:0002090	0.191988	0.291939	0.665324	0.988205	0.943606	0.784728	0.128835	0.215237	0.232689	0.579973	0.484146	0.110214	0.0868008	0.134573	0.235392	0.101455	0.0865387	0.133231	0.1403	0.145548	0.182783	0.0765563
HP:0002091	0.17097	0.213139	0.768846	0.991184	0.94592	0.702311	0.0923994	0.203609	0.280932	0.594192	0.506327	0.126685	0.0674264	0.137619	0.208872	0.0708747	0.0615568	0.0974474	0.0904254	0.0816137	0.163874	0.0589336
HP:0002092	0.217962	0.282243	0.804466	0.992043	0.948457	0.732949	0.11431	0.210196	0.391825	0.638788	0.570198	0.205377	0.101125	0.180551	0.29422	0.0949972	0.0802016	0.126589	0.133284	0.130096	0.213319	0.0800428
HP:0002093	0.439473	0.561619	0.88268	0.995694	0.972187	0.869609	0.325331	0.501081	0.526553	0.782451	0.725576	0.358105	0.236971	0.368043	0.527706	0.27414	0.240603	0.335873	0.334548	0.323069	0.448574	0.202174
HP:0002094	0.349801	0.449495	0.834066	0.993045	0.960496	0.819006	0.235957	0.377842	0.424096	0.695558	0.624558	0.252503	0.155025	0.272404	0.401608	0.189263	0.165517	0.238863	0.24229	0.232461	0.335739	0.151169
HP:0002097	0.195997	0.248457	0.808347	0.993074	0.964565	0.788326	0.0988178	0.204708	0.385504	0.654884	0.569932	0.15571	0.0736253	0.156572	0.232209	0.0817797	0.0693766	0.109509	0.11516	0.109425	0.190834	0.0529559
HP:0002098	0.187642	0.249001	0.658988	0.987683	0.931921	0.730534	0.110935	0.189511	0.252465	0.546376	0.452554	0.0977262	0.0560492	0.11751	0.214435	0.0856974	0.0732876	0.112422	0.1119	0.107506	0.16739	0.0706653
HP:0002099	0.220308	0.296508	0.715255	0.986305	0.938585	0.786767	0.133313	0.198371	0.277158	0.593467	0.500018	0.146005	0.0746449	0.137862	0.246132	0.102364	0.0878547	0.136309	0.151395	0.155448	0.192963	0.0569256
HP:0002100	0.0162563	0.046759	0.166283	0.976674	0.880755	0.707916	0.0149601	0.04243	0.0419843	0.400063	0.249447	0.0113208	0.0138301	0.015905	0.0402338	0.0141896	0.0107834	0.0187251	0.0255527	0.0294992	0.020023	0.0255693
HP:0002101	0.0527621	0.07037	0.448249	0.97158	0.903006	0.734514	0.0310072	0.0447177	0.043093	0.496282	0.39684	0.0320706	0.0238911	0.0350911	0.0611444	0.0187454	0.0156957	0.0278552	0.0405216	0.0623093	0.0542368	0.00772594
HP:0002102	0.0274605	0.042188	0.26131	0.85269	0.650146	0.373516	0.0197631	0.0280871	0.0306261	0.138666	0.104177	0.0155651	0.0116275	0.022106	0.0315311	0.016459	0.0144591	0.0187227	0.0189955	0.0188853	0.0231645	0.00964436
HP:0002103	0.132519	0.221484	0.769379	0.978143	0.915902	0.735919	0.0929855	0.275102	0.351702	0.606448	0.535424	0.0954542	0.0450206	0.126191	0.274867	0.0889129	0.073497	0.101057	0.0978411	0.0981851	0.197436	0.0395058
HP:0002104	0.337178	0.455798	0.850396	0.995461	0.96783	0.80831	0.241049	0.427445	0.505672	0.718481	0.65398	0.276954	0.157643	0.271725	0.450952	0.194396	0.167568	0.247097	0.24317	0.228669	0.336478	0.143631
HP:0002105	0.165337	0.2588	0.834024	0.988976	0.954921	0.775654	0.102917	0.322712	0.450094	0.69446	0.632991	0.16567	0.060243	0.192965	0.323171	0.10156	0.0834144	0.114531	0.11777	0.118801	0.24111	0.0581696
HP:0002107	0.183019	0.24525	0.863107	0.996068	0.969423	0.751008	0.0921281	0.341297	0.509113	0.73373	0.667557	0.179851	0.0727923	0.18169	0.352606	0.0891375	0.0716819	0.114802	0.113564	0.111292	0.234772	0.0551235
HP:0002108	0.023991	0.0715729	0.8039	0.995097	0.968429	0.517053	0.0236819	0.366474	0.675802	0.77756	0.714019	0.0553126	0.00869471	0.0618931	0.332124	0.0345442	0.0233617	0.0318424	0.0237003	0.0268882	0.145403	0.00937094
HP:0002110	0.105241	0.1821	0.543862	0.980573	0.921902	0.808164	0.0675234	0.116354	0.11516	0.464006	0.359519	0.0500596	0.0429044	0.0831319	0.105648	0.0536193	0.0469712	0.0684404	0.070583	0.0699755	0.119323	0.058409
HP:0002113	0.112329	0.148877	0.721668	0.973464	0.912131	0.684166	0.0567634	0.1486	0.260517	0.546537	0.466625	0.0941855	0.0489198	0.123244	0.133911	0.0520374	0.0447343	0.0628996	0.06423	0.0581319	0.113792	0.0480431
HP:0002118	0.467156	0.653653	0.90227	0.996821	0.977567	0.925609	0.374543	0.520525	0.460781	0.805669	0.744144	0.380665	0.313039	0.417253	0.536531	0.322593	0.290646	0.381899	0.40387	0.40972	0.47751	0.261412
HP:0002119	0.389985	0.601234	0.875292	0.995868	0.971368	0.911964	0.315755	0.45625	0.419336	0.766453	0.696603	0.328893	0.258253	0.360205	0.472714	0.273634	0.245517	0.321595	0.343023	0.344002	0.417583	0.227584
HP:0002120	0.264979	0.358444	0.743854	0.989939	0.941889	0.805164	0.173781	0.284197	0.267542	0.636704	0.558492	0.172999	0.127753	0.189882	0.327333	0.134971	0.115815	0.180273	0.197891	0.197346	0.236978	0.120539
HP:0002121	0.111795	0.172992	0.639643	0.984184	0.913508	0.657209	0.0818825	0.178525	0.200233	0.570571	0.494987	0.059143	0.0301791	0.0907957	0.24315	0.0649304	0.0513029	0.0817031	0.0987217	0.100643	0.13268	0.0480647
HP:0002123	0.147604	0.210254	0.694624	0.988437	0.928997	0.655192	0.108583	0.2054	0.284132	0.558253	0.484172	0.0958416	0.0438639	0.108483	0.263378	0.0769719	0.0627842	0.102448	0.105037	0.0962638	0.153908	0.0671781
HP:0002126	0.152486	0.243476	0.711456	0.983053	0.911999	0.711996	0.102279	0.295303	0.367343	0.631612	0.570398	0.131898	0.0670241	0.139932	0.308437	0.0905291	0.0740908	0.115247	0.12085	0.130779	0.204107	0.0493621
HP:0002127	0.0353921	0.047773	0.309086	0.927728	0.751102	0.479795	0.0198841	0.0306963	0.0409397	0.226996	0.156781	0.021338	0.0172886	0.0288389	0.036397	0.0176208	0.0139429	0.0209802	0.0204137	0.0173779	0.0326442	0.0194788
HP:0002131	0.0591906	0.0703766	0.496965	0.97732	0.87149	0.515296	0.0364559	0.0622884	0.13108	0.446304	0.332561	0.0287034	0.0159076	0.0255682	0.145355	0.0239969	0.0184845	0.0320991	0.0353104	0.0349696	0.0351401	0.0143901
HP:0002132	0.0481968	0.0571341	0.461665	0.930159	0.739083	0.333206	0.0290607	0.0385682	0.0647603	0.22159	0.163829	0.0364434	0.0214022	0.0236828	0.05912	0.0145606	0.0121883	0.0244326	0.0239434	0.0280397	0.037825	0.00807489
HP:0002133	0.167031	0.241159	0.710843	0.988426	0.933576	0.701982	0.120348	0.223263	0.263914	0.612811	0.535113	0.100117	0.0552938	0.119533	0.302173	0.0933601	0.0767672	0.117438	0.132352	0.131158	0.166247	0.0605456
HP:0002134	0.137305	0.189089	0.604924	0.97046	0.881582	0.671508	0.0950225	0.139462	0.164653	0.459908	0.384499	0.0762111	0.0681561	0.0992677	0.16986	0.0655975	0.0562109	0.0855512	0.0859382	0.0859876	0.11216	0.0519786
HP:0002135	0.0554865	0.0570602	0.431409	0.927988	0.769692	0.407017	0.0345707	0.0545314	0.0986769	0.304664	0.261035	0.0254834	0.0183452	0.0441728	0.0910186	0.0200422	0.0159579	0.0269521	0.0282953	0.0288561	0.0436096	0.0124753
HP:0002136	0.051289	0.0876531	0.447423	0.962566	0.833422	0.618043	0.038275	0.0647704	0.123972	0.370224	0.285522	0.0503919	0.0244414	0.0409208	0.0975571	0.0259949	0.0204646	0.0369512	0.0491209	0.0526	0.0496728	0.0206205
HP:0002138	0.110857	0.188374	0.843515	0.994368	0.968019	0.701832	0.0681918	0.31397	0.51844	0.721622	0.671843	0.162638	0.0452353	0.18287	0.311969	0.0729423	0.0574325	0.0810057	0.0855257	0.0843507	0.204941	0.0493036
HP:0002139	0.0301021	0.0519313	0.28314	0.925081	0.829993	0.727735	0.0258171	0.038294	0.01358	0.414339	0.321207	0.0228781	0.0191459	0.0287953	0.052053	0.0140249	0.0123807	0.0212357	0.0262374	0.0379874	0.0529772	0.008882
HP:0002140	0.117775	0.151802	0.769942	0.99287	0.960486	0.65538	0.0531827	0.147949	0.309426	0.616035	0.554756	0.129526	0.0489563	0.153499	0.159958	0.0486916	0.0403913	0.0596113	0.0695626	0.0678015	0.133346	0.0473857
HP:0002141	0.0472716	0.0736792	0.344297	0.960107	0.846666	0.610396	0.0291975	0.0514211	0.0383241	0.287884	0.214113	0.0222642	0.0196755	0.0379238	0.0508698	0.0240564	0.0204319	0.0309532	0.0357809	0.0332845	0.0526198	0.0145956
HP:0002143	0.410304	0.592356	0.898834	0.995971	0.974318	0.90986	0.310373	0.434457	0.39327	0.761447	0.693623	0.333372	0.254638	0.372705	0.455862	0.265415	0.23984	0.315527	0.34375	0.34775	0.423218	0.212198
HP:0002144	0.021566	0.036093	0.269686	0.9503	0.825395	0.714819	0.0124391	0.0414506	0.0108036	0.385223	0.284562	0.015268	0.010507	0.0262822	0.0486139	0.0102859	0.00853358	0.014861	0.0211768	0.0237921	0.0466392	0.00737138
HP:0002145	0.0257247	0.040045	0.251781	0.92792	0.759101	0.269966	0.0207716	0.0310238	0.0647338	0.128562	0.0982038	0.0172323	0.0113331	0.0186397	0.042581	0.0136218	0.0111988	0.0179522	0.0237752	0.0213892	0.0299571	0.0134611
HP:0002148	0.0555513	0.0946639	0.537664	0.945987	0.816098	0.474347	0.0539992	0.0636476	0.137116	0.284644	0.211304	0.0424512	0.0240494	0.0390988	0.0960982	0.031117	0.0258706	0.0463165	0.038965	0.0357479	0.0489536	0.0195988
HP:0002149	0.0320783	0.0511218	0.400202	0.924074	0.752154	0.510027	0.0229978	0.0386645	0.102968	0.276014	0.22107	0.0232662	0.00828567	0.0298634	0.0538454	0.0147306	0.0125874	0.0179908	0.0203157	0.0183945	0.0323687	0.0244426
HP:0002150	0.0963896	0.107754	0.596021	0.96595	0.880759	0.571269	0.0502028	0.0857047	0.217514	0.358754	0.290454	0.0394105	0.0196893	0.0526128	0.101199	0.0390394	0.0338196	0.0502671	0.052179	0.0493605	0.0767938	0.0243148
HP:0002151	0.0948697	0.117241	0.501509	0.954842	0.827796	0.566743	0.0580173	0.082	0.1045	0.353332	0.272653	0.0633964	0.0426942	0.0548209	0.0988629	0.0374738	0.0324946	0.048727	0.0451321	0.0420887	0.0618745	0.0239615
HP:0002153	0.043547	0.0516135	0.367133	0.935031	0.771053	0.438854	0.0320186	0.0521541	0.072948	0.209295	0.130293	0.020004	0.0128445	0.0190814	0.0906641	0.0196028	0.0162807	0.0284328	0.0262758	0.022528	0.0303533	0.0163295
HP:0002154	0.0232964	0.0304868	0.260484	0.956836	0.875088	0.519529	0.016628	0.0149719	0.0315307	0.33701	0.249529	0.0163115	0.00622564	0.0207417	0.0277773	0.0103855	0.00911688	0.012395	0.0121822	0.0129298	0.0235537	0.0056396
HP:0002155	0.118945	0.210155	0.667269	0.97757	0.907918	0.701463	0.0942795	0.162148	0.26619	0.459802	0.371893	0.092361	0.0479815	0.0993542	0.174755	0.0697802	0.0610981	0.0845065	0.075699	0.0732177	0.130827	0.0462246
HP:0002156	0.0178893	0.0181945	0.227995	0.860619	0.694429	0.369521	0.0112846	0.00816857	0.0238007	0.0874699	0.0573461	0.0172487	0.0049634	0.00749503	0.0199324	0.00606729	0.00516676	0.00835078	0.00678725	0.0054925	0.0102778	0.00375252
HP:0002157	0.106337	0.146995	0.595042	0.970945	0.890941	0.606235	0.0675226	0.10068	0.167504	0.403444	0.327134	0.0616378	0.0365049	0.0772161	0.126945	0.0463069	0.041585	0.0607079	0.0523083	0.0497217	0.0882751	0.0453774
HP:0002159	0.00664615	0.0106097	0.0900922	0.861474	0.66623	0.345827	0.00435863	0.00612063	0.0116807	0.0581839	0.0255206	0.0036378	0.00352339	0.00349382	0.00832798	0.00285476	0.00251974	0.00450986	0.00271512	0.00215212	0.00438401	0.00535123
HP:0002160	0.0184535	0.018652	0.228937	0.864239	0.697075	0.37777	0.0113707	0.00968241	0.0242211	0.0882765	0.0577171	0.0172847	0.00510378	0.00759961	0.0209815	0.00612014	0.00525876	0.00855037	0.00699886	0.00559845	0.0106766	0.00405518
HP:0002162	0.172961	0.238743	0.777415	0.990543	0.93935	0.80747	0.0933201	0.212635	0.118026	0.645537	0.576744	0.0897907	0.0863023	0.159974	0.233876	0.0744632	0.0637214	0.112406	0.158566	0.192693	0.214342	0.0742208
HP:0002164	0.204257	0.289416	0.750568	0.983615	0.924186	0.717857	0.157964	0.235713	0.271098	0.592407	0.522515	0.160432	0.0934567	0.161869	0.279969	0.112757	0.0984741	0.144572	0.159931	0.165315	0.200225	0.0925772
HP:0002165	0.00374355	0.00869096	0.0218428	0.80093	0.422761	0.15419	0.00360622	0.00227457	0.0027116	0.00612549	0.00441853	0.00322367	0.00329632	0.00232601	0.00277781	0.00183373	0.0017849	0.00251883	0.00135799	0.00128961	0.00228598	0.000960375
HP:0002166	0.0459061	0.0663891	0.381639	0.954805	0.82578	0.57122	0.0254769	0.0390877	0.031434	0.265019	0.18387	0.0237115	0.0202391	0.0336669	0.0509931	0.0222355	0.017987	0.0265923	0.0276889	0.0267863	0.0371769	0.0283887
HP:0002167	0.557365	0.669885	0.913283	0.996674	0.979321	0.910064	0.432284	0.595266	0.539058	0.839307	0.795325	0.425621	0.340932	0.477212	0.623491	0.368995	0.327349	0.450683	0.472917	0.476535	0.558164	0.287364
HP:0002168	0.0270228	0.0370811	0.39662	0.97159	0.875629	0.625664	0.0132272	0.0267085	0.0791592	0.289909	0.196229	0.0270742	0.00903043	0.0186142	0.0445708	0.0112171	0.0110756	0.0166065	0.021215	0.0262169	0.026922	0.00603331
HP:0002169	0.0744024	0.104477	0.440174	0.956747	0.838405	0.571815	0.0425946	0.0619728	0.0788345	0.305174	0.222059	0.0419439	0.0298938	0.0438635	0.0804063	0.0332613	0.0281342	0.0422202	0.043491	0.040757	0.0559827	0.0399387
HP:0002170	0.238521	0.344947	0.872634	0.991932	0.961463	0.790307	0.165436	0.349182	0.441755	0.712523	0.652946	0.212103	0.115126	0.232367	0.37682	0.138204	0.116098	0.180479	0.185644	0.192756	0.275785	0.0897341
HP:0002171	0.0922427	0.123419	0.550654	0.965578	0.856002	0.476378	0.0632713	0.0948345	0.158588	0.313682	0.252948	0.0572923	0.0353959	0.0571022	0.124826	0.0453441	0.037566	0.0566512	0.0559251	0.0515207	0.0713988	0.0315136
HP:0002172	0.0507545	0.0987965	0.557233	0.943186	0.800413	0.39601	0.0601245	0.0751077	0.196496	0.252424	0.170009	0.0310332	0.0218587	0.0359213	0.113671	0.0365997	0.0294341	0.0496904	0.0359177	0.0318805	0.0491297	0.022046
HP:0002173	0.0374864	0.0497264	0.409778	0.953561	0.815813	0.388111	0.0345615	0.03231	0.125212	0.214644	0.151872	0.0322657	0.00817848	0.0245436	0.0588384	0.0140658	0.0130579	0.0230873	0.0229668	0.0199	0.0373168	0.0118071
HP:0002174	0.0639452	0.0852503	0.447753	0.945407	0.771269	0.424216	0.0367734	0.0559004	0.174928	0.244713	0.178524	0.040549	0.0231919	0.0405708	0.0765856	0.0321761	0.0255359	0.039846	0.0377065	0.0335073	0.0480105	0.0159481
HP:0002176	0.123037	0.187449	0.696138	0.985151	0.925942	0.782343	0.0701808	0.133284	0.0906789	0.595152	0.511684	0.0656281	0.0604063	0.108246	0.155751	0.0532356	0.0443735	0.0765833	0.102295	0.120695	0.145899	0.0379018
HP:0002179	0.0652966	0.0769325	0.448441	0.967674	0.848756	0.489415	0.0399267	0.0628244	0.106984	0.281179	0.215464	0.0313749	0.0281926	0.0410816	0.0808412	0.0267614	0.0222311	0.0363934	0.0339216	0.0316745	0.0384905	0.0247512
HP:0002180	0.0613393	0.102144	0.432796	0.943168	0.812937	0.512821	0.0507048	0.0598956	0.102368	0.248915	0.181052	0.0436303	0.0322398	0.0484157	0.0737573	0.0358228	0.0304187	0.0447356	0.0437751	0.0401099	0.0551826	0.02568
HP:0002181	0.031638	0.044559	0.365358	0.955451	0.829111	0.506067	0.0197415	0.0242823	0.0635156	0.21754	0.13685	0.0106376	0.0109104	0.0155412	0.0297853	0.01218	0.0103438	0.0174745	0.0155644	0.0148843	0.0194266	0.00875878
HP:0002183	0.00947877	0.02278	0.209713	0.963126	0.893414	0.780242	0.00783285	0.0496127	0.00579657	0.398637	0.284326	0.00801517	0.00626261	0.0172168	0.0273167	0.00634717	0.00546953	0.00932677	0.0121486	0.0136746	0.0354256	0.00563617
HP:0002185	0.100184	0.161446	0.551515	0.969615	0.875096	0.618595	0.0769348	0.132313	0.225237	0.372729	0.29548	0.0701773	0.0355382	0.0832114	0.148963	0.0508396	0.04525	0.0663091	0.0601132	0.0594058	0.104452	0.0335859
HP:0002186	0.154235	0.218546	0.63763	0.979105	0.900157	0.653565	0.117185	0.16805	0.223696	0.457404	0.380339	0.109259	0.0661235	0.102182	0.198049	0.0847189	0.0698942	0.10622	0.118826	0.109993	0.131455	0.0626511
HP:0002187	0.111647	0.137204	0.605448	0.966569	0.871129	0.6448	0.0625355	0.103166	0.110068	0.471371	0.387401	0.0587931	0.0367211	0.0711583	0.118631	0.04068	0.0351462	0.0598719	0.0647593	0.0657662	0.0999804	0.0285748
HP:0002188	0.0199433	0.0332322	0.237655	0.948653	0.854183	0.653087	0.0116338	0.021917	0.0226234	0.296445	0.214102	0.016714	0.00657197	0.0147164	0.0517583	0.00777311	0.00684911	0.0122351	0.0192882	0.0191706	0.0194119	0.00558562
HP:0002190	0.0115493	0.0171317	0.132802	0.95989	0.85187	0.752298	0.00638289	0.0185711	0.00496193	0.372813	0.285165	0.00523196	0.00479741	0.0216781	0.015735	0.00430239	0.00436373	0.00737039	0.00548936	0.00521757	0.0148746	0.00166221
HP:0002191	0.0339747	0.0440402	0.318094	0.938076	0.810402	0.469969	0.0191179	0.0348956	0.0496631	0.158753	0.119229	0.0236164	0.0170327	0.0207355	0.0435633	0.0130484	0.0107343	0.017043	0.0150751	0.0153997	0.0207018	0.00596378
HP:0002193	0.0197996	0.0314805	0.207432	0.932071	0.770431	0.472265	0.0116776	0.0169345	0.033031	0.164984	0.10028	0.0178903	0.0113504	0.0213245	0.0212421	0.0126547	0.00989572	0.0136412	0.0124358	0.0117494	0.0214354	0.0218993
HP:0002194	0.192446	0.253946	0.725628	0.986642	0.927943	0.72879	0.11169	0.205307	0.308103	0.610883	0.519541	0.150243	0.0773537	0.116832	0.298478	0.0895648	0.072734	0.12375	0.130334	0.131896	0.190926	0.0551992
HP:0002195	0.0228243	0.0484911	0.20725	0.947803	0.832498	0.68304	0.0196682	0.0331233	0.0112795	0.22495	0.146472	0.0112569	0.00970945	0.0226921	0.0277135	0.0147618	0.0123448	0.0188031	0.0214273	0.0191994	0.0305965	0.0107282
HP:0002196	0.0558546	0.0589128	0.510835	0.973306	0.907419	0.584838	0.0227498	0.0534435	0.0450514	0.361776	0.245627	0.0320762	0.01889	0.0258032	0.0553757	0.0156388	0.0134233	0.0250812	0.0260027	0.0253529	0.0479146	0.0105495
HP:0002197	0.234662	0.306568	0.745715	0.988751	0.935181	0.708862	0.164321	0.27785	0.334147	0.62013	0.550895	0.147462	0.0799383	0.163589	0.341533	0.120468	0.100068	0.15824	0.16383	0.161852	0.220305	0.0896098
HP:0002198	0.162733	0.261913	0.677485	0.985367	0.930403	0.770978	0.122989	0.178865	0.14853	0.5517	0.455858	0.113479	0.0800462	0.119337	0.22176	0.0792767	0.0681608	0.117091	0.127397	0.128723	0.1706	0.0458692
HP:0002199	0.0105835	0.0123914	0.203608	0.854094	0.555294	0.256205	0.00804683	0.00794283	0.0235313	0.131649	0.0804856	0.0105824	0.0034212	0.0059249	0.010976	0.00410426	0.00334121	0.00587946	0.0048459	0.00525394	0.0071921	0.00206889
HP:0002200	0.0543799	0.125586	0.478254	0.97676	0.892442	0.639849	0.0448918	0.103882	0.192909	0.328612	0.220982	0.046703	0.0285306	0.0487027	0.0998603	0.0353703	0.0310871	0.0448424	0.0368495	0.0340009	0.0667134	0.0366104
HP:0002202	0.0941244	0.124181	0.640756	0.974814	0.892654	0.698621	0.0483981	0.101891	0.17608	0.451715	0.362758	0.0407807	0.0232315	0.059735	0.116347	0.0419679	0.034647	0.0505611	0.0539054	0.0531318	0.0930357	0.0202176
HP:0002203	0.0223761	0.0155898	0.250505	0.9729	0.839874	0.248811	0.0210346	0.011942	0.0676406	0.212344	0.127312	0.0109452	0.00408545	0.00719765	0.0350185	0.0056692	0.00472055	0.00887187	0.00777893	0.00680653	0.00908655	0.00526503
HP:0002204	0.0558111	0.102169	0.52848	0.956629	0.843145	0.59395	0.0454532	0.0550361	0.12342	0.386364	0.313669	0.0513556	0.0309537	0.0454981	0.0956781	0.0354446	0.0285773	0.0401739	0.0516946	0.0666814	0.0551004	0.0208888
HP:0002205	0.359767	0.488603	0.837876	0.993883	0.965894	0.860767	0.261483	0.392101	0.386105	0.723893	0.64907	0.25936	0.192819	0.292108	0.403401	0.203215	0.180352	0.261318	0.25911	0.247458	0.357245	0.164369
HP:0002206	0.144674	0.187324	0.722789	0.983245	0.929168	0.679825	0.0739177	0.160055	0.31303	0.551148	0.483434	0.101778	0.048263	0.13345	0.147172	0.0645818	0.0553178	0.0779552	0.0865055	0.0841435	0.145557	0.0524641
HP:0002207	0.00230341	0.00399011	0.0496423	0.65386	0.388984	0.259785	0.00203034	0.00588811	0.0154105	0.00681644	0.00473486	0.00126049	0.00342414	0.00138965	0.00359234	0.00137443	0.00143134	0.00195934	0.00208792	0.0022426	0.00162732	0.000835395
HP:0002208	0.133801	0.167988	0.754218	0.97806	0.893868	0.677197	0.0677186	0.143273	0.105117	0.52608	0.461254	0.0605013	0.0582698	0.0983267	0.180353	0.0537338	0.0455898	0.0757868	0.107341	0.126904	0.124296	0.0460337
HP:0002209	0.0932216	0.145885	0.603281	0.97094	0.871996	0.685465	0.0740997	0.0950156	0.15063	0.461859	0.371535	0.0854467	0.0450759	0.0695589	0.152866	0.0454698	0.0384738	0.0629088	0.0739846	0.0801422	0.0966994	0.0271556
HP:0002211	0.021975	0.0481807	0.427407	0.955116	0.791895	0.54846	0.0217145	0.031291	0.182269	0.296037	0.215705	0.0345743	0.0125129	0.0221425	0.0667672	0.0148928	0.0124698	0.0199763	0.0275919	0.0255358	0.0265568	0.0105994
HP:0002212	0.0645709	0.0623123	0.419547	0.937518	0.652538	0.196433	0.0290347	0.076649	0.0878284	0.198398	0.188108	0.0297332	0.0200558	0.0395196	0.127437	0.0243873	0.0185489	0.0281201	0.0432779	0.0451924	0.0496721	0.0455249
HP:0002213	0.127323	0.211716	0.751642	0.989713	0.94514	0.715958	0.0896199	0.318727	0.366923	0.667557	0.612735	0.136395	0.0463261	0.133407	0.354429	0.0790647	0.0619365	0.0967663	0.106985	0.119234	0.195435	0.0429606
HP:0002215	0.0450777	0.0494095	0.443525	0.897506	0.736362	0.386194	0.0410903	0.0435993	0.140173	0.223085	0.164466	0.0240477	0.0118415	0.0306862	0.0817072	0.0189763	0.015625	0.0255036	0.0282452	0.0289834	0.0356732	0.00848698
HP:0002216	0.047845	0.103511	0.517036	0.972944	0.889928	0.766508	0.0349357	0.0599087	0.0888989	0.38873	0.283785	0.0353119	0.0422665	0.043456	0.0713018	0.0275746	0.024278	0.0390433	0.0445516	0.0438586	0.056043	0.0626565
HP:0002217	0.0854956	0.0960315	0.529063	0.968874	0.846746	0.509275	0.0450011	0.104471	0.0976847	0.412767	0.356223	0.0425717	0.0292143	0.0541415	0.160576	0.0300313	0.0241644	0.0416605	0.0544525	0.0599359	0.0770188	0.0308602
HP:0002219	0.132529	0.192727	0.587884	0.984217	0.917004	0.80643	0.0798157	0.159216	0.0987227	0.54555	0.44443	0.0882415	0.0559948	0.0963382	0.178293	0.0556399	0.0467691	0.083301	0.102018	0.108281	0.145739	0.0439898
HP:0002221	0.00459391	0.00454817	0.0422389	0.484986	0.206754	0.103506	0.00316763	0.00686877	0.00622604	0.0261659	0.0256163	0.00387073	0.000923393	0.0177935	0.00729607	0.0027677	0.00228156	0.00270243	0.00325286	0.00839365	0.00841116	0.00104003
HP:0002223	0.0236368	0.0425228	0.302086	0.946732	0.734283	0.400875	0.021843	0.0277133	0.119758	0.272582	0.20637	0.0339541	0.0155863	0.0227557	0.0803599	0.0137802	0.0113794	0.0185758	0.025918	0.0272213	0.0229685	0.00943372
HP:0002224	0.044464	0.0501211	0.357116	0.918564	0.701737	0.33602	0.0252449	0.0702591	0.0599687	0.253094	0.210531	0.0220726	0.0177894	0.0295067	0.0788802	0.0167434	0.0135987	0.0215396	0.0296931	0.0316977	0.0403506	0.0373521
HP:0002225	0.0324419	0.0375999	0.36255	0.84134	0.621753	0.298038	0.0287073	0.0323223	0.0794302	0.172296	0.147205	0.0181861	0.0107079	0.0299525	0.0645122	0.0145051	0.0119925	0.0181889	0.0211551	0.0216873	0.0275238	0.00535171
HP:0002226	0.0134018	0.0194271	0.230551	0.925819	0.744667	0.454031	0.00822239	0.0289829	0.0597287	0.258468	0.168113	0.00973817	0.00272262	0.0113778	0.0355959	0.00633308	0.00521879	0.00827241	0.0125343	0.0117199	0.017329	0.00274658
HP:0002227	0.0139227	0.0195566	0.229465	0.924604	0.7437	0.455821	0.00830067	0.0284957	0.0586744	0.2536	0.164932	0.00984802	0.00280273	0.0113157	0.0349503	0.00631183	0.00519913	0.00823496	0.0124273	0.0116292	0.0173072	0.00277804
HP:0002230	0.11682	0.20214	0.616942	0.986892	0.927061	0.777479	0.0890858	0.129496	0.137872	0.546421	0.457041	0.0904851	0.0698913	0.102654	0.164987	0.0603238	0.0503061	0.0873955	0.113013	0.127252	0.132023	0.0464295
HP:0002231	0.0465217	0.0885462	0.475355	0.947129	0.834216	0.622739	0.0423725	0.0605526	0.109771	0.374406	0.307085	0.0496755	0.0243259	0.0531301	0.10654	0.0281193	0.0249007	0.0394319	0.0450331	0.0488339	0.0648825	0.0170738
HP:0002232	0.00746796	0.00956005	0.327571	0.908556	0.663657	0.178864	0.0104067	0.0109991	0.0192717	0.0925797	0.0894849	0.00404351	0.0019886	0.00939239	0.032688	0.00393764	0.00354608	0.00505657	0.00660895	0.00689056	0.00770701	0.00202961
HP:0002234	0.0302813	0.0539101	0.621862	0.997557	0.988411	0.975728	0.0153983	0.0378511	0.00669719	0.674983	0.553277	0.00996401	0.0155585	0.0771221	0.0330909	0.0117281	0.00997707	0.0205184	0.0312379	0.0426751	0.0983199	0.0124552
HP:0002235	0.0110292	0.00906575	0.272895	0.814198	0.611519	0.189624	0.0117696	0.0126299	0.0162735	0.0847625	0.0825176	0.00302793	0.00215822	0.0098405	0.0363398	0.00363163	0.00335455	0.00478949	0.00548942	0.00588148	0.00821905	0.0011413
HP:0002236	0.00889074	0.0221335	0.213104	0.964618	0.899379	0.802589	0.00758569	0.0301898	0.0049118	0.402701	0.288324	0.00694631	0.00714813	0.0153066	0.0292619	0.00641241	0.00564444	0.00928166	0.0118849	0.0118763	0.0331818	0.00604951
HP:0002239	0.253202	0.383055	0.84372	0.990886	0.958509	0.846162	0.176863	0.31242	0.290496	0.696011	0.621806	0.195536	0.140734	0.249959	0.328055	0.144069	0.122423	0.184489	0.196207	0.205361	0.286674	0.0933815
HP:0002240	0.437523	0.526845	0.8831	0.99345	0.965187	0.838719	0.327005	0.44144	0.473004	0.750204	0.695039	0.322563	0.230221	0.350912	0.475928	0.256288	0.227924	0.313641	0.319445	0.316823	0.403235	0.194205
HP:0002242	0.475357	0.667299	0.915528	0.996823	0.979023	0.925611	0.392523	0.532797	0.465469	0.806199	0.747293	0.396953	0.31119	0.445755	0.539156	0.345745	0.312664	0.395065	0.412546	0.418544	0.504253	0.272178
HP:0002243	0.0551149	0.0657768	0.480502	0.978449	0.878267	0.603254	0.0245747	0.0426074	0.0618215	0.435327	0.332998	0.0296734	0.0242928	0.0283298	0.069577	0.0214709	0.0167267	0.0278226	0.0426688	0.0645664	0.0380859	0.00787597
HP:0002244	0.202156	0.426008	0.797055	0.992695	0.950942	0.893722	0.170419	0.219169	0.189616	0.594065	0.497265	0.155754	0.130563	0.179532	0.236665	0.145923	0.132815	0.157799	0.182051	0.193897	0.216442	0.110804
HP:0002245	0.048583	0.269345	0.593264	0.9897	0.900683	0.932603	0.0651169	0.0591509	0.0384024	0.319441	0.206527	0.0466572	0.0623785	0.0637134	0.0556066	0.0617927	0.060071	0.0529167	0.0602583	0.0609982	0.0599549	0.0703545
HP:0002246	0.0945376	0.334439	0.701546	0.991181	0.929234	0.923425	0.0995767	0.116249	0.0683231	0.466826	0.351561	0.0815442	0.0909484	0.104259	0.122612	0.0882779	0.0825822	0.0897419	0.105302	0.110419	0.118339	0.0842135
HP:0002247	0.0516774	0.0840296	0.478921	0.975201	0.898142	0.764811	0.0292795	0.0589756	0.0368052	0.432295	0.324289	0.0377612	0.0231042	0.0357114	0.0847059	0.0204499	0.0175555	0.0330286	0.0441051	0.0547627	0.0646208	0.0118577
HP:0002248	0.0136617	0.0416334	0.395724	0.970261	0.850956	0.566712	0.0140503	0.0273802	0.0488159	0.264188	0.221884	0.0242856	0.0127533	0.021593	0.0537726	0.0118102	0.00986083	0.0126219	0.0162442	0.0172309	0.0194059	0.0122484
HP:0002249	0.0676349	0.124432	0.707408	0.992493	0.955205	0.820525	0.0415014	0.0833905	0.0503183	0.614597	0.529357	0.0425488	0.0423149	0.0875674	0.109806	0.0336751	0.0274306	0.047838	0.0750304	0.106123	0.104555	0.0233636
HP:0002250	0.301983	0.527518	0.869621	0.995058	0.966852	0.911014	0.239146	0.335548	0.259098	0.688168	0.604378	0.225541	0.199896	0.278683	0.347961	0.209638	0.18628	0.242759	0.267482	0.278022	0.32135	0.160709
HP:0002251	0.158615	0.40177	0.759588	0.99258	0.94483	0.894298	0.143449	0.187455	0.128631	0.54503	0.442596	0.130574	0.119544	0.158814	0.195238	0.129389	0.118454	0.137871	0.155584	0.155986	0.182912	0.115477
HP:0002253	0.101066	0.183633	0.636811	0.994293	0.958859	0.869084	0.0561169	0.130184	0.0622191	0.524539	0.427188	0.056025	0.0581871	0.0775829	0.140987	0.0487695	0.0399093	0.0668977	0.0768006	0.0913493	0.109399	0.029941
HP:0002254	0.0651515	0.276082	0.643119	0.989701	0.90899	0.897032	0.0723311	0.0829876	0.0561335	0.341501	0.236208	0.0579654	0.071812	0.0742067	0.0744215	0.0686897	0.0665745	0.0606941	0.0688929	0.0741972	0.0691214	0.0712244
HP:0002257	0.0272258	0.0527966	0.128731	0.956301	0.868057	0.792203	0.0182778	0.0289726	0.0126782	0.216589	0.140316	0.0110271	0.00567059	0.0190798	0.0294448	0.0111345	0.0103147	0.0149969	0.0133786	0.0119314	0.0283049	0.00907552
HP:0002263	0.00308763	0.00741042	0.0554886	0.874903	0.616774	0.674857	0.00238739	0.00406211	0.00340767	0.0526133	0.0215204	0.00296228	0.00120723	0.001778	0.00677962	0.00176462	0.00148899	0.00244636	0.00261832	0.00452873	0.00316779	0.00104267
HP:0002265	0.00548804	0.00836778	0.0454898	0.736486	0.448731	0.365328	0.00356462	0.0100539	0.0290241	0.0611784	0.0499251	0.00227233	0.00177957	0.00647767	0.00796132	0.00241336	0.00208998	0.00361696	0.00336778	0.0036255	0.00513978	0.000752496
HP:0002266	0.0544143	0.0928527	0.614884	0.982952	0.911171	0.546591	0.0443721	0.116378	0.135001	0.51807	0.438263	0.0257583	0.0112265	0.0511637	0.172698	0.0403368	0.0299261	0.0448585	0.0575088	0.0595684	0.0861741	0.0320984
HP:0002267	0.0171946	0.0202161	0.302947	0.922849	0.712223	0.432682	0.00902251	0.030045	0.0616814	0.156254	0.110326	0.00513384	0.00397787	0.0101331	0.016227	0.00636338	0.0055416	0.00822793	0.0100998	0.00965907	0.012287	0.00643877
HP:0002268	0.0112105	0.0144824	0.201589	0.832645	0.530685	0.390173	0.00784494	0.00720527	0.0123225	0.226131	0.114646	0.00879912	0.00598516	0.00512127	0.016214	0.00363185	0.00278959	0.00559196	0.00664147	0.0054848	0.00571115	0.00668471
HP:0002269	0.288283	0.436813	0.800354	0.991241	0.954204	0.857109	0.208642	0.398758	0.346553	0.71816	0.649818	0.217855	0.148965	0.249242	0.41582	0.176093	0.147804	0.223264	0.236499	0.242184	0.325127	0.112669
HP:0002270	0.223072	0.441547	0.808549	0.993572	0.953944	0.870619	0.193688	0.243834	0.242198	0.588011	0.488743	0.172594	0.141331	0.192248	0.267495	0.164629	0.148598	0.184893	0.196475	0.191286	0.226719	0.137283
HP:0002273	0.0311274	0.0374783	0.318022	0.91771	0.725918	0.29272	0.0183699	0.0305716	0.058123	0.155638	0.098214	0.0172437	0.00972905	0.0225737	0.0349234	0.0128783	0.0102604	0.0171599	0.0144258	0.013687	0.0340766	0.0111841
HP:0002275	0.0742298	0.12461	0.587124	0.974588	0.90102	0.571943	0.0585158	0.124995	0.161359	0.460506	0.39216	0.0386166	0.0189448	0.0709324	0.170858	0.0511346	0.0408139	0.0592572	0.0674162	0.0693471	0.116494	0.0416369
HP:0002277	0.0561339	0.0983654	0.452136	0.97178	0.868397	0.710051	0.0348182	0.0706141	0.0513292	0.394774	0.305047	0.0353991	0.0263572	0.0409955	0.0806622	0.026451	0.022469	0.0356859	0.0462268	0.0476026	0.0605113	0.0289297
HP:0002280	0.0253857	0.0608477	0.271563	0.984677	0.915029	0.677561	0.0233325	0.0394452	0.0294232	0.352764	0.255147	0.0259241	0.016591	0.0318431	0.07501	0.0146874	0.012354	0.0204032	0.0257675	0.0248282	0.0397362	0.00943949
HP:0002282	0.128285	0.238651	0.649634	0.990138	0.940508	0.829969	0.0799739	0.178055	0.108538	0.564896	0.474876	0.0811047	0.0838202	0.106439	0.187344	0.0688949	0.0573301	0.0929193	0.112008	0.123104	0.144078	0.0532229
HP:0002283	0.028521	0.0384242	0.210762	0.924599	0.75051	0.429954	0.0169791	0.0246313	0.0376953	0.111383	0.077799	0.0216707	0.0116347	0.0169146	0.0253575	0.0133738	0.0118448	0.0168936	0.0179868	0.0186942	0.0213623	0.0118793
HP:0002286	0.0560089	0.0627938	0.492861	0.964682	0.880364	0.53949	0.0339955	0.0560851	0.178008	0.367921	0.301029	0.0213918	0.0145085	0.044416	0.0913968	0.0230522	0.0185908	0.0277821	0.0327906	0.0291169	0.0481797	0.00932467
HP:0002287	0.00881717	0.00764036	0.319823	0.944903	0.639312	0.0973681	0.00744633	0.00929606	0.0215602	0.0961022	0.0961473	0.0021011	0.00187778	0.00927738	0.0423214	0.00282809	0.00270652	0.00339192	0.00470573	0.00616389	0.00605905	0.000684874
HP:0002289	0.012847	0.0328724	0.354013	0.954767	0.778166	0.513434	0.0179708	0.0210626	0.147691	0.270064	0.191498	0.023938	0.00967151	0.017448	0.0392048	0.00940809	0.00789561	0.0138588	0.0181906	0.0165918	0.0204018	0.0114398
HP:0002293	0.0373733	0.101198	0.730171	0.983903	0.942413	0.572353	0.0383187	0.252233	0.476115	0.599861	0.520728	0.0734105	0.0150819	0.0628724	0.24849	0.0433466	0.0335237	0.0454031	0.0381098	0.0371949	0.120159	0.0530998
HP:0002297	0.00974157	0.00870304	0.167467	0.856319	0.583695	0.438235	0.00438479	0.00545648	0.0176051	0.105619	0.0652327	0.00450475	0.00168871	0.00668706	0.0163566	0.00339553	0.00262131	0.0043675	0.00587856	0.00558119	0.00832284	0.00107682
HP:0002298	0.0507087	0.0708261	0.423526	0.939309	0.769076	0.412382	0.0396557	0.0497933	0.148474	0.296395	0.241162	0.0667896	0.0195376	0.0407673	0.112709	0.0248906	0.0209997	0.0322777	0.0364797	0.0397985	0.0455172	0.0147485
HP:0002299	0.0374141	0.0434273	0.342839	0.920846	0.721106	0.352546	0.0242754	0.0317291	0.0592968	0.202103	0.146999	0.0199386	0.0117085	0.0222906	0.0588867	0.0130853	0.0106611	0.0195973	0.0200937	0.0207008	0.0268208	0.00645302
HP:0002300	0.112852	0.130438	0.713003	0.982865	0.905816	0.496123	0.0483473	0.0955849	0.418629	0.523815	0.435849	0.142371	0.0436006	0.0611003	0.264165	0.0437492	0.0349809	0.0616654	0.0620349	0.0589025	0.115576	0.0219892
HP:0002301	0.0907184	0.133087	0.696956	0.983778	0.920803	0.502273	0.0705106	0.129979	0.274906	0.471626	0.380288	0.0381179	0.023483	0.0640068	0.17159	0.050135	0.0411738	0.0648517	0.0650158	0.0671721	0.0968104	0.034698
HP:0002304	0.0238029	0.0330314	0.225537	0.899163	0.672145	0.356191	0.0184367	0.0279909	0.0549543	0.100592	0.0686366	0.0135204	0.00787388	0.0127785	0.0299089	0.0109573	0.00796306	0.015655	0.0146218	0.0132519	0.0165494	0.0275206
HP:0002305	0.0437142	0.0627072	0.36363	0.951511	0.801842	0.517154	0.0314754	0.0468943	0.0951615	0.215848	0.144065	0.0274204	0.0203023	0.0228764	0.0710443	0.0198858	0.0165843	0.0287619	0.032497	0.0317784	0.029196	0.0107505
HP:0002307	0.0902291	0.111145	0.536613	0.964901	0.863145	0.594092	0.0458431	0.0821556	0.118967	0.390543	0.301804	0.0536199	0.0277929	0.0528366	0.119236	0.0403911	0.0317882	0.0513481	0.0570647	0.0560142	0.0788662	0.0181644
HP:0002308	0.185269	0.192382	0.767835	0.984341	0.907258	0.622826	0.0785923	0.204475	0.326346	0.594532	0.544967	0.138349	0.067011	0.171462	0.226621	0.0695761	0.0582982	0.0891593	0.110903	0.113339	0.175522	0.0632055
HP:0002310	0.0178057	0.0241293	0.195284	0.906808	0.716712	0.535993	0.0191729	0.0155108	0.0198037	0.208613	0.116844	0.00760219	0.0121812	0.0108676	0.0291652	0.00815202	0.00608898	0.00986917	0.0138051	0.0170047	0.013491	0.00440522
HP:0002311	0.392837	0.519263	0.868337	0.994001	0.966687	0.864135	0.293837	0.432832	0.391316	0.743851	0.67895	0.265176	0.207635	0.316201	0.451338	0.242831	0.211895	0.302177	0.31906	0.322856	0.391313	0.184749
HP:0002312	0.0819016	0.106545	0.513669	0.966002	0.860844	0.545928	0.0474337	0.0805973	0.163379	0.30531	0.228335	0.0484726	0.0407416	0.0475964	0.0994836	0.033641	0.028613	0.0485835	0.0478957	0.0436406	0.066216	0.0245387
HP:0002313	0.0495537	0.0707205	0.425662	0.945502	0.844198	0.56465	0.0332051	0.0503161	0.0852028	0.288603	0.22387	0.0317576	0.0217877	0.0300971	0.0613869	0.0206445	0.0171196	0.0290455	0.0285196	0.0277023	0.0369116	0.0230525
HP:0002314	0.0503363	0.113588	0.463055	0.973991	0.88529	0.609379	0.0373857	0.0888902	0.169296	0.281446	0.184935	0.0405482	0.0243793	0.03958	0.0859996	0.0308608	0.0260552	0.0399804	0.0361322	0.0347609	0.0555315	0.0355469
HP:0002315	0.366135	0.496958	0.881728	0.995588	0.973491	0.871145	0.257764	0.447705	0.414847	0.768624	0.707388	0.266739	0.186984	0.310139	0.475045	0.21966	0.188978	0.279223	0.302273	0.32091	0.388334	0.141798
HP:0002317	0.13007	0.169613	0.592221	0.972328	0.890513	0.65103	0.0843422	0.141015	0.184359	0.517771	0.435556	0.0806562	0.0494927	0.0889394	0.232457	0.0641529	0.0532882	0.0833059	0.0909646	0.0894299	0.117297	0.0387023
HP:0002318	0.0480813	0.0505835	0.501212	0.978474	0.917954	0.566522	0.0191547	0.0489758	0.043011	0.333267	0.209935	0.0274638	0.0140535	0.0200965	0.0465824	0.0122592	0.0105268	0.0213575	0.0216481	0.0208572	0.0407134	0.00800519
HP:0002321	0.138413	0.214576	0.766845	0.982724	0.925951	0.702556	0.104134	0.261735	0.368671	0.565688	0.490181	0.120559	0.0503412	0.104537	0.285361	0.086652	0.0731062	0.106426	0.0985653	0.0969024	0.153572	0.0485863
HP:0002322	0.0417213	0.0486366	0.417301	0.933589	0.748163	0.296149	0.0283497	0.0461244	0.126441	0.178253	0.122748	0.0241766	0.0148787	0.0212661	0.0692617	0.0179143	0.0129564	0.0249298	0.0227422	0.0203588	0.0260377	0.0182251
HP:0002323	0.0602523	0.105741	0.431273	0.958846	0.871356	0.721913	0.0487381	0.0668292	0.0356782	0.421576	0.327212	0.0454661	0.0303902	0.0514109	0.0801407	0.0312988	0.0272694	0.0436617	0.0504634	0.0571135	0.0783276	0.0198456
HP:0002326	0.135978	0.22398	0.838646	0.995483	0.967684	0.718092	0.0881229	0.324105	0.516548	0.695907	0.642701	0.18412	0.0646072	0.183759	0.334481	0.0854127	0.070257	0.10157	0.107218	0.110812	0.205347	0.0636244
HP:0002329	0.0780928	0.112923	0.658079	0.986728	0.918901	0.536427	0.0663872	0.107697	0.23604	0.432451	0.337627	0.0406376	0.0161211	0.0481826	0.172693	0.0444828	0.0343861	0.0575418	0.0632295	0.0595005	0.086198	0.0346417
HP:0002331	0.0452279	0.0562114	0.482447	0.984774	0.917606	0.60603	0.020544	0.0400194	0.0429812	0.29603	0.226838	0.0315734	0.0161052	0.023797	0.0438023	0.0165736	0.0146695	0.0249525	0.0213049	0.0190806	0.0261069	0.0120808
HP:0002333	0.0488899	0.0696706	0.446284	0.96581	0.88973	0.560029	0.0304802	0.0485296	0.176145	0.300907	0.2253	0.0202808	0.0162457	0.033605	0.0516162	0.021869	0.0190432	0.0271404	0.0246011	0.0206996	0.0330406	0.0156432
HP:0002334	0.216521	0.346393	0.709074	0.986523	0.939659	0.806141	0.168635	0.239736	0.212752	0.602872	0.512935	0.154962	0.115879	0.166448	0.285991	0.119912	0.102951	0.16429	0.173836	0.172113	0.223635	0.0759774
HP:0002335	0.0337066	0.0627277	0.323858	0.963238	0.867665	0.642629	0.0254037	0.0371091	0.0303665	0.251135	0.17456	0.0202003	0.0114146	0.0249259	0.0403723	0.0188052	0.0153046	0.0250614	0.0286725	0.0269199	0.0350603	0.0119335
HP:0002339	0.00925677	0.0191826	0.165457	0.915473	0.767853	0.53666	0.00722036	0.0155221	0.0207405	0.103695	0.0525935	0.00814537	0.00630006	0.00701746	0.0126181	0.00554541	0.00477982	0.00727309	0.0058577	0.00590336	0.00821461	0.00539906
HP:0002340	0.00300583	0.00757007	0.0492767	0.860779	0.786423	0.691163	0.00264036	0.0048134	0.00270028	0.0786729	0.036312	0.00168386	0.00253601	0.0041422	0.00448506	0.00211682	0.00170957	0.0036341	0.00303151	0.00366635	0.00421543	0.00179124
HP:0002341	0.00774924	0.0127839	0.0905233	0.849643	0.644375	0.307849	0.00401756	0.00464703	0.0309341	0.0128594	0.00793895	0.00335526	0.0024174	0.00256778	0.00697873	0.00220241	0.00189239	0.00339885	0.0024143	0.00201232	0.00341188	0.00164937
HP:0002342	0.1244	0.200238	0.634631	0.981899	0.916375	0.806639	0.0764156	0.140491	0.0834481	0.606848	0.517471	0.0683501	0.062037	0.117444	0.169743	0.0637385	0.0529314	0.0857401	0.109018	0.130892	0.158093	0.0402084
HP:0002344	0.0705049	0.105684	0.537351	0.977636	0.888506	0.538314	0.054094	0.0745833	0.181287	0.285005	0.21473	0.0507256	0.0318383	0.0439287	0.08449	0.0309341	0.0242278	0.0451107	0.0390643	0.0318797	0.055233	0.0297974
HP:0002345	0.135526	0.174589	0.628367	0.973812	0.876895	0.623598	0.0797077	0.125736	0.197695	0.444922	0.358425	0.0844691	0.0631341	0.0828678	0.165837	0.067869	0.0545509	0.0846395	0.0916967	0.0959981	0.104202	0.0297668
HP:0002346	0.0148781	0.0204915	0.173367	0.874608	0.586989	0.3359	0.00959374	0.0140506	0.0177353	0.0951083	0.0632188	0.010282	0.00627187	0.00840625	0.0198576	0.00757991	0.00635881	0.00867496	0.00877643	0.00816031	0.0102289	0.00396084
HP:0002349	0.00838176	0.00799866	0.0915983	0.781382	0.528199	0.404915	0.00329074	0.0059574	0.00962945	0.0714848	0.0526907	0.00234557	0.00107644	0.00651147	0.00831493	0.00291206	0.0021947	0.00416979	0.00523182	0.00689523	0.00711518	0.00303708
HP:0002350	0.165533	0.293836	0.751806	0.98896	0.945799	0.789884	0.136172	0.288573	0.30816	0.641621	0.558815	0.142778	0.0786684	0.151131	0.316524	0.0999038	0.0834941	0.137572	0.14111	0.144042	0.228144	0.0519022
HP:0002352	0.120069	0.171704	0.60678	0.978416	0.903952	0.626747	0.0857728	0.123058	0.1562	0.430376	0.334951	0.0910007	0.0596694	0.075637	0.142413	0.054097	0.047633	0.0722773	0.0675756	0.0639857	0.0954247	0.0378028
HP:0002353	0.430115	0.547294	0.888969	0.995247	0.972047	0.878656	0.321975	0.51325	0.474541	0.805834	0.755554	0.308909	0.207045	0.3658	0.548077	0.262198	0.229596	0.329959	0.355588	0.366572	0.455788	0.180004
HP:0002354	0.296922	0.386427	0.864271	0.993973	0.967221	0.844638	0.174128	0.337703	0.297052	0.723642	0.664469	0.192973	0.145964	0.281878	0.351985	0.148808	0.1284	0.193948	0.234129	0.248676	0.322209	0.109126
HP:0002355	0.2124	0.288466	0.716603	0.982345	0.924994	0.739354	0.144389	0.219467	0.291485	0.563452	0.479496	0.144956	0.0983564	0.139642	0.287947	0.10717	0.091647	0.141267	0.146953	0.138809	0.186219	0.0855406
HP:0002356	0.025739	0.0336399	0.243152	0.94838	0.744965	0.401246	0.0151245	0.0280771	0.0695229	0.175512	0.117665	0.0114827	0.00748528	0.0171819	0.0490836	0.00973736	0.00764038	0.0142642	0.014607	0.012408	0.0179425	0.00879151
HP:0002357	0.143562	0.194157	0.765794	0.991768	0.947088	0.646578	0.0817517	0.16882	0.371994	0.629578	0.553639	0.130613	0.0470726	0.0980395	0.317066	0.0718503	0.05722	0.0945134	0.10699	0.111507	0.179912	0.0423068
HP:0002359	0.108288	0.146232	0.594015	0.978811	0.894491	0.611174	0.0643861	0.111399	0.211249	0.3539	0.275211	0.0697914	0.0534995	0.062958	0.127755	0.0470351	0.0390595	0.0653314	0.0632126	0.0625662	0.0827679	0.0387896
HP:0002360	0.364445	0.472129	0.856522	0.994597	0.964623	0.819126	0.257458	0.451184	0.490886	0.735086	0.679685	0.295331	0.165955	0.306536	0.47351	0.209936	0.178363	0.264831	0.272568	0.263087	0.373119	0.163377
HP:0002361	0.0214748	0.0400432	0.291501	0.97828	0.896012	0.581665	0.0136405	0.0444819	0.0724814	0.260392	0.183719	0.0125974	0.0142908	0.0161147	0.0225202	0.0097119	0.00818304	0.0133393	0.0155243	0.0142608	0.0237782	0.0139313
HP:0002362	0.0457549	0.0631894	0.515703	0.954319	0.798538	0.314873	0.0318006	0.0661214	0.112844	0.210649	0.142571	0.0238074	0.0143944	0.0234527	0.0616251	0.0210142	0.0164038	0.0293078	0.0263769	0.023025	0.034003	0.0229925
HP:0002363	0.191814	0.314947	0.775903	0.991247	0.947823	0.767658	0.134739	0.325314	0.400856	0.668277	0.595378	0.157339	0.0826345	0.171954	0.360064	0.1238	0.0992053	0.154776	0.158429	0.156132	0.240523	0.0730924
HP:0002365	0.0770734	0.166359	0.659906	0.983113	0.912453	0.690574	0.0605752	0.286346	0.370162	0.599857	0.534274	0.0746074	0.0339716	0.0961771	0.274336	0.0606771	0.046466	0.072345	0.0715526	0.0722745	0.153206	0.02975
HP:0002366	0.0307402	0.0523851	0.336191	0.943815	0.811907	0.415686	0.0233352	0.0306512	0.0617382	0.210256	0.1485	0.0240368	0.0175633	0.0273788	0.0438654	0.0186783	0.0147304	0.0222185	0.0243813	0.0222739	0.0333993	0.0219619
HP:0002367	0.0464887	0.0829281	0.5865	0.982885	0.911851	0.51646	0.041279	0.0900407	0.152537	0.387636	0.297977	0.0210779	0.0131528	0.0370775	0.11439	0.0338407	0.0249796	0.042148	0.0489172	0.0500704	0.0617208	0.0359412
HP:0002370	0.0494512	0.1031	0.427937	0.986505	0.933348	0.760009	0.0375595	0.0824002	0.0381866	0.451542	0.349319	0.0320247	0.0284098	0.0489358	0.0924821	0.0289798	0.0248132	0.0405473	0.0520856	0.0528938	0.0745805	0.0171034
HP:0002371	0.0490346	0.0732931	0.398949	0.937951	0.810276	0.464615	0.0388971	0.0594403	0.07971	0.247833	0.190482	0.0323838	0.0310588	0.0380054	0.0615075	0.0236106	0.0202701	0.0313119	0.0274222	0.0254022	0.0448489	0.0195389
HP:0002372	0.014279	0.0220714	0.182381	0.947872	0.770218	0.244688	0.0123764	0.0274784	0.0265971	0.273244	0.218627	0.00845493	0.00409184	0.00919964	0.0947922	0.00983311	0.00716319	0.00978487	0.0168016	0.0234753	0.0193689	0.0055435
HP:0002373	0.102872	0.159575	0.620644	0.984831	0.918528	0.642962	0.0749032	0.163543	0.187788	0.579444	0.506757	0.0528235	0.0266826	0.0885255	0.223089	0.0603133	0.0471768	0.0750492	0.0940658	0.0965492	0.131512	0.0483531
HP:0002374	0.074383	0.0985998	0.465195	0.963001	0.84015	0.532033	0.0459108	0.0687583	0.173375	0.264986	0.202563	0.0463485	0.0302303	0.0429924	0.0861709	0.0301203	0.0244553	0.0457393	0.047823	0.049658	0.0577077	0.0266168
HP:0002375	0.0597638	0.0802372	0.433488	0.962519	0.841214	0.519176	0.0351126	0.0547992	0.172631	0.237879	0.173974	0.036563	0.0277412	0.033377	0.0697054	0.0233057	0.0190246	0.0373241	0.0384101	0.0398989	0.0459972	0.02375
HP:0002376	0.315541	0.441232	0.837884	0.992877	0.96066	0.84746	0.232313	0.379074	0.339282	0.721742	0.655834	0.211991	0.157324	0.268401	0.407889	0.183503	0.158411	0.234768	0.257473	0.274106	0.329534	0.13293
HP:0002378	0.0313821	0.0353173	0.234022	0.919001	0.73936	0.347778	0.0173391	0.024098	0.0695577	0.126243	0.09242	0.0198144	0.00572925	0.0156919	0.0412977	0.00999823	0.00877819	0.0140171	0.013543	0.0113879	0.0226614	0.00689175
HP:0002380	0.125197	0.220693	0.626795	0.98345	0.907227	0.667953	0.0975202	0.170142	0.255466	0.432395	0.345401	0.095946	0.0604704	0.0946571	0.205197	0.0771863	0.0641881	0.0962471	0.0967565	0.0883603	0.127931	0.0582123
HP:0002381	0.109195	0.122181	0.692675	0.979202	0.898644	0.502268	0.048493	0.0880544	0.391738	0.531744	0.447905	0.143353	0.0452682	0.0617275	0.244518	0.0395837	0.0335203	0.0587546	0.0572966	0.0559893	0.117244	0.01832
HP:0002383	0.0265096	0.0462456	0.220092	0.876816	0.669894	0.417365	0.0260764	0.0280325	0.0953821	0.127126	0.0774974	0.0203263	0.00966584	0.0165389	0.0307987	0.0164895	0.015591	0.017186	0.0147819	0.0157098	0.0196962	0.00991473
HP:0002384	0.088302	0.150747	0.650345	0.988036	0.934168	0.719041	0.063544	0.156923	0.136071	0.558598	0.458006	0.0440213	0.0250616	0.0747422	0.202756	0.0544309	0.043526	0.0684845	0.074903	0.0744492	0.120267	0.0408942
HP:0002385	0.127305	0.154903	0.715443	0.976203	0.909	0.738647	0.0626162	0.119136	0.107282	0.507601	0.43299	0.0613415	0.0518018	0.0873942	0.140012	0.0477681	0.0402618	0.0694086	0.0885324	0.0998979	0.110161	0.0377302
HP:0002389	0.0288193	0.0522787	0.288806	0.952634	0.800023	0.633702	0.0190553	0.0628089	0.0374884	0.37856	0.285641	0.0195417	0.0142421	0.0290399	0.0920606	0.0149393	0.0116885	0.0206417	0.0353407	0.0382204	0.0382935	0.00631002
HP:0002390	0.0133929	0.0416343	0.410041	0.980156	0.878916	0.588837	0.0134574	0.0280511	0.0510754	0.275162	0.233386	0.0234149	0.0128152	0.0218534	0.0564183	0.0113796	0.00929416	0.0126555	0.0164794	0.0176269	0.0192988	0.011685
HP:0002392	0.0443849	0.0449271	0.339754	0.924583	0.673375	0.366531	0.0240034	0.0386088	0.090792	0.253834	0.202168	0.020334	0.0102129	0.0262506	0.0706796	0.0145937	0.0118554	0.0197903	0.0215399	0.0190036	0.0283047	0.011729
HP:0002395	0.0781686	0.121486	0.540702	0.971475	0.845944	0.524625	0.0565586	0.0866411	0.159801	0.357277	0.290131	0.0583219	0.0325297	0.056122	0.12054	0.0372131	0.030636	0.0491335	0.0544139	0.0517013	0.066713	0.0241536
HP:0002396	0.0278383	0.0269288	0.330249	0.947256	0.80166	0.362435	0.0144686	0.0248926	0.052164	0.174455	0.141215	0.0250068	0.00869714	0.0198037	0.0341768	0.0116607	0.00929663	0.0134143	0.0151401	0.0159947	0.0244683	0.00461741
HP:0002398	0.04775	0.113718	0.424766	0.976391	0.883037	0.612526	0.0383894	0.0891794	0.175674	0.26624	0.173441	0.0416608	0.0251476	0.0392442	0.0867975	0.0320136	0.0265059	0.0398057	0.0335983	0.0301121	0.0574087	0.0292185
HP:0002401	0.03493	0.0382416	0.255296	0.958106	0.749168	0.312628	0.0185363	0.0267544	0.150138	0.13329	0.0961551	0.0227739	0.0113076	0.0240505	0.0372207	0.0168634	0.0143086	0.0188642	0.015289	0.0132883	0.0248434	0.00752702
HP:0002403	0.0245631	0.0238588	0.27895	0.924939	0.753928	0.363887	0.0131644	0.019027	0.0248449	0.12467	0.103697	0.0206629	0.00718397	0.0140777	0.028848	0.00822946	0.00653685	0.0105303	0.0105948	0.00962307	0.0171523	0.0032131
HP:0002404	0.0222872	0.0437135	0.220524	0.944026	0.826145	0.67254	0.0181862	0.0313668	0.0101963	0.212035	0.140046	0.00976432	0.00818517	0.0203038	0.024847	0.0136346	0.0113584	0.017601	0.0199419	0.017549	0.0276691	0.0102594
HP:0002406	0.0207103	0.025828	0.296292	0.937105	0.80159	0.432802	0.0134737	0.0281219	0.023425	0.179386	0.139117	0.0190563	0.00665948	0.0112316	0.0307796	0.00838121	0.00641931	0.0107494	0.011105	0.0129139	0.0169292	0.0038047
HP:0002408	0.0188911	0.0478323	0.430479	0.978414	0.850257	0.532019	0.0164034	0.0341134	0.0543105	0.282894	0.245577	0.0313049	0.016356	0.0256981	0.0685142	0.0123549	0.0100492	0.0152908	0.0221848	0.0289003	0.0235103	0.011979
HP:0002410	0.102373	0.130968	0.749886	0.985688	0.919223	0.825354	0.0455595	0.0993463	0.0885947	0.579606	0.492969	0.0448385	0.0408548	0.0749418	0.128617	0.0360516	0.031038	0.055837	0.0866957	0.121648	0.114359	0.0196842
HP:0002411	0.0110041	0.01166	0.0832919	0.889	0.565765	0.22914	0.00540598	0.00950482	0.0226249	0.0645779	0.0287762	0.00418218	0.00347004	0.00322382	0.0174812	0.0039086	0.00287051	0.00501227	0.00590776	0.00652109	0.00474227	0.00239459
HP:0002414	0.266063	0.472452	0.862746	0.995261	0.966183	0.912732	0.192031	0.282982	0.258656	0.682312	0.596588	0.214755	0.173017	0.249161	0.306909	0.171876	0.155842	0.197865	0.233145	0.241659	0.285796	0.146225
HP:0002415	0.0693081	0.0850912	0.423228	0.924308	0.760331	0.484843	0.041556	0.0636133	0.129667	0.281062	0.203789	0.0344081	0.0328419	0.035088	0.075359	0.029693	0.0251819	0.0388375	0.0355589	0.0319027	0.045241	0.0248322
HP:0002416	0.00278087	0.00595551	0.0474823	0.87047	0.739325	0.466264	0.00171272	0.00275993	0.00257884	0.0403267	0.0155605	0.00178468	0.00136097	0.00226282	0.00308739	0.00130838	0.00125745	0.00221743	0.00164476	0.0011448	0.00320208	0.000691853
HP:0002418	0.0409122	0.0787853	0.334051	0.950513	0.823309	0.596688	0.0337427	0.053209	0.0434016	0.227832	0.157373	0.0197366	0.018395	0.0343295	0.0482545	0.0266485	0.0207871	0.0336939	0.0336565	0.0290078	0.0414895	0.0301695
HP:0002419	0.0282656	0.0620027	0.230869	0.950837	0.838443	0.709057	0.0238963	0.0379326	0.0142236	0.237025	0.158446	0.0138546	0.0125117	0.0271603	0.0328652	0.0193446	0.0157457	0.0231379	0.0251197	0.0225077	0.0356856	0.0153777
HP:0002421	0.133876	0.186528	0.6096	0.975194	0.888132	0.647422	0.088406	0.153652	0.296135	0.540327	0.466681	0.101182	0.0558615	0.0866516	0.241676	0.0642918	0.0542421	0.0864442	0.101492	0.108282	0.113631	0.0495406
HP:0002423	0.0974623	0.154615	0.541308	0.967921	0.868352	0.609615	0.0742356	0.129771	0.225949	0.370105	0.293442	0.0685549	0.0331824	0.0804055	0.147883	0.0484243	0.0430886	0.0640414	0.0575882	0.0583902	0.1026	0.030599
HP:0002425	0.0101725	0.0118773	0.104907	0.88535	0.653013	0.487994	0.00778981	0.00995199	0.00690905	0.135991	0.0783525	0.00353427	0.00379354	0.00597568	0.0100433	0.00331689	0.00268699	0.00467433	0.00444599	0.00388867	0.00707492	0.00249782
HP:0002427	0.0136843	0.0209782	0.216431	0.930918	0.77217	0.163473	0.0180021	0.0144429	0.0354124	0.096534	0.0915211	0.00870841	0.00508859	0.00957628	0.0347111	0.00582899	0.00463528	0.00809376	0.0117287	0.0118494	0.0183255	0.00548681
HP:0002435	0.140315	0.176633	0.711151	0.985872	0.940163	0.706703	0.0735016	0.154536	0.246087	0.5921	0.519022	0.122289	0.0500004	0.150857	0.153769	0.060004	0.0523327	0.0754982	0.0850711	0.0780891	0.154548	0.049317
HP:0002436	0.023311	0.0471081	0.221146	0.948227	0.826467	0.6727	0.0198202	0.0314449	0.0112969	0.212381	0.137826	0.0110697	0.00885237	0.0209425	0.0255944	0.0147727	0.0120973	0.0189268	0.0212779	0.0189415	0.0287442	0.0105827
HP:0002438	0.313329	0.448369	0.822748	0.991934	0.958309	0.834962	0.229425	0.404325	0.412843	0.723418	0.659114	0.255659	0.161478	0.282089	0.432203	0.187227	0.160099	0.238432	0.251529	0.250216	0.351099	0.125762
HP:0002442	0.0502386	0.0879732	0.58542	0.980018	0.908513	0.484608	0.0425198	0.0906285	0.151235	0.401097	0.322007	0.0247909	0.0131834	0.0420071	0.131814	0.0360755	0.0271222	0.0437999	0.0584654	0.063126	0.0727106	0.0290906
HP:0002444	0.0205585	0.0387764	0.251101	0.955776	0.89665	0.76905	0.0174215	0.0223893	0.0204926	0.352215	0.279884	0.0228622	0.00852284	0.0183811	0.053202	0.00934432	0.00805301	0.0131947	0.0194553	0.0184381	0.0271841	0.00731317
HP:0002445	0.0523934	0.0561182	0.480479	0.936935	0.731845	0.323338	0.0327051	0.0422261	0.099552	0.190667	0.128933	0.0250944	0.0179376	0.0211872	0.07368	0.0161645	0.0141731	0.0261045	0.021628	0.0219919	0.028579	0.00994595
HP:0002446	0.0506991	0.0852721	0.520016	0.98016	0.911033	0.707838	0.035955	0.0614415	0.0457062	0.363479	0.260109	0.0308049	0.0218833	0.0338817	0.0817976	0.0239649	0.0206297	0.0330217	0.0323414	0.0311457	0.0535307	0.0121664
HP:0002448	0.0241636	0.0393676	0.323143	0.968247	0.882649	0.621446	0.0132173	0.0335596	0.0438708	0.142618	0.0677731	0.00785657	0.0193219	0.0111919	0.0206571	0.0101295	0.00951	0.0140644	0.011061	0.0129439	0.0127609	0.0171835
HP:0002450	0.0753885	0.154175	0.514607	0.972299	0.879913	0.631285	0.0599354	0.116853	0.180717	0.357125	0.262001	0.0562788	0.0400023	0.0606181	0.1278	0.0471767	0.0390284	0.0592227	0.0564679	0.0501346	0.0845773	0.0433628
HP:0002451	0.0369758	0.0484273	0.451283	0.916173	0.70743	0.303616	0.0229289	0.0415523	0.147538	0.165922	0.0904863	0.0149479	0.0134213	0.0156592	0.0588815	0.0171015	0.013334	0.02523	0.0210681	0.0186252	0.0230679	0.00850095
HP:0002453	0.0102215	0.012188	0.158958	0.871399	0.673465	0.342949	0.00622862	0.00631385	0.0146781	0.0617338	0.0452874	0.00900825	0.00358813	0.00442448	0.00982164	0.00391135	0.00347611	0.00417744	0.0049679	0.00611297	0.0044253	0.00465876
HP:0002454	0.00462241	0.00374443	0.0396043	0.746126	0.576647	0.320586	0.00300205	0.00170043	0.00241726	0.0101962	0.00679542	0.00199613	0.00143888	0.00116663	0.00341681	0.0013834	0.00103106	0.00163812	0.00339392	0.00667622	0.00103919	0.00135052
HP:0002457	0.0247895	0.0357417	0.238367	0.944081	0.759522	0.442243	0.0184772	0.0210346	0.0482426	0.207233	0.133909	0.0142893	0.00964674	0.0138765	0.0407026	0.0111422	0.00938445	0.0165375	0.0192624	0.017023	0.0174592	0.00705226
HP:0002460	0.17841	0.259893	0.70432	0.984213	0.920286	0.72413	0.123153	0.193454	0.26221	0.507528	0.420516	0.133464	0.0931682	0.125005	0.239577	0.0966324	0.0814772	0.125314	0.127945	0.118838	0.161518	0.0748047
HP:0002461	0.00240101	0.00546841	0.112381	0.83353	0.546472	0.35786	0.00294702	0.00975772	0.012243	0.130479	0.0979983	0.00265802	0.00126836	0.0047931	0.0207641	0.00218746	0.00174327	0.00220693	0.00156235	0.00158376	0.00311962	0.00111544
HP:0002463	0.0459914	0.0711066	0.32646	0.957349	0.86149	0.566293	0.0293445	0.0633041	0.0666647	0.352434	0.287328	0.0291085	0.016541	0.0368352	0.0792848	0.0207038	0.0169471	0.0281601	0.0386611	0.0423282	0.0527266	0.0266246
HP:0002464	0.0327458	0.0530608	0.295591	0.940732	0.775212	0.4742	0.0240709	0.0344254	0.0447062	0.248285	0.186653	0.0268714	0.0148069	0.0319056	0.0386605	0.0202369	0.0173099	0.0238328	0.021677	0.0205506	0.0418555	0.0142256
HP:0002465	0.11585	0.173495	0.576986	0.978189	0.891243	0.670033	0.0774986	0.140884	0.208985	0.478224	0.394155	0.0775125	0.0457016	0.0835468	0.194831	0.0561844	0.0473527	0.0764027	0.0835559	0.0761397	0.117256	0.0379152
HP:0002472	0.010779	0.0344252	0.125379	0.923135	0.778614	0.832408	0.0104934	0.0137537	0.00658505	0.202369	0.141016	0.0092978	0.0135351	0.0117917	0.0182311	0.00812141	0.00774502	0.00981757	0.0111513	0.0116275	0.0145556	0.0163033
HP:0002474	0.050119	0.0990543	0.433297	0.988511	0.948324	0.837731	0.0343765	0.0822192	0.0364468	0.507512	0.391467	0.0335553	0.0295206	0.046116	0.0889132	0.0239456	0.0204479	0.034043	0.0441577	0.0492139	0.0637169	0.0147322
HP:0002475	0.0233719	0.0277425	0.250969	0.924024	0.769028	0.559965	0.0252759	0.0190992	0.0190051	0.283719	0.206411	0.0271589	0.00788931	0.0140267	0.0315922	0.00808663	0.00774783	0.0115668	0.0123992	0.0120669	0.0227618	0.00345049
HP:0002476	0.0485733	0.0604794	0.364208	0.956228	0.78856	0.364853	0.0286739	0.0508747	0.103571	0.213873	0.17385	0.0287719	0.0185527	0.0305543	0.0783932	0.0220173	0.018141	0.0270825	0.0295765	0.0288494	0.0350105	0.0141799
HP:0002478	0.0105765	0.0172541	0.137286	0.889754	0.665311	0.354618	0.00737388	0.013199	0.0401863	0.0354679	0.0236033	0.00731814	0.0118291	0.00708147	0.0106286	0.00545956	0.00448604	0.00653655	0.00380981	0.0036268	0.00732034	0.00325151
HP:0002480	0.00450424	0.00696305	0.0625119	0.84259	0.688316	0.576504	0.00241202	0.00763155	0.00438441	0.202586	0.103596	0.00175625	0.00376786	0.00372068	0.00941782	0.00272453	0.00222235	0.00268427	0.00309636	0.00337847	0.00380068	0.000985539
HP:0002483	0.0440713	0.0714243	0.422163	0.971703	0.859787	0.569217	0.0269336	0.0669983	0.221173	0.212198	0.126905	0.0262982	0.0403861	0.0234093	0.0805555	0.020848	0.0164361	0.0342485	0.0314281	0.0297225	0.0359817	0.0346429
HP:0002486	0.0457478	0.0760099	0.482338	0.983016	0.897175	0.541371	0.0337201	0.0547685	0.265439	0.33015	0.237561	0.0348515	0.0305631	0.0286617	0.0975366	0.0229489	0.0191001	0.0349644	0.0375495	0.034034	0.0430434	0.0160856
HP:0002487	0.0245838	0.0293738	0.226453	0.893818	0.701299	0.378446	0.0132941	0.0186777	0.0358286	0.133629	0.0842835	0.011166	0.00973346	0.0106509	0.0290936	0.00821169	0.0068983	0.0122637	0.0145412	0.0135453	0.0146859	0.00465454
HP:0002488	0.0821354	0.277069	0.622072	0.989658	0.925677	0.873691	0.0849431	0.101095	0.0629574	0.387722	0.282464	0.0668879	0.0704392	0.0847232	0.099366	0.0697062	0.0650065	0.0735729	0.0784975	0.0844555	0.0882958	0.0610946
HP:0002490	0.043216	0.0568486	0.356143	0.897529	0.693127	0.424144	0.0258039	0.0356998	0.055075	0.219248	0.153804	0.0239876	0.0213744	0.026251	0.0446862	0.0164392	0.0150945	0.0215945	0.0181079	0.0174087	0.0271669	0.0118895
HP:0002491	0.016662	0.0206857	0.181112	0.900197	0.644818	0.253754	0.00920646	0.0133085	0.039633	0.0898829	0.0616833	0.0160009	0.00725102	0.0154799	0.0181791	0.00954379	0.00712488	0.0105361	0.00900408	0.00813073	0.0180427	0.00802458
HP:0002492	0.0539413	0.119957	0.465779	0.969077	0.877375	0.618697	0.0398557	0.0938794	0.163781	0.296316	0.199822	0.0410771	0.0261083	0.0435065	0.089127	0.0331346	0.0281238	0.0430052	0.038753	0.0371589	0.0597407	0.0382399
HP:0002493	0.570022	0.684567	0.918711	0.996188	0.977753	0.908288	0.46239	0.617908	0.571992	0.83964	0.795481	0.434534	0.35465	0.491194	0.635435	0.388864	0.346737	0.467853	0.477155	0.478074	0.569324	0.295527
HP:0002494	0.00996431	0.017943	0.314142	0.96243	0.89564	0.700077	0.00545281	0.00914589	0.00493411	0.0821082	0.0275189	0.00680191	0.0151731	0.00462313	0.0112731	0.00427416	0.00367352	0.0075811	0.00914623	0.00594684	0.00453039	0.0116984
HP:0002495	0.0724636	0.100076	0.474533	0.972623	0.875124	0.602175	0.042385	0.0635276	0.0638845	0.312695	0.235015	0.0441412	0.0324005	0.0502241	0.0811124	0.0335573	0.028653	0.0409685	0.0420347	0.0398055	0.0561721	0.0320991
HP:0002497	0.0127859	0.015215	0.153383	0.871479	0.707349	0.547187	0.00651875	0.010062	0.00796327	0.183462	0.116562	0.0109786	0.00781962	0.0105601	0.0219598	0.00616971	0.0049707	0.00737704	0.00647791	0.00625133	0.0137274	0.00266611
HP:0002500	0.463007	0.598384	0.8762	0.995344	0.972108	0.903342	0.352491	0.53331	0.447433	0.815646	0.763799	0.347827	0.263121	0.407244	0.555715	0.287945	0.251765	0.363335	0.390876	0.400511	0.489117	0.198871
HP:0002501	0.016662	0.0206857	0.181112	0.900197	0.644818	0.253754	0.00920646	0.0133085	0.039633	0.0898829	0.0616833	0.0160009	0.00725102	0.0154799	0.0181791	0.00954379	0.00712488	0.0105361	0.00900408	0.00813073	0.0180427	0.00802458
HP:0002504	0.00240101	0.00546841	0.112381	0.83353	0.546472	0.35786	0.00294702	0.00975772	0.012243	0.130479	0.0979983	0.00265802	0.00126836	0.0047931	0.0207641	0.00218746	0.00174327	0.00220693	0.00156235	0.00158376	0.00311962	0.00111544
HP:0002505	0.0720211	0.120987	0.545828	0.970763	0.887419	0.676327	0.0534153	0.0849756	0.108438	0.382655	0.286041	0.0498477	0.0367754	0.0500461	0.102565	0.0384414	0.0326418	0.0494735	0.0494641	0.0447984	0.0638565	0.0325355
HP:0002506	0.055834	0.0634156	0.390805	0.950232	0.811292	0.430587	0.0313977	0.0714434	0.0961785	0.364304	0.292599	0.0354596	0.0146064	0.0330258	0.122981	0.0218928	0.0183035	0.0288236	0.02296	0.0215679	0.0422233	0.0156932
HP:0002507	0.0199257	0.0244517	0.376269	0.966184	0.885547	0.75582	0.00721498	0.0160618	0.00902901	0.181716	0.0866706	0.0203649	0.00346324	0.0086376	0.0217562	0.00588164	0.00482556	0.00960115	0.0124815	0.0115712	0.0192687	0.00746229
HP:0002508	0.0221744	0.0456505	0.213159	0.947386	0.834297	0.68453	0.0187026	0.0314129	0.0104686	0.212201	0.138902	0.00992909	0.00869748	0.020846	0.0251533	0.0141279	0.011695	0.018165	0.020593	0.0183956	0.0284328	0.0106249
HP:0002509	0.0981588	0.123887	0.514206	0.966914	0.858762	0.622926	0.0576102	0.101527	0.125667	0.493533	0.413316	0.0513086	0.030081	0.0603149	0.157002	0.038604	0.0328315	0.053441	0.0620777	0.0667473	0.0759557	0.0244927
HP:0002510	0.0950623	0.130045	0.510577	0.958315	0.837057	0.564255	0.063297	0.124817	0.170049	0.408999	0.337099	0.0581244	0.0403446	0.0558396	0.166654	0.0458775	0.0357873	0.0577442	0.0600974	0.0524302	0.0775808	0.0322845
HP:0002511	0.096778	0.154028	0.541074	0.967966	0.869822	0.609445	0.073775	0.129487	0.226173	0.369964	0.292982	0.0682887	0.0329389	0.0799744	0.147689	0.0480192	0.0427447	0.0635265	0.0571796	0.0581151	0.102309	0.0305238
HP:0002512	0.0483615	0.0540926	0.541846	0.965226	0.851398	0.469537	0.0148046	0.0296031	0.298343	0.324904	0.193946	0.0485397	0.0199927	0.0163813	0.051969	0.012992	0.00980768	0.0238039	0.0224959	0.0203465	0.0283718	0.00691684
HP:0002514	0.202343	0.260071	0.749627	0.978417	0.911564	0.686138	0.141501	0.2147	0.281918	0.546914	0.466962	0.113118	0.0727253	0.136803	0.267419	0.0925014	0.0786832	0.124888	0.121546	0.1186	0.173138	0.0544538
HP:0002515	0.13683	0.204339	0.655769	0.980019	0.906332	0.695003	0.0897284	0.164245	0.235599	0.478055	0.380864	0.0918342	0.059709	0.0866351	0.205165	0.0665644	0.0575466	0.0926478	0.0925873	0.0862661	0.128391	0.0493077
HP:0002516	0.200517	0.300953	0.788381	0.992091	0.955882	0.852756	0.124237	0.234187	0.146504	0.646915	0.563463	0.128526	0.106865	0.174164	0.259442	0.0998261	0.0837602	0.136711	0.159873	0.180943	0.220247	0.063832
HP:0002518	0.0625421	0.103564	0.455971	0.97051	0.877817	0.635636	0.0418563	0.0649365	0.0796128	0.332192	0.236487	0.0424671	0.0306886	0.0429924	0.0804625	0.0300184	0.0252914	0.0383608	0.0386398	0.0359573	0.051711	0.0240278
HP:0002521	0.198055	0.221547	0.730246	0.986098	0.925012	0.733349	0.108903	0.189225	0.209098	0.625236	0.557062	0.102656	0.0598921	0.131136	0.280371	0.0797687	0.0675023	0.109439	0.135587	0.147411	0.174543	0.0440731
HP:0002522	0.0949108	0.133074	0.590586	0.976642	0.870749	0.601517	0.0647651	0.111099	0.169958	0.362928	0.292326	0.071867	0.0406263	0.0642937	0.165829	0.0482524	0.0387596	0.0638163	0.0689183	0.0641154	0.0798224	0.0331073
HP:0002524	0.00891558	0.00932941	0.144234	0.858915	0.6204	0.277697	0.00588302	0.0158656	0.0144797	0.0683097	0.0339241	0.0113795	0.00330408	0.0120997	0.0165818	0.00340392	0.00304374	0.00380101	0.00225522	0.0021008	0.0105476	0.00169874
HP:0002527	0.0642769	0.119296	0.592223	0.97977	0.912797	0.642177	0.0570316	0.114655	0.113801	0.471172	0.376547	0.0335718	0.018074	0.0586715	0.142681	0.0456509	0.0344889	0.056191	0.0654612	0.0677295	0.0936765	0.0293228
HP:0002529	0.0672057	0.098818	0.510118	0.963446	0.842689	0.4298	0.051618	0.0786542	0.158607	0.242319	0.186077	0.0515909	0.0311895	0.0470881	0.0966929	0.0377962	0.0308353	0.0463207	0.0403921	0.0349743	0.0595923	0.0318815
HP:0002530	0.00296226	0.00992356	0.0690123	0.858812	0.613407	0.382523	0.0039787	0.0053842	0.0128178	0.0550031	0.0262757	0.00414136	0.00136573	0.0056128	0.00672047	0.00355293	0.00280813	0.00416513	0.00349759	0.00312916	0.00566962	0.00175805
HP:0002533	0.00505366	0.00664926	0.0357219	0.889132	0.668382	0.452266	0.00481559	0.00390039	0.00371902	0.0673177	0.0419382	0.00349043	0.00271249	0.0038072	0.00473108	0.00291066	0.00298654	0.00373564	0.00501533	0.00732424	0.00319041	0.0013236
HP:0002536	0.226114	0.336739	0.750982	0.98704	0.93224	0.79681	0.154062	0.339009	0.356864	0.675722	0.610167	0.175343	0.100773	0.188657	0.370777	0.130399	0.107492	0.165928	0.180603	0.189353	0.260325	0.0773517
HP:0002538	0.278291	0.40313	0.804907	0.991331	0.951051	0.824361	0.197099	0.391801	0.386159	0.719129	0.655959	0.202742	0.121098	0.2338	0.426256	0.168733	0.140376	0.211499	0.22885	0.236298	0.32046	0.108211
HP:0002539	0.0973695	0.17724	0.648468	0.987436	0.930821	0.736425	0.0736088	0.165512	0.139659	0.545744	0.444053	0.0498867	0.0376737	0.0804305	0.191412	0.0603534	0.0504901	0.0760375	0.0814043	0.0829532	0.134855	0.0446974
HP:0002540	0.141986	0.207945	0.629001	0.977641	0.893494	0.719612	0.100451	0.145741	0.181782	0.493158	0.401307	0.0896382	0.0559021	0.091407	0.186949	0.0706624	0.0593162	0.0917973	0.0983693	0.0918429	0.118577	0.0532582
HP:0002544	0.0010407	0.00362187	0.00355853	0.62449	0.253787	0.272062	0.0021967	0.00160783	0.00236391	0.00844794	0.0060004	0.00104225	0.0009103	0.00148947	0.00217498	0.00165895	0.00115755	0.00198903	0.00354779	0.00441908	0.00185946	0.00207064
HP:0002546	0.0110312	0.0160815	0.116247	0.887921	0.713583	0.592645	0.00646721	0.0701629	0.00991966	0.388389	0.296068	0.00478744	0.00193748	0.00696371	0.0333955	0.00541526	0.00475449	0.00695921	0.00948828	0.016176	0.0113469	0.00481322
HP:0002548	0.0227928	0.0348278	0.27998	0.914645	0.731283	0.353855	0.0188792	0.0283599	0.0553789	0.0891494	0.0644826	0.016838	0.0113626	0.0143723	0.0272779	0.0134605	0.0095897	0.0171578	0.0147332	0.0120553	0.0151701	0.0227422
HP:0002549	0.00523423	0.00854317	0.124034	0.856941	0.563093	0.131333	0.00656087	0.00821546	0.0114556	0.0743434	0.0444142	0.0036662	0.00373059	0.00502676	0.00905659	0.00361647	0.00313408	0.00506517	0.00572911	0.0072749	0.00651903	0.00202845
HP:0002550	0.0307368	0.0506186	0.378967	0.933005	0.762154	0.428736	0.0270595	0.0324068	0.157014	0.252812	0.193855	0.0565667	0.0114307	0.0299898	0.0805416	0.0163991	0.014204	0.0220903	0.0236053	0.0238874	0.0323304	0.0119706
HP:0002553	0.100438	0.211978	0.512308	0.984941	0.931331	0.845796	0.0798677	0.157712	0.0744944	0.567239	0.46222	0.074791	0.0613434	0.100291	0.158284	0.0651914	0.0561488	0.0888969	0.106513	0.119618	0.148795	0.0619174
HP:0002557	0.0381517	0.0677576	0.409733	0.982121	0.896371	0.673717	0.0307252	0.051471	0.0927524	0.364048	0.293376	0.0297986	0.0214987	0.0451517	0.0791428	0.0198071	0.0162976	0.0298133	0.0435234	0.0491654	0.0493715	0.031251
HP:0002558	0.072593	0.0922528	0.568702	0.970576	0.876669	0.658135	0.0407233	0.0645142	0.108343	0.498652	0.416073	0.0618254	0.0360296	0.0483478	0.12781	0.0291973	0.0237234	0.0407758	0.0624886	0.0943171	0.063348	0.0122333
HP:0002561	0.00963907	0.010994	0.321585	0.910408	0.659282	0.236021	0.00881004	0.0121164	0.0198978	0.0974497	0.0887063	0.00373658	0.00414156	0.00992597	0.0358504	0.00383021	0.00342183	0.00495715	0.00516084	0.00611422	0.00909908	0.00167332
HP:0002562	0.00462111	0.0058338	0.100268	0.743276	0.561567	0.400454	0.00318379	0.00284401	0.00386298	0.0538084	0.0207639	0.00180564	0.00208511	0.00232151	0.00375857	0.00167189	0.00144466	0.00263505	0.00237949	0.00203297	0.00243074	0.000635038
HP:0002566	0.0980687	0.173277	0.559947	0.982895	0.926776	0.787624	0.0728213	0.134603	0.104482	0.566114	0.464214	0.0708282	0.0493357	0.0878759	0.169201	0.0508254	0.0425309	0.0712434	0.0875138	0.0990022	0.130376	0.0478592
HP:0002570	0.0820431	0.0936587	0.528307	0.964848	0.871888	0.583313	0.0452043	0.0816161	0.213298	0.379812	0.306445	0.0356394	0.014552	0.0502572	0.0987687	0.0356456	0.0294345	0.0405916	0.0461236	0.0483592	0.0786048	0.0177883
HP:0002571	0.00629585	0.00710436	0.128057	0.758002	0.511759	0.280269	0.00437014	0.0121844	0.0583105	0.0785915	0.0574866	0.0108216	0.00475191	0.00481015	0.019009	0.00335742	0.00319347	0.00499916	0.00368649	0.003679	0.00680736	0.00217974
HP:0002572	0.0104798	0.0140461	0.170551	0.920738	0.742394	0.47877	0.00771625	0.0111686	0.00864294	0.266042	0.199831	0.00740216	0.00638123	0.00798364	0.0240945	0.00347092	0.00330991	0.00540098	0.00465321	0.00507378	0.00884159	0.00170984
HP:0002573	0.0695549	0.130564	0.684996	0.993784	0.958325	0.838176	0.0433662	0.0848455	0.0505055	0.612272	0.523368	0.0437178	0.0445484	0.0883258	0.105869	0.0350811	0.0288054	0.0496588	0.0765956	0.108109	0.106643	0.0232738
HP:0002574	0.110064	0.129972	0.656897	0.986523	0.937053	0.682276	0.0518586	0.101146	0.180831	0.413387	0.333256	0.0523278	0.0293447	0.0604951	0.104573	0.0413098	0.0367703	0.0590696	0.0605426	0.0578015	0.0732366	0.0293772
HP:0002575	0.141658	0.37217	0.788677	0.994132	0.948713	0.888387	0.124432	0.166244	0.175483	0.543002	0.443319	0.131961	0.1097	0.161001	0.167023	0.114299	0.107649	0.118423	0.131021	0.131022	0.166083	0.121705
HP:0002576	0.073186	0.0898905	0.597728	0.992129	0.954823	0.801999	0.0327544	0.0714142	0.0380057	0.595265	0.485312	0.0385306	0.0364985	0.0426356	0.107879	0.0223593	0.0183144	0.0356073	0.0587491	0.0901208	0.061471	0.00908172
HP:0002577	0.446915	0.560207	0.892296	0.995874	0.973628	0.890187	0.310188	0.472434	0.421576	0.792336	0.735147	0.344116	0.252137	0.380272	0.500326	0.258637	0.224845	0.328505	0.357432	0.369954	0.443456	0.210049
HP:0002578	0.0316121	0.0313455	0.277598	0.924706	0.7497	0.37627	0.0182566	0.0262376	0.0405223	0.141463	0.105835	0.0289673	0.012001	0.0185042	0.0296586	0.0119073	0.0103482	0.014505	0.0156491	0.0169917	0.0206053	0.00592058
HP:0002579	0.123298	0.327096	0.739128	0.99094	0.932024	0.864334	0.107081	0.144913	0.156423	0.443975	0.344033	0.0971598	0.0887937	0.114331	0.141744	0.09998	0.0932326	0.0979775	0.109685	0.116121	0.120464	0.0852648
HP:0002580	0.0196847	0.0353863	0.192383	0.987069	0.913736	0.800545	0.0117471	0.0304655	0.0079892	0.294064	0.206489	0.00884417	0.0115908	0.0211211	0.0229612	0.00833247	0.00649643	0.0133099	0.0239329	0.0335644	0.0315046	0.0318925
HP:0002582	0.0058544	0.0168368	0.0941096	0.848116	0.451064	0.414765	0.00584659	0.0104434	0.00804824	0.0845428	0.0608105	0.00916416	0.00419724	0.006956	0.0128645	0.00312784	0.00270004	0.00440297	0.00686632	0.0117951	0.00765401	0.00486977
HP:0002583	0.0340583	0.0407075	0.306939	0.885453	0.690989	0.420384	0.0206487	0.0268435	0.0381903	0.158455	0.112713	0.022258	0.0126841	0.0172377	0.036738	0.0144701	0.0135427	0.0172566	0.0157773	0.0135572	0.0230492	0.00742712
HP:0002584	0.0623174	0.0958572	0.684834	0.994212	0.970544	0.893539	0.0306454	0.0586183	0.0208539	0.654384	0.542139	0.0248242	0.0350979	0.0689787	0.0737441	0.0234483	0.0197225	0.0389404	0.0613011	0.0976142	0.0987239	0.0138148
HP:0002585	0.0604499	0.274733	0.636662	0.989014	0.902391	0.896526	0.0702578	0.0779343	0.0533224	0.325129	0.22317	0.0531633	0.0713925	0.0731165	0.0713525	0.0680534	0.0655002	0.05885	0.0679855	0.0730977	0.0660918	0.0694861
HP:0002586	0.0174526	0.117611	0.40718	0.962527	0.766164	0.821572	0.0236566	0.0214026	0.0183485	0.149763	0.0695619	0.0174693	0.0407035	0.0224459	0.020321	0.0276662	0.0280125	0.0208457	0.0260506	0.0250257	0.0192158	0.0394055
HP:0002588	0.024304	0.0344971	0.271991	0.964195	0.872552	0.741949	0.0144735	0.0324352	0.0152621	0.420175	0.280556	0.0148338	0.0114964	0.0145137	0.0516532	0.00789494	0.00639504	0.0123096	0.0158022	0.0174407	0.0279612	0.00445135
HP:0002589	0.100169	0.15551	0.595903	0.972323	0.891926	0.714406	0.0621965	0.107932	0.158076	0.490873	0.403334	0.0594484	0.0365881	0.0743353	0.148739	0.0459566	0.0383412	0.0658913	0.0802465	0.0829001	0.106273	0.0286691
HP:0002590	0.010101	0.0103714	0.256863	0.921829	0.806454	0.378896	0.00512241	0.00634387	0.026761	0.251789	0.154917	0.0107785	0.00364203	0.00671113	0.0127313	0.00254762	0.00242454	0.00403622	0.00344458	0.00284632	0.00457535	0.00607868
HP:0002591	0.0676431	0.0919792	0.52781	0.944631	0.815707	0.489271	0.0479451	0.068105	0.11009	0.315327	0.25364	0.0499239	0.025807	0.0475793	0.105237	0.0316983	0.0263742	0.0431733	0.0500154	0.0496168	0.0608231	0.023597
HP:0002592	0.028947	0.0381046	0.285233	0.973704	0.880286	0.730901	0.0154397	0.0409667	0.0153942	0.395514	0.265781	0.0155777	0.01346	0.0159595	0.0517127	0.00883773	0.00702194	0.0137767	0.0167312	0.017872	0.0301869	0.00453764
HP:0002594	0.0445689	0.048497	0.475193	0.960592	0.827124	0.393244	0.0437804	0.0383097	0.185659	0.276923	0.232315	0.0526039	0.00669335	0.0267686	0.0933982	0.0154245	0.0123737	0.0231333	0.0251948	0.0193997	0.041531	0.0218516
HP:0002595	0.0683717	0.0806405	0.548361	0.963921	0.873378	0.593484	0.0346324	0.0643807	0.254464	0.376389	0.296222	0.0335185	0.0112005	0.0379249	0.0776016	0.0273543	0.0233594	0.0333744	0.0390623	0.0404777	0.0621937	0.013357
HP:0002597	0.610314	0.756421	0.939163	0.997325	0.983555	0.933535	0.537309	0.652116	0.616194	0.8613	0.815786	0.521097	0.416824	0.55545	0.665596	0.469088	0.432532	0.530938	0.531058	0.527052	0.619563	0.398726
HP:0002600	0.0393367	0.0696942	0.443612	0.955833	0.796448	0.61044	0.0342674	0.0507211	0.142631	0.339447	0.252134	0.0407067	0.0194524	0.033694	0.091893	0.0223004	0.0185368	0.0286899	0.0317522	0.0284297	0.039476	0.0229681
HP:0002601	0.0115993	0.015213	0.15651	0.927777	0.707887	0.209175	0.00591128	0.00910751	0.0231059	0.0207449	0.017096	0.0059955	0.00520973	0.00517659	0.0141821	0.00382052	0.00292834	0.00485753	0.00449777	0.00351071	0.00655738	0.00216784
HP:0002604	0.0133929	0.0416343	0.410041	0.980156	0.878916	0.588837	0.0134574	0.0280511	0.0510754	0.275162	0.233386	0.0234149	0.0128152	0.0218534	0.0564183	0.0113796	0.00929416	0.0126555	0.0164794	0.0176269	0.0192988	0.011685
HP:0002605	0.0412019	0.0558206	0.440164	0.9391	0.812057	0.490581	0.02149	0.0344109	0.0543495	0.248815	0.177078	0.0260045	0.016435	0.021767	0.0497013	0.0163695	0.0139892	0.02015	0.0199093	0.0191431	0.0247962	0.0102761
HP:0002607	0.130678	0.141981	0.717721	0.990751	0.951642	0.636403	0.0562512	0.144727	0.348216	0.567447	0.495145	0.106236	0.0406238	0.131583	0.147654	0.0478712	0.0410597	0.060865	0.0676918	0.0625333	0.118935	0.0430683
HP:0002608	0.0130984	0.0240112	0.172882	0.818197	0.610974	0.483833	0.011605	0.0167922	0.0146254	0.135781	0.107549	0.0172195	0.00719202	0.0138376	0.0197098	0.0070559	0.00614072	0.00865695	0.010146	0.0121847	0.01458	0.00831679
HP:0002611	0.00849079	0.013791	0.130355	0.904169	0.728613	0.484331	0.00532735	0.00860201	0.0082711	0.0836933	0.0359916	0.00331656	0.00345292	0.0053869	0.00858532	0.00420147	0.00338441	0.00503482	0.00394849	0.00424045	0.00688519	0.00242861
HP:0002612	0.0630569	0.114104	0.420323	0.953482	0.84099	0.64552	0.0490319	0.0747455	0.0637921	0.320932	0.242584	0.0335904	0.0276883	0.0550055	0.0813909	0.0368106	0.0308136	0.0459872	0.0436341	0.0393536	0.0617806	0.0247789
HP:0002613	0.0599442	0.0694209	0.484484	0.96341	0.870298	0.582497	0.0323068	0.0554238	0.197137	0.349013	0.273808	0.0222993	0.00936671	0.0349858	0.0579554	0.0241226	0.0206712	0.0283645	0.0300792	0.0337514	0.0583116	0.0101337
HP:0002614	0.00721599	0.00635131	0.0886371	0.805971	0.682086	0.325399	0.00379647	0.00753102	0.0143626	0.135259	0.103811	0.00271237	0.00206005	0.00402294	0.0284082	0.00192602	0.00141559	0.00260172	0.00277371	0.00192849	0.00733029	0.000657033
HP:0002615	0.134067	0.170608	0.6656	0.979444	0.908108	0.622571	0.0840208	0.124227	0.306909	0.404669	0.299211	0.0956972	0.0514209	0.0699329	0.167232	0.0582481	0.0489619	0.087948	0.0784105	0.0658618	0.0966013	0.0618747
HP:0002616	0.113649	0.193979	0.823771	0.993392	0.961129	0.700856	0.0744125	0.29654	0.512768	0.692576	0.638734	0.164615	0.045714	0.168016	0.299368	0.0747155	0.0592697	0.0869787	0.0874272	0.0839728	0.197987	0.0535127
HP:0002617	0.257584	0.389421	0.854893	0.991582	0.960518	0.817193	0.191931	0.371803	0.450387	0.720018	0.652645	0.241109	0.138064	0.239031	0.410769	0.157562	0.132259	0.202372	0.201722	0.204217	0.309651	0.104604
HP:0002619	0.0533921	0.127849	0.734205	0.987804	0.934259	0.626515	0.0518078	0.259842	0.403787	0.56344	0.500961	0.0887501	0.0257205	0.0765907	0.274705	0.0504314	0.0390133	0.056713	0.0523565	0.053244	0.12261	0.0278332
HP:0002621	0.180988	0.31608	0.798831	0.985322	0.938906	0.733473	0.145748	0.331772	0.459609	0.619425	0.550937	0.180536	0.0914316	0.195759	0.326165	0.125499	0.106446	0.145504	0.132096	0.134179	0.225606	0.0918308
HP:0002623	0.0194603	0.0192818	0.26904	0.786552	0.375571	0.0900259	0.00761416	0.0134608	0.0649743	0.0864415	0.0826836	0.0108763	0.00614276	0.0118546	0.0228593	0.00742885	0.00589392	0.00936122	0.00969833	0.0114315	0.0151471	0.00392594
HP:0002624	0.115757	0.212366	0.787406	0.992003	0.951175	0.729184	0.0902873	0.249697	0.432766	0.646394	0.57156	0.152111	0.0616675	0.110758	0.307855	0.0769365	0.0599678	0.100214	0.105502	0.112557	0.164823	0.0420885
HP:0002625	0.021141	0.0256857	0.194207	0.869321	0.599161	0.257007	0.0165675	0.0136552	0.103948	0.0826567	0.0536906	0.0134381	0.00496135	0.0117428	0.0253459	0.00984024	0.00774938	0.0114751	0.00928496	0.00796196	0.0158778	0.00707908
HP:0002626	0.0133929	0.0416343	0.410041	0.980156	0.878916	0.588837	0.0134574	0.0280511	0.0510754	0.275162	0.233386	0.0234149	0.0128152	0.0218534	0.0564183	0.0113796	0.00929416	0.0126555	0.0164794	0.0176269	0.0192988	0.011685
HP:0002629	0.0136899	0.0423019	0.408267	0.980681	0.881764	0.595277	0.0135494	0.0280525	0.0505251	0.273188	0.230973	0.0232278	0.0129738	0.0218263	0.0559253	0.0115727	0.00945899	0.0129363	0.0166118	0.0177908	0.019286	0.0117885
HP:0002630	0.0886077	0.108763	0.552309	0.963916	0.873217	0.616792	0.0556319	0.0891821	0.206938	0.389358	0.314984	0.0408317	0.0164679	0.0567237	0.104761	0.0401173	0.0340785	0.0455538	0.0491225	0.051223	0.0874232	0.0199732
HP:0002632	0.0100926	0.0108761	0.154071	0.821297	0.688025	0.357169	0.00797423	0.00502966	0.0137339	0.0344206	0.0273119	0.00472191	0.00117535	0.00361542	0.0107098	0.00250277	0.00224998	0.00354905	0.00320591	0.00276677	0.00816993	0.0034928
HP:0002633	0.0850714	0.139986	0.566791	0.951242	0.832615	0.656178	0.0592699	0.104252	0.0740105	0.389335	0.302868	0.0496263	0.0485666	0.0697178	0.109103	0.0501011	0.044293	0.0584369	0.0640261	0.0665839	0.083193	0.0817208
HP:0002634	0.186909	0.321185	0.802639	0.985685	0.940175	0.737312	0.15005	0.334808	0.460987	0.624677	0.555821	0.182562	0.0941484	0.197529	0.330265	0.127747	0.108504	0.148702	0.134303	0.13639	0.228336	0.0919211
HP:0002635	0.0166586	0.0528644	0.276149	0.923297	0.797036	0.533113	0.0163386	0.0607414	0.147374	0.116264	0.0609353	0.015088	0.00981401	0.0205348	0.0391552	0.0123198	0.0109708	0.0142807	0.00994538	0.00888879	0.0218403	0.0155151
HP:0002636	0.0133929	0.0416343	0.410041	0.980156	0.878916	0.588837	0.0134574	0.0280511	0.0510754	0.275162	0.233386	0.0234149	0.0128152	0.0218534	0.0564183	0.0113796	0.00929416	0.0126555	0.0164794	0.0176269	0.0192988	0.011685
HP:0002637	0.165188	0.260646	0.819258	0.989201	0.949496	0.714241	0.112802	0.325709	0.479731	0.664922	0.607481	0.190616	0.0787749	0.192457	0.334405	0.100718	0.084892	0.120857	0.122056	0.126095	0.222091	0.0690301
HP:0002638	0.00697401	0.0191084	0.0866699	0.791306	0.469025	0.387668	0.00880397	0.00799522	0.0734046	0.0465681	0.0267666	0.00714212	0.00294664	0.00770264	0.0101627	0.00798265	0.00675829	0.00637011	0.00576492	0.0057095	0.00885617	0.00703758
HP:0002639	0.00185529	0.00438253	0.0170054	0.638608	0.458854	0.284806	0.00221756	0.00187081	0.0026866	0.00649947	0.00527175	0.00214885	0.00110548	0.00243066	0.00230149	0.00173341	0.00142542	0.00195907	0.00215384	0.00173184	0.00208873	0.00126029
HP:0002640	0.108321	0.126562	0.775978	0.99195	0.94419	0.801118	0.0427945	0.0966079	0.0561762	0.524052	0.443887	0.049401	0.0411964	0.070075	0.112415	0.0365471	0.0318346	0.0567833	0.0731325	0.0850153	0.0863063	0.0224667
HP:0002641	0.0129211	0.0107109	0.12969	0.94655	0.761118	0.336765	0.00677939	0.00916087	0.0060085	0.0214681	0.0168504	0.0184387	0.00571204	0.00576677	0.00843969	0.00451012	0.00396504	0.00749828	0.00709828	0.00553336	0.00609516	0.0119778
HP:0002642	0.0274263	0.0945455	0.785033	0.995094	0.959681	0.593612	0.0309011	0.311299	0.541764	0.665579	0.609563	0.0663011	0.0141552	0.0663495	0.30198	0.0397337	0.0284226	0.0378427	0.0339526	0.0368614	0.115655	0.0156807
HP:0002643	0.124299	0.142933	0.704097	0.991314	0.951272	0.66418	0.0539422	0.151594	0.290047	0.549701	0.468255	0.0980796	0.0420657	0.115802	0.153364	0.0474231	0.0402994	0.0619846	0.0704396	0.0627101	0.110057	0.0461816
HP:0002644	0.419686	0.61596	0.90379	0.99608	0.974794	0.920257	0.327409	0.488022	0.454513	0.795213	0.731848	0.347527	0.273347	0.390944	0.513447	0.289047	0.256894	0.339555	0.359784	0.361742	0.457142	0.232988
HP:0002645	0.0909597	0.135336	0.692665	0.982452	0.902382	0.589858	0.0508401	0.0956497	0.381851	0.553778	0.445726	0.139466	0.0413537	0.0635591	0.236978	0.0422551	0.0338217	0.0612296	0.0560241	0.0511021	0.115952	0.0251364
HP:0002647	0.115276	0.1852	0.83938	0.9942	0.968949	0.711735	0.0646417	0.315598	0.505118	0.718391	0.665757	0.156253	0.042251	0.181468	0.298426	0.0695514	0.0546864	0.0798178	0.0823654	0.0817964	0.205426	0.0439652
HP:0002648	0.467208	0.641202	0.902441	0.99671	0.976349	0.920078	0.365093	0.49918	0.439916	0.800152	0.739243	0.372313	0.304134	0.417503	0.529617	0.313604	0.281134	0.374388	0.402031	0.406652	0.482227	0.239872
HP:0002650	0.50958	0.686146	0.913291	0.996574	0.977959	0.926817	0.4176	0.562796	0.517311	0.828208	0.773903	0.424271	0.336604	0.464186	0.586497	0.365736	0.330138	0.427992	0.449102	0.451627	0.536604	0.279703
HP:0002651	0.0315647	0.0306263	0.427116	0.866041	0.697759	0.305882	0.0123535	0.0464015	0.0346156	0.227108	0.121859	0.0107078	0.00530336	0.00992178	0.0314163	0.00783056	0.00653215	0.0115657	0.0105663	0.0100468	0.0185277	0.00610804
HP:0002652	0.26157	0.35817	0.834104	0.988176	0.943232	0.791311	0.169389	0.345771	0.414187	0.712111	0.64922	0.208036	0.123222	0.209974	0.393536	0.140665	0.116983	0.187593	0.201885	0.219102	0.286173	0.0803
HP:0002653	0.119497	0.180584	0.621637	0.979884	0.899658	0.668127	0.0786114	0.130352	0.167268	0.441597	0.359904	0.0867256	0.050007	0.0820475	0.15245	0.0573379	0.0467497	0.077951	0.0819845	0.0804951	0.121442	0.0511264
HP:0002654	0.0145159	0.0141107	0.190865	0.904403	0.7151	0.375498	0.0064854	0.0119845	0.035582	0.12649	0.0814919	0.00682694	0.00223881	0.00730752	0.0203899	0.00370881	0.00276898	0.00563605	0.0042602	0.00319511	0.0109468	0.00169513
HP:0002655	0.0375219	0.0408073	0.417928	0.953345	0.803698	0.324194	0.0173594	0.0485279	0.0394629	0.238542	0.14032	0.0118542	0.00737897	0.0138993	0.0378254	0.00977626	0.00836805	0.0155603	0.0144768	0.0135489	0.0228824	0.00753467
HP:0002656	0.0760226	0.0865446	0.54028	0.961832	0.839051	0.430745	0.0385659	0.0800406	0.115272	0.332911	0.248712	0.0446928	0.0212419	0.0372996	0.0973977	0.0253297	0.0211007	0.0359488	0.0334424	0.0299938	0.0524102	0.0175215
HP:0002657	0.0340338	0.0373324	0.457704	0.956719	0.793796	0.298215	0.0151982	0.0434125	0.0534182	0.18494	0.106037	0.00947713	0.00721067	0.0122333	0.0332092	0.0095106	0.00824353	0.0150751	0.0128145	0.0115381	0.0191515	0.00705391
HP:0002659	0.268486	0.337041	0.800031	0.988853	0.944657	0.761309	0.158885	0.261877	0.383287	0.638872	0.560459	0.206981	0.131555	0.17305	0.335231	0.12158	0.100995	0.171709	0.178007	0.190529	0.247761	0.0803283
HP:0002661	0.00614192	0.0178761	0.221728	0.895165	0.721852	0.475728	0.00722113	0.01043	0.0164915	0.108836	0.0505426	0.00427541	0.00237127	0.00566812	0.0174248	0.00530015	0.00436795	0.00609288	0.00627428	0.0061449	0.00903185	0.00495113
HP:0002663	0.0353611	0.0351854	0.473532	0.905227	0.757999	0.282328	0.014437	0.0498067	0.0629773	0.195245	0.103162	0.0137012	0.00545503	0.0109082	0.0306712	0.00838929	0.00699425	0.0142394	0.0117874	0.0118878	0.0182575	0.00685976
HP:0002664	0.568534	0.720387	0.940108	0.997091	0.982327	0.933278	0.470561	0.595535	0.540923	0.844691	0.795171	0.472518	0.381993	0.51043	0.619213	0.407895	0.372553	0.478055	0.499359	0.498369	0.575559	0.340881
HP:0002665	0.238699	0.365591	0.824204	0.9934	0.967255	0.878991	0.151726	0.275511	0.179892	0.682983	0.603847	0.137636	0.137473	0.210582	0.276517	0.122286	0.105153	0.166436	0.194247	0.225099	0.266753	0.0980201
HP:0002666	0.108321	0.126562	0.775978	0.99195	0.94419	0.801118	0.0427945	0.0966079	0.0561762	0.524052	0.443887	0.049401	0.0411964	0.070075	0.112415	0.0365471	0.0318346	0.0567833	0.0731325	0.0850153	0.0863063	0.0224667
HP:0002667	0.0973834	0.280588	0.686688	0.992002	0.938675	0.899826	0.0897386	0.118204	0.0834735	0.436954	0.327818	0.0706718	0.0636445	0.0898061	0.123712	0.0698693	0.0661731	0.0809731	0.0901454	0.0965607	0.108852	0.0601651
HP:0002668	0.0416046	0.0523786	0.458511	0.983288	0.912138	0.589047	0.0189532	0.0373004	0.0374044	0.28012	0.213459	0.0305739	0.0149984	0.0218256	0.0391779	0.0154798	0.0138586	0.0234147	0.0190918	0.0171924	0.023913	0.012129
HP:0002669	0.0333542	0.0746252	0.488024	0.982499	0.904158	0.734532	0.0260149	0.0451992	0.0978332	0.305633	0.206216	0.021696	0.0333206	0.0277728	0.0470743	0.0193511	0.0172216	0.0280478	0.0330693	0.0355501	0.0288959	0.0224851
HP:0002671	0.171002	0.265901	0.777866	0.992793	0.959851	0.851848	0.103873	0.211516	0.139383	0.628233	0.544902	0.110475	0.0942181	0.15778	0.227262	0.0804743	0.0693078	0.114235	0.134741	0.153606	0.20594	0.0561374
HP:0002672	0.207457	0.31915	0.800085	0.990841	0.951418	0.844472	0.128588	0.241872	0.165585	0.643111	0.566618	0.137827	0.122869	0.186327	0.266366	0.103486	0.0876735	0.142358	0.165283	0.189111	0.223131	0.0754247
HP:0002673	0.227812	0.27059	0.80337	0.989396	0.95042	0.747616	0.11244	0.240023	0.412417	0.692689	0.6178	0.217664	0.0972049	0.178537	0.31222	0.0930892	0.0783698	0.127735	0.134003	0.124042	0.232535	0.0624964
HP:0002676	0.0210061	0.023554	0.301458	0.823246	0.447062	0.144215	0.00797804	0.0141548	0.0737824	0.105417	0.0919189	0.0107934	0.00658223	0.0114088	0.0250029	0.00834767	0.00651698	0.0102986	0.00997734	0.0111862	0.0154477	0.00420102
HP:0002677	0.0486841	0.0522209	0.563602	0.962493	0.835608	0.356808	0.0153224	0.0291933	0.324244	0.283235	0.16897	0.0586365	0.0204162	0.0171894	0.0668976	0.012265	0.009438	0.0233735	0.0191384	0.0173489	0.0304627	0.00704111
HP:0002678	0.00799812	0.0111419	0.162617	0.922253	0.635567	0.261627	0.00475675	0.00886805	0.0816162	0.120355	0.0940566	0.00708297	0.00169867	0.00806525	0.0179066	0.00346933	0.00280322	0.00508564	0.00763819	0.00928598	0.00731127	0.00159971
HP:0002679	0.132141	0.150242	0.746487	0.987495	0.946884	0.704672	0.0531818	0.143563	0.269051	0.595099	0.520803	0.116591	0.0429086	0.139508	0.144757	0.0477343	0.0410017	0.0625573	0.0747612	0.0676908	0.133529	0.0488856
HP:0002680	0.106576	0.113194	0.725515	0.986119	0.94614	0.615765	0.0386165	0.119441	0.297092	0.586575	0.525517	0.0960548	0.0360836	0.139925	0.105368	0.0379043	0.032381	0.0454882	0.0510894	0.0450818	0.110236	0.0425165
HP:0002681	0.120399	0.132392	0.748964	0.988296	0.951771	0.682794	0.0456065	0.131859	0.263392	0.597966	0.524584	0.105412	0.0399504	0.141404	0.120097	0.0435057	0.0369503	0.0536542	0.0617575	0.0555946	0.126265	0.0490489
HP:0002682	0.0953919	0.0957613	0.767069	0.99206	0.964051	0.588226	0.0304415	0.120243	0.337347	0.63977	0.579987	0.0981049	0.0286441	0.148904	0.0961155	0.0329545	0.0279471	0.0384794	0.0471417	0.0416253	0.105848	0.0390186
HP:0002683	0.505016	0.67172	0.9133	0.997026	0.979042	0.923822	0.405811	0.538905	0.48922	0.816151	0.760002	0.409838	0.33388	0.451936	0.566695	0.34695	0.313848	0.411935	0.437142	0.440211	0.514829	0.274128
HP:0002684	0.0450732	0.0579795	0.479492	0.966351	0.864285	0.552084	0.0237578	0.0551889	0.0377057	0.380076	0.316959	0.0247293	0.0188572	0.0413805	0.0615241	0.0181255	0.0151298	0.0243358	0.0278119	0.0309444	0.0442248	0.0102856
HP:0002686	0.200388	0.253984	0.731464	0.989027	0.950231	0.73993	0.113886	0.197499	0.355681	0.610552	0.542916	0.153157	0.0581419	0.189972	0.245832	0.0902265	0.0773885	0.115471	0.123889	0.112767	0.203024	0.0745602
HP:0002687	0.0306169	0.0579493	0.225505	0.974116	0.905994	0.760614	0.0188608	0.0360866	0.0167517	0.286957	0.19626	0.0118289	0.00656096	0.0228364	0.0510508	0.0124244	0.0116092	0.0177122	0.018085	0.0182663	0.0354243	0.00830048
HP:0002688	0.0229443	0.0488193	0.123221	0.968257	0.900326	0.845261	0.0149757	0.0262443	0.00993075	0.247793	0.156627	0.00934572	0.00500974	0.0175987	0.0224231	0.00948239	0.00885262	0.0134153	0.0142646	0.0143675	0.0255663	0.0075783
HP:0002689	0.00337024	0.00540038	0.0998349	0.771482	0.581918	0.303431	0.00376934	0.00510885	0.00470494	0.0192826	0.0160046	0.00340307	0.00065359	0.00203654	0.0196649	0.00140266	0.00142683	0.00224648	0.00236461	0.0035219	0.00335592	0.000730653
HP:0002690	0.00946374	0.0115103	0.103774	0.892555	0.725853	0.510629	0.00495135	0.00845818	0.00601951	0.116958	0.0864313	0.00400817	0.00615658	0.00768643	0.0108851	0.00394372	0.00337403	0.00483717	0.00448076	0.00463966	0.0104825	0.00370729
HP:0002691	0.0689612	0.0761623	0.707155	0.992357	0.944567	0.460159	0.021315	0.0512033	0.458345	0.595111	0.46565	0.144909	0.0284957	0.0362326	0.234276	0.0226331	0.0180475	0.0332136	0.0249963	0.0228368	0.0984322	0.0101993
HP:0002692	0.201083	0.24674	0.800232	0.991997	0.948486	0.719291	0.0990248	0.230837	0.318275	0.65152	0.581536	0.168259	0.0780845	0.16713	0.253285	0.0823461	0.0684988	0.111584	0.132477	0.135574	0.198284	0.0747978
HP:0002693	0.21686	0.308534	0.753469	0.987948	0.939731	0.772987	0.141759	0.220583	0.293242	0.630155	0.542337	0.177429	0.10256	0.157683	0.31025	0.101998	0.0867854	0.148646	0.152391	0.151707	0.231329	0.0548502
HP:0002694	0.00816575	0.0105648	0.208505	0.87845	0.573843	0.189516	0.00714122	0.0129842	0.0169455	0.157714	0.110071	0.00519669	0.00373656	0.0264327	0.0127027	0.0045449	0.00522682	0.00577608	0.00415091	0.00353637	0.0217173	0.00152527
HP:0002696	0.0842109	0.108063	0.581872	0.970223	0.855256	0.592449	0.0402188	0.104657	0.0854433	0.407884	0.32556	0.0538565	0.0283158	0.0508032	0.144042	0.0345107	0.0277373	0.0488181	0.063934	0.0659372	0.083349	0.0404438
HP:0002697	0.0226393	0.0437976	0.32668	0.951393	0.82433	0.617632	0.0142807	0.0394272	0.0382043	0.336501	0.241085	0.0168444	0.0108984	0.0195982	0.0533002	0.012623	0.00990978	0.0195207	0.0232368	0.0223091	0.038249	0.00934885
HP:0002699	0.056532	0.0756031	0.588449	0.973461	0.883005	0.556668	0.0237466	0.0508872	0.244547	0.419764	0.294412	0.0622726	0.0261049	0.0304922	0.0916511	0.0188404	0.0151586	0.0334439	0.0322469	0.0313575	0.0556249	0.0121091
[truncated: 3,920 more rows]
