# Supplementary material for: An expanded phenotype centric benchmark of variant prioritisation tools
Source: Hum Mutat. 2022 Mar 9;43(5):539–46. doi: 10.1002/humu.24362 (PMC9313608; doi:10.1002/humu.24362)
Supplement: Supplementary file 8 — Supporting information. [file HUMU-43-539-s003.xlsx]

## Sheet: PP25_nsSNVs
Supplementary Table S4: Performance (PP25) of variant prioritisation tools for non-synonymous single nucleotide variants
HPO	LRT	MutationTaster	VEST4	BayesDel_addAF	BayesDel_noAF	CADD	DANN	fathmm-MKL	fathmm-XF	Eigen	Eigen-PC	GenoCanyon	fitCons-i6	GERP++	phyloP100way	phyloP30way	phyloP17way	phastCons100way	phastCons30way	phastCons17way	SiPhy	bStatistic
HP:0000002	1	1	1	1	1	1	0.72	0.8	0.92	1	1	1	0.32	1	1	1	1	1	1	1	0.44	0.96
HP:0000003	1	1	0.84	1	1	1	0.16	0.2	0.36	1	0.96	1	0	0.24	0.76	1	1	1	1	1	0.2	0.56
HP:0000008	1	1	1	1	1	1	0.52	0.8	0.92	1	1	1	0.08	1	1	1	1	1	1	1	0.24	0.44
HP:0000009	1	1	1	1	1	1	0.52	0.48	0.76	1	1	1	0.08	1	1	1	1	1	1	1	0.24	0
HP:0000010	1	1	1	1	1	1	0.12	0.12	0.36	1	0.96	1	0.04	1	0.64	1	1	1	1	1	0.2	0
HP:0000011	1	1	0.28	1	1	0.96	0	0	0.12	0.28	0.28	0.16	0	0	0.2	0.2	0.12	1	1	0.08	0	0
HP:0000012	1	1	0.72	1	1	1	0.12	0.12	0.56	0.88	0.8	1	0	0.12	0.68	1	1	1	1	1	0	0
HP:0000013	1	1	0.72	1	1	1	0.08	0.12	0.12	1	0.96	1	0	0.48	0.56	0.92	1	1	1	1	0.2	0.2
HP:0000014	1	1	1	1	1	1	0.56	0.76	0.92	1	1	1	0.08	1	1	1	1	1	1	1	0.24	0
HP:0000015	1	1	1	1	1	0.96	0	0.64	0.88	0.96	0.96	1	0	0.24	1	0.32	0.44	1	1	1	0.2	0
HP:0000016	1	1	0.72	1	1	0.96	0.08	0	0.08	0.56	0.4	0.52	0	0.08	0.12	0.16	0.36	1	1	0.2	0	0
HP:0000017	1	1	0.72	1	0.96	0.96	0.04	0.04	0.16	0.44	0.4	1	0	0	0.04	0.44	0.32	1	1	0.32	0	0
HP:0000019	1	1	0.72	1	1	1	0.04	0.04	0.08	0.84	0.72	1	0	0.16	0.2	1	1	1	1	1	0	0
HP:0000020	1	1	0.88	1	1	1	0.4	0.4	0.68	1	0.96	1	0.04	0.56	1	1	1	1	1	1	0.2	0
HP:0000021	1	1	0.52	1	0.88	0.64	0	0	0	0.32	0.16	0.04	0	0	0.44	0.28	0.32	1	1	0.36	0	0
HP:0000022	1	1	0.88	1	1	1	0.16	0.24	0.76	1	1	1	0	0.96	1	1	1	1	1	1	0.2	0.2
HP:0000023	1	1	1	1	1	1	0.36	0.72	0.88	1	1	1	0.08	1	1	1	1	1	1	1	0.2	0.16
HP:0000025	1	1	0.88	1	1	1	0.08	0.16	0.8	1	0.96	1	0	0.72	0.84	1	1	1	1	1	0.2	0.24
HP:0000026	1	1	0.72	1	1	1	0	0.04	0.16	0.96	0.8	1	0	0.28	0.4	0.76	0.92	1	1	1	0	0
HP:0000027	1	1	0.88	1	1	1	0.08	0.16	0.76	1	0.96	1	0	0.4	0.6	1	1	1	1	1	0.04	0
HP:0000028	1	1	1	1	1	1	0.52	0.8	0.92	1	1	1	0.2	1	1	1	1	1	1	1	0.32	0.84
HP:0000029	1	1	0.72	1	1	1	0	0	0.12	0.44	0.36	1	0	0.08	0.16	0.64	0.8	1	1	0.52	0	0
HP:0000031	0.56	1	0	0.96	0.88	0.96	0	0	0.08	0.12	0.08	0.12	0	0.04	0.04	0.44	0.36	1	0.4	0.16	0	0
HP:0000032	1	1	1	1	1	1	0.6	0.8	1	1	1	1	0.28	1	1	1	1	1	1	1	0.36	1
HP:0000033	1	1	0.36	0.92	0.76	0.6	0.04	0	0.2	0.24	0.28	0.4	0	0.04	0	0.48	0.32	1	0.88	0.24	0.04	0
HP:0000034	1	1	0.64	1	1	1	0.08	0.12	0.08	0.96	0.88	0.68	0	0.2	0.36	1	0.88	1	1	1	0.16	0
HP:0000035	1	1	1	1	1	1	0.52	0.8	1	1	1	1	0.2	1	1	1	1	1	1	1	0.32	0.84
HP:0000036	1	1	1	1	1	1	0.52	0.8	0.92	1	1	1	0.28	1	1	1	1	1	1	1	0.2	0.96
HP:0000037	1	1	0.6	1	1	1	0	0.08	0.28	0.84	0.68	0.72	0	0.2	0.04	1	0.84	1	1	0.6	0.12	0.16
HP:0000039	1	1	0.72	1	1	1	0	0	0.08	0.84	0.84	1	0	0.04	0.28	0.6	0.8	1	1	1	0	0
HP:0000040	1	1	0.72	1	1	1	0.12	0.04	0.12	0.96	0.84	0.92	0	0.04	0.2	0.8	0.88	1	1	1	0	0
HP:0000041	1	1	0.6	0.92	0.56	0.36	0	0	0.12	0.2	0.28	0.4	0	0	0.08	0.12	0.28	1	0.68	0.12	0	0
HP:0000044	1	1	0.88	1	1	1	0.08	0.28	0.6	1	0.96	1	0.04	0.52	1	1	1	1	1	1	0.16	0
HP:0000045	1	1	0.84	1	1	1	0.24	0.44	0.48	1	1	1	0.08	0.8	1	1	1	1	1	1	0.2	0.2
HP:0000046	1	1	0.68	1	1	1	0.12	0.2	0.12	0.96	0.88	1	0.08	0.6	0.36	0.64	0.68	1	1	0.84	0.2	0
HP:0000047	1	1	1	1	1	1	0.4	0.76	0.92	1	1	1	0.12	1	1	1	1	1	1	1	0.2	0.56
HP:0000048	1	1	0.72	1	1	1	0.12	0.08	0.32	1	0.96	1	0	0.32	0.84	1	1	1	1	1	0.2	0
HP:0000049	1	1	0.56	1	1	1	0	0.16	0	0.96	0.88	1	0	0.12	0.28	0.48	0.36	1	1	0.72	0.12	0.2
HP:0000050	1	1	1	1	1	1	0.52	0.56	0.84	1	1	1	0.24	1	1	1	1	1	1	1	0.2	0.56
HP:0000051	0.56	1	0.24	0.8	0.52	0.12	0	0	0.24	0.12	0.12	0.04	0	0	0	0.08	0.08	0.92	0.08	0	0	0
HP:0000053	1	1	1	1	1	1	0.12	0	0.12	1	0.96	1	0	0.16	0.12	1	1	1	1	1	0.16	0
HP:0000054	1	1	0.88	1	1	1	0.44	0.48	0.72	1	0.96	1	0.2	0.88	1	1	1	1	1	1	0.2	0.16
HP:0000055	1	1	0.84	1	1	1	0.24	0.12	0.68	1	0.96	1	0.04	0.76	1	1	1	1	1	1	0.2	0.2
HP:0000056	1	1	0.76	1	1	1	0.12	0	0.36	0.84	0.76	1	0.04	0.12	0.24	1	1	1	1	1	0.08	0.2
HP:0000058	1	1	0.76	1	1	1	0.12	0.12	0.6	1	0.96	1	0.04	0.68	1	1	1	1	1	1	0.2	0
HP:0000059	1	1	0.72	1	1	1	0.08	0.04	0.12	0.96	0.92	0.76	0.04	0.56	0.28	1	1	1	1	1	0.2	0
HP:0000060	1	1	0.2	0.96	0.84	0.96	0	0	0	0.24	0.2	0.24	0	0.04	0	0.24	0.2	1	0.72	0.12	0.04	0
HP:0000061	1	1	0.28	0.92	0.88	0.72	0.04	0	0.2	0.16	0.24	0.4	0	0.08	0	0.16	0.16	1	0.76	0.24	0.08	0
HP:0000062	1	1	0.84	1	1	1	0.36	0.12	0.52	1	0.96	1	0	0.68	0.32	1	1	1	1	1	0.2	0.24
HP:0000063	1	1	0.32	0.92	0.72	0.36	0.04	0	0.08	0.28	0.28	0	0	0	0	0.4	0.44	1	0.88	0.48	0	0
HP:0000064	1	1	0.36	1	1	0.96	0	0	0.16	0.48	0.48	0.72	0	0.28	0	0.28	0.24	1	1	0.24	0.2	0
HP:0000065	0.56	1	0.6	1	1	0.96	0	0.04	0.52	0.68	0.44	1	0	0.04	0.4	0.2	0.24	1	1	0.32	0	0
HP:0000066	1	1	0.72	1	1	1	0.08	0.08	0.2	1	0.96	1	0.04	0.6	0.6	1	1	1	1	1	0.2	0
HP:0000068	1	1	0.6	1	1	1	0	0.08	0	0.72	0.64	0.08	0	0.04	0.24	0.8	0.64	1	1	0.56	0	0.16
HP:0000069	1	1	0.96	1	1	1	0.24	0.32	0.68	1	1	1	0.08	0.8	1	1	1	1	1	1	0.2	0.48
HP:0000070	1	1	0.72	1	1	1	0.08	0	0.08	0.96	0.92	1	0.04	0	1	1	0.96	1	1	1	0	0.2
HP:0000071	1	1	0.64	1	1	1	0	0.08	0.08	0.96	0.88	0.8	0	0.28	0.2	0.44	0.44	1	1	1	0.2	0.2
HP:0000072	1	1	0.72	1	1	1	0.12	0.04	0.2	0.96	0.92	1	0	0.28	0.6	1	1	1	1	1	0.2	0.12
HP:0000073	1	1	0.68	1	1	1	0.04	0.08	0.52	0.88	0.8	1	0	0.04	0.52	1	0.88	1	1	0.52	0	0.16
HP:0000074	1	1	0.52	1	1	1	0	0.08	0.04	0.96	0.84	0.76	0	0	0.2	0.24	0.28	1	1	1	0.04	0.2
HP:0000075	1	1	0.28	1	1	1	0	0.08	0.04	0.8	0.72	0.76	0	0.2	0.44	0.4	0.4	1	1	0.48	0.16	0
HP:0000076	1	1	0.88	1	1	1	0.08	0.2	0.52	1	1	1	0.04	0.44	1	1	1	1	1	1	0.2	0
HP:0000077	1	1	1	1	1	1	0.88	0.8	1	1	1	1	0.32	1	1	1	1	1	1	1	0.36	1
HP:0000078	1	1	1	1	1	1	0.72	0.8	1	1	1	1	0.32	1	1	1	1	1	1	1	0.48	1
HP:0000079	1	1	1	1	1	1	0.88	0.8	1	1	1	1	0.32	1	1	1	1	1	1	1	0.44	1
HP:0000080	1	1	1	1	1	1	0.4	0.6	0.88	1	1	1	0.08	1	1	1	1	1	1	1	0.2	0.4
HP:0000081	1	1	0.6	1	1	1	0.04	0.12	0	1	0.92	1	0	0.04	0.52	1	1	1	1	1	0.04	0
HP:0000083	1	1	1	1	1	1	0.52	0.48	0.72	1	1	1	0.16	1	1	1	1	1	1	1	0.2	0.76
HP:0000085	1	1	0.72	1	1	1	0.2	0.16	0.36	1	0.96	1	0.04	0.16	0.56	1	1	1	1	1	0.08	0.36
HP:0000086	1	1	0.84	1	1	1	0.12	0.32	0.36	1	0.96	1	0.04	0.64	1	1	1	1	1	1	0.2	0
HP:0000089	1	1	0.76	1	1	1	0.12	0.24	0.28	1	0.96	1	0.04	0.36	1	1	1	1	1	1	0.2	0.28
HP:0000090	1	1	0.72	1	1	1	0.24	0.2	0.12	0.88	0.8	0.68	0	0.2	0.2	1	1	1	1	0.68	0.08	0.24
HP:0000091	1	1	1	1	1	1	0.04	0.16	0.68	0.8	0.72	1	0	0.12	0.12	1	1	1	1	1	0	0.28
HP:0000092	1	1	0.36	1	1	0.96	0	0.08	0	0.16	0.12	0.04	0	0	0	0.52	0.2	1	0.84	0.08	0	0.16
HP:0000093	1	1	1	1	1	1	0.48	0.16	0.72	1	0.96	1	0.04	0.64	0.92	1	1	1	1	1	0.2	0.52
HP:0000095	1	1	0.84	1	1	1	0.16	0.16	0.68	1	0.96	1	0	0.44	1	1	1	1	1	1	0.12	0.52
HP:0000096	1	1	0.8	1	1	1	0.12	0.04	0.52	1	0.96	1	0	0.36	0.36	1	1	1	1	1	0.08	0
HP:0000097	1	1	0.72	1	1	1	0.12	0.04	0.36	0.76	0.68	1	0	0.08	0.24	0.6	0.56	1	1	0.84	0.08	0
HP:0000098	1	1	1	1	1	1	0.48	0.48	0.76	1	1	1	0.08	1	1	1	1	1	1	1	0.2	0.16
HP:0000099	1	1	0.52	1	1	0.96	0.04	0.08	0.12	0.36	0.32	0.36	0	0.04	0.08	0.36	0.32	1	1	0.52	0.04	0
HP:0000100	1	1	0.84	1	1	1	0.16	0.2	0.52	1	0.96	1	0	0.28	0.92	1	1	1	1	1	0.12	0.48
HP:0000103	1	1	0.72	1	1	1	0.2	0.08	0.4	0.68	0.64	0.56	0	0.12	0.4	0.64	0.64	1	1	0.24	0	0.16
HP:0000104	1	1	0.88	1	1	1	0.12	0.28	0.52	1	0.96	1	0.04	0.24	1	1	1	1	1	1	0.2	0.32
HP:0000105	1	1	0.72	1	1	1	0.04	0.16	0.2	0.84	0.8	0.72	0	0.36	0.56	0.92	0.84	1	1	0.6	0.2	0
HP:0000107	1	1	0.96	1	1	1	0.48	0.32	0.68	1	0.96	1	0.04	1	1	1	1	1	1	1	0.2	0.72
HP:0000108	1	1	0.32	1	1	0.96	0	0.08	0	0.12	0.08	0.08	0	0	0	0.48	0.2	1	0.72	0.08	0	0.16
HP:0000110	1	1	0.84	1	1	1	0.16	0.04	0.4	1	0.96	1	0.08	0.16	1	1	1	1	1	1	0.2	0.12
HP:0000112	1	1	1	1	1	1	0.4	0.24	0.76	1	0.96	1	0.04	1	1	1	1	1	1	1	0.2	0.52
HP:0000113	1	1	0.8	1	1	1	0.04	0.2	0.2	1	0.96	1	0	0.52	1	1	1	1	1	1	0.2	0.28
HP:0000114	1	1	0.72	1	1	1	0	0.16	0.36	0.8	0.72	1	0	0.2	0.4	1	1	1	1	0.48	0	0.12
HP:0000117	0.68	0.72	0.2	0.72	0.4	0.24	0	0	0.04	0.2	0.12	0.04	0	0	0	0.16	0.12	0.92	0.24	0.04	0	0
HP:0000119	1	1	1	1	1	1	0.88	0.8	1	1	1	1	0.32	1	1	1	1	1	1	1	0.48	1
HP:0000121	1	1	0.84	1	1	1	0.2	0.08	0.52	0.88	0.84	1	0	0.16	0.44	1	1	1	1	0.8	0.08	0.08
HP:0000122	1	1	0.72	1	1	1	0.08	0.2	0.04	0.96	0.88	1	0.04	0.04	0.4	1	1	1	1	1	0.08	0.2
HP:0000123	1	1	0.72	1	1	1	0.08	0.2	0.24	0.8	0.72	1	0	0.16	0.16	1	1	1	1	1	0.04	0
HP:0000124	1	1	0.88	1	1	1	0.24	0.16	0.52	0.96	0.92	1	0.04	0.36	1	1	1	1	1	1	0	0.12
HP:0000125	1	1	0.6	1	1	1	0	0.04	0.12	0.96	0.88	0.88	0	0	0.4	1	1	1	1	1	0	0
HP:0000126	1	1	0.88	1	1	1	0.12	0.32	0.44	1	1	1	0	1	1	1	1	1	1	1	0.2	0.4
HP:0000127	1	1	0.4	1	1	0.96	0	0	0.08	0.2	0.12	0.16	0	0	0	0.2	0.12	1	1	0.08	0	0
HP:0000128	1	1	0.4	0.96	0.88	0.72	0.04	0	0.04	0.2	0.16	0.32	0	0	0.04	0.12	0.12	1	0.96	0.08	0	0
HP:0000130	1	1	1	1	1	1	0.44	0.76	0.88	1	1	1	0.04	1	1	1	1	1	1	1	0.2	0.28
HP:0000131	1	1	0.6	1	1	1	0	0	0.12	0.96	0.84	0.4	0.04	0.16	0	0.2	0.24	1	1	0.4	0	0
HP:0000132	1	1	0.52	1	1	1	0.04	0.04	0.24	0.48	0.28	0.48	0	0	0.32	0.84	0.72	1	1	0.2	0	0
HP:0000133	1	1	0.68	1	1	1	0.04	0.12	0.4	0.68	0.48	1	0	0.08	0.08	0.84	0.8	1	1	0.56	0.04	0
HP:0000134	1	1	0.72	1	1	1	0.04	0.04	0.16	0.96	0.92	1	0	0.44	0.52	0.92	1	1	1	1	0.12	0
HP:0000135	1	1	1	1	1	1	0.36	0.44	0.72	1	1	1	0.04	1	1	1	1	1	1	1	0.2	0.16
HP:0000136	1	1	0.24	1	1	1	0	0.16	0	0.88	0.76	0.28	0	0.12	0.16	0.28	0.24	1	1	0.44	0.12	0
HP:0000137	1	1	0.96	1	1	1	0.48	0.48	0.76	1	1	1	0	1	1	1	1	1	1	1	0.2	0.16
HP:0000138	1	1	0.84	1	1	1	0.28	0.2	0.68	1	0.92	1	0	0.4	0.68	1	1	1	1	1	0.2	0.16
HP:0000139	1	1	1	1	1	0.96	0	0.64	0.88	0.96	0.92	1	0	0.2	1	0.32	0.12	1	1	1	0.2	0
HP:0000140	1	1	0.92	1	1	1	0.28	0.4	0.76	1	0.96	1	0.04	0.6	1	1	1	1	1	1	0.2	0
HP:0000141	1	1	0.88	1	1	1	0.12	0.24	0.68	1	0.96	1	0.04	0.56	1	1	1	1	1	1	0.16	0
HP:0000142	1	1	1	1	1	1	0.36	0.64	0.88	1	0.96	1	0	0.76	1	1	1	1	1	1	0.2	0.24
HP:0000143	1	1	0.6	1	1	1	0.16	0.12	0.04	0.88	0.76	1	0	0.08	0.12	1	0.92	1	1	0.4	0.04	0.16
HP:0000144	1	1	1	1	1	1	0.24	0.4	0.84	1	1	1	0.08	1	1	1	1	1	1	1	0.2	0.04
HP:0000145	1	1	0.44	0.96	0.76	0.28	0	0	0	0.08	0.08	0.12	0	0	0.24	0.32	0.28	1	0.84	0.24	0	0
HP:0000147	1	1	0.84	1	1	1	0.28	0.2	0.68	1	0.92	1	0	0.4	0.68	1	1	1	1	1	0.2	0.16
HP:0000148	1	1	0.76	1	1	1	0	0.12	0.28	0.8	0.68	1	0	0.04	0.16	1	1	1	1	1	0.04	0.16
HP:0000149	1	1	0.24	1	0.96	0.96	0.04	0	0.36	0.4	0.28	0.68	0	0.04	0	0.24	0.24	1	1	0.36	0.04	0
HP:0000150	1	1	0.72	1	1	1	0.08	0.08	0.52	0.96	0.88	1	0	0.24	0.36	0.68	0.84	1	1	1	0.2	0
HP:0000151	1	1	0.64	1	1	1	0.04	0.16	0.08	0.96	0.88	1	0	0.16	0.68	0.6	0.44	1	1	0.96	0.12	0
HP:0000152	1	1	1	1	1	1	0.88	0.8	1	1	1	1	0.48	1	1	1	1	1	1	1	0.56	1
HP:0000153	1	1	1	1	1	1	0.88	0.8	1	1	1	1	0.4	1	1	1	1	1	1	1	0.48	1
HP:0000154	1	1	1	1	1	1	0.32	0.52	0.4	1	0.96	1	0.12	1	1	1	1	1	1	1	0.2	0.36
HP:0000155	1	1	0.32	1	1	0.96	0	0.04	0.36	0.32	0.16	0.24	0	0.04	0.08	0.76	0.68	1	1	0.4	0	0
HP:0000157	1	1	1	1	1	1	0.48	0.48	0.76	1	1	1	0.16	1	1	1	1	1	1	1	0.2	1
HP:0000158	1	1	0.96	1	1	1	0.36	0.48	0.36	1	0.96	1	0.08	1	1	1	1	1	1	1	0.2	0.16
HP:0000159	1	1	1	1	1	1	0.8	0.8	0.92	1	1	1	0.28	1	1	1	1	1	1	1	0.32	0.56
HP:0000160	1	1	1	1	1	1	0.12	0.8	0.88	1	1	1	0.16	1	1	1	1	1	1	1	0.2	0
HP:0000161	1	1	0.72	1	1	1	0.08	0.08	0.12	0.96	0.88	1	0	0.24	0.48	0.8	0.88	1	1	0.72	0.2	0.08
HP:0000162	1	1	0.76	1	1	1	0	0	0.16	0.76	0.68	1	0.08	0.12	0.16	0.76	0.64	1	1	0.88	0.08	0
HP:0000163	1	1	1	1	1	1	0.88	0.8	1	1	1	1	0.4	1	1	1	1	1	1	1	0.44	1
HP:0000164	1	1	1	1	1	1	0.56	0.8	0.92	1	1	1	0.32	1	1	1	1	1	1	1	0.36	0.24
HP:0000168	1	1	1	1	1	1	0.32	0.68	0.88	1	1	1	0.12	1	1	1	1	1	1	1	0.2	0
HP:0000169	1	1	0.64	1	1	1	0	0.12	0.08	0.88	0.76	0.32	0	0	0.08	0.64	0.84	1	1	0.52	0.04	0
HP:0000171	1	1	0.72	1	1	1	0.08	0.04	0.12	0.96	0.88	1	0	0.16	0.44	0.48	0.48	1	1	0.6	0.12	0
HP:0000172	1	1	0.96	1	1	1	0.28	0.24	0.48	1	0.96	1	0.08	0.6	1	1	1	1	1	1	0.2	0.96
HP:0000174	1	1	1	1	1	1	0.72	0.8	0.92	1	1	1	0.32	1	1	1	1	1	1	1	0.36	1
HP:0000175	1	1	1	1	1	1	0.52	0.56	0.72	1	1	1	0.2	1	1	1	1	1	1	1	0.24	0.16
HP:0000176	1	1	0.96	1	1	1	0	0	0.52	1	0.96	1	0.04	0.12	1	1	1	1	1	1	0.12	0
HP:0000177	1	1	1	1	1	1	0.72	0.8	0.92	1	1	1	0.24	1	1	1	1	1	1	1	0.32	0.36
HP:0000178	1	1	1	1	1	1	0.48	0.48	0.68	1	1	1	0.04	1	1	1	1	1	1	1	0.2	0.12
HP:0000179	1	1	1	1	1	1	0.24	0.48	0.44	1	0.96	1	0.04	1	1	1	1	1	1	1	0.2	0
HP:0000180	0.96	1	0.12	1	1	0.96	0	0	0	0.24	0.2	0.08	0	0	0	0.24	0.2	1	0.6	0	0	0
HP:0000182	1	1	0.56	1	1	1	0	0	0.4	0.76	0.68	1	0.04	0.24	0.08	0.92	0.72	1	1	0.48	0.08	0
HP:0000183	1	1	0.56	1	1	1	0	0	0.08	0.76	0.68	1	0.04	0.24	0.08	0.92	0.72	1	1	0.48	0.08	0
HP:0000185	1	1	0.84	1	1	1	0.04	0	0	0.56	0.48	0.32	0.04	0	0.28	0.48	0.44	1	1	0.64	0	0
HP:0000187	1	1	0.6	1	1	0.96	0	0	0.08	0.56	0.44	0.4	0.04	0.24	0.2	0.4	0.36	1	1	0.24	0.16	0
HP:0000188	0.64	1	0.24	0.76	0.64	0.6	0	0	0	0.2	0.04	0.28	0.04	0	0	0.04	0.04	1	0.56	0	0	0
HP:0000189	1	1	1	1	1	1	0.36	0.76	0.88	1	1	1	0.08	1	1	1	1	1	1	1	0.2	0
HP:0000190	1	1	1	1	1	1	0.04	0.64	0.88	0.96	0.96	1	0	0.24	1	0.72	0.92	1	1	1	0.2	0
HP:0000191	1	1	0.24	1	1	1	0.04	0.04	0	0.64	0.64	0.28	0	0.04	0.12	0.12	0.28	1	1	0.16	0.04	0
HP:0000193	1	1	0.96	1	1	1	0.24	0.24	0.44	1	0.96	1	0.08	0.6	1	1	1	1	1	1	0.2	0
HP:0000194	1	1	0.84	1	1	1	0.2	0.16	0.68	1	0.96	1	0	0.64	1	1	1	1	1	1	0.2	0.16
HP:0000196	1	1	0.32	1	0.88	0.64	0.12	0	0.2	0.6	0.52	0.84	0	0.28	0.04	0.16	0.16	1	0.88	0.16	0.2	0
HP:0000197	1	1	0.6	1	0.92	0.8	0	0	0.04	0.48	0.44	0.56	0	0	0.28	0.8	0.8	1	1	0.76	0	0
HP:0000198	1	1	0.6	0.96	0.88	0.2	0	0	0.04	0.32	0.32	0.04	0	0	0.24	0.52	0.56	1	1	0.72	0	0
HP:0000199	0.48	1	0.04	1	1	0.96	0	0	0	0.24	0.2	0.04	0	0	0	0.12	0.08	1	0.56	0.04	0	0
HP:0000200	0.76	1	0.04	0.64	0.4	0.4	0	0.04	0	0.12	0.12	0.12	0	0	0	0.16	0.08	1	0.4	0.08	0	0
HP:0000201	1	1	0.72	1	1	1	0	0	0.08	0.6	0.4	0.4	0.04	0	0.08	0.2	0.12	1	1	0.32	0	0
HP:0000202	1	1	1	1	1	1	0.52	0.56	0.72	1	1	1	0.2	1	1	1	1	1	1	1	0.24	0.24
HP:0000204	1	1	0.96	1	1	1	0.4	0.24	0.52	1	1	1	0.04	0.88	1	1	1	1	1	1	0.2	0.24
HP:0000205	1	1	0.24	0.96	0.72	0.52	0	0	0	0.16	0.12	0.08	0	0	0	0.28	0.28	1	0.68	0.24	0	0
HP:0000206	1	1	0.24	0.92	1	0.92	0	0	0	0.16	0.08	0.28	0	0	0	0.04	0.04	1	0.6	0.04	0	0
HP:0000207	1	1	0.6	1	1	1	0.16	0.12	0.08	0.88	0.8	0.92	0	0.08	0.16	0.8	0.8	1	1	0.68	0.04	0.48
HP:0000211	1	1	1	1	1	1	0.04	0.64	0.88	0.96	0.96	1	0.08	0.24	1	0.52	0.56	1	1	1	0.2	0
HP:0000212	1	1	1	1	1	1	0.32	0.68	0.88	1	0.96	1	0.04	0.68	1	1	1	1	1	1	0.2	0
HP:0000214	1	1	0.72	1	1	0.96	0	0	0.28	0.88	0.84	1	0	0.04	0	0.44	0.48	1	1	0.76	0	0
HP:0000215	1	1	0.72	1	1	1	0.08	0.12	0.08	1	0.96	0.48	0	0.4	0.52	1	1	1	1	1	0.16	0
HP:0000217	1	1	1	1	1	1	0.04	0.12	0.36	1	0.96	1	0.08	1	0.56	1	1	1	1	1	0.2	0.2
HP:0000218	1	1	1	1	1	1	0.52	0.8	0.92	1	1	1	0.28	1	1	1	1	1	1	1	0.32	0.96
HP:0000219	1	1	1	1	1	1	0.16	0.44	0.52	1	1	1	0.08	1	1	1	1	1	1	1	0.2	0.12
HP:0000220	1	1	0.48	1	1	0.96	0.12	0	0.08	0.84	0.72	0.84	0	0.28	0.28	0.36	0.4	1	1	0.4	0.2	0
HP:0000221	1	1	0.76	1	1	1	0.04	0.12	0.16	1	0.92	1	0	0.28	0	1	1	1	1	1	0.08	0.16
HP:0000223	0.52	1	0.36	1	0.96	0.96	0	0	0	0.24	0.12	0.04	0	0	0	0.08	0.2	1	0.92	0.24	0	0
HP:0000224	0.52	1	0.36	1	0.96	0.96	0	0	0	0.24	0.12	0.04	0	0	0	0.08	0.2	1	0.92	0.24	0	0
HP:0000225	1	1	1	1	1	1	0	0.12	0.56	1	0.96	1	0.04	1	0.68	1	1	1	1	1	0.2	0
HP:0000227	1	1	0.72	1	1	0.96	0	0	0.28	0.88	0.84	1	0	0.04	0	0.44	0.48	1	1	0.76	0	0
HP:0000228	1	1	0.72	1	1	0.96	0	0	0.28	0.88	0.84	1	0	0.04	0	0.44	0.48	1	1	0.76	0	0
HP:0000230	1	1	1	1	1	1	0	0.64	0.88	1	0.96	1	0.04	1	1	1	1	1	1	1	0.2	0
HP:0000232	1	1	0.84	1	1	1	0.08	0.12	0.52	1	0.96	1	0	0.44	1	1	1	1	1	1	0.2	0.12
HP:0000233	1	1	1	1	1	1	0.52	0.76	0.88	1	1	1	0.16	1	1	1	1	1	1	1	0.2	0.28
HP:0000234	1	1	1	1	1	1	0.88	0.8	1	1	1	1	0.48	1	1	1	1	1	1	1	0.56	1
HP:0000235	1	1	1	1	1	1	0.52	0.56	0.8	1	1	1	0.12	1	1	1	1	1	1	1	0.2	0.56
HP:0000236	1	1	1	1	1	1	0.2	0.44	0.68	1	0.96	1	0.04	0.64	1	1	1	1	1	1	0.2	0.36
HP:0000237	1	1	0.04	1	1	1	0	0.04	0	0.44	0.4	0.12	0.04	0	0.08	0.2	0.28	1	1	0.2	0.04	0
HP:0000238	1	1	1	1	1	1	0.52	0.44	0.76	1	1	1	0.12	1	1	1	1	1	1	1	0.2	0.2
HP:0000239	1	1	1	1	1	1	0.32	0.48	0.76	1	0.96	1	0.04	0.96	1	1	1	1	1	1	0.2	0.56
HP:0000240	1	1	1	1	1	1	0.88	0.76	0.88	1	1	1	0.32	1	1	1	1	1	1	1	0.36	1
HP:0000242	1	1	0.72	1	1	1	0.04	0.16	0.12	0.72	0.72	1	0	0.08	0.16	0.92	0.76	1	1	1	0.08	0
HP:0000243	1	1	0.76	1	1	1	0.04	0.04	0.2	0.96	0.92	1	0	0.32	0.32	0.92	1	1	1	1	0.2	0
HP:0000244	1	1	0.64	0.96	0.92	0.52	0	0	0.12	0.44	0.44	0.44	0	0	0.08	0.32	0.48	1	1	0.48	0	0
HP:0000245	1	1	0.76	1	1	1	0.08	0.12	0.2	0.96	0.92	1	0.04	0.36	1	1	1	1	1	1	0.2	0.04
HP:0000246	1	1	0.72	1	1	1	0.08	0.12	0.16	0.96	0.92	0.8	0.04	0.32	0.32	1	1	1	1	1	0.2	0.04
HP:0000248	1	1	1	1	1	1	0.08	0.4	0.48	1	0.96	1	0.16	1	1	1	1	1	1	1	0.2	0
HP:0000250	0.48	1	0.16	0.92	0.72	0.56	0	0	0.08	0.08	0.04	0	0	0	0	0.04	0.04	1	0.2	0	0	0
HP:0000252	1	1	1	1	1	1	0.72	0.64	0.84	1	1	1	0.32	1	1	1	1	1	1	1	0.36	1
HP:0000253	1	1	0.76	1	1	1	0.04	0.08	0.32	0.88	0.84	1	0.04	0.04	0.72	1	1	1	1	1	0	0.04
HP:0000256	1	1	1	1	1	1	0.52	0.52	0.76	1	1	1	0.24	1	1	1	1	1	1	1	0.2	0.56
HP:0000260	1	1	1	1	1	1	0.2	0.4	0.68	1	0.96	1	0	0.6	1	1	1	1	1	1	0.2	0.36
HP:0000262	1	1	0.72	1	1	1	0	0	0.16	0.6	0.56	0.8	0	0	0.08	0.6	0.72	1	1	0.72	0.04	0
HP:0000263	1	1	0.32	0.96	0.84	0.52	0	0	0.12	0.32	0.28	0.2	0	0	0	0.36	0.36	1	1	0.48	0	0
HP:0000264	1	1	0.12	1	1	0.96	0	0	0.04	0.32	0.24	0.24	0	0	0	0.16	0.12	1	0.68	0	0	0
HP:0000265	1	1	0.12	1	1	0.96	0	0	0.04	0.32	0.24	0.24	0	0	0	0.16	0.12	1	0.6	0	0	0
HP:0000267	1	1	0.4	0.92	0.64	0.56	0	0.04	0	0.52	0.36	1	0	0	0.04	0.16	0.08	1	1	1	0	0
HP:0000268	1	1	1	1	1	1	0.36	0.48	0.56	1	0.96	1	0.12	1	1	1	1	1	1	1	0.2	0.36
HP:0000269	1	1	1	1	1	1	0.24	0.24	0.68	1	0.96	1	0	0.48	1	1	1	1	1	1	0.2	0.16
HP:0000270	1	1	0.84	1	1	1	0.04	0.28	0.52	1	0.96	1	0	0.24	1	1	1	1	1	1	0.2	0
HP:0000271	1	1	1	1	1	1	0.88	0.8	1	1	1	1	0.48	1	1	1	1	1	1	1	0.56	1
HP:0000272	1	1	1	1	1	1	0.36	0.76	0.92	1	1	1	0.2	1	1	1	1	1	1	1	0.2	0.36
HP:0000273	1	1	0.28	1	1	1	0.04	0.4	0	0.96	0.88	0.56	0	0.16	0.32	0.28	0.36	1	1	0.96	0.16	0
HP:0000274	1	1	1	1	1	1	0.16	0.36	0.8	1	0.96	1	0.08	1	1	1	1	1	1	1	0.2	0
HP:0000275	1	1	1	1	1	1	0.04	0.36	0.8	1	0.96	1	0.08	1	1	1	1	1	1	1	0.2	0
HP:0000276	1	1	1	1	1	1	0.24	0.8	0.88	1	1	1	0.16	1	1	1	1	1	1	1	0.2	0.16
HP:0000277	1	1	1	1	1	1	0.64	0.8	0.92	1	1	1	0.32	1	1	1	1	1	1	1	0.32	1
HP:0000278	1	1	1	1	1	1	0.28	0.76	0.92	1	0.96	1	0.2	1	1	1	1	1	1	1	0.2	0.36
HP:0000280	1	1	0.96	1	1	1	0.4	0.48	0.44	1	0.96	1	0.04	0.84	1	1	1	1	1	1	0.2	0.12
HP:0000282	1	1	1	1	1	1	0.04	0.04	0.28	1	0.96	1	0	0.16	0.16	1	1	1	1	1	0.12	0.96
HP:0000283	1	1	0.72	1	1	1	0	0.04	0.04	0.64	0.64	1	0	0.2	0.36	0.56	0.48	1	1	0.48	0.2	0
HP:0000286	1	1	1	1	1	1	0.52	0.8	0.92	1	1	1	0.24	1	1	1	1	1	1	1	0.2	0.44
HP:0000287	0.32	1	0.56	1	1	0.96	0	0.04	0.52	0.52	0.36	1	0	0	0.4	0.2	0.2	1	1	0.16	0	0
HP:0000288	1	1	1	1	1	1	0.6	0.8	0.92	1	1	1	0.16	1	1	1	1	1	1	1	0.2	0.36
HP:0000289	1	1	0.24	1	1	0.96	0	0.04	0.04	0.56	0.48	0.28	0	0	0.28	0.56	0.48	1	1	0.48	0	0
HP:0000290	1	1	1	1	1	1	0.72	0.72	0.88	1	1	1	0.32	1	1	1	1	1	1	1	0.32	0.76
HP:0000291	1	1	0.6	1	1	0.96	0	0.04	0.52	0.68	0.56	1	0	0	0.4	0.24	0.24	1	1	0.16	0	0
HP:0000292	1	1	0.24	0.92	0.8	0.72	0	0.04	0.04	0.24	0.28	0.08	0	0	0	0.04	0.04	1	0.8	0.04	0	0
HP:0000293	1	1	1	1	1	1	0.16	0.32	0.6	1	0.96	1	0.08	1	1	1	1	1	1	1	0.2	0.16
HP:0000294	1	1	0.84	1	1	1	0.04	0.32	0.2	1	0.96	1	0	0.24	0.56	1	1	1	1	1	0.2	0
HP:0000297	1	1	0.28	1	1	1	0	0.08	0	0.68	0.52	0.16	0	0.04	0.04	0.12	0.12	1	1	0.32	0	0
HP:0000298	1	1	0.72	1	1	1	0	0.12	0.72	0.96	0.88	1	0.08	0.12	0.48	1	1	1	1	1	0	0
HP:0000300	1	1	0.44	1	0.96	0.96	0	0	0.12	0.36	0.28	0.52	0	0	0.28	0.28	0.32	1	1	0.6	0	0
HP:0000301	1	1	1	1	1	1	0.32	0.48	0.84	1	0.96	1	0.32	0.8	1	1	1	1	1	1	0.2	0.72
HP:0000303	1	1	1	1	1	1	0.24	0.48	0.48	1	1	1	0.12	1	1	1	1	1	1	1	0.2	0.64
HP:0000306	1	1	1	1	1	1	0.32	0.56	0.52	1	1	1	0.16	1	1	1	1	1	1	1	0.2	0.64
HP:0000307	1	1	0.72	1	1	1	0.08	0.32	0.32	1	0.96	1	0	0.48	1	1	1	1	1	1	0.2	0
HP:0000308	1	1	0.68	1	1	1	0.2	0.12	0.12	0.96	0.8	1	0.04	0.08	0.24	1	1	1	1	0.68	0.04	0.16
HP:0000309	1	1	1	1	1	1	0.52	0.76	0.92	1	1	1	0.24	1	1	1	1	1	1	1	0.2	0.36
HP:0000311	1	1	1	1	1	1	0.04	0.44	0.52	1	0.96	1	0.08	1	1	1	1	1	1	1	0.2	0.16
HP:0000315	1	1	1	1	1	1	0.72	0.8	1	1	1	1	0.32	1	1	1	1	1	1	1	0.44	0.76
HP:0000316	1	1	1	1	1	1	0.52	0.8	0.92	1	1	1	0.24	1	1	1	1	1	1	1	0.24	0.56
HP:0000319	1	1	1	1	1	1	0.24	0.72	0.88	1	0.96	1	0.04	1	1	1	1	1	1	1	0.2	0.28
HP:0000320	1	1	0.68	1	1	0.96	0	0	0.52	0.68	0.52	1	0	0	0.4	0.32	0.36	1	1	0.2	0	0
HP:0000321	1	1	0.12	1	1	1	0	0.04	0	0.88	0.8	0.48	0	0.04	0.32	0.28	0.24	1	1	1	0	0
HP:0000322	1	1	1	1	1	1	0.24	0.72	0.88	1	1	1	0.04	1	1	1	1	1	1	1	0.2	0.16
HP:0000324	1	1	1	1	1	1	0.2	0.28	0.68	1	0.96	1	0.04	0.32	1	1	1	1	1	1	0.2	0.08
HP:0000325	1	1	1	1	1	1	0.2	0.24	0.68	1	0.96	1	0.04	0.36	1	1	1	1	1	1	0.2	0
HP:0000326	1	1	1	1	1	1	0.28	0.36	0.4	1	1	1	0.16	1	1	1	1	1	1	1	0.2	0
HP:0000327	1	1	1	1	1	1	0.28	0.32	0.4	1	1	1	0.16	1	1	1	1	1	1	1	0.2	0
HP:0000329	1	1	0.72	1	1	1	0.08	0.08	0.16	0.96	0.88	1	0	0.44	0.44	1	1	1	1	0.76	0.2	0
HP:0000331	1	1	0.72	1	1	1	0.04	0.04	0.12	1	0.92	1	0.04	0.2	0.2	0.92	0.76	1	1	1	0.2	0
HP:0000336	1	1	0.64	1	1	0.96	0.08	0.04	0.12	0.56	0.52	0.84	0	0	0.28	0.24	0.44	1	1	0.44	0	0
HP:0000337	1	1	1	1	1	1	0.36	0.48	0.48	1	0.96	1	0.04	0.92	1	1	1	1	1	1	0.2	0.16
HP:0000338	1	1	0.72	1	1	0.96	0.04	0.04	0.36	0.6	0.52	1	0	0	0.08	1	0.88	1	1	0.56	0	0
HP:0000339	1	1	0.72	1	1	0.96	0	0	0	0.36	0.2	0	0.04	0	0.04	0	0	1	1	0.24	0	0
HP:0000340	1	1	0.84	1	1	1	0.48	0.2	0.68	1	0.96	1	0.08	0.6	1	1	1	1	1	1	0.2	0.16
HP:0000341	1	1	0.84	1	1	1	0.24	0.44	0.4	1	0.96	1	0.08	0.64	0.52	1	1	1	1	1	0.2	0.16
HP:0000343	1	1	1	1	1	1	0.52	0.6	0.72	1	1	1	0.12	1	1	1	1	1	1	1	0.2	0.24
HP:0000347	1	1	1	1	1	1	0.56	0.8	0.92	1	1	1	0.32	1	1	1	1	1	1	1	0.24	0.64
HP:0000348	1	1	1	1	1	1	0.4	0.48	0.68	1	1	1	0.16	1	1	1	1	1	1	1	0.2	0.2
HP:0000349	0.56	1	0.2	0.96	0.88	0.8	0	0.04	0.12	0.16	0.08	0.28	0	0	0.04	0.16	0.04	1	0.88	0.2	0	0
HP:0000356	1	1	1	1	1	1	0.6	0.8	0.92	1	1	1	0.32	1	1	1	1	1	1	1	0.32	0.76
HP:0000357	1	1	1	1	1	1	0.52	0.76	0.92	1	1	1	0.32	1	1	1	1	1	1	1	0.32	0.68
HP:0000358	1	1	1	1	1	1	0.48	0.76	0.88	1	1	1	0.2	1	1	1	1	1	1	1	0.2	0.56
HP:0000359	1	1	1	1	1	1	0.6	0.76	1	1	1	1	0.32	1	1	1	1	1	1	1	0.36	0.48
HP:0000360	1	1	0.84	1	1	1	0.04	0.08	0.36	1	0.96	1	0	0.16	0.32	1	1	1	1	1	0	0
HP:0000362	1	1	1	1	1	1	0	0	0.68	0.96	0.92	1	0	0	1	0.2	0.04	1	1	0.72	0	0
HP:0000363	1	1	1	1	1	1	0.16	0.72	0.88	1	0.96	1	0.04	0.92	1	1	1	1	1	1	0.2	0
HP:0000364	1	1	1	1	1	1	0.8	0.72	1	1	1	1	0.32	1	1	1	1	1	1	1	0.4	0.72
HP:0000365	1	1	1	1	1	1	0.72	0.72	1	1	1	1	0.32	1	1	1	1	1	1	1	0.4	0.72
HP:0000366	1	1	1	1	1	1	0.8	0.8	0.92	1	1	1	0.32	1	1	1	1	1	1	1	0.4	0.8
HP:0000368	1	1	1	1	1	1	0.44	0.76	0.88	1	1	1	0.16	1	1	1	1	1	1	1	0.2	0.56
HP:0000369	1	1	1	1	1	1	0.52	0.76	0.92	1	1	1	0.32	1	1	1	1	1	1	1	0.32	0.68
HP:0000370	1	1	1	1	1	1	0.48	0.48	0.76	1	1	1	0.12	1	1	1	1	1	1	1	0.24	0.2
HP:0000372	1	1	0.88	1	1	1	0.08	0.12	0.28	1	0.96	1	0	0.04	0.8	1	1	1	1	1	0.12	0
HP:0000375	1	1	0.72	1	1	1	0	0	0.24	0.76	0.72	0.56	0	0.24	0	1	1	1	1	0.56	0.2	0
HP:0000376	1	1	0.36	1	1	0.96	0	0	0.04	0.44	0.4	0.16	0	0	0	0.48	0.52	1	1	0.48	0.04	0
HP:0000377	1	1	1	1	1	1	0.52	0.8	0.92	1	1	1	0.24	1	1	1	1	1	1	1	0.24	0.36
HP:0000378	1	1	0.64	1	1	1	0.04	0.12	0.28	1	0.96	1	0	0.12	0.84	1	1	1	1	1	0.12	0.12
HP:0000381	1	1	0.36	0.96	0.84	0.52	0	0	0.12	0.08	0.08	1	0	0	0.04	0.2	0.24	1	1	0.28	0	0
HP:0000383	1	1	0.88	1	1	1	0.36	0.48	0.44	1	0.96	1	0	0.72	1	1	1	1	1	1	0.2	0.16
HP:0000384	1	1	0.84	1	1	1	0.2	0.36	0.2	1	0.96	1	0	0.52	1	1	1	1	1	1	0.2	0.16
HP:0000385	0.76	1	0.08	0.72	0.52	0.48	0	0	0	0.04	0	0.28	0.04	0	0	0.08	0.08	1	0.4	0.12	0	0
HP:0000387	1	1	1	1	1	0.96	0	0.64	0.88	0.96	0.92	1	0	0.24	1	0.08	0.08	1	1	0.64	0.2	0
HP:0000388	1	1	1	1	1	1	0.28	0.32	0.72	1	1	1	0.12	1	1	1	1	1	1	1	0.2	0.04
HP:0000389	1	1	0.84	1	1	1	0.16	0.12	0.2	0.96	0.92	1	0	0.44	0.6	1	1	1	1	1	0.2	0.04
HP:0000391	1	1	1	1	1	1	0.04	0.28	0.36	1	0.96	1	0.04	1	0.72	1	1	1	1	1	0.2	0
HP:0000394	1	1	0.16	1	1	1	0	0.04	0	0.92	0.8	0.4	0	0.04	0.32	0.24	0.2	1	1	1	0	0
HP:0000395	0.2	1	0	0.92	0.72	0.96	0	0	0	0	0	0	0	0	0.04	0	0.12	0.6	0.08	0	0	0
HP:0000396	1	1	0.72	1	1	1	0.04	0.04	0.36	0.96	0.92	1	0.04	0.28	0.64	1	1	1	1	1	0.2	0
HP:0000399	1	1	0.12	0.92	0.68	0.92	0	0	0.12	0.2	0.08	0.16	0	0	0	0.24	0.2	1	0.6	0.04	0	0
HP:0000400	1	1	1	1	1	1	0.36	0.44	0.68	1	1	1	0	1	1	1	1	1	1	1	0.2	0.08
HP:0000402	1	1	0.72	1	1	1	0	0.04	0.12	0.72	0.6	1	0	0	0.04	0.68	0.68	1	1	0.88	0.04	0
HP:0000403	1	1	1	1	1	1	0.12	0.12	0.68	1	0.96	1	0.08	0.36	0.88	1	1	1	1	1	0.2	0.04
HP:0000405	1	1	1	1	1	1	0.32	0.48	0.72	1	1	1	0.08	1	1	1	1	1	1	1	0.24	0.2
HP:0000407	1	1	1	1	1	1	0.56	0.56	0.92	1	1	1	0.32	1	1	1	1	1	1	1	0.36	0.48
HP:0000408	1	1	0.72	1	1	1	0	0.04	0.16	0.56	0.36	1	0	0	0.2	0.76	0.68	1	1	0.72	0	0
HP:0000410	1	1	0.84	1	1	1	0	0.04	0.12	0.96	0.88	1	0.04	0.16	0.88	1	0.96	1	1	1	0.2	0
HP:0000411	1	1	1	1	1	1	0.08	0.76	0.88	1	1	1	0.08	1	1	1	1	1	1	1	0.2	0
HP:0000413	1	1	0.84	1	1	1	0.08	0.08	0.24	1	0.96	1	0	0.04	0.64	1	1	1	1	1	0.12	0
HP:0000414	1	1	1	1	1	1	0.08	0.2	0.4	1	0.96	1	0.08	1	1	1	1	1	1	1	0.2	0
HP:0000415	1	1	0.88	1	1	1	0.2	0.28	0.52	1	0.96	1	0	0.84	1	1	1	1	1	1	0.2	0
HP:0000417	1	1	0.2	0.96	0.76	0.64	0	0	0	0.16	0.12	0.08	0	0	0	0.28	0.28	1	0.72	0.2	0	0
HP:0000418	1	1	1	1	1	1	0	0.64	0.88	0.96	0.92	1	0	0.2	1	0.48	0.44	1	1	0.96	0.2	0
HP:0000419	1	1	1	1	1	1	0.28	0.24	0.68	1	0.96	1	0	0.96	1	1	1	1	1	1	0.2	0
HP:0000421	1	1	0.76	1	1	1	0.08	0.04	0.6	0.96	0.88	1	0.04	0.12	0.48	1	1	1	1	1	0	0
HP:0000422	1	1	1	1	1	1	0.64	0.8	0.92	1	1	1	0.32	1	1	1	1	1	1	1	0.36	0.64
HP:0000426	1	1	1	1	1	1	0.2	0.28	0.6	1	1	1	0.16	1	1	1	1	1	1	1	0.2	0.16
HP:0000429	1	1	1	1	1	1	0.68	0.64	0.8	1	1	1	0.28	1	1	1	1	1	1	1	0.32	0.48
HP:0000430	1	1	0.76	1	1	1	0.16	0.12	0.36	1	0.92	1	0.04	0.16	1	1	1	1	1	1	0.2	0
HP:0000431	1	1	1	1	1	1	0.52	0.68	0.8	1	1	1	0.08	1	1	1	1	1	1	1	0.24	0.44
HP:0000433	1	1	0.76	1	1	1	0	0.08	0.36	0.96	0.92	1	0	0.12	0	0.92	1	1	1	1	0.04	0.04
HP:0000434	1	1	0.72	1	1	0.96	0	0	0.28	0.88	0.84	1	0	0.04	0	0.44	0.48	1	1	0.76	0	0
HP:0000436	1	1	1	1	1	1	0.12	0.48	0.68	1	1	1	0.08	1	1	1	1	1	1	1	0.2	0.12
HP:0000437	1	1	0.72	1	1	1	0	0.12	0.2	0.96	0.84	1	0	0.08	0.36	0.76	0.76	1	1	1	0.12	0
HP:0000444	1	1	1	1	1	1	0.04	0.72	0.88	1	0.96	1	0.04	0.72	1	1	1	1	1	1	0.2	0
HP:0000445	1	1	0.84	1	1	1	0.16	0.24	0.36	1	0.96	1	0.08	0.2	0.96	1	1	1	1	1	0.16	0.2
HP:0000446	1	1	1	1	1	1	0.04	0.64	0.88	0.96	0.96	1	0	0.28	1	0.72	0.84	1	1	1	0.2	0
HP:0000447	0.8	1	0.32	1	0.92	0.76	0	0	0.04	0.4	0.36	0.4	0	0	0	0.12	0.12	1	0.72	0.4	0.04	0
HP:0000448	1	1	0.6	1	1	1	0	0.16	0.16	0.96	0.88	1	0.04	0.16	0.28	1	0.96	1	1	1	0.16	0.12
HP:0000451	0.72	1	0.28	1	0.92	0.8	0	0	0.04	0.4	0.36	0.48	0	0	0.12	0.04	0.04	1	0.64	0.04	0	0
HP:0000452	1	1	0.72	1	1	0.96	0	0	0.16	0.6	0.64	0.8	0	0.24	0.12	0.64	0.76	1	1	0.88	0.16	0
HP:0000453	1	1	0.88	1	1	1	0.2	0.28	0.52	1	0.96	1	0	0.6	1	1	1	1	1	1	0.2	0
HP:0000455	1	1	0.84	1	1	1	0.04	0.4	0.28	1	0.96	1	0	1	1	1	1	1	1	1	0.2	0.12
HP:0000456	0.52	1	0.12	0.96	0.72	0.68	0	0	0.04	0.16	0.12	0.08	0	0	0.04	0.08	0.08	1	0.6	0.16	0	0
HP:0000457	1	1	0.88	1	1	1	0.16	0.48	0.28	1	0.96	1	0.04	0.6	1	1	1	1	1	1	0.2	0.36
HP:0000458	1	1	0.72	1	1	1	0	0.08	0.24	0.96	0.88	1	0	0.2	0.52	1	1	1	1	1	0.04	0
HP:0000460	1	1	1	1	1	1	0	0.12	0.4	1	0.96	1	0.04	1	0.96	1	1	1	1	1	0.2	0
HP:0000463	1	1	1	1	1	1	0.6	0.64	0.8	1	1	1	0.24	1	1	1	1	1	1	1	0.2	0.48
HP:0000464	1	1	1	1	1	1	0.52	0.56	0.84	1	1	1	0.32	1	1	1	1	1	1	1	0.24	0.88
HP:0000465	1	1	1	1	1	1	0.12	0.32	0.52	1	0.96	1	0	0.32	1	1	1	1	1	1	0.2	0.2
HP:0000467	1	1	0.84	1	1	1	0.08	0.12	0.76	1	0.92	1	0.16	0.36	0.84	1	1	1	1	1	0.2	0.32
HP:0000468	0.32	1	0.56	1	1	0.96	0	0.04	0.52	0.52	0.36	1	0	0	0.4	0.2	0.2	1	1	0.16	0	0
HP:0000470	1	1	1	1	1	1	0.2	0.44	0.76	1	1	1	0.12	1	1	1	1	1	1	1	0.2	0.36
HP:0000471	1	1	0.72	1	1	1	0	0	0.32	0.88	0.84	1	0	0.04	0	0.84	0.56	1	1	0.76	0	0
HP:0000472	0.64	1	0.04	0.92	0.84	0.76	0	0	0.04	0.2	0.2	0	0	0	0	0.04	0.08	1	0.48	0.16	0.04	0
HP:0000473	1	1	0.88	1	1	1	0.04	0.08	0.72	0.88	0.76	1	0	0.04	0.64	1	1	1	1	1	0.12	0
HP:0000474	1	1	1	1	1	1	0.36	0.16	0.32	1	0.96	1	0.04	0.24	0.32	1	1	1	1	1	0.2	0.2
HP:0000475	1	1	0.48	1	0.96	0.96	0	0	0.12	0.52	0.32	0.68	0	0	0.12	0.36	0.28	1	1	0.16	0	0
HP:0000476	1	1	1	1	1	1	0.08	0.16	0.04	1	0.96	1	0.04	0.24	0.12	1	1	1	1	1	0.2	0
HP:0000478	1	1	1	1	1	1	0.88	0.8	1	1	1	1	0.44	1	1	1	1	1	1	1	0.56	1
HP:0000479	1	1	1	1	1	1	0.56	0.56	0.88	1	1	1	0.24	1	1	1	1	1	1	1	0.32	0.64
HP:0000480	1	1	0.72	1	1	1	0.24	0.16	0.24	0.96	0.92	1	0.04	0.16	0.52	1	1	1	1	1	0.04	0.16
HP:0000481	1	1	1	1	1	1	0.52	0.8	1	1	1	1	0.2	1	1	1	1	1	1	1	0.32	1
HP:0000482	1	1	1	1	1	1	0.08	0.2	0.72	1	0.96	1	0	0.08	1	1	1	1	1	1	0.08	0.16
HP:0000483	1	1	0.88	1	1	1	0.12	0.4	0.4	1	0.96	1	0	0.28	0.8	1	1	1	1	1	0.2	0.28
HP:0000484	1	1	0.32	1	1	0.96	0	0.2	0	0.68	0.56	0.16	0	0	0.04	0.4	0.24	1	1	0.24	0	0
HP:0000485	1	1	1	1	1	1	0.08	0.12	0.36	1	0.96	1	0.04	1	0.44	1	1	1	1	1	0.2	0
HP:0000486	1	1	1	1	1	1	0.72	0.64	0.84	1	1	1	0.32	1	1	1	1	1	1	1	0.32	0.92
HP:0000488	1	1	0.96	1	1	1	0.52	0.24	0.72	1	0.96	1	0.08	0.4	0.96	1	1	1	1	1	0.16	0.36
HP:0000490	1	1	1	1	1	1	0.2	0.72	0.88	1	1	1	0.16	1	1	1	1	1	1	1	0.2	0.16
HP:0000491	1	1	0.84	1	1	1	0	0.08	0.52	0.96	0.88	1	0.04	0.04	1	1	1	1	1	1	0	0
HP:0000492	1	1	1	1	1	1	0.72	0.8	1	1	1	1	0.32	1	1	1	1	1	1	1	0.4	0.76
HP:0000493	1	1	0.72	1	1	1	0.04	0.04	0.52	0.96	0.92	1	0	0.08	0.2	1	1	1	1	1	0.04	0
HP:0000494	1	1	1	1	1	1	0.52	0.56	0.72	1	1	1	0.16	1	1	1	1	1	1	1	0.24	0.36
HP:0000495	1	1	0.72	1	0.96	0.96	0	0	0.12	0.44	0.36	1	0	0	0.04	0.8	0.68	1	1	0.52	0	0
HP:0000496	1	1	1	1	1	1	0.88	0.8	1	1	1	1	0.36	1	1	1	1	1	1	1	0.36	0.96
HP:0000498	1	1	0.76	1	1	1	0.04	0.04	0.12	0.96	0.84	0.76	0	0.04	0.4	1	1	1	1	1	0.04	0
HP:0000499	1	1	1	1	1	1	0.36	0.76	0.88	1	1	1	0.12	1	1	1	1	1	1	1	0.2	0
HP:0000501	1	1	1	1	1	1	0.4	0.72	0.88	1	1	1	0.12	1	1	1	1	1	1	1	0.2	0.36
HP:0000502	1	1	0.96	1	1	1	0.16	0.12	0.68	1	0.96	1	0.04	0.52	1	1	1	1	1	1	0.16	0
HP:0000504	1	1	1	1	1	1	0.6	0.8	0.92	1	1	1	0.2	1	1	1	1	1	1	1	0.36	0.92
HP:0000505	1	1	1	1	1	1	0.52	0.8	0.92	1	1	1	0.2	1	1	1	1	1	1	1	0.36	0.92
HP:0000506	1	1	1	1	1	1	0.2	0.72	0.88	1	0.96	1	0.04	1	1	1	1	1	1	1	0.2	0
HP:0000508	1	1	1	1	1	1	0.72	0.8	0.92	1	1	1	0.24	1	1	1	1	1	1	1	0.2	1
HP:0000509	1	1	0.88	1	1	1	0.04	0.08	0.52	0.96	0.88	1	0.04	0.04	1	1	1	1	1	1	0	0
HP:0000510	1	1	0.92	1	1	1	0.28	0.2	0.48	0.96	0.96	1	0	0.4	0.64	1	1	1	1	1	0	0.44
HP:0000511	1	1	0.72	1	1	0.96	0.04	0.04	0.04	0.4	0.4	1	0	0.08	0.04	0.72	0.68	1	1	0.44	0.04	0
HP:0000512	1	1	0.92	1	1	1	0.28	0.2	0.6	1	0.92	1	0.04	0.28	0.72	1	1	1	1	1	0	0.36
HP:0000514	1	1	0.52	1	1	0.96	0	0	0.16	0.56	0.44	0.24	0	0	0	0.36	0.4	1	1	0.24	0	0
HP:0000517	1	1	1	1	1	1	0.56	0.6	0.84	1	1	1	0.16	1	1	1	1	1	1	1	0.2	0.76
HP:0000518	1	1	1	1	1	1	0.56	0.6	0.84	1	1	1	0.16	1	1	1	1	1	1	1	0.2	0.76
HP:0000519	1	1	1	1	1	1	0.08	0	0.52	1	0.96	1	0	0.32	0.68	1	1	1	1	1	0.2	0
HP:0000520	1	1	1	1	1	1	0.32	0.76	0.92	1	1	1	0.16	1	1	1	1	1	1	1	0.2	0
HP:0000522	1	1	0.6	1	1	0.96	0	0.04	0.12	0.68	0.48	0.12	0	0.24	0.04	0.48	0.48	1	1	0.68	0.16	0
HP:0000523	1	1	0.8	1	1	1	0.08	0.12	0.52	1	0.96	1	0	0.08	0.36	1	1	1	1	1	0	0
HP:0000524	1	1	0.76	1	1	1	0.04	0	0.36	0.96	0.92	1	0	0.32	0.08	1	1	1	1	1	0.12	0
HP:0000525	1	1	1	1	1	1	0.52	0.76	0.92	1	1	1	0.24	1	1	1	1	1	1	1	0.2	0.68
HP:0000526	1	1	0.76	1	1	1	0.04	0.04	0.52	1	0.96	1	0	0.2	0.32	1	1	1	1	1	0.04	0
HP:0000527	1	1	1	1	1	1	0.08	0.4	0.36	1	0.96	1	0.08	1	1	1	1	1	1	1	0.2	0
HP:0000528	1	1	0.76	1	1	1	0.04	0.12	0.36	0.96	0.92	1	0	0.08	0.68	1	1	1	1	1	0.04	0.16
HP:0000529	1	1	0.88	1	1	1	0.12	0.2	0.4	0.96	0.92	1	0.04	0.08	0.68	1	1	1	1	1	0	0
HP:0000532	1	1	0.88	1	1	1	0.48	0.28	0.68	1	0.96	1	0.04	0.32	1	1	1	1	1	1	0.2	0.36
HP:0000533	1	1	0.84	1	1	1	0.12	0.08	0.36	0.96	0.88	1	0	0.08	0.6	1	1	1	1	1	0	0
HP:0000534	1	1	1	1	1	1	0.52	0.76	0.88	1	1	1	0.24	1	1	1	1	1	1	1	0.28	0.16
HP:0000535	1	1	1	1	1	1	0.08	0.24	0.6	1	0.96	1	0.04	0.2	1	1	1	1	1	1	0.2	0
HP:0000537	0.96	1	0.2	1	0.96	0.96	0	0	0.12	0.28	0.24	0.48	0	0.08	0	0.08	0.08	1	1	0.16	0	0
HP:0000538	1	1	0.72	1	1	0.96	0.04	0	0.36	0.96	0.88	0.84	0	0	0	0.52	0.68	1	1	1	0	0
HP:0000539	1	1	1	1	1	1	0.52	0.8	0.92	1	1	1	0.2	1	1	1	1	1	1	1	0.2	0.84
HP:0000540	1	1	1	1	1	1	0.24	0.72	0.88	1	1	1	0	0.6	1	1	1	1	1	1	0.2	0.12
HP:0000541	1	1	1	1	1	1	0.08	0.24	0.68	1	0.96	1	0.08	1	1	1	1	1	1	1	0.2	0
HP:0000542	0.36	0.92	0.04	0.68	0.32	0.28	0	0.04	0	0.04	0.04	0.2	0	0	0.04	0.12	0.12	0.96	0.4	0.2	0	0
HP:0000543	1	1	0.88	1	1	1	0.16	0.24	0.4	0.96	0.88	1	0	0.12	0.52	1	1	1	1	1	0	0.12
HP:0000544	1	1	0.72	1	1	1	0	0.2	0.36	0.92	0.84	1	0.04	0.16	0.4	1	1	1	1	1	0	0
HP:0000545	1	1	1	1	1	1	0.52	0.52	0.76	1	1	1	0.2	1	1	1	1	1	1	1	0.2	0.84
HP:0000546	1	1	0.96	1	1	1	0.52	0.2	0.68	1	0.96	1	0.04	0.24	1	1	1	1	1	1	0.16	0.16
HP:0000548	1	1	0.76	1	1	1	0.12	0.12	0.2	0.88	0.84	1	0	0.08	0.48	1	1	1	1	1	0.04	0
HP:0000549	1	1	1	1	1	1	0.76	0.64	0.84	1	1	1	0.32	1	1	1	1	1	1	1	0.32	0.92
HP:0000550	1	1	0.76	1	1	1	0.12	0.16	0.36	0.88	0.84	1	0	0.08	0.36	1	1	1	1	1	0	0
HP:0000551	1	1	0.84	1	1	1	0.16	0.2	0.36	1	0.92	1	0	0.24	0.88	1	1	1	1	1	0.04	0
HP:0000552	1	1	0.72	1	1	1	0.04	0.08	0.2	0.88	0.84	1	0	0.08	0.32	1	1	1	1	1	0	0
HP:0000553	1	1	1	1	1	1	0.56	0.8	0.92	1	1	1	0.24	1	1	1	1	1	1	1	0.24	0.68
HP:0000554	1	1	0.44	1	1	0.96	0	0	0.12	0.56	0.48	1	0	0.04	0.16	0.84	1	1	1	0.4	0	0
HP:0000555	1	1	0.48	1	1	0.96	0	0	0	0.72	0.68	0.08	0	0.16	0	0.16	0.08	1	1	0.56	0.08	0
HP:0000556	1	1	0.96	1	1	1	0.32	0.28	0.6	1	0.96	1	0.08	0.56	1	1	1	1	1	1	0.2	0.44
HP:0000557	1	1	0.72	1	1	1	0.08	0	0.16	0.96	0.84	1	0	0	0.08	1	1	1	1	1	0.04	0
HP:0000558	0.96	1	0.2	1	0.96	0.96	0.08	0	0.04	0.36	0.2	0.6	0	0	0.16	0.08	0.04	1	1	0.12	0	0
HP:0000559	1	1	0.72	1	1	0.96	0	0.04	0.12	0.24	0.12	1	0	0	0.04	0.4	0.36	1	1	0.12	0	0
HP:0000561	1	1	0.72	1	1	1	0	0	0.52	0.68	0.6	1	0	0	0.64	0.84	0.84	1	1	0.64	0	0
HP:0000563	1	1	1	1	1	1	0.12	0.68	0.88	0.96	0.96	1	0	0.28	1	1	1	1	1	1	0.2	0
HP:0000564	1	1	0.44	1	0.92	0.44	0.04	0.04	0	0.32	0.24	0.32	0	0	0.24	0.24	0.28	1	1	0.32	0.04	0
HP:0000565	1	1	1	1	1	1	0.2	0.28	0.52	1	1	1	0.08	1	0.96	1	1	1	1	1	0.2	0.16
HP:0000567	1	1	0.72	1	1	1	0.2	0.16	0.52	1	0.96	1	0	0.12	0.88	1	1	1	1	1	0.04	0.16
HP:0000568	1	1	0.88	1	1	1	0.36	0.2	0.52	1	1	1	0.04	0.52	1	1	1	1	1	1	0.2	0.16
HP:0000570	1	1	0.84	1	1	1	0.24	0.24	0.32	1	0.96	1	0.04	0.32	0.2	1	1	1	1	1	0.2	0.28
HP:0000571	1	1	0.72	1	1	1	0.12	0.12	0.16	0.84	0.68	0.2	0	0.08	0.08	1	0.92	1	1	0.44	0.04	0.16
HP:0000572	1	1	1	1	1	1	0.24	0.32	0.68	1	0.96	1	0.16	1	1	1	1	1	1	1	0.2	0
HP:0000573	1	1	0.72	1	1	0.96	0.12	0	0.2	0.44	0.28	0.52	0	0	0.12	0.16	0.2	1	1	0.08	0.04	0
HP:0000574	1	1	0.84	1	1	1	0.16	0.44	0.28	1	0.96	1	0.04	0.44	1	1	1	1	1	1	0.2	0
HP:0000575	1	1	0.84	1	1	1	0.08	0.12	0.36	0.96	0.88	1	0	0.08	0.44	1	1	1	1	1	0	0
HP:0000576	1	1	0.4	0.96	0.84	0.6	0	0	0.04	0.32	0.2	0.16	0	0	0.04	0.12	0.12	1	0.72	0.08	0	0
HP:0000577	1	1	1	1	1	1	0.04	0.16	0.4	1	0.96	1	0.12	1	1	1	1	1	1	1	0.2	0.28
HP:0000579	1	1	0.72	1	1	1	0	0.16	0.2	0.96	0.84	1	0	0.12	0.44	1	1	1	1	1	0.16	0
HP:0000580	1	1	0.88	1	1	1	0.28	0.28	0.44	1	0.96	1	0.08	0.56	0.76	1	1	1	1	1	0.12	0.16
HP:0000581	1	1	1	1	1	1	0.08	0.36	0.68	1	0.96	1	0.12	1	1	1	1	1	1	1	0.2	0
HP:0000582	1	1	1	1	1	1	0.12	0.44	0.64	1	1	1	0.12	1	1	1	1	1	1	1	0.2	0.32
HP:0000585	1	1	0.48	1	0.92	1	0	0	0.04	0.6	0.44	1	0	0	0.28	0.16	0.2	1	1	0.32	0	0
HP:0000586	1	1	1	1	1	1	0	0.12	0.36	1	0.96	1	0.04	1	0.84	1	1	1	1	1	0.2	0
HP:0000587	1	1	1	1	1	1	0.52	0.64	0.92	1	1	1	0.12	1	1	1	1	1	1	1	0.2	0.64
HP:0000588	1	1	0.72	1	1	1	0.12	0.12	0.36	0.96	0.88	1	0	0.04	0.04	1	1	1	1	1	0	0.16
HP:0000589	1	1	0.96	1	1	1	0.4	0.28	0.68	1	1	1	0.08	0.96	1	1	1	1	1	1	0.2	0.16
HP:0000590	1	1	0.72	1	1	1	0	0.04	0.2	0.64	0.56	1	0	0	0.12	0.88	0.88	1	1	0.44	0	0
HP:0000591	1	1	1	1	1	1	0.16	0.64	0.88	1	0.96	1	0.04	1	1	1	1	1	1	1	0.2	0
HP:0000592	1	1	1	1	1	1	0.12	0.64	0.88	1	0.96	1	0.04	1	1	1	1	1	1	1	0.2	0
HP:0000593	1	1	1	1	1	1	0.08	0.12	0.52	1	0.96	1	0.04	1	0.88	1	1	1	1	1	0.2	0
HP:0000594	1	1	1	1	1	1	0	0.12	0.36	1	0.96	1	0.04	1	0.32	1	1	1	1	0.96	0.2	0
HP:0000597	1	1	1	1	1	1	0.28	0.76	0.88	1	0.96	1	0.12	0.6	1	1	1	1	1	1	0.2	0.44
HP:0000598	1	1	1	1	1	1	0.88	0.8	1	1	1	1	0.32	1	1	1	1	1	1	1	0.44	1
HP:0000599	1	1	0.84	1	1	1	0.08	0.48	0.36	1	0.96	1	0	0.48	1	1	1	1	1	1	0.2	0
HP:0000600	1	1	1	1	1	1	0.24	0.24	0.68	1	0.96	1	0.04	1	1	1	1	1	1	1	0.2	1
HP:0000601	1	1	0.88	1	1	1	0.2	0.24	0.68	1	0.96	1	0.04	0.6	1	1	1	1	1	1	0.2	0
HP:0000602	1	1	0.96	1	1	1	0.04	0.44	0.72	1	0.96	1	0.12	0.4	1	1	1	1	1	1	0.08	0.12
HP:0000603	1	1	0.72	1	1	1	0.04	0.04	0.12	0.8	0.72	1	0	0.04	0.16	1	1	1	1	0.48	0	0
HP:0000605	1	1	0.72	1	1	1	0.08	0.04	0.2	0.48	0.44	1	0	0.2	0.08	1	1	1	1	0.72	0.04	0
HP:0000606	1	1	1	1	1	1	0.24	0.48	0.48	1	0.96	1	0	0.48	1	1	1	1	1	1	0.2	0.2
HP:0000608	1	1	0.88	1	1	1	0.24	0.12	0.52	0.96	0.84	1	0	0.2	0.52	1	1	1	1	1	0.12	0
HP:0000609	1	1	0.72	1	1	1	0.04	0.32	0.52	0.96	0.92	1	0	0.12	0.72	1	1	1	1	1	0.16	0
HP:0000610	1	1	0.92	1	1	1	0.52	0.28	0.72	1	1	1	0.04	0.36	1	1	1	1	1	1	0.2	0.36
HP:0000612	1	1	0.88	1	1	1	0.2	0.2	0.64	1	0.96	1	0.08	0.44	1	1	1	1	1	1	0.2	0.16
HP:0000613	1	1	0.88	1	1	1	0.2	0.28	0.52	1	0.96	1	0.04	0.32	1	1	1	1	1	1	0.16	0
HP:0000614	1	1	1	1	1	1	0.04	0.72	0.88	0.96	0.96	1	0	0.32	1	1	1	1	1	1	0.2	0
HP:0000615	1	1	1	1	1	1	0.12	0.64	0.88	1	0.96	1	0.04	1	1	1	1	1	1	1	0.2	0.48
HP:0000616	1	1	0.72	1	1	1	0.08	0.16	0.08	0.96	0.88	1	0	0.2	0.16	1	1	1	1	1	0.12	0
HP:0000617	1	1	0.72	1	1	1	0.2	0.12	0.12	1	0.96	1	0	0.08	0.2	1	1	1	1	1	0	0.16
HP:0000618	1	1	1	1	1	1	0.44	0.44	0.68	1	1	1	0.08	1	1	1	1	1	1	1	0.2	0.6
HP:0000620	1	1	0.6	0.96	0.88	0.24	0	0	0.04	0.32	0.32	0.04	0	0	0.24	0.52	0.56	1	1	0.72	0	0
HP:0000621	1	1	0.72	1	1	1	0	0	0.52	0.8	0.72	1	0	0	0.64	0.6	0.68	1	1	0.56	0	0
HP:0000622	1	1	0.84	1	1	1	0.08	0.12	0.28	0.88	0.8	0.6	0	0.08	0.16	1	1	1	1	1	0.12	0
HP:0000623	0.16	0.84	0.24	0.88	0.6	0.2	0	0	0.12	0.04	0	0	0	0	0	0	0	1	0.2	0	0	0
HP:0000625	1	1	0.72	1	1	1	0.04	0.04	0.12	0.96	0.88	1	0	0.12	0.44	0.72	0.84	1	1	1	0.04	0
HP:0000627	1	1	0.64	1	1	1	0.08	0	0.36	0.88	0.84	1	0	0	0.32	0.4	0.56	1	1	1	0	0.2
HP:0000629	1	1	0.56	1	1	0.96	0.04	0.2	0.04	0.68	0.64	0.68	0	0	0.12	0.44	0.48	1	1	1	0	0
HP:0000630	1	1	0.88	1	1	1	0.04	0.12	0.36	0.96	0.88	1	0	0.08	0.28	1	1	1	1	1	0	0
HP:0000632	1	1	0.88	1	1	1	0.08	0.36	0.4	1	0.96	1	0.04	0.56	1	1	1	1	1	1	0.2	0
HP:0000633	1	1	0.6	1	1	0.96	0	0.04	0.12	0.68	0.48	0.12	0	0.24	0.04	0.6	0.52	1	1	0.84	0.16	0
HP:0000634	0.44	1	0.08	0.68	0.32	0.28	0	0.04	0	0.04	0.04	0.2	0	0	0.04	0.16	0.12	1	0.4	0.2	0	0
HP:0000635	1	1	0.84	1	1	1	0.24	0.28	0.68	0.96	0.92	1	0.08	0.24	1	1	1	1	1	1	0.12	0
HP:0000636	0.8	1	0.2	0.96	0.96	0.96	0	0	0.12	0.24	0.08	0.44	0	0	0	0.2	0.16	1	0.64	0.08	0	0
HP:0000637	1	1	0.64	1	1	1	0.04	0.48	0.2	0.96	0.92	1	0	0.24	0.52	1	1	1	1	1	0.2	0
HP:0000639	1	1	1	1	1	1	0.52	0.56	0.84	1	1	1	0.32	1	1	1	1	1	1	1	0.2	0.96
HP:0000640	1	1	0.72	1	1	1	0	0.08	0.12	0.88	0.76	1	0	0.12	0.6	1	1	1	1	1	0	0
HP:0000641	1	1	0.6	1	1	1	0	0.04	0.12	0.8	0.64	0.6	0	0	0	0.72	0.72	1	1	0.2	0	0
HP:0000642	1	1	0.76	1	1	1	0.04	0.08	0.2	0.88	0.84	1	0	0.08	0.32	1	1	1	1	0.96	0	0
HP:0000643	1	1	0.6	1	1	1	0	0.08	0.52	0.56	0.48	0.8	0	0.04	0.12	1	1	1	1	1	0	0
HP:0000646	1	1	1	1	1	1	0.12	0.12	0.52	1	0.96	1	0.04	1	0.96	1	1	1	1	1	0.2	0.12
HP:0000647	1	1	0.72	1	1	1	0.04	0.08	0.12	0.88	0.76	1	0.04	0.04	0.2	0.72	0.64	1	1	0.8	0	0.16
HP:0000648	1	1	1	1	1	1	0.52	0.48	0.76	1	1	1	0.08	1	1	1	1	1	1	1	0.2	0.64
HP:0000649	1	1	0.84	1	1	1	0.04	0.08	0.2	0.96	0.92	1	0.04	0.36	0.2	1	1	1	1	1	0.16	0
HP:0000650	1	1	0.36	0.96	0.84	0.6	0	0	0	0.24	0.16	0.08	0	0	0.04	0.12	0.12	1	0.72	0.08	0	0
HP:0000651	1	1	0.84	1	1	1	0.08	0.08	0.6	0.96	0.88	1	0.04	0.2	0.68	1	1	1	1	1	0	0
HP:0000652	0.64	1	0.12	0.68	0.52	0.56	0	0	0	0.08	0.08	0.32	0	0	0	0.2	0.16	0.84	0.2	0	0	0
HP:0000653	1	1	1	1	1	1	0.04	0.08	0.52	1	0.96	1	0.04	0.2	1	1	1	1	1	1	0.2	0
HP:0000654	1	1	0.84	1	1	1	0.12	0.16	0.36	0.96	0.84	1	0	0.2	0.52	1	1	1	1	1	0	0
HP:0000656	1	1	0.84	1	1	1	0.04	0.12	0.2	1	0.96	0.36	0	0.44	0.64	1	1	1	1	1	0.2	0
HP:0000657	1	1	0.76	1	1	1	0.12	0.12	0.24	0.88	0.8	1	0.08	0.08	0.32	1	1	1	1	1	0	0.16
HP:0000658	1	1	0.16	0.96	0.96	0.88	0.04	0	0	0.12	0.08	0	0	0	0	0.4	0.28	1	1	0.36	0	0
HP:0000659	1	1	0.72	1	1	1	0.04	0	0.36	0.8	0.68	1	0	0	0	0.24	0.48	1	1	1	0.04	0
HP:0000660	1	1	0.52	0.88	0.72	0.56	0	0.04	0.2	0.24	0.16	0	0	0.32	0	0.12	0.16	1	0.52	0.08	0.04	0
HP:0000661	0.36	0.92	0.04	0.68	0.32	0.28	0	0.04	0	0.04	0.04	0.2	0	0	0.04	0.12	0.12	0.96	0.4	0.2	0	0
HP:0000662	1	1	0.88	1	1	1	0.16	0.2	0.44	0.96	0.92	1	0	0.08	0.48	1	1	1	1	1	0.04	0.2
HP:0000664	1	1	0.84	1	1	1	0.08	0.4	0.4	1	0.96	1	0.08	0.56	0.88	1	1	1	1	1	0.2	0
HP:0000666	1	1	0.72	1	1	1	0.04	0.04	0.28	0.8	0.72	1	0	0.08	0.36	1	1	1	1	1	0.04	0
HP:0000667	1	1	0.28	1	1	1	0	0.04	0	0.8	0.76	0.32	0	0	0.04	0.56	0.48	1	1	1	0	0
HP:0000668	1	1	0.96	1	1	1	0.36	0.24	0.52	1	0.96	1	0.04	0.96	1	1	1	1	1	1	0.2	0.16
HP:0000670	1	1	1	1	1	1	0.08	0.72	0.88	1	0.96	1	0.04	0.96	1	1	1	1	1	1	0.2	0
HP:0000674	1	1	0.24	0.96	1	0.92	0.04	0.04	0	0.36	0.28	0.2	0	0	0	0.2	0.16	1	0.76	0.2	0	0
HP:0000675	1	1	0.28	1	1	0.96	0	0	0.08	0.6	0.48	0.24	0	0	0.2	0.08	0.08	1	1	0.24	0	0
HP:0000676	1	1	0.84	1	1	1	0.08	0.44	0.2	1	0.92	1	0	0.48	0.84	1	1	1	1	1	0.2	0
HP:0000677	1	1	0.84	1	1	1	0.12	0.12	0.12	0.96	0.92	1	0	0.28	1	1	1	1	1	1	0.2	0
HP:0000678	1	1	1	1	1	1	0	0.72	0.88	1	0.96	1	0.08	1	1	1	1	1	1	1	0.2	0.24
HP:0000679	1	1	0.72	1	1	1	0.04	0.08	0.2	0.8	0.6	0.4	0	0	0.52	1	1	1	1	1	0	0
HP:0000680	1	1	0.52	1	0.96	0.92	0	0.04	0.08	0.4	0.28	0.28	0	0.04	0	0.48	0.44	1	1	0.76	0	0
HP:0000682	1	1	1	1	1	1	0.24	0.44	0.48	1	1	1	0.04	1	1	1	1	1	1	1	0.2	0
HP:0000683	1	1	0.36	0.92	0.84	0.4	0	0	0	0.08	0.04	0.2	0	0	0	0.12	0.16	1	0.28	0	0	0
HP:0000684	1	1	0.88	1	1	1	0.16	0.4	0.68	1	1	1	0	1	1	1	1	1	1	1	0.2	0
HP:0000685	1	1	1	1	1	1	0.24	0.24	0.52	1	0.96	1	0.04	0.6	1	1	1	1	1	1	0.2	0.16
HP:0000687	1	1	0.72	1	1	1	0	0.12	0.12	1	0.96	1	0.08	0.04	1	1	1	1	1	1	0.04	0
HP:0000689	1	1	1	1	1	1	0.32	0.44	0.68	1	1	1	0.12	1	1	1	1	1	1	1	0.2	0
HP:0000690	0.48	1	0.24	0.92	0.96	0.8	0	0	0	0.24	0.2	0	0	0	0	0.08	0.04	0.68	0.32	0.08	0	0
HP:0000691	1	1	1	1	1	1	0.24	0.64	0.88	1	0.96	1	0	0.52	1	1	1	1	1	1	0.2	0
HP:0000692	1	1	1	1	1	1	0.36	0.8	0.92	1	1	1	0.2	1	1	1	1	1	1	1	0.2	0.24
HP:0000695	1	1	0.72	1	1	1	0.04	0.12	0.56	0.96	0.88	1	0	0.04	0.8	1	1	1	1	0.84	0.08	0
HP:0000696	1	1	0.6	1	1	0.96	0	0	0.12	0.32	0.32	0.4	0	0.04	0.76	0.28	0.2	1	1	0.48	0	0
HP:0000698	1	1	0.72	1	1	1	0.08	0.08	0.08	0.96	0.84	0.92	0	0.28	0.4	0.84	1	1	1	1	0.2	0
HP:0000699	1	1	0.68	1	1	1	0	0.28	0.12	0.88	0.76	1	0	0.04	0.24	1	1	1	1	0.92	0	0
HP:0000703	1	1	1	1	1	1	0	0	0.68	0.96	0.92	1	0	0	1	0.2	0.04	1	1	0.6	0	0
HP:0000704	1	1	1	1	1	1	0	0.64	0.88	0.96	0.92	1	0	0.36	1	1	1	1	1	1	0.2	0
HP:0000705	1	1	0.6	1	1	1	0	0.04	0.12	0.68	0.48	1	0	0.08	0.2	1	1	1	1	0.4	0.04	0
HP:0000706	1	1	0.76	1	1	1	0	0.08	0.12	1	0.96	1	0	0.52	1	1	1	1	1	1	0.2	0
HP:0000707	1	1	1	1	1	1	0.96	0.8	1	1	1	1	0.48	1	1	1	1	1	1	1	0.56	1
HP:0000708	1	1	1	1	1	1	0.88	0.8	1	1	1	1	0.36	1	1	1	1	1	1	1	0.4	1
HP:0000709	1	1	0.88	1	1	1	0.28	0.32	0.72	0.96	0.96	1	0	0.76	0.92	1	1	1	1	1	0.2	0
HP:0000710	1	1	0.44	1	0.96	0.64	0.04	0	0.08	0.32	0.28	0.36	0	0.04	0.2	0.44	0.52	1	1	0.64	0	0
HP:0000711	1	1	0.84	1	1	1	0.28	0.28	0.64	0.96	0.92	1	0.04	0.4	0.96	1	1	1	1	1	0.16	0.2
HP:0000712	1	1	0.88	1	1	1	0.16	0.2	0.4	1	0.96	1	0.08	0.6	1	1	1	1	1	1	0.08	0.2
HP:0000713	1	1	0.84	1	1	1	0.28	0.28	0.64	0.96	0.92	1	0.04	0.2	0.92	1	1	1	1	1	0.08	0.2
HP:0000716	1	1	1	1	1	1	0.4	0.44	0.76	1	1	1	0.04	1	1	1	1	1	1	1	0.2	0.2
HP:0000717	1	1	1	1	1	1	0.48	0.48	0.68	1	1	1	0.08	1	1	1	1	1	1	1	0.2	0.2
HP:0000718	1	1	0.92	1	1	1	0.48	0.48	0.68	1	0.96	1	0.08	0.92	1	1	1	1	1	1	0.2	0.24
HP:0000719	1	1	0.72	1	1	1	0.16	0.24	0.12	0.96	0.88	1	0.08	0.08	0.64	1	1	1	1	1	0.04	0
HP:0000720	0.6	1	0	1	1	0.96	0	0.04	0	0.16	0.08	0	0	0	0	0.08	0.08	1	0.24	0.04	0	0
HP:0000721	1	1	1	1	1	1	0.08	0.08	0	1	0.96	1	0	0.52	0.56	1	1	1	1	1	0.2	0
HP:0000722	1	1	0.84	1	1	1	0.24	0.44	0.68	1	0.96	1	0.08	0.64	1	1	1	1	1	1	0.2	0
HP:0000723	1	1	1	1	1	1	0.12	0.08	0.08	1	0.96	1	0	0.56	0.76	1	1	1	1	1	0.2	0
HP:0000725	1	1	0.6	1	1	0.96	0	0	0.12	0.48	0.4	0.56	0	0.12	0.04	0.36	0.24	1	1	0.08	0	0
HP:0000726	1	1	0.96	1	1	1	0.24	0.44	0.88	1	0.96	1	0.04	1	1	1	1	1	1	1	0.24	0
HP:0000727	1	1	0.72	1	1	0.96	0.04	0	0.24	0.44	0.4	0.2	0	0.04	0.28	1	1	1	1	0.72	0	0
HP:0000728	1	1	1	1	1	1	0.08	0.08	0	1	0.96	1	0	0.52	0.56	1	1	1	1	1	0.2	0
HP:0000729	1	1	1	1	1	1	0.52	0.64	0.72	1	1	1	0.2	1	1	1	1	1	1	1	0.2	0.32
HP:0000732	1	1	1	1	1	1	0.08	0.08	0	1	0.96	1	0	0.52	0.56	1	1	1	1	1	0.2	0
HP:0000733	1	1	1	1	1	1	0.4	0.44	0.4	1	1	1	0	1	1	1	1	1	1	1	0.2	0
HP:0000734	1	1	0.84	1	1	1	0.2	0.36	0.44	1	0.96	1	0.04	0.2	1	1	1	1	1	1	0.16	0
HP:0000735	1	1	1	1	1	1	0.08	0.2	0.32	1	1	1	0.04	0.84	0.56	1	1	1	1	1	0.2	0.12
HP:0000736	1	1	1	1	1	1	0.4	0.56	0.72	1	1	1	0.24	1	1	1	1	1	1	1	0.28	0
HP:0000737	1	1	0.88	1	1	1	0.48	0.44	0.76	1	0.96	1	0.04	0.88	1	1	1	1	1	1	0.2	0.16
HP:0000738	1	1	1	1	1	1	0.04	0.72	0.88	1	1	1	0.04	1	1	1	1	1	1	1	0.2	0.04
HP:0000739	1	1	0.96	1	1	1	0.32	0.48	0.72	1	1	1	0.04	1	1	1	1	1	1	1	0.2	0.2
HP:0000740	1	1	0.72	1	1	1	0	0	0.16	0.96	0.88	1	0	0.16	0.04	0.56	0.52	1	1	0.44	0	0
HP:0000741	1	1	0.84	1	1	1	0.08	0.08	0.44	0.84	0.76	0.96	0	0.16	0.2	1	1	1	1	1	0	0
HP:0000742	1	1	0.8	1	1	1	0.28	0.44	0.68	1	0.96	1	0	0.44	1	1	1	1	1	1	0.2	0.16
HP:0000744	1	1	0.28	1	1	0.96	0	0.24	0.16	0.68	0.68	0.16	0	0	0.04	0.28	0.2	1	1	0.56	0	0
HP:0000745	1	1	0.84	1	1	1	0.08	0.08	0.44	0.84	0.76	0.96	0	0.16	0.2	1	1	1	1	1	0	0
HP:0000746	1	1	1	1	1	1	0.04	0.64	0.88	1	1	1	0	0.76	1	1	1	1	1	1	0.2	0.04
HP:0000748	1	1	0.72	1	1	1	0.08	0.24	0.04	0.96	0.88	1	0.08	0.04	0.64	0.68	0.6	1	1	1	0.04	0
HP:0000749	1	1	0.48	1	1	0.96	0.04	0.04	0	0.88	0.76	0.76	0.08	0.04	0.32	0.28	0.12	1	1	0.32	0.04	0
HP:0000750	1	1	1	1	1	1	0.52	0.8	0.88	1	1	1	0.32	1	1	1	1	1	1	1	0.28	0.76
HP:0000751	1	1	0.76	1	1	1	0.16	0	0.36	0.6	0.68	1	0.04	0.2	0.44	1	1	1	1	1	0.04	0
HP:0000752	1	1	1	1	1	1	0.52	0.64	0.72	1	1	1	0.24	1	1	1	1	1	1	1	0.28	0.16
HP:0000756	1	1	0.28	1	1	1	0	0.16	0	0.84	0.72	0.24	0	0.12	0.16	0.2	0.2	1	1	0.56	0.12	0
HP:0000757	1	1	0.44	1	0.96	0.56	0.04	0	0.08	0.28	0.28	0.32	0	0.04	0.2	0.24	0.4	1	1	0.52	0	0
HP:0000758	1	1	1	1	1	1	0.08	0.08	0	1	0.96	1	0	0.52	0.56	1	1	1	1	1	0.2	0
HP:0000759	1	1	1	1	1	1	0.64	0.8	1	1	1	1	0.32	1	1	1	1	1	1	1	0.4	1
HP:0000762	1	1	1	1	1	1	0.08	0.24	0.64	1	0.96	1	0.08	1	1	1	1	1	1	1	0.2	0
HP:0000763	1	1	1	1	1	1	0.32	0.44	0.76	1	1	1	0	1	1	1	1	1	1	1	0.2	0.96
HP:0000764	1	1	0.88	1	1	1	0.28	0.32	0.72	0.96	0.92	1	0.24	0.52	1	1	1	1	1	1	0.2	1
HP:0000765	1	1	1	1	1	1	0.68	0.8	1	1	1	1	0.28	1	1	1	1	1	1	1	0.44	0.8
HP:0000766	1	1	1	1	1	1	0.4	0.72	0.92	1	1	1	0.16	1	1	1	1	1	1	1	0.2	0.12
HP:0000767	1	1	1	1	1	1	0.16	0.72	0.92	1	1	1	0.08	1	1	1	1	1	1	1	0.2	0.04
HP:0000768	1	1	1	1	1	1	0.16	0.28	0.72	1	1	1	0.12	1	1	1	1	1	1	1	0.2	0
HP:0000769	1	1	1	1	1	1	0.52	0.56	0.76	1	1	1	0.16	1	1	1	1	1	1	1	0.2	0
HP:0000771	1	1	0.84	1	1	1	0.2	0.08	0.52	1	0.96	1	0.04	0.72	0.76	1	1	1	1	1	0.16	0
HP:0000772	1	1	1	1	1	1	0.36	0.56	0.76	1	1	1	0.24	1	1	1	1	1	1	1	0.24	0.28
HP:0000773	1	1	0.84	1	1	1	0.08	0.2	0.2	1	0.92	1	0.12	0.8	0.6	1	1	1	1	1	0.2	0.08
HP:0000774	1	1	1	1	1	1	0.16	0.24	0.76	1	0.96	1	0.12	1	1	1	1	1	1	1	0.2	0.08
HP:0000775	1	1	0.96	1	1	1	0.44	0.4	0.72	1	0.96	1	0.16	0.8	1	1	1	1	1	1	0.2	0.16
HP:0000776	1	1	0.84	1	1	1	0.4	0.36	0.48	1	0.96	1	0.04	0.56	1	1	1	1	1	1	0.2	0.16
HP:0000777	1	1	0.76	1	1	1	0.04	0.04	0.16	1	0.92	1	0	0.24	0.64	1	1	1	1	1	0.12	0
HP:0000778	1	1	0.72	1	1	1	0	0.04	0.04	0.96	0.92	1	0	0.2	0.6	1	1	1	1	1	0.12	0
HP:0000782	1	1	1	1	1	1	0.16	0.76	0.88	1	0.96	1	0.12	0.6	1	1	1	1	1	1	0.24	0.32
HP:0000786	1	1	0.84	1	1	1	0.12	0.2	0.52	1	0.96	1	0.04	0.56	1	1	1	1	1	1	0.16	0
HP:0000787	1	1	1	1	1	1	0.36	0.24	0.68	1	0.96	1	0.04	1	1	1	1	1	1	1	0.2	0.2
HP:0000789	1	1	1	1	1	1	0.16	0.16	0.8	1	0.96	1	0	0.64	0.72	1	1	1	1	1	0.2	0.04
HP:0000790	1	1	1	1	1	1	0.08	0.64	0.88	1	0.96	1	0.04	1	1	1	1	1	1	1	0.2	0.32
HP:0000795	1	1	1	1	1	1	0.48	0.76	0.92	1	1	1	0.16	1	1	1	1	1	1	1	0.2	0.64
HP:0000796	1	1	0.72	1	1	1	0	0	0.04	0.52	0.2	0.36	0	0	0.4	0.6	0.52	1	1	0.56	0	0
HP:0000798	1	1	0.72	1	1	1	0	0	0.76	0.96	0.84	0.28	0	0.12	0.12	1	1	1	1	1	0.04	0
HP:0000799	1	1	0.48	1	1	1	0	0.24	0.76	0.52	0.24	0.56	0	0	0	0.36	0.2	1	0.96	0.16	0.04	0
HP:0000802	1	1	0.72	1	1	1	0	0.08	0.44	1	0.96	1	0	0.28	0.56	1	1	1	1	1	0	0
HP:0000803	1	1	0.72	1	1	1	0.16	0.12	0.08	0.8	0.68	0.4	0.04	0.04	0.2	0.96	1	1	1	0.44	0	0.16
HP:0000805	1	1	0.56	1	1	1	0.04	0.04	0.16	0.28	0.12	0.32	0	0	0.08	0.48	0.32	1	1	0.12	0	0
HP:0000811	1	1	1	1	1	1	0.64	0.8	1	1	1	1	0.28	1	1	1	1	1	1	1	0.36	1
HP:0000812	1	1	1	1	1	1	0.52	0.8	1	1	1	1	0.08	1	1	1	1	1	1	1	0.32	0.44
HP:0000813	1	1	0.72	1	1	1	0.08	0.04	0.04	0.96	0.92	1	0	0.28	0.12	1	1	1	1	1	0.16	0.2
HP:0000815	1	1	0.84	1	1	1	0.12	0.08	0.64	1	0.92	1	0	0.44	0.92	1	1	1	1	1	0.2	0
HP:0000816	1	1	0.4	1	1	1	0	0	0	0.84	0.76	0.2	0	0	0	0.32	0.28	1	1	0.16	0	0
HP:0000817	1	1	0.6	1	1	1	0.04	0.12	0.24	0.8	0.76	1	0.04	0.16	0	0.92	1	1	1	0.84	0.08	0.12
HP:0000818	1	1	1	1	1	1	0.88	0.64	0.96	1	1	1	0.28	1	1	1	1	1	1	1	0.44	0.76
HP:0000819	1	1	1	1	1	1	0.52	0.4	0.88	1	1	1	0.12	1	1	1	1	1	1	1	0.2	0.56
HP:0000820	1	1	1	1	1	1	0.52	0.48	0.8	1	1	1	0.08	1	1	1	1	1	1	1	0.32	0.36
HP:0000821	1	1	0.96	1	1	1	0.48	0.44	0.76	1	1	1	0.08	1	1	1	1	1	1	1	0.2	0.36
HP:0000822	1	1	1	1	1	1	0.52	0.8	0.96	1	1	1	0.08	1	1	1	1	1	1	1	0.2	0.48
HP:0000823	1	1	0.88	1	1	1	0.24	0.28	0.72	1	0.96	1	0.04	0.64	1	1	1	1	1	1	0.2	0
HP:0000824	1	1	0.84	1	1	1	0.16	0.24	0.4	1	0.96	1	0.04	0.36	1	1	1	1	1	1	0.2	0.16
HP:0000825	1	1	0.76	1	1	1	0.32	0.08	0.52	0.8	0.56	1	0	0.12	0.44	1	1	1	1	0.52	0	0.08
HP:0000826	1	1	1	1	1	1	0.24	0.36	0.6	1	1	1	0.04	0.56	1	1	1	1	1	1	0.2	0
HP:0000828	1	1	1	1	1	1	0.28	0.12	0.36	1	0.96	1	0	0.36	0.96	1	1	1	1	1	0.12	0
HP:0000829	1	1	0.72	1	1	1	0.12	0.08	0.32	0.76	0.72	0.6	0	0.12	0.4	0.64	0.8	1	1	0.36	0	0
HP:0000830	1	1	0.84	1	1	1	0.16	0.36	0.52	1	0.96	1	0.04	0.52	1	1	1	1	1	1	0.2	0.16
HP:0000831	1	1	0.76	1	1	1	0.36	0.08	0.68	0.88	0.76	1	0	0.08	0.88	0.92	0.96	1	1	0.52	0	0.08
HP:0000832	1	1	0.2	0.72	0.44	0.2	0.04	0	0	0.04	0.04	0.36	0	0	0	0.16	0.16	1	0.44	0.08	0	0
HP:0000834	1	1	0.96	1	1	1	0.44	0.4	0.72	1	1	1	0	1	1	1	1	1	1	1	0.2	0.2
HP:0000835	1	1	0.76	1	1	1	0.12	0.08	0.52	1	0.92	1	0	0.12	0.8	1	1	1	1	1	0.12	0
HP:0000836	1	1	0.76	1	1	1	0.16	0.16	0.2	0.96	0.88	1	0	0	0.4	1	1	1	1	1	0	0
HP:0000837	1	1	0.76	1	1	1	0.04	0.08	0.76	0.96	0.88	1	0	0.08	0.2	1	1	1	1	1	0.04	0
HP:0000839	0.8	1	0.2	0.96	0.84	0.72	0	0	0	0.32	0.28	0.28	0	0	0.12	0.12	0.16	1	0.88	0.08	0	0
HP:0000840	0.96	1	0.32	0.92	0.84	0.72	0	0	0.08	0.04	0	0	0	0	0	0.32	0.16	1	0.2	0	0	0
HP:0000841	1	1	0.32	0.96	1	0.96	0	0	0	0.28	0.28	0.12	0	0	0.04	0.12	0.08	1	0.88	0.08	0	0
HP:0000842	1	1	0.88	1	1	1	0.48	0.24	0.68	0.96	0.92	1	0	0.2	1	1	1	1	1	1	0	0.08
HP:0000843	1	1	0.72	1	1	1	0.08	0.04	0.2	0.8	0.76	1	0	0.2	0.44	0.68	0.72	1	1	0.72	0	0
HP:0000845	1	1	0.64	1	1	1	0.08	0.04	0.12	0.6	0.28	0.8	0	0	0.12	0.48	0.64	1	1	0.24	0	0
HP:0000846	1	1	0.84	1	1	1	0.2	0.12	0.52	1	0.96	1	0	0.16	0.72	1	1	1	1	1	0.16	0.2
HP:0000847	1	1	0.6	1	1	0.96	0.08	0.04	0.2	0.56	0.68	0.4	0	0.12	0.36	0.6	0.4	1	1	0.16	0	0
HP:0000848	1	1	0.52	1	1	0.96	0.08	0.04	0.2	0.56	0.68	0.4	0	0.12	0.36	0.4	0.24	1	1	0.12	0	0
HP:0000851	1	1	0.6	1	1	1	0.04	0.12	0.12	0.92	0.84	0.52	0	0.28	0.56	0.56	0.6	1	1	1	0.08	0
HP:0000852	1	1	0.32	0.96	0.84	0.8	0	0	0.08	0.36	0.2	0.48	0	0	0.12	0.36	0.32	1	1	0.12	0	0
HP:0000853	1	1	0.84	1	1	1	0.16	0.16	0.36	1	0.92	1	0	0.2	0.48	1	1	1	1	1	0.04	0
HP:0000854	1	1	0.72	1	1	1	0.04	0.04	0.08	0.96	0.84	0.52	0	0	0.12	0.96	0.76	1	1	1	0	0
HP:0000855	1	1	0.84	1	1	1	0.44	0.08	0.68	0.96	0.92	1	0	0.12	1	1	1	1	1	0.92	0.04	0.28
HP:0000857	1	1	0.72	1	1	0.96	0.24	0.04	0.48	0.68	0.52	1	0	0.08	0.4	0.72	0.64	1	1	0.24	0	0.08
HP:0000858	1	1	1	1	1	1	0.28	0.48	0.76	1	1	1	0.08	1	1	1	1	1	1	1	0.2	0
HP:0000859	1	1	0.68	1	1	1	0.04	0	0.12	0.36	0.28	0.28	0	0	0.12	0.6	0.68	1	1	0.44	0	0
HP:0000860	1	1	0.2	1	1	1	0	0.04	0	0.88	0.8	0.52	0	0.04	0.4	0.24	0.2	1	1	1	0	0
HP:0000863	1	1	0.56	1	1	0.96	0	0	0	0.36	0.36	0.52	0	0	0.32	0.44	0.36	1	1	0.56	0	0
HP:0000864	1	1	0.96	1	1	1	0.52	0.48	0.84	1	1	1	0.08	1	1	1	1	1	1	1	0.2	0.16
HP:0000866	1	1	0.6	1	1	0.96	0	0	0	0.68	0.48	0.04	0	0	0	0.16	0.16	1	1	0.28	0	0
HP:0000867	0.52	0.8	0.32	0.72	0.4	0.12	0.04	0	0	0.16	0.16	0.08	0	0.08	0	0.08	0.08	0.96	0.36	0.12	0	0
HP:0000868	1	1	0.72	1	1	1	0.08	0	0.4	0.8	0.48	1	0	0.08	0	1	1	1	1	0.68	0.08	0
HP:0000869	1	1	0.76	1	1	1	0.04	0.08	0.52	0.96	0.88	1	0	0.32	1	1	1	1	1	1	0.04	0
HP:0000870	1	1	0.72	1	1	1	0	0.04	0.12	0.88	0.84	1	0	0	0.12	0.72	0.68	1	1	0.68	0	0
HP:0000871	1	1	0.72	1	1	1	0.04	0.04	0.12	0.84	0.84	1	0	0.12	0.36	0.44	0.68	1	1	0.4	0.12	0
HP:0000872	1	1	0.72	1	1	1	0.08	0	0.04	0.96	0.84	1	0	0.04	0.04	0.84	0.72	1	1	1	0	0
HP:0000873	1	1	0.84	1	1	1	0.04	0.12	0.2	0.96	0.88	1	0	0.12	0.6	1	1	1	1	1	0.08	0.16
HP:0000875	1	1	1	1	1	1	0.04	0	0.16	1	0.96	1	0	0.28	0	1	1	1	1	1	0.12	0
HP:0000876	1	1	0.48	1	1	0.96	0	0.04	0.12	0.44	0.28	0.8	0	0.12	0	0.24	0.36	1	1	0.24	0.04	0
HP:0000877	0.32	1	0.52	1	1	0.96	0	0	0.52	0.6	0.44	1	0	0	0.4	0.2	0.24	1	1	0.12	0	0
HP:0000878	1	1	0.52	1	1	1	0	0.04	0.12	0.72	0.72	1	0.04	0.12	0.4	0.24	0.32	1	1	0.32	0.2	0
HP:0000879	1	1	0.64	1	1	1	0.04	0.16	0.08	1	0.96	1	0	0.4	0.44	0.6	0.52	1	1	1	0.2	0
HP:0000882	1	1	0.84	1	1	1	0	0	0.2	0.8	0.72	1	0.04	0.04	0.12	0.68	0.76	1	1	0.72	0	0
HP:0000883	1	1	0.84	1	1	1	0	0.2	0.72	0.96	0.8	1	0.08	0.04	0.68	0.6	0.6	1	1	0.72	0.04	0
HP:0000884	1	1	0.6	1	1	0.96	0.04	0	0	0.4	0.32	0.48	0	0	0.08	0.48	0.52	1	1	0.2	0	0
HP:0000885	1	1	1	1	1	1	0	0.12	0.36	1	0.96	1	0.04	1	0.32	1	1	1	1	1	0.2	0
HP:0000886	0.52	0.8	0.32	0.72	0.4	0.12	0.04	0	0	0.16	0.16	0.08	0	0.08	0	0.08	0.08	0.96	0.36	0.12	0	0
HP:0000887	1	1	0.72	1	1	1	0	0.12	0.04	0.6	0.6	0.32	0.04	0.08	0.12	0.4	0.28	1	1	0.52	0.04	0
HP:0000888	1	1	0.72	1	1	1	0	0	0	0.72	0.52	0	0.04	0.12	0.08	0.16	0.36	1	1	0.4	0.08	0.08
HP:0000889	1	1	0.88	1	1	1	0.28	0.28	0.52	1	0.96	1	0.12	0.84	1	1	1	1	1	1	0.2	0.24
HP:0000890	1	1	0.24	1	1	0.96	0	0	0	0.52	0.4	0.08	0.04	0.24	0	0.12	0.12	1	0.6	0.12	0.16	0
HP:0000891	1	1	0.32	1	1	0.96	0	0.08	0.04	0.6	0.52	0.36	0	0	0.12	0.16	0.16	1	1	0.36	0	0
HP:0000892	1	1	0.64	1	1	0.96	0	0	0.04	0.48	0.28	0.72	0	0.08	0.04	0.2	0.2	1	1	0.2	0.08	0
HP:0000893	0.52	0.8	0.32	0.72	0.4	0.12	0.04	0	0	0.16	0.16	0.08	0	0.08	0	0.08	0.08	0.96	0.36	0.12	0	0
HP:0000894	1	1	0.76	1	1	1	0.04	0	0.52	0.96	0.88	1	0.04	0	0.56	1	1	1	1	1	0.04	0
HP:0000895	1	1	0.2	1	1	0.96	0	0	0.04	0.56	0.48	0.12	0	0.16	0.04	0.12	0.24	1	1	0.12	0.08	0.08
HP:0000896	1	1	0.48	1	1	1	0	0	0.04	0.8	0.72	1	0	0	0.04	0.28	0.16	1	1	0.88	0.08	0
HP:0000897	1	1	0.4	0.8	0.6	0.24	0	0	0.08	0.16	0.08	0.16	0	0.04	0	0.2	0.2	1	0.36	0.08	0	0
HP:0000900	1	1	0.36	1	1	0.88	0	0	0.08	0.2	0.12	0.2	0	0	0	0.16	0.16	1	0.52	0	0	0
HP:0000902	1	1	0.56	1	1	1	0.08	0.12	0.2	0.96	0.88	1	0	0.04	0.4	0.2	0.28	1	1	0.64	0.04	0
HP:0000904	1	1	0.44	0.92	0.92	0.56	0	0	0	0.12	0.08	0.4	0	0	0	0.2	0.24	1	0.56	0.04	0	0
HP:0000905	0.24	1	0.52	1	1	0.96	0	0	0.52	0.6	0.44	1	0	0	0.4	0.2	0.2	1	1	0.16	0	0
HP:0000907	1	1	0.72	1	1	1	0	0	0.04	0.6	0.4	0.08	0.04	0.08	0.08	0.08	0.04	1	1	0.4	0.04	0
HP:0000910	0.68	1	0.12	0.52	0.04	0	0	0	0	0	0	0.04	0	0	0	0.04	0.04	1	0.2	0	0	0
HP:0000912	1	1	1	1	1	1	0.12	0.72	0.88	1	0.96	1	0.04	0.36	1	1	1	1	1	1	0.2	0
HP:0000914	1	1	1	1	1	1	0.08	0.16	0.04	1	0.96	1	0	0.12	0.04	1	1	1	1	1	0.16	0
HP:0000915	1	1	1	1	1	1	0.08	0.16	0.04	1	0.96	1	0	0.12	0.04	1	1	1	1	1	0.12	0
HP:0000916	0.36	0.88	0.12	0.72	0.56	0.52	0	0	0	0.04	0	0.08	0	0	0.08	0.08	0.08	0.8	0.24	0	0	0
HP:0000917	1	1	1	1	1	1	0.08	0.16	0.04	1	0.96	1	0	0.12	0.04	1	1	1	1	1	0.12	0
HP:0000918	1	1	0.48	1	1	1	0	0	0.04	0.8	0.72	1	0	0	0.04	0.28	0.16	1	1	0.88	0.08	0
HP:0000919	1	1	0.64	1	0.96	0.76	0.04	0	0.08	0.4	0.36	0.6	0	0.12	0.04	0.44	0.4	1	1	0.52	0.04	0
HP:0000920	1	1	0.24	0.92	0.72	0.48	0	0	0	0.24	0.2	0.48	0	0.08	0.04	0.16	0.16	1	1	0.36	0.04	0
HP:0000921	1	1	1	1	1	1	0.08	0.24	0.36	1	0.96	1	0.08	1	0.84	1	1	1	1	1	0.2	0
HP:0000922	0.96	0.92	0.24	0.84	0.48	0.16	0	0.04	0.04	0.28	0.16	0.04	0	0	0.04	0.12	0.08	0.84	0.36	0.08	0	0
HP:0000923	1	1	1	1	1	1	0	0	0.68	0.96	0.92	1	0	0	1	0.16	0.04	1	1	0.6	0	0
HP:0000924	1	1	1	1	1	1	0.92	0.8	1	1	1	1	0.44	1	1	1	1	1	1	1	0.56	1
HP:0000925	1	1	1	1	1	1	0.72	0.8	1	1	1	1	0.36	1	1	1	1	1	1	1	0.4	0.92
HP:0000926	1	1	1	1	1	1	0.08	0.24	0.72	1	0.96	1	0.08	1	1	1	1	1	1	1	0.2	0
HP:0000927	1	1	1	1	1	1	0.52	0.64	0.68	1	1	1	0.12	1	1	1	1	1	1	1	0.2	0.16
HP:0000929	1	1	1	1	1	1	0.88	0.8	1	1	1	1	0.4	1	1	1	1	1	1	1	0.44	1
HP:0000932	1	1	1	1	1	1	0.32	0.36	0.68	1	0.96	1	0.04	0.84	1	1	1	1	1	1	0.2	0.24
HP:0000934	1	1	1	1	1	1	0.28	0.24	0.64	1	0.96	1	0.04	1	0.8	1	1	1	1	1	0.2	0
HP:0000935	1	1	0.96	1	1	1	0	0	0.68	0.68	0.44	1	0	0.24	0.08	0.28	0.32	1	1	0.48	0.16	0
HP:0000938	1	1	1	1	1	1	0.16	0.28	0.76	1	0.96	1	0.04	1	1	1	1	1	1	1	0.2	0.16
HP:0000939	1	1	1	1	1	1	0.36	0.24	0.8	1	0.96	1	0.04	0.8	1	1	1	1	1	1	0.2	0.2
HP:0000940	1	1	1	1	1	1	0.36	0.48	0.8	1	1	1	0.12	1	1	1	1	1	1	1	0.2	0.16
HP:0000943	1	1	0.72	1	1	1	0	0	0.12	0.64	0.64	1	0	0	0.08	0.76	0.92	1	1	1	0.04	0
HP:0000944	1	1	1	1	1	1	0.24	0.48	0.76	1	1	1	0.16	1	1	1	1	1	1	1	0.2	0.08
HP:0000946	1	1	0.84	1	1	1	0	0.24	0.12	1	0.96	1	0.04	0.6	0.88	1	1	1	1	1	0.2	0
HP:0000947	1	1	0.72	1	1	1	0	0	0.04	0.56	0.36	0.16	0.04	0.12	0.04	0.12	0.12	1	1	0.28	0.08	0
HP:0000951	1	1	1	1	1	1	0.88	0.8	1	1	1	1	0.32	1	1	1	1	1	1	1	0.56	1
HP:0000952	1	1	0.96	1	1	1	0.48	0.24	0.8	1	0.96	1	0	0.84	1	1	1	1	1	1	0.2	0.4
HP:0000953	1	1	1	1	1	1	0.52	0.76	0.88	1	1	1	0.04	1	1	1	1	1	1	1	0.2	0
HP:0000954	1	1	0.88	1	1	1	0.08	0.48	0.52	1	1	1	0.12	1	1	1	1	1	1	1	0.2	0.4
HP:0000956	1	1	1	1	1	1	0.24	0.28	0.68	0.96	0.92	1	0	0.04	0.68	1	1	1	1	1	0.04	0
HP:0000957	1	1	1	1	1	1	0.2	0.48	0.48	1	1	1	0.04	1	1	1	1	1	1	1	0.2	0
HP:0000958	1	1	1	1	1	1	0.48	0.48	0.68	1	0.96	1	0.08	1	1	1	1	1	1	1	0.2	0
HP:0000960	1	1	0.72	1	1	1	0.04	0.24	0.16	1	0.96	1	0	0.24	0.68	0.76	0.56	1	1	1	0.12	0
HP:0000961	1	1	1	1	1	1	0.08	0.64	0.88	1	0.96	1	0.08	1	1	1	1	1	1	1	0.2	0
HP:0000962	1	1	1	1	1	1	0.44	0.36	0.92	1	0.96	1	0.16	1	1	1	1	1	1	1	0.28	0
HP:0000963	1	1	1	1	1	1	0.04	0.68	0.88	1	0.96	1	0	0.2	1	1	1	1	1	1	0.2	0
HP:0000964	1	1	1	1	1	1	0.32	0.28	0.76	0.96	0.96	1	0	0.6	1	1	1	1	1	1	0.2	0
HP:0000965	1	1	1	1	1	1	0.2	0.32	0.44	1	0.96	1	0.04	1	1	1	1	1	1	1	0.2	0
HP:0000966	1	1	0.84	1	1	1	0.04	0	0.6	0.96	0.84	1	0.04	0.08	1	1	1	1	1	1	0	0
HP:0000967	1	1	0.96	1	1	1	0	0.04	0.68	0.8	0.52	1	0	0	0.44	0.48	0.52	1	1	0.8	0	0
HP:0000968	1	1	0.64	1	1	1	0	0.04	0.04	0.56	0.44	0.32	0	0	0.28	0.72	0.92	1	1	0.4	0	0
HP:0000969	1	1	1	1	1	1	0.52	0.56	0.88	1	1	1	0.16	1	1	1	1	1	1	1	0.24	1
HP:0000970	1	1	0.72	1	1	1	0	0.04	0.04	0.44	0.28	0.24	0	0.08	0.28	0.56	0.72	1	1	0.52	0.04	0
HP:0000971	1	1	0.68	1	1	0.96	0	0	0.52	0.6	0.52	1	0	0	0.64	0.4	0.44	1	1	0.36	0	0
HP:0000972	1	1	0.84	1	1	1	0.04	0.2	0.4	0.96	0.88	1	0	0.08	0.28	1	1	1	1	1	0.08	0
HP:0000973	1	1	1	1	1	1	0.12	0.72	0.88	1	0.96	1	0.12	1	1	1	1	1	1	1	0.2	0
HP:0000974	1	1	1	1	1	1	0.2	0.24	0.72	1	0.96	1	0.04	1	1	1	1	1	1	1	0.2	0
HP:0000975	1	1	1	1	1	1	0.4	0.24	0.8	1	0.96	1	0.04	0.56	1	1	1	1	1	1	0.2	0
HP:0000976	1	1	0.24	0.84	0.6	0.6	0.04	0	0	0.04	0	0.44	0	0	0	0.12	0.12	1	0.6	0.08	0	0
HP:0000977	1	1	1	1	1	1	0	0.04	0.68	0.96	0.96	1	0	0	1	0.56	0.2	1	1	1	0	0
HP:0000978	1	1	1	1	1	1	0.36	0.64	0.88	1	0.96	1	0.04	1	1	1	1	1	1	1	0.2	0
HP:0000979	1	1	1	1	1	1	0.04	0.04	0.72	0.8	0.64	1	0	0.04	0.56	0.92	1	1	1	1	0	0
HP:0000980	1	1	0.92	1	1	1	0.52	0.24	0.68	1	0.96	1	0	0.32	1	1	1	1	1	1	0.12	0
HP:0000982	1	1	0.96	1	1	1	0.32	0.28	0.88	1	0.92	1	0.12	0.44	1	1	1	1	1	1	0.2	0
HP:0000987	1	1	1	1	1	1	0.12	0.72	0.88	1	0.96	1	0	0.88	1	1	1	1	1	1	0.2	0
HP:0000988	1	1	0.76	1	1	1	0.28	0.16	0.52	0.96	0.88	1	0	0.28	0.48	1	1	1	1	0.96	0.08	0
HP:0000989	1	1	0.88	1	1	1	0.4	0.2	0.44	1	0.96	1	0	0.28	0.96	1	1	1	1	1	0.16	0
HP:0000991	1	1	0.84	1	1	1	0	0.28	0.84	0.8	0.76	1	0	0.32	0.56	1	1	1	1	1	0.08	0
HP:0000992	1	1	0.88	1	1	1	0.24	0.32	0.4	1	0.96	1	0	0.32	1	1	1	1	1	1	0.08	0
HP:0000993	0.48	1	1	1	1	1	0	0.64	0.88	0.96	0.92	1	0	0.2	1	0.04	0.04	1	1	0.68	0.2	0
HP:0000995	1	1	1	1	1	1	0.16	0.72	0.88	1	0.96	1	0	0.88	1	1	1	1	1	1	0.2	0
HP:0000996	1	1	0.64	1	1	1	0.04	0.08	0.16	0.84	0.76	1	0	0.12	0.4	0.84	1	1	1	0.4	0.04	0
HP:0000997	1	1	1	1	1	1	0.04	0.24	0.12	1	1	1	0	0.64	0.28	1	1	1	1	1	0.2	0
HP:0000998	1	1	0.96	1	1	1	0.4	0.56	0.68	1	0.96	1	0.12	1	1	1	1	1	1	1	0.2	0.28
HP:0001000	1	1	1	1	1	1	0.56	0.8	0.92	1	1	1	0.16	1	1	1	1	1	1	1	0.2	0
HP:0001001	1	1	1	1	1	1	0.04	0.16	0.72	1	0.96	1	0.04	1	1	1	1	1	1	1	0.2	0
HP:0001003	1	1	0.72	1	1	1	0.04	0.16	0.16	0.8	0.8	1	0	0	0.2	1	1	1	1	1	0	0
HP:0001004	1	1	1	1	1	1	0.12	0.24	0.24	1	0.96	1	0	0.2	0.24	1	1	1	1	1	0.16	0
HP:0001005	1	1	1	1	1	1	0.52	0.68	0.92	1	1	1	0.08	1	1	1	1	1	1	1	0.28	0.4
HP:0001007	1	1	0.96	1	1	1	0.36	0.44	0.56	1	0.96	1	0	0.92	1	1	1	1	1	1	0.2	0.16
HP:0001009	1	1	1	1	1	1	0.2	0.68	0.88	1	1	1	0.04	1	1	1	1	1	1	1	0.2	0
HP:0001010	1	1	1	1	1	1	0.36	0.36	0.72	1	1	1	0.12	1	1	1	1	1	1	1	0.2	0
HP:0001012	1	1	1	1	1	1	0.32	0.24	0.64	1	1	1	0.04	0.72	0.92	1	1	1	1	1	0.2	0
HP:0001013	0.84	0.84	0.36	0.72	0.52	0.32	0	0	0.04	0.2	0.16	0	0	0.32	0	0.04	0.04	0.84	0.32	0.04	0.04	0
HP:0001014	1	1	0.64	1	1	0.96	0.04	0	0.04	0.96	0.8	0.36	0	0	0	0.72	0.64	1	1	1	0.04	0
HP:0001015	1	1	0.68	1	1	1	0	0.04	0.52	0.88	0.8	1	0	0	0.52	0.4	0.4	1	1	0.28	0	0
HP:0001017	1	1	0.72	1	1	1	0.04	0.04	0	1	0.92	1	0	0.04	0.12	1	1	1	1	1	0.08	0
HP:0001018	1	1	0.88	1	1	1	0.12	0.56	0.52	1	1	1	0.12	1	1	1	1	1	1	1	0.2	0.4
HP:0001019	1	1	0.72	1	1	1	0.04	0.16	0.12	0.96	0.84	1	0	0.12	0.48	1	1	1	1	1	0.04	0
HP:0001022	1	1	0.4	1	1	1	0	0.04	0.12	0.8	0.56	0.32	0	0.04	0.08	0.4	0.44	1	1	0.4	0	0
HP:0001025	1	1	1	1	1	1	0	0.2	0.68	1	0.96	1	0.04	1	0.44	1	1	1	1	1	0.2	0.96
HP:0001027	0.84	1	0.24	1	1	0.96	0	0	0	0.28	0.2	0.2	0	0	0	0	0	1	0.64	0.12	0	0
HP:0001028	1	1	1	1	1	1	0.24	0.44	0.76	1	1	1	0.04	1	1	1	1	1	1	1	0.2	0
HP:0001029	1	1	0.6	1	1	1	0	0	0.12	0.36	0.08	0.16	0	0.04	0.08	0.28	0.6	1	1	0.44	0	0
HP:0001030	1	1	1	1	1	1	0	0.64	0.88	0.96	0.96	1	0	0.2	1	0.36	0.36	1	1	1	0.2	0
HP:0001031	1	1	0.72	1	1	1	0.04	0.04	0.12	0.96	0.84	0.68	0	0	0.2	0.76	0.72	1	1	1	0.04	0
HP:0001032	1	1	0.2	1	0.88	0.6	0	0	0.04	0.24	0.08	0.64	0	0	0.08	0.12	0.16	1	1	0.68	0	0
HP:0001034	1	1	1	1	1	1	0.32	0.76	0.88	1	0.96	1	0	0.36	1	1	1	1	1	1	0.2	0
HP:0001036	1	1	0.68	1	1	1	0.04	0.08	0.2	0.6	0.56	0.28	0	0	0.2	0.88	0.68	1	1	0.48	0.04	0
HP:0001038	0.16	0.64	0.08	0.68	0.4	0.24	0	0	0.16	0	0	0.04	0	0	0	0	0	0.68	0.04	0	0	0
HP:0001040	0.84	1	0.24	0.84	0.52	0.44	0	0	0	0.08	0.04	0.44	0	0	0	0.08	0.08	1	0.4	0	0	0
HP:0001041	1	1	0.24	0.88	0.84	0.6	0	0	0	0.08	0.08	0.16	0	0	0	0.16	0.16	1	0.68	0	0	0
HP:0001042	1	1	0.24	1	1	1	0	0.16	0	0.84	0.72	0.24	0	0.12	0.16	0.16	0.2	1	1	0.44	0.12	0
HP:0001043	0.92	1	0.6	1	1	0.96	0	0	0.52	0.64	0.52	1	0	0	0.4	0.28	0.28	1	1	0.12	0	0
HP:0001045	1	1	0.6	1	1	1	0.08	0.04	0.12	0.96	0.92	1	0	0.08	0.16	1	1	1	1	1	0	0
HP:0001046	1	1	0.28	0.88	0.68	0.64	0.12	0.04	0.04	0.24	0.2	0.32	0	0	0.08	0	0.04	1	0.2	0	0	0
HP:0001047	1	1	0.2	0.84	0.6	0.52	0	0	0	0.28	0.28	0.04	0	0.04	0	0.24	0.24	1	1	0.4	0.04	0
HP:0001048	1	1	0.8	1	1	1	0.08	0.2	0.36	1	0.96	1	0.04	0.2	0.32	1	1	1	1	1	0	0
HP:0001050	1	1	0.32	1	0.92	0.92	0	0	0	0	0	0.96	0	0	0	0.16	0.28	1	1	0.04	0	0
HP:0001051	1	1	0.36	1	1	0.96	0.04	0.12	0.08	0.24	0.16	0.84	0	0.04	0.16	0.48	0.36	1	1	0.24	0.04	0
HP:0001052	1	1	0.76	1	1	1	0.08	0.12	0.12	0.96	0.84	1	0	0	0.12	0.96	0.8	1	1	1	0.04	0
HP:0001053	1	1	1	1	1	1	0.16	0.28	0.68	1	0.96	1	0.04	1	1	1	1	1	1	1	0.2	0
HP:0001054	1	1	0.64	1	1	0.96	0.04	0.04	0.04	0.96	0.8	0.76	0	0	0.04	0.8	0.52	1	1	1	0	0
HP:0001055	1	1	0.4	0.96	0.92	0.8	0	0	0.04	0.2	0.12	0	0	0	0	0.32	0.28	1	0.56	0.04	0	0
HP:0001056	1	1	0.76	1	1	1	0	0	0.16	0.64	0.6	1	0	0.08	0.12	0.84	0.92	1	1	0.68	0.08	0
HP:0001057	1	1	0.72	1	1	1	0.04	0	0.28	0.8	0.72	1	0	0	0.32	0.36	0.4	1	1	1	0.04	0
HP:0001058	1	1	1	1	1	1	0	0	0.68	0.96	0.92	1	0	0	1	0.36	0.24	1	1	0.56	0	0
HP:0001059	1	1	0.68	1	1	1	0.08	0	0.16	0.76	0.64	1	0	0.28	0.28	0.56	0.92	1	1	0.88	0.2	0
HP:0001060	0.4	1	0.12	0.96	0.96	0.92	0	0	0.04	0.04	0	0.08	0	0	0.08	0.04	0.04	1	0.28	0	0	0
HP:0001061	1	1	0.84	1	1	1	0.12	0.08	0.44	0.8	0.76	1	0	0.08	0.48	1	1	1	1	1	0.08	0
HP:0001062	1	1	0.6	1	1	0.96	0.04	0	0.04	0.96	0.8	0.28	0	0	0	0.52	0.44	1	1	1	0	0
HP:0001063	1	1	1	1	1	1	0.08	0.64	0.88	1	0.96	1	0.04	1	1	1	1	1	1	1	0.2	0
HP:0001065	1	1	1	1	1	1	0.12	0.12	0.72	1	0.96	1	0.04	1	0.96	1	1	1	1	1	0.2	0
HP:0001067	1	1	0.96	1	1	1	0.04	0.16	0.08	1	0.96	1	0	0.32	0.04	1	1	1	1	1	0.12	0
HP:0001069	1	1	0.72	1	1	1	0	0.04	0.24	0.96	0.92	1	0	0.28	0.08	0.68	0.76	1	1	0.68	0	0
HP:0001070	0.36	1	0.6	1	1	0.96	0	0	0.52	0.64	0.6	1	0	0	0.4	0.44	0.48	1	1	0.2	0	0
HP:0001071	0.84	1	0.28	0.84	0.68	0.24	0	0	0	0.12	0.12	0.12	0	0	0	0.12	0.12	1	0.24	0	0	0
HP:0001072	1	1	1	1	1	1	0.52	0.64	1	1	1	1	0.2	1	1	1	1	1	1	1	0.28	0.2
HP:0001073	0.68	1	1	1	1	1	0	0.64	0.88	0.96	0.92	1	0	0.28	1	0.08	0.08	1	1	0.64	0.2	0
HP:0001074	1	1	0.6	1	1	0.96	0.04	0	0.04	0.96	0.8	0.28	0	0	0	0.52	0.44	1	1	1	0	0
HP:0001075	1	1	1	1	1	1	0	0.64	0.88	0.96	0.96	1	0	0.28	1	1	0.76	1	1	1	0.2	0
HP:0001080	1	1	0.96	1	1	1	0.2	0.12	0.8	1	0.96	1	0	0.2	1	1	1	1	1	1	0.12	0.36
HP:0001081	1	1	0.88	1	1	1	0.04	0.04	0.8	1	0.96	1	0	0.04	0.32	1	1	1	1	1	0	0
HP:0001082	1	1	0.72	1	1	1	0	0.04	0.48	0.88	0.84	1	0	0.04	0.12	0.64	0.8	1	1	0.88	0.04	0
HP:0001083	1	1	1	1	1	1	0.08	0.2	0.68	1	0.96	1	0.08	1	0.8	1	1	1	1	1	0.2	0
HP:0001084	1	1	0.68	1	1	1	0	0.24	0.76	0.6	0.36	0.44	0	0.32	0.2	0.52	0.32	1	1	0.08	0.08	0
HP:0001085	1	1	0.72	1	1	1	0	0.12	0.12	1	0.96	0.56	0	0.4	0.48	0.92	1	1	1	1	0.16	0
HP:0001087	1	1	0.76	1	1	1	0.16	0	0.4	1	0.92	1	0	0	0.12	1	1	1	1	1	0.04	0
HP:0001088	1	1	0.24	1	0.96	0.96	0	0	0.04	0.28	0.24	0.04	0	0	0	0.24	0.24	1	0.76	0.12	0	0.2
HP:0001089	0.32	1	0.12	0.92	0.6	0.32	0	0	0	0.2	0.08	0.2	0	0.08	0	0.04	0.04	1	0.12	0	0	0
HP:0001090	1	1	1	1	1	1	0.08	0.12	0.36	1	0.96	1	0.08	1	0.76	1	1	1	1	1	0.2	0
HP:0001092	1	1	0.6	0.96	0.88	0.28	0	0	0.04	0.36	0.36	0.04	0	0	0.24	0.52	0.6	1	1	0.72	0	0
HP:0001093	1	1	0.48	1	0.96	0.96	0	0	0.12	0.6	0.56	0.08	0	0	0.08	0.28	0.32	1	1	0.56	0	0
HP:0001094	1	1	0.12	1	1	0.96	0	0	0.12	0.24	0.12	0.4	0	0.04	0.04	0.52	0.64	1	0.92	0.28	0	0
HP:0001095	1	1	1	1	1	1	0.04	0	0.16	1	0.96	1	0	0.28	0.04	1	1	1	1	1	0.12	0
HP:0001096	1	1	0.72	1	1	1	0	0.08	0.52	0.96	0.84	1	0	0.04	0.6	1	1	1	1	1	0	0
HP:0001097	1	1	0.72	1	1	1	0	0	0.52	0.96	0.84	1	0	0.04	0.44	1	1	1	1	1	0	0
HP:0001098	1	1	1	1	1	1	0.76	0.72	0.92	1	1	1	0.24	1	1	1	1	1	1	1	0.36	0.8
HP:0001099	1	1	0.72	1	1	1	0.12	0.08	0.2	0.88	0.8	1	0	0.08	0.36	1	1	1	1	0.88	0	0
HP:0001100	1	1	1	1	1	1	0.16	0.16	0.28	1	0.96	1	0.04	0.16	0.24	1	1	1	1	1	0.16	0
HP:0001101	0.56	1	0	0.96	0.88	0.96	0	0	0.08	0.12	0.08	0.12	0	0.04	0.04	0.44	0.4	1	0.52	0.16	0	0
HP:0001102	1	1	0.72	1	1	1	0.16	0.04	0.2	0.96	0.84	0.52	0	0.08	0	0.92	0.52	1	1	1	0.08	0
HP:0001103	1	1	0.88	1	1	1	0.28	0.24	0.72	1	0.96	1	0	0.64	0.92	1	1	1	1	1	0.2	0
HP:0001104	0.84	1	0.04	0.96	1	0.96	0	0	0	0.24	0.2	0.08	0	0	0	0.12	0.08	1	0.96	0.24	0	0
HP:0001105	1	1	0.84	1	1	1	0.16	0.12	0.48	0.96	0.84	1	0	0.16	0.52	1	1	1	1	1	0.08	0
HP:0001107	1	1	0.64	1	1	1	0	0.04	0.52	0.96	0.88	1	0	0.04	0.12	0.64	0.84	1	1	1	0	0
HP:0001114	1	1	0.72	1	1	1	0	0.24	0.8	0.56	0.28	0.44	0	0.32	0	0.44	0.24	1	1	0.16	0.04	0
HP:0001115	1	1	0.72	1	1	1	0	0.08	0.04	1	0.96	0.32	0	0.6	0.2	0.52	0.6	1	1	1	0.2	0
HP:0001116	1	1	0.56	1	1	1	0.12	0.08	0.12	0.6	0.44	0.28	0	0.04	0.16	0.8	0.48	1	1	0.2	0	0
HP:0001117	1	1	0.56	1	1	1	0	0	0.04	0.56	0.32	0.6	0	0	0.08	0.32	0.28	1	1	0.36	0	0
HP:0001119	1	1	0.96	1	1	1	0	0	0.68	0.6	0.28	1	0	0	0.12	0.12	0.04	1	1	0.44	0	0
HP:0001120	1	1	1	1	1	1	0.12	0.24	0.76	1	1	1	0.04	1	1	1	1	1	1	1	0.2	0.16
HP:0001123	1	1	1	1	1	1	0.24	0.72	0.88	1	1	1	0	0.8	1	1	1	1	1	1	0.2	0.2
HP:0001125	1	1	0.72	1	1	1	0.04	0.12	0.2	0.88	0.8	0.04	0	0.08	0.04	1	1	1	1	1	0.08	0
HP:0001128	1	1	0.28	0.92	0.72	0.32	0	0	0.12	0.08	0.08	1	0	0	0	0.16	0.16	1	0.12	0	0	0
HP:0001131	1	1	1	1	1	1	0.12	0.2	0.68	0.96	0.92	1	0.04	0.16	0.4	1	1	1	1	1	0.04	0.04
HP:0001132	1	1	0.36	1	1	1	0.04	0.12	0.08	0.68	0.52	0.44	0	0	0.08	0.28	0.32	1	1	0.52	0	0
HP:0001133	1	1	0.84	1	1	1	0.12	0.16	0.24	0.96	0.84	1	0	0.08	0.4	1	1	1	1	1	0	0.2
HP:0001134	0.16	1	0.28	0.92	0.72	0.44	0	0.04	0.04	0.2	0.2	0.04	0	0	0	0.12	0.08	1	0.32	0.04	0	0
HP:0001135	1	1	0.32	1	1	1	0	0.16	0	0.96	0.84	0.36	0.04	0.12	0.24	0.28	0.24	1	1	0.6	0.12	0
HP:0001136	1	1	0.64	1	0.92	0.52	0	0	0	0.28	0.08	0.44	0	0	0	0.04	0.2	1	0.32	0.12	0	0
HP:0001137	1	1	0.72	1	1	1	0	0.08	0.12	1	0.96	1	0	0.44	0.36	1	1	1	1	1	0.16	0
HP:0001138	1	1	0.72	1	1	1	0.04	0.32	0.8	0.56	0.2	1	0	0.04	0	0.64	0.84	1	1	0.24	0	0.12
HP:0001139	1	1	0.56	1	1	0.96	0.08	0	0.04	0.32	0.24	0.8	0	0.04	0.04	0.6	0.44	1	1	0.28	0	0
HP:0001140	1	1	0.72	1	1	0.96	0.04	0	0.12	0.96	0.84	1	0	0	0.08	0.6	0.64	1	1	1	0	0
HP:0001141	1	1	0.84	1	1	1	0.16	0.16	0.28	0.96	0.84	1	0	0.16	0.52	1	1	1	1	1	0	0
HP:0001142	1	1	0.56	1	1	0.96	0	0.04	0.04	0.44	0.32	0.44	0	0.04	0.04	0.56	0.4	1	1	0.12	0	0.32
HP:0001144	1	1	0.72	1	1	1	0.04	0	0.12	0.8	0.72	1	0	0.08	0.16	0.24	0.24	1	1	0.48	0.08	0
HP:0001147	0.48	1	0.12	0.96	0.96	0.92	0	0	0.12	0.24	0.08	0.28	0	0	0	0.12	0.16	1	0.6	0.12	0	0
HP:0001151	1	1	0.28	1	1	0.96	0.08	0	0.04	0.8	0.76	0.6	0	0	0.04	0.12	0.12	1	0.96	0.04	0	0
HP:0001152	1	1	0.2	1	1	1	0	0.04	0.12	0.76	0.48	0.44	0	0.04	0.12	0.84	0.84	1	1	0.52	0	0
HP:0001153	1	1	0.52	1	0.92	0.72	0	0	0	0.2	0.16	0.28	0	0	0.32	0.32	0.32	1	1	0.28	0	0
HP:0001155	1	1	1	1	1	1	0.88	0.8	0.92	1	1	1	0.36	1	1	1	1	1	1	1	0.44	1
HP:0001156	1	1	1	1	1	1	0.56	0.56	0.76	1	1	1	0.2	1	1	1	1	1	1	1	0.24	0.24
HP:0001159	1	1	0.96	1	1	1	0.52	0.48	0.68	1	1	1	0.2	1	1	1	1	1	1	1	0.24	0.24
HP:0001161	1	1	0.88	1	1	1	0.32	0.28	0.4	1	0.96	1	0.12	0.64	1	1	1	1	1	1	0.2	0.24
HP:0001162	1	1	0.88	1	1	1	0.2	0.2	0.2	1	0.96	1	0.04	0.52	0.68	1	1	1	1	1	0.2	0.24
HP:0001163	1	1	1	1	1	1	0.2	0.32	0.44	1	1	1	0.16	1	1	1	1	1	1	1	0.2	0
HP:0001166	1	1	1	1	1	1	0	0.16	0.68	1	0.96	1	0.08	1	1	1	1	1	1	1	0.2	0
HP:0001167	1	1	1	1	1	1	0.76	0.8	0.92	1	1	1	0.36	1	1	1	1	1	1	1	0.44	0.4
HP:0001169	1	1	1	1	1	1	0	0.12	0.36	1	0.96	1	0.08	1	0.6	1	1	1	1	1	0.2	0
HP:0001171	1	1	0.88	1	1	1	0.24	0.2	0.52	1	0.96	1	0	0.36	1	1	1	1	1	1	0.2	0
HP:0001172	1	1	1	1	1	1	0.48	0.6	0.76	1	1	1	0.16	1	1	1	1	1	1	1	0.2	0.24
HP:0001176	1	1	0.64	1	1	1	0.08	0.28	0.2	0.96	0.92	1	0	0.4	0.52	1	1	1	1	1	0.16	0
HP:0001177	1	1	0.8	1	1	1	0.2	0.12	0.36	0.96	0.92	1	0	0.2	0.68	1	1	1	1	1	0.12	0.24
HP:0001178	1	1	0.72	1	1	1	0.08	0.12	0.52	0.8	0.72	1	0.04	0.04	0.52	1	1	1	1	0.8	0.08	0
HP:0001180	1	1	0.4	1	1	1	0	0.04	0.04	0.96	0.88	0.76	0	0.08	0.4	0.64	0.52	1	1	1	0	0
HP:0001181	1	1	1	1	1	1	0	0.2	0.68	1	0.96	1	0.08	1	0.6	1	1	1	1	1	0.2	0
HP:0001182	1	1	0.72	1	1	1	0.24	0.16	0.4	1	0.96	1	0.08	0.12	1	1	1	1	1	1	0.04	0.16
HP:0001187	1	1	1	1	1	1	0.04	0.28	0.44	1	0.96	1	0.04	1	1	1	1	1	1	1	0.2	0
HP:0001188	1	1	0.72	1	1	1	0	0.08	0.12	0.76	0.72	1	0	0.2	0.56	1	1	1	1	1	0.2	0.2
HP:0001191	1	1	0.88	1	1	1	0.12	0.2	0.12	1	0.96	1	0.08	0.6	1	1	1	1	1	1	0.2	0
HP:0001193	1	1	0.72	1	1	1	0.08	0.2	0.12	0.88	0.76	1	0	0.12	0.16	1	1	1	1	1	0.16	0
HP:0001194	1	1	0.8	1	1	1	0	0.12	0.52	0.88	0.76	1	0	0.04	0.64	1	1	1	1	1	0	0.2
HP:0001195	1	1	0.4	1	0.96	0.96	0	0	0.04	0.52	0.36	0.92	0	0	0.16	0.56	0.52	1	1	0.52	0	0
HP:0001196	0.88	1	0.52	1	1	0.96	0	0	0.52	0.6	0.48	1	0	0	0.4	0.28	0.28	1	1	0.12	0	0
HP:0001197	1	1	1	1	1	1	0.72	0.8	0.92	1	1	1	0.24	1	1	1	1	1	1	1	0.28	1
HP:0001199	1	1	0.76	1	1	1	0.2	0.12	0.16	1	0.96	1	0	0.08	0.44	1	1	1	1	1	0.04	0.16
HP:0001204	1	1	0.12	0.96	0.72	0.24	0	0	0.04	0.16	0.12	0.4	0	0	0.12	0.04	0.04	1	1	0.48	0	0
HP:0001211	1	1	0.72	1	1	1	0.12	0.24	0.2	1	0.96	1	0.04	0.56	0.96	1	1	1	1	1	0.2	0.04
HP:0001212	1	1	0.32	1	1	1	0	0.24	0	1	0.96	1	0	0.44	0.64	0.6	0.52	1	1	1	0.2	0
HP:0001216	1	1	0.72	1	1	1	0.04	0.08	0.12	0.44	0.28	0.12	0.04	0	0.08	0.52	0.44	1	1	0.4	0	0
HP:0001217	1	1	0.88	1	1	1	0.16	0.2	0.8	1	0.96	1	0.04	0.36	1	1	1	1	1	1	0.2	0.04
HP:0001218	1	1	0.6	1	1	0.96	0	0	0.12	0.28	0.2	1	0	0	0.16	0.52	0.64	1	1	0.4	0	0
HP:0001220	1	1	1	1	1	1	0.16	0.32	0.64	1	1	1	0.08	1	1	1	1	1	1	1	0.2	0
HP:0001222	1	1	0.48	0.96	0.84	0.4	0	0	0	0.32	0.28	0.92	0	0.12	0.32	0.08	0.08	1	0.64	0.12	0.16	0
HP:0001223	1	1	0.36	0.92	0.84	0.4	0	0	0	0.08	0.04	0.2	0	0	0	0.12	0.16	1	0.28	0	0	0
HP:0001227	1	1	0.4	1	1	0.96	0	0	0.04	0.56	0.48	0.16	0	0	0	0.4	0.44	1	1	0.64	0	0
HP:0001230	1	1	1	1	1	1	0	0.12	0.36	1	0.96	1	0.04	1	0.56	1	1	1	1	1	0.2	0
HP:0001231	1	1	0.96	1	1	1	0.48	0.48	0.68	1	0.96	1	0	0.96	1	1	1	1	1	1	0.2	0
HP:0001232	1	1	0.72	1	1	0.96	0	0	0.28	0.88	0.84	1	0	0.04	0	0.44	0.48	1	1	0.76	0	0
HP:0001233	1	1	0.4	0.92	0.68	0.24	0	0	0.04	0.28	0.24	0.12	0	0	0	0.32	0.32	1	1	0.48	0	0
HP:0001234	1	1	0.44	0.96	0.88	0.4	0	0	0	0.36	0.32	0.76	0	0.2	0.32	0.2	0.2	1	0.64	0.08	0.2	0
HP:0001238	1	1	1	1	1	1	0	0.64	0.88	1	0.96	1	0.08	1	1	1	1	1	1	1	0.2	0
HP:0001239	1	1	1	1	1	1	0	0.12	0.36	1	0.96	1	0.04	1	0.56	1	1	1	1	0.92	0.2	0
HP:0001241	1	1	0.72	1	1	0.96	0	0	0.12	0.52	0.6	1	0	0.12	0.4	0.36	0.64	1	1	0.56	0.16	0
HP:0001245	1	1	0.4	1	1	0.96	0	0	0.04	0.56	0.48	0.16	0	0	0	0.4	0.44	1	1	0.64	0	0
HP:0001248	1	1	0.76	1	1	0.96	0	0	0	0.52	0.36	0.6	0.04	0.12	0.36	0.08	0.08	1	1	0.32	0.16	0
HP:0001249	1	1	1	1	1	1	0.88	0.8	0.96	1	1	1	0.44	1	1	1	1	1	1	1	0.4	1
HP:0001250	1	1	1	1	1	1	0.88	0.8	1	1	1	1	0.4	1	1	1	1	1	1	1	0.36	1
HP:0001251	1	1	1	1	1	1	0.52	0.56	0.84	1	1	1	0.28	1	1	1	1	1	1	1	0.2	0.48
HP:0001252	1	1	1	1	1	1	0.8	0.8	0.92	1	1	1	0.4	1	1	1	1	1	1	1	0.36	1
HP:0001254	1	1	0.96	1	1	1	0.44	0.44	0.68	1	0.92	1	0.04	0.6	1	1	1	1	1	1	0.2	0.12
HP:0001256	1	1	1	1	1	1	0.2	0.56	0.68	1	1	1	0.16	1	1	1	1	1	1	1	0.2	0.12
HP:0001257	1	1	1	1	1	1	0.6	0.64	0.92	1	1	1	0.2	1	1	1	1	1	1	1	0.2	0.84
HP:0001258	1	1	0.84	1	1	1	0.2	0.12	0.32	1	0.92	1	0.04	0.16	0.72	1	1	1	1	1	0.12	0.04
HP:0001259	1	1	0.88	1	1	1	0.52	0.24	0.68	0.96	0.96	1	0	0.48	1	1	1	1	1	1	0.2	0.12
HP:0001260	1	1	1	1	1	1	0.44	0.64	0.88	1	1	1	0.16	1	1	1	1	1	1	1	0.2	0.2
HP:0001262	1	1	0.64	1	1	1	0.12	0.04	0.12	0.96	0.84	1	0	0.12	0.12	0.76	0.68	1	1	0.6	0.16	0
HP:0001263	1	1	1	1	1	1	0.8	0.8	0.92	1	1	1	0.4	1	1	1	1	1	1	1	0.36	1
HP:0001264	1	1	0.6	1	1	1	0.04	0	0.2	0.88	0.84	1	0	0.04	0.2	0.44	0.44	1	1	0.52	0.04	0
HP:0001265	1	1	1	1	1	1	0.48	0.48	0.84	1	0.96	1	0.32	1	1	1	1	1	1	1	0.2	0.76
HP:0001266	1	1	0.88	1	1	1	0.16	0.04	0.44	1	0.92	1	0.04	0.24	1	1	1	1	1	1	0.16	0
HP:0001268	1	1	1	1	1	1	0.52	0.8	1	1	1	1	0.04	1	1	1	1	1	1	1	0.32	0.16
HP:0001269	1	1	1	1	1	1	0.12	0.64	0.88	1	0.96	1	0	0.28	1	1	1	1	1	1	0.2	0
HP:0001270	1	1	1	1	1	1	0.48	0.8	0.92	1	1	1	0.32	1	1	1	1	1	1	1	0.32	0.6
HP:0001271	1	1	0.76	1	1	1	0.08	0.08	0.8	0.96	0.84	1	0.12	0.32	0.36	1	1	1	1	1	0.2	0.2
HP:0001272	1	1	1	1	1	1	0.24	0.28	0.68	1	0.96	1	0.08	0.44	1	1	1	1	1	1	0.2	0.16
HP:0001273	1	1	1	1	1	1	0.52	0.8	0.92	1	1	1	0.16	1	1	1	1	1	1	1	0.24	0.32
HP:0001274	1	1	0.88	1	1	1	0.24	0.48	0.52	1	1	1	0.08	1	1	1	1	1	1	1	0.2	0.08
HP:0001276	1	1	1	1	1	1	0.72	0.72	0.92	1	1	1	0.24	1	1	1	1	1	1	1	0.32	0.84
HP:0001278	1	1	0.64	1	1	0.96	0	0	0.52	0.4	0.28	0.72	0	0.08	0.04	0.88	0.76	1	1	0.12	0.04	0
HP:0001279	1	1	0.88	1	1	1	0.24	0.08	0.84	0.96	0.92	1	0.12	0.2	1	1	1	1	1	1	0.2	0
HP:0001281	1	1	0.64	1	1	0.96	0.08	0.04	0.16	0.48	0.56	0.56	0	0.16	0.32	0.24	0.24	1	1	0.12	0	0
HP:0001283	1	1	0.72	1	1	1	0	0.2	0.72	0.88	0.68	1	0.2	0.2	0.24	1	1	1	1	0.68	0.16	0
HP:0001284	1	1	1	1	1	1	0.16	0.44	0.8	1	0.96	1	0.2	0.4	1	1	1	1	1	1	0.2	0.72
HP:0001285	1	1	0.72	1	1	1	0.04	0.04	0.36	0.96	0.92	1	0.04	0.28	0.6	1	1	1	1	1	0.04	0
HP:0001287	1	1	0.4	1	1	1	0.04	0	0.12	0.44	0.4	0.88	0.04	0.04	0.12	1	0.92	1	1	0.44	0	0
HP:0001288	1	1	1	1	1	1	0.6	0.64	0.92	1	1	1	0.32	1	1	1	1	1	1	1	0.36	0.96
HP:0001289	1	1	0.84	1	1	1	0.12	0.12	0.24	0.96	0.88	1	0.04	0.2	0.36	1	1	1	1	1	0.2	0
HP:0001290	1	1	1	1	1	1	0.6	0.64	0.84	1	1	1	0.32	1	1	1	1	1	1	1	0.32	1
HP:0001291	1	1	1	1	1	1	0.24	0.76	0.92	1	0.96	1	0.28	0.76	1	1	1	1	1	1	0.2	0.72
HP:0001293	1	1	0.76	1	1	1	0.04	0	0.2	0.96	0.88	1	0	0.2	0.16	0.8	0.84	1	1	0.68	0	0
HP:0001297	1	1	1	1	1	1	0.4	0.64	1	1	0.96	1	0.16	1	1	1	1	1	1	1	0.2	0
HP:0001298	1	1	0.96	1	1	1	0.4	0.28	0.64	1	0.96	1	0.08	0.64	1	1	1	1	1	1	0.2	0.16
HP:0001300	1	1	0.88	1	1	1	0.16	0.4	0.84	0.96	0.92	1	0	0.92	0.92	1	1	1	1	1	0.2	0
HP:0001302	1	1	0.84	1	1	1	0.16	0.12	0.36	1	0.96	1	0.12	0.2	1	1	1	1	1	1	0.2	0
HP:0001304	1	1	0.52	1	0.96	0.96	0	0	0.36	0.48	0.24	0.32	0	0	0.08	0.24	0.24	1	1	0.08	0	0
HP:0001305	1	1	0.88	1	1	1	0.32	0.36	0.32	1	0.96	1	0.04	0.64	1	1	1	1	1	1	0.2	0.24
HP:0001308	1	1	0.52	1	1	1	0	0.04	0.08	0.76	0.64	1	0.04	0.16	0.04	1	0.96	1	1	0.52	0.04	0
HP:0001310	1	1	0.84	1	1	1	0	0.2	0.32	0.96	0.92	1	0	0.12	0.84	1	1	1	1	1	0.04	0
HP:0001311	1	1	1	1	1	1	0.52	0.8	0.92	1	1	1	0.24	1	1	1	1	1	1	1	0.28	0.72
HP:0001315	1	1	1	1	1	1	0.52	0.56	0.84	1	1	1	0.32	1	1	1	1	1	1	1	0.28	0.96
HP:0001317	1	1	1	1	1	1	0.52	0.76	0.88	1	1	1	0.32	1	1	1	1	1	1	1	0.2	0.4
HP:0001319	1	1	0.96	1	1	1	0.12	0.48	0.76	1	0.96	1	0.08	0.6	1	1	1	1	1	1	0.2	0.2
HP:0001320	1	1	0.88	1	1	1	0.4	0.36	0.36	1	0.96	1	0.08	0.68	1	1	1	1	1	1	0.2	0.24
HP:0001321	1	1	1	1	1	1	0.12	0.68	0.88	1	0.96	1	0.16	0.72	1	1	1	1	1	1	0.2	0.08
HP:0001324	1	1	1	1	1	1	0.72	0.64	1	1	1	1	0.32	1	1	1	1	1	1	1	0.36	0.84
HP:0001325	1	1	0.72	1	1	0.96	0.24	0	0.32	0.56	0.48	1	0	0.08	0.48	0.72	0.72	1	1	0.12	0	0
HP:0001326	1	1	0.2	0.84	0.76	0.64	0.04	0.04	0	0.24	0.12	0.08	0	0	0	0.24	0.24	1	0.56	0.04	0	0
HP:0001328	1	1	1	1	1	1	0.32	0.32	0.64	1	1	1	0.08	1	1	1	1	1	1	1	0.2	0.16
HP:0001331	1	1	0.84	1	1	1	0	0.2	0.28	0.96	0.88	1	0.04	0.2	0.76	1	1	1	1	1	0.2	0
HP:0001332	1	1	1	1	1	1	0.44	0.28	0.76	1	0.96	1	0.08	0.96	1	1	1	1	1	1	0.2	0.32
HP:0001334	1	1	1	1	1	1	0.04	0.12	0.36	1	0.96	1	0.04	1	0.4	1	1	1	1	1	0.2	0
HP:0001335	1	1	0.64	1	1	1	0	0.2	0.16	0.96	0.92	1	0.04	0.24	0.68	0.8	1	1	1	1	0.16	0
HP:0001336	1	1	0.88	1	1	1	0.52	0.44	0.68	1	0.96	1	0.04	0.84	1	1	1	1	1	1	0.2	0.32
HP:0001337	1	1	1	1	1	1	0.52	0.48	0.84	1	1	1	0.28	1	1	1	1	1	1	1	0.2	0.28
HP:0001338	1	1	0.72	1	1	1	0.04	0.24	0.12	1	0.96	1	0	0.44	0.88	1	0.84	1	1	1	0.2	0
HP:0001339	1	1	0.84	1	1	1	0.2	0.12	0.36	1	0.96	1	0.12	0.2	1	1	1	1	1	1	0.2	0
HP:0001341	1	1	0.28	1	1	0.96	0	0	0.16	0.6	0.36	0.08	0	0	0.12	0.08	0.12	1	1	0.24	0	0
HP:0001342	1	1	1	1	1	1	0.16	0.04	0.68	1	0.96	1	0	0.32	0.12	1	1	1	1	1	0.16	0
HP:0001344	1	1	0.84	1	1	1	0.36	0.2	0.4	1	0.96	1	0.12	0.56	1	1	1	1	1	1	0.2	0.24
HP:0001347	1	1	1	1	1	1	0.68	0.64	0.92	1	1	1	0.24	1	1	1	1	1	1	1	0.2	0.76
HP:0001348	1	1	0.64	1	1	1	0.04	0.08	0.08	0.8	0.72	0.52	0	0.04	0.04	0.6	0.6	1	1	0.48	0.04	0.2
HP:0001349	1	1	0.72	1	1	1	0	0.28	0.68	0.8	0.68	1	0.04	0.12	0.28	1	1	1	1	1	0.16	0.2
HP:0001350	1	1	0.68	1	1	1	0.04	0.08	0.08	0.88	0.84	1	0	0.2	0.48	1	1	1	1	1	0.16	0
HP:0001355	1	1	1	1	1	1	0.04	0.12	0.68	0.96	0.92	1	0.04	0	0.36	1	1	1	1	1	0.04	0
HP:0001357	1	1	0.72	1	1	1	0.12	0.08	0.32	1	0.96	1	0	0.68	0.56	1	1	1	1	1	0.2	0.08
HP:0001360	1	1	0.84	1	1	1	0.12	0.16	0.2	1	0.96	1	0.04	0.36	0.88	1	1	1	1	1	0.2	0.16
HP:0001362	1	1	0.36	1	1	1	0.04	0	0	0.76	0.68	0.4	0	0.12	0.16	0.08	0.2	1	1	0.2	0.08	0
HP:0001363	1	1	1	1	1	1	0.2	0.36	0.52	1	0.96	1	0.04	1	1	1	1	1	1	1	0.2	0
HP:0001367	1	1	1	1	1	1	0.88	0.8	0.92	1	1	1	0.32	1	1	1	1	1	1	1	0.44	1
HP:0001369	1	1	1	1	1	1	0.44	0.76	0.92	1	1	1	0.16	1	1	1	1	1	1	1	0.2	0.2
HP:0001370	1	1	0.72	1	1	1	0.04	0.32	0.12	0.96	0.84	1	0	0.24	0.2	1	1	1	1	1	0.16	0
HP:0001371	1	1	1	1	1	1	0.52	0.8	0.92	1	1	1	0.32	1	1	1	1	1	1	1	0.32	0.52
HP:0001373	1	1	1	1	1	1	0.32	0.76	0.92	1	1	1	0.24	1	1	1	1	1	1	1	0.32	0
HP:0001374	1	1	1	1	1	1	0	0.72	0.88	1	0.96	1	0.08	0.44	1	1	1	1	1	1	0.2	0
HP:0001376	1	1	1	1	1	1	0.4	0.6	0.8	1	1	1	0.2	1	1	1	1	1	1	1	0.28	0.64
HP:0001377	1	1	1	1	1	1	0	0.2	0.68	0.96	0.92	1	0.08	0.36	0.96	1	1	1	1	1	0.2	0
HP:0001382	1	1	1	1	1	1	0.48	0.8	0.88	1	1	1	0.2	1	1	1	1	1	1	1	0.24	0.4
HP:0001384	1	1	1	1	1	1	0.28	0.72	0.92	1	1	1	0.28	1	1	1	1	1	1	1	0.24	0
HP:0001385	1	1	1	1	1	1	0.08	0.28	0.68	1	0.96	1	0.04	0.16	1	1	1	1	1	1	0.2	0.2
HP:0001386	1	1	0.76	1	1	1	0.08	0	0.32	0.96	0.84	0.68	0	0.24	0.24	1	1	1	1	1	0.08	0
HP:0001387	1	1	1	1	1	1	0.24	0.48	0.76	1	1	1	0.08	1	1	1	1	1	1	1	0.2	0
HP:0001388	1	1	1	1	1	1	0.2	0.56	0.76	1	0.96	1	0.12	1	1	1	1	1	1	1	0.2	0.16
HP:0001392	1	1	1	1	1	1	0.72	0.64	1	1	1	1	0.24	1	1	1	1	1	1	1	0.36	0.84
HP:0001394	1	1	1	1	1	1	0.32	0.44	0.68	1	1	1	0.04	1	1	1	1	1	1	1	0.2	0.16
HP:0001395	1	1	0.84	1	1	1	0.24	0.12	0.24	0.96	0.92	1	0.04	0.28	0.88	1	1	1	1	1	0.12	0.24
HP:0001396	1	1	0.96	1	1	1	0.52	0.24	0.84	1	1	1	0	0.84	1	1	1	1	1	1	0.2	0.4
HP:0001397	1	1	0.92	1	1	1	0.2	0.36	0.84	0.96	0.96	1	0	0.48	1	1	1	1	1	1	0.2	0.2
HP:0001399	1	1	0.96	1	1	1	0.4	0.32	0.64	1	0.96	1	0.04	0.52	0.88	1	1	1	1	1	0.16	0.48
HP:0001402	1	1	0.84	1	1	1	0.12	0.28	0.48	1	1	1	0	0.6	1	1	1	1	1	1	0.2	0
HP:0001403	1	1	0.6	1	1	0.96	0	0.04	0.04	0.44	0.4	1	0	0	0.08	0.52	0.52	1	1	0.36	0	0
HP:0001404	1	1	0.64	1	1	0.96	0	0.08	0.04	0.68	0.36	0.64	0.04	0.12	0.04	0.6	0.8	1	1	0.4	0	0
HP:0001405	0.88	1	0.24	1	1	0.96	0	0	0	0.16	0.04	0.08	0	0.04	0	0.28	0.2	1	0.56	0	0	0
HP:0001406	1	1	0.28	1	1	0.96	0.16	0.04	0.04	0.52	0.48	0.32	0	0.04	0.2	0.2	0.28	1	0.8	0.04	0.04	0
HP:0001407	1	1	0.52	1	1	1	0	0.08	0.04	0.56	0.36	0.28	0	0.04	0	0.48	0.36	1	1	0.16	0.04	0
HP:0001408	1	1	0.72	1	1	1	0.12	0.12	0.04	0.88	0.8	1	0	0.04	0.12	0.96	0.92	1	1	0.76	0	0.16
HP:0001409	1	1	0.76	1	1	1	0.12	0.16	0.36	0.96	0.92	1	0	0.16	0.24	1	1	1	1	1	0	0.16
HP:0001410	1	1	0.96	1	1	1	0.4	0.36	0.68	1	0.96	1	0.08	0.56	0.92	1	1	1	1	1	0.16	0.48
HP:0001413	1	1	0.72	1	1	1	0	0.16	0.12	1	0.96	1	0	0.4	0.44	1	1	1	1	1	0.16	0
HP:0001414	1	1	0.56	1	0.96	0.96	0	0.04	0.04	0.24	0.24	0.96	0	0.04	0.04	0.32	0.32	1	1	0.24	0.04	0
HP:0001421	1	1	0.88	1	1	1	0.08	0.28	0.72	0.96	0.92	1	0.08	0.16	0.92	1	1	1	1	1	0.04	0.32
HP:0001430	1	1	0.84	1	1	1	0.04	0.28	0.76	0.96	0.88	1	0.08	0.04	1	1	1	1	1	1	0.2	0
HP:0001433	1	1	0.8	1	1	1	0.2	0	0.36	1	0.96	1	0	0.36	0.6	1	1	1	1	1	0.12	0
HP:0001435	1	1	0.96	1	1	1	0.12	0.48	0.72	1	0.96	1	0.04	0.28	1	1	1	1	1	1	0.28	0.32
HP:0001436	1	1	0.84	1	1	1	0.08	0.32	0.76	0.96	0.92	1	0.08	0.24	1	1	1	1	1	1	0.2	0
HP:0001437	1	1	0.96	1	1	1	0.28	0.44	0.8	1	0.96	1	0.12	0.44	1	1	1	1	1	1	0.2	0
HP:0001438	1	1	1	1	1	1	0.72	0.8	1	1	1	1	0.16	1	1	1	1	1	1	1	0.36	0.48
HP:0001441	1	1	0.6	1	1	1	0.08	0.28	0.52	0.92	0.8	1	0.04	0	0.56	0.84	0.76	1	1	0.6	0.04	0
HP:0001445	1	1	0.84	1	1	1	0	0.16	0.56	0.96	0.84	1	0.04	0.04	0.88	1	1	1	1	0.92	0.08	0
HP:0001446	1	1	0.96	1	1	1	0.2	0.48	0.72	1	0.96	1	0.08	0.4	1	1	1	1	1	1	0.28	0.32
HP:0001454	1	1	0.88	1	1	1	0.04	0.12	0.52	1	0.96	1	0.04	0.12	0.92	1	1	1	1	1	0.2	0
HP:0001457	0.92	1	0.52	1	1	1	0	0.04	0.52	0.8	0.72	1	0	0	0.4	0.28	0.28	1	1	0.4	0.04	0
HP:0001459	0.84	1	0.08	0.96	1	0.88	0.04	0.04	0	0.4	0.36	0.24	0	0.04	0.12	0	0.08	0.8	0.44	0.04	0.04	0
HP:0001460	1	1	0.76	1	1	1	0.04	0.04	0.12	0.68	0.64	1	0	0	0.16	0.8	0.92	1	1	0.68	0.04	0.2
HP:0001465	1	1	0.32	0.96	0.88	0.76	0.04	0.08	0	0.24	0.2	0.36	0	0.04	0.16	0.24	0.24	1	1	0.12	0.04	0
HP:0001467	0.72	1	0.16	0.92	0.8	0.64	0	0	0	0.16	0	0.24	0	0	0	0	0.04	1	0.56	0.28	0	0
HP:0001469	1	1	0.84	1	1	1	0	0.16	0.56	0.96	0.84	1	0.04	0.04	0.88	1	1	1	1	0.92	0.08	0
HP:0001471	1	1	0.12	0.92	0.76	0.68	0	0	0.04	0.24	0.24	0.24	0	0.04	0	0.12	0.12	1	0.32	0.08	0	0
HP:0001476	1	1	0.44	1	1	0.96	0	0.08	0.04	0.76	0.6	0.36	0	0.04	0.24	0.2	0.16	1	1	0.44	0	0
HP:0001480	1	1	1	1	1	1	0.12	0.44	0.36	1	1	1	0	0.68	0.96	1	1	1	1	1	0.2	0
HP:0001482	1	1	1	1	1	1	0.28	0.76	0.88	1	1	1	0.08	1	1	1	1	1	1	1	0.2	0
HP:0001483	0.52	1	0.24	0.92	0.88	0.68	0.12	0	0.04	0.2	0.08	0	0	0	0.08	0.2	0.12	1	0.4	0	0	0
HP:0001488	1	1	0.84	1	1	1	0.24	0.2	0.68	0.88	0.84	1	0	0.36	0.68	1	1	1	1	0.64	0.12	0.44
HP:0001489	0.48	1	0.12	0.92	0.6	0.4	0	0	0.12	0.24	0.08	0.28	0	0	0	0.12	0.12	1	0.48	0.12	0	0
HP:0001492	1	1	0.32	1	0.96	1	0	0	0	0.48	0.36	0.96	0	0	0.24	0.12	0.08	1	1	0.24	0	0
HP:0001493	0.48	1	0.12	0.92	0.6	0.4	0	0	0.12	0.24	0.08	0.28	0	0	0	0.12	0.12	1	0.48	0.12	0	0
HP:0001498	1	1	0.76	1	1	1	0.08	0.04	0.12	0.6	0.48	0.24	0.04	0	0.08	0.68	0.64	1	1	0.36	0	0
HP:0001500	1	1	1	1	1	1	0.16	0.56	0.4	1	0.96	1	0.12	1	1	1	1	1	1	1	0.2	0
HP:0001501	0.6	1	0.08	0.96	0.72	0.52	0	0	0	0.08	0	0.32	0	0	0.04	0.2	0.16	1	0.72	0.04	0	0
HP:0001507	1	1	1	1	1	1	0.88	0.8	1	1	1	1	0.4	1	1	1	1	1	1	1	0.48	1
HP:0001508	1	1	1	1	1	1	0.72	0.64	0.88	1	1	1	0.32	1	1	1	1	1	1	1	0.32	0.48
HP:0001510	1	1	1	1	1	1	0.88	0.8	1	1	1	1	0.32	1	1	1	1	1	1	1	0.44	1
HP:0001511	1	1	1	1	1	1	0.6	0.56	0.84	1	1	1	0.16	1	1	1	1	1	1	1	0.2	0.48
HP:0001513	1	1	1	1	1	1	0.52	0.64	0.92	1	1	1	0.16	1	1	1	1	1	1	1	0.2	0.44
HP:0001518	1	1	1	1	1	1	0.32	0.24	0.72	1	1	1	0.08	1	1	1	1	1	1	1	0.2	0
HP:0001519	1	1	1	1	1	1	0.04	0.12	0.4	1	0.96	1	0.08	1	0.72	1	1	1	1	1	0.2	0
HP:0001520	1	1	0.76	1	1	1	0.28	0.2	0.52	0.88	0.76	1	0.04	0.2	0.6	1	1	1	1	0.8	0.12	0.08
HP:0001525	0.56	1	0.28	0.92	0.96	0.88	0.08	0	0	0.12	0.04	0.16	0.04	0	0	0.08	0.12	1	0.52	0.08	0	0
HP:0001528	1	1	0.72	1	1	1	0.08	0.12	0.04	0.96	0.92	1	0	0.2	0.4	1	0.84	1	1	1	0.16	0
HP:0001530	1	1	0.6	1	1	1	0	0	0.08	0.76	0.68	1	0	0	0.16	0.48	0.36	1	1	0.92	0.04	0
HP:0001531	1	1	1	1	1	1	0.12	0.24	0.28	1	0.96	1	0	0.4	0.44	1	1	1	1	1	0.2	0
HP:0001533	1	1	0.88	1	1	1	0	0.04	0.72	0.96	0.84	1	0	0.04	0.72	1	1	1	1	0.76	0.12	0
HP:0001537	1	1	1	1	1	1	0.52	0.68	0.88	1	1	1	0.12	1	1	1	1	1	1	1	0.2	0.16
HP:0001538	1	1	0.8	1	1	1	0.04	0.08	0.36	0.8	0.76	0.56	0.04	0.16	0.04	1	1	1	1	0.92	0.08	0
HP:0001539	1	1	0.84	1	1	1	0.08	0.12	0.28	1	0.96	1	0	0.72	1	1	1	1	1	1	0.2	0.08
HP:0001540	1	1	0.72	1	1	1	0.04	0.12	0.12	0.8	0.8	0.96	0	0.28	0.44	1	0.96	1	1	0.48	0.16	0
HP:0001541	1	1	0.88	1	1	1	0.08	0.2	0.76	1	0.96	1	0	0.16	0.52	1	1	1	1	1	0.12	0
HP:0001545	1	1	0.72	1	1	0.96	0	0	0.12	0.68	0.64	0.64	0	0.24	0.08	0.76	0.92	1	1	0.76	0.16	0
HP:0001547	1	1	1	1	1	1	0.52	0.56	0.8	1	1	1	0.24	1	1	1	1	1	1	1	0.28	0.28
HP:0001548	1	1	1	1	1	1	0.12	0.44	0.4	1	0.96	1	0.04	1	1	1	1	1	1	1	0.2	0
HP:0001549	1	1	0.72	1	1	1	0.04	0	0.08	0.96	0.84	0.88	0	0	0.08	1	1	1	1	1	0	0
HP:0001551	1	1	1	1	1	1	0.52	0.68	0.88	1	1	1	0.12	1	1	1	1	1	1	1	0.2	0.16
HP:0001552	1	1	0.76	1	1	1	0.12	0.2	0.04	0.76	0.76	1	0.04	0.08	0.08	1	1	1	1	1	0.08	0
HP:0001555	1	1	0.72	1	1	0.96	0.08	0.16	0.08	0.96	0.84	1	0	0	0.04	1	1	1	1	1	0	0
HP:0001557	1	1	0.96	1	1	1	0.2	0.44	0.72	1	0.96	1	0.08	0.08	1	1	1	1	1	1	0.16	0.2
HP:0001558	1	1	0.96	1	1	1	0.2	0.4	0.72	1	0.96	1	0.08	0.08	1	1	1	1	1	1	0.16	0.2
HP:0001560	1	1	1	1	1	1	0.24	0.56	0.76	1	1	1	0.24	1	1	1	1	1	1	1	0.2	0.64
HP:0001561	1	1	0.96	1	1	1	0.16	0.48	0.72	1	0.96	1	0.2	0.92	1	1	1	1	1	1	0.2	0.28
HP:0001562	1	1	1	1	1	1	0.08	0.2	0.44	1	0.96	1	0.04	1	0.68	1	1	1	1	1	0.2	0.36
HP:0001563	1	1	0.56	0.96	0.92	0.92	0	0	0.04	0.16	0.12	0.24	0	0	0	0.08	0.08	1	0.48	0.12	0	0
HP:0001566	1	1	0.28	1	1	0.96	0	0.28	0.04	0.76	0.6	0.04	0	0	0.08	0.2	0.24	1	1	0.6	0	0
HP:0001572	1	1	0.76	1	1	1	0.12	0.08	0.36	0.96	0.88	1	0	0.32	0.72	1	1	1	1	1	0.2	0
HP:0001574	1	1	1	1	1	1	0.88	0.8	1	1	1	1	0.44	1	1	1	1	1	1	1	0.56	1
HP:0001575	1	1	0.48	1	1	0.96	0.04	0.04	0.08	0.56	0.28	0.52	0	0	0.12	0.52	0.52	1	1	0.24	0	0
HP:0001579	1	1	0.32	0.96	0.84	0.76	0	0	0.08	0.36	0.2	0.36	0	0	0.12	0.16	0.16	1	0.8	0.12	0	0
HP:0001581	1	1	0.84	1	1	1	0.12	0.08	0.28	0.8	0.8	1	0	0.12	0.64	1	1	1	1	1	0.12	0
HP:0001582	1	1	1	1	1	1	0.08	0.72	0.88	0.96	0.96	1	0.08	0.48	1	1	1	1	1	1	0.2	0
HP:0001583	0.32	0.96	0.08	0.8	0.52	0.48	0	0	0	0.08	0.04	0.12	0	0	0	0.08	0.08	0.88	0.28	0	0	0
HP:0001591	1	1	0.6	1	1	0.96	0	0	0.08	0.6	0.48	0.24	0.04	0.08	0	0.72	0.72	1	1	0.48	0.08	0.08
HP:0001592	1	1	0.72	1	1	1	0.08	0.04	0.16	0.96	0.88	1	0.04	0.36	0.64	1	1	1	1	0.96	0.2	0
HP:0001595	1	1	1	1	1	1	0.76	0.8	0.92	1	1	1	0.32	1	1	1	1	1	1	1	0.36	0.28
HP:0001597	1	1	1	1	1	1	0.52	0.56	0.76	1	1	1	0.16	1	1	1	1	1	1	1	0.36	0
HP:0001598	1	1	0.68	1	1	0.96	0.04	0.16	0.04	0.76	0.72	1	0	0	0	0.72	0.8	1	1	1	0.04	0
HP:0001600	1	1	0.96	1	1	1	0.16	0.44	0.68	1	1	1	0.04	1	1	1	1	1	1	1	0.2	1
HP:0001601	1	1	0.88	1	1	1	0	0.28	0.52	1	0.96	1	0	1	1	1	1	1	1	1	0.2	0
HP:0001602	1	1	0.72	1	1	1	0	0	0	0.84	0.84	1	0	0.24	0.32	0.48	0.52	1	1	0.64	0.2	0
HP:0001604	1	1	0.68	1	1	1	0.08	0.12	0.52	0.56	0.4	1	0	0	0.48	1	1	1	1	0.8	0	0
HP:0001605	1	1	0.76	1	1	1	0.08	0.16	0.52	1	0.96	1	0	0.44	0.52	1	1	1	1	1	0.2	0
HP:0001607	0.64	1	0	0.92	0.8	0.88	0	0	0	0.2	0.04	0.08	0	0.04	0	0.12	0.08	0.96	0.44	0.08	0	0
HP:0001608	1	1	1	1	1	1	0.48	0.64	0.92	1	1	1	0.32	1	1	1	1	1	1	1	0.24	1
HP:0001609	1	1	1	1	1	1	0.2	0.48	0.48	1	0.96	1	0.04	1	1	1	1	1	1	1	0.2	0.96
HP:0001611	1	1	0.84	1	1	1	0.12	0.08	0.56	0.96	0.84	1	0.2	0.48	0.84	1	1	1	1	1	0.2	0
HP:0001612	1	1	0.72	1	1	1	0	0.16	0.68	0.96	0.84	1	0.08	0	0.24	1	1	1	1	1	0.04	0.32
HP:0001615	1	1	0.6	1	0.96	0.96	0.08	0.12	0.04	0.56	0.4	0.2	0	0.08	0.24	0.52	0.48	1	1	0.52	0	0
HP:0001618	1	1	0.84	1	1	1	0	0.44	0.84	1	0.96	1	0.08	0.36	0.44	1	1	1	1	1	0.12	0
HP:0001620	1	1	1	1	1	1	0	0.12	0.52	1	0.96	1	0.08	1	0.96	1	1	1	1	1	0.2	0
HP:0001621	1	1	0.68	1	1	0.96	0.04	0	0.24	0.4	0.28	0.92	0	0.04	0.04	0.96	0.68	1	1	0.48	0	0
HP:0001622	1	1	1	1	1	1	0.16	0.72	0.92	1	0.96	1	0.08	1	1	1	1	1	1	1	0.2	0.2
HP:0001623	1	1	1	1	1	1	0	0.04	0.72	0.96	0.92	1	0	0.12	1	0.48	0.4	1	1	0.8	0.12	0
HP:0001626	1	1	1	1	1	1	0.92	0.8	1	1	1	1	0.4	1	1	1	1	1	1	1	0.56	1
HP:0001627	1	1	1	1	1	1	0.88	0.8	1	1	1	1	0.32	1	1	1	1	1	1	1	0.48	0.84
HP:0001629	1	1	1	1	1	1	0.52	0.56	0.72	1	1	1	0.16	1	1	1	1	1	1	1	0.2	0.36
HP:0001631	1	1	1	1	1	1	0.4	0.52	0.76	1	1	1	0.12	1	1	1	1	1	1	1	0.2	0
HP:0001633	1	1	1	1	1	1	0.2	0.76	0.88	1	0.96	1	0.12	1	1	1	1	1	1	1	0.2	0
HP:0001634	1	1	1	1	1	1	0.16	0.76	0.88	1	0.96	1	0.12	1	1	1	1	1	1	1	0.2	0
HP:0001635	1	1	1	1	1	1	0.52	0.4	0.92	1	1	1	0.2	1	1	1	1	1	1	1	0.24	0.12
HP:0001636	1	1	0.88	1	1	1	0.4	0.4	0.68	1	0.96	1	0.08	0.56	1	1	1	1	1	1	0.2	0
HP:0001637	1	1	1	1	1	1	0.52	0.64	1	1	1	1	0.28	1	1	1	1	1	1	1	0.28	0.32
HP:0001638	1	1	1	1	1	1	0.52	0.64	1	1	1	1	0.28	1	1	1	1	1	1	1	0.28	0.32
HP:0001639	1	1	1	1	1	1	0.52	0.52	0.92	1	1	1	0.24	1	1	1	1	1	1	1	0.2	0.32
HP:0001640	1	1	1	1	1	1	0.16	0.16	0.68	1	0.96	1	0.08	1	1	1	1	1	1	1	0.2	0
HP:0001641	1	1	1	1	1	1	0.36	0.32	0.44	1	0.96	1	0.04	1	1	1	1	1	1	1	0.2	0.16
HP:0001642	1	1	1	1	1	1	0.12	0.28	0.48	1	1	1	0.04	1	1	1	1	1	1	1	0.2	0.12
HP:0001643	1	1	1	1	1	1	0.4	0.52	0.72	1	1	1	0.04	1	1	1	1	1	1	1	0.2	0
HP:0001644	1	1	1	1	1	1	0.2	0.32	0.92	1	0.96	1	0.16	0.2	1	1	1	1	1	1	0.2	0.12
HP:0001645	1	1	1	1	1	1	0.4	0.4	1	1	0.96	1	0.16	0.16	1	1	1	1	1	1	0.2	0
HP:0001646	1	1	1	1	1	1	0.04	0.2	0.68	1	0.96	1	0.04	1	1	1	1	1	1	1	0.2	0
HP:0001647	1	1	1	1	1	1	0	0.12	0.48	1	0.96	1	0.04	1	0.8	1	1	1	1	1	0.2	0
HP:0001648	1	1	0.76	1	1	1	0	0	0.76	0.96	0.84	0.52	0	0	0	1	1	1	1	1	0.04	0
HP:0001649	1	1	1	1	1	1	0.52	0.24	0.84	1	0.96	1	0.16	0.52	1	1	1	1	1	1	0.2	0
HP:0001650	1	1	1	1	1	1	0	0.36	0.84	1	0.96	1	0.04	1	1	1	1	1	1	1	0.2	0
HP:0001651	1	1	0.8	1	1	1	0.2	0.12	0.56	1	0.96	1	0.04	0.44	0.84	1	1	1	1	1	0.2	0.2
HP:0001653	1	1	1	1	1	1	0	0.4	0.84	1	0.96	1	0.04	1	1	1	1	1	1	1	0.2	0.12
HP:0001654	1	1	1	1	1	1	0.52	0.76	0.88	1	1	1	0.12	1	1	1	1	1	1	1	0.2	0.16
HP:0001655	1	1	0.48	1	1	1	0.08	0	0.08	0.96	0.88	1	0	0.24	0.44	0.68	0.76	1	1	0.84	0.2	0
HP:0001657	1	1	0.88	1	1	1	0.32	0.08	0.64	0.88	0.76	1	0	0	1	1	1	1	1	1	0	0
HP:0001658	1	1	0.88	1	1	1	0.28	0.52	0.92	1	0.92	1	0	0.4	0.8	1	1	1	1	1	0.16	0
HP:0001659	1	1	1	1	1	1	0	0.12	0.48	1	0.96	1	0.04	1	1	1	1	1	1	1	0.2	0
HP:0001660	1	1	0.44	1	0.96	0.96	0	0	0	0.52	0.44	0.52	0	0	0.2	0.2	0.12	1	1	0.2	0	0
HP:0001662	1	1	1	1	1	1	0.24	0.12	0.68	0.96	0.84	1	0	0	1	1	1	1	1	1	0.08	0
HP:0001663	1	1	0.84	1	1	1	0.32	0	0.52	0.8	0.72	1	0	0.04	0.88	1	0.96	1	1	1	0.08	0
HP:0001664	1	1	0.84	1	1	1	0.2	0	0.52	0.48	0.16	0.48	0	0	0.08	0.6	0.4	1	1	0.6	0	0
HP:0001667	1	1	0.8	1	1	1	0.04	0	0.08	0.96	0.92	0.32	0	0.36	0.72	0.64	0.84	1	1	1	0.2	0.32
HP:0001669	1	1	0.72	1	1	1	0	0	0.56	0.96	0.88	1	0	0.4	0.52	0.68	0.76	1	1	0.6	0.2	0
HP:0001670	1	1	0.36	0.96	0.92	0.76	0	0	0.28	0.2	0.12	0.28	0	0	0.04	0.04	0.04	1	0.96	0.04	0	0
HP:0001671	1	1	1	1	1	1	0.56	0.6	0.8	1	1	1	0.2	1	1	1	1	1	1	1	0.28	0.36
HP:0001674	1	1	0.72	1	1	1	0.08	0.16	0.24	0.96	0.88	1	0	0	0.32	1	1	1	1	1	0	0
HP:0001677	1	1	1	1	1	1	0.2	0.56	0.84	1	0.96	1	0.04	1	1	1	1	1	1	1	0.2	0
HP:0001678	1	1	0.92	1	1	1	0.32	0.24	0.88	0.96	0.92	1	0.12	0.12	1	1	1	1	1	1	0.16	0
HP:0001679	1	1	1	1	1	1	0.48	0.76	1	1	1	1	0.04	1	1	1	1	1	1	1	0.2	0
HP:0001680	1	1	1	1	1	1	0.28	0.32	0.68	1	0.96	1	0	0.48	1	1	1	1	1	1	0.2	0
HP:0001681	1	1	0.76	1	1	1	0.16	0.24	0.84	0.96	0.88	1	0	0.04	0.48	1	1	1	1	1	0.04	0
HP:0001682	1	1	0.72	1	0.96	0.96	0.04	0.16	0.28	0.68	0.68	0.72	0	0	0.12	0.6	0.72	1	1	0.84	0	0
HP:0001684	1	1	0.96	1	1	1	0.04	0	0	1	0.96	0.96	0	0.12	0.08	1	1	1	1	1	0.12	0
HP:0001686	1	1	0.44	1	1	1	0	0	0.12	0.8	0.68	0.44	0	0.16	0	0.32	0.28	1	1	0.32	0	0
HP:0001688	1	1	0.84	1	1	1	0.2	0	0.52	0.48	0.24	0.48	0	0	0.08	0.6	0.4	1	1	0.64	0	0
HP:0001692	1	1	1	1	1	1	0.2	0.12	0.92	0.96	0.92	1	0.12	0.16	1	1	1	1	1	1	0.2	0
HP:0001693	1	1	0.72	1	1	1	0	0	0.28	0.88	0.84	1	0	0.04	0	0.44	0.48	1	1	0.8	0	0
HP:0001694	1	1	0.72	1	1	1	0	0	0.28	0.88	0.84	1	0	0.04	0	0.44	0.48	1	1	0.8	0	0
HP:0001695	1	1	1	1	1	1	0.44	0.4	1	1	0.96	1	0.16	0.16	1	1	1	1	1	1	0.2	0
HP:0001696	1	1	0.8	1	1	1	0.2	0.12	0.56	1	0.96	1	0.04	0.44	0.84	1	1	1	1	1	0.2	0.2
HP:0001697	1	1	1	1	1	1	0.2	0.28	0.84	1	0.96	1	0.16	1	1	1	1	1	1	1	0.2	0
HP:0001698	1	1	0.88	1	1	1	0.2	0.08	0.84	1	0.96	1	0.12	0.24	1	1	1	1	1	1	0.2	0
HP:0001699	1	1	0.84	1	1	1	0.2	0.16	0.8	0.88	0.84	1	0.12	0.12	1	1	1	1	1	1	0.16	0
HP:0001701	1	1	0.6	1	1	1	0	0.12	0.12	0.6	0.56	0.44	0	0.12	0	1	1	1	1	0.72	0	0
HP:0001702	1	1	1	1	1	1	0	0.12	0.72	1	0.96	1	0.04	1	0.84	1	1	1	1	1	0.2	0
HP:0001704	1	1	1	1	1	1	0	0.12	0.68	1	0.96	1	0.04	1	0.76	1	1	1	1	1	0.2	0
HP:0001706	1	1	0.76	1	1	1	0.24	0	0.8	0.8	0.76	1	0.12	0.24	0.84	1	1	1	1	1	0.2	0
HP:0001707	1	1	0.88	1	1	1	0.04	0	0.76	1	0.96	0.92	0	0.36	0.8	1	1	1	1	1	0.2	0.32
HP:0001708	1	1	0.76	1	1	0.96	0	0	0.12	0.96	0.92	0.32	0	0.36	0.56	0.48	0.56	1	1	1	0.2	0
HP:0001709	1	1	0.72	1	1	1	0.2	0.2	0.4	0.68	0.64	0.44	0	0	0.08	0.92	0.84	1	1	1	0	0
HP:0001710	1	1	0.88	1	1	1	0.4	0.4	0.68	1	0.96	1	0.08	0.56	1	1	1	1	1	1	0.2	0
HP:0001711	1	1	0.88	1	1	1	0.2	0.4	0.92	1	0.96	1	0.16	0.32	1	1	1	1	1	1	0.2	0.16
HP:0001712	1	1	0.88	1	1	1	0.16	0.24	0.92	0.96	0.92	1	0.16	0.32	1	1	1	1	1	1	0.2	0.16
HP:0001713	1	1	1	1	1	1	0.52	0.64	1	1	1	1	0.32	1	1	1	1	1	1	1	0.36	0.68
HP:0001714	1	1	0.96	1	1	1	0.2	0.28	0.92	1	0.96	1	0.16	0.72	1	1	1	1	1	1	0.2	0.48
HP:0001716	1	1	0.68	1	1	1	0	0.08	0.08	0.88	0.76	0.16	0	0.04	0	0.2	0.24	1	1	0.32	0.04	0
HP:0001717	0.76	1	0.64	1	1	0.96	0.12	0	0.2	0.28	0.16	0.2	0	0.08	0	0.12	0.12	1	0.88	0.04	0.04	0
HP:0001718	1	1	1	1	1	1	0.12	0.12	0.48	1	0.96	1	0.04	1	0.72	1	1	1	1	1	0.2	0
HP:0001719	1	1	0.64	1	1	1	0.16	0.16	0.68	0.96	0.92	0.72	0	0.28	0.84	1	1	1	1	1	0.08	0
HP:0001722	1	1	0.72	1	1	1	0.08	0.16	0.28	0.88	0.84	1	0.04	0.04	0.08	0.52	0.56	1	1	0.92	0	0
HP:0001723	1	1	0.84	1	1	1	0.28	0	0.92	0.8	0.76	1	0.12	0.12	0.84	1	1	1	1	1	0.2	0
HP:0001727	1	1	0.72	1	0.96	0.96	0.04	0	0	0.08	0	0	0	0	0	0.08	0.08	1	1	0	0	0
HP:0001730	1	1	0.72	1	1	1	0	0.04	0.16	0.6	0.4	1	0	0	0.2	1	1	1	1	0.72	0	0
HP:0001732	1	1	1	1	1	1	0.52	0.44	0.88	1	1	1	0	1	1	1	1	1	1	1	0.24	0.44
HP:0001733	1	1	0.88	1	1	1	0.16	0.2	0.84	1	0.96	1	0	0.56	1	1	1	1	1	1	0.04	0
HP:0001734	1	1	0.24	1	0.96	0.96	0	0	0	0.32	0.32	0.2	0	0.24	0	0.04	0.12	1	0.96	0.16	0.16	0
HP:0001735	0.56	1	0.6	1	1	0.96	0.04	0.04	0.52	0.6	0.44	1	0	0	0.4	0.24	0.28	1	1	0.16	0	0
HP:0001737	1	1	0.6	1	1	1	0	0.16	0	0.64	0.64	1	0	0.08	0	0.88	0.72	1	1	0.32	0	0.16
HP:0001738	1	1	0.96	1	1	1	0.32	0.12	0.8	1	0.96	1	0	0.36	1	1	1	1	1	1	0.2	0.28
HP:0001739	1	1	0.88	1	1	1	0.12	0.2	0.36	1	0.96	1	0.04	0.72	1	1	1	1	1	1	0.2	0.04
HP:0001741	1	1	0.16	1	1	0.96	0	0	0.12	0.44	0.32	0.24	0	0	0.04	0.2	0.24	1	0.88	0.08	0.04	0
HP:0001742	1	1	0.6	0.96	0.76	0.4	0	0	0.12	0.2	0.24	0.52	0	0	0.28	0.2	0.36	1	0.72	0.08	0	0
HP:0001743	1	1	1	1	1	1	0.52	0.48	0.84	1	1	1	0.08	1	1	1	1	1	1	1	0.32	0.2
HP:0001744	1	1	1	1	1	1	0.52	0.44	0.76	1	0.96	1	0.04	1	1	1	1	1	1	1	0.28	0.16
HP:0001746	1	1	0.72	1	1	1	0	0.12	0.12	0.88	0.76	0.48	0	0.12	0	1	1	1	1	0.8	0.04	0.2
HP:0001747	1	1	0.44	1	1	1	0	0.08	0.04	0.8	0.64	0.28	0	0.08	0	0.72	0.52	1	1	0.24	0	0.16
HP:0001748	1	1	0.32	1	1	1	0	0.08	0	0.8	0.68	0.2	0	0.08	0	0.4	0.6	1	1	0.28	0.04	0
HP:0001751	1	1	1	1	1	1	0.24	0.64	0.88	1	0.96	1	0	0.44	1	1	1	1	1	1	0.2	0
HP:0001756	1	1	0.6	1	1	1	0	0	0.24	0.68	0.6	0.36	0	0	0.08	0.76	0.72	1	1	0.24	0	0
HP:0001757	0.64	0.76	0.16	0.68	0.2	0.16	0.04	0	0	0.08	0.08	0.08	0	0	0.08	0.04	0	0.96	0.28	0	0	0
HP:0001760	1	1	1	1	1	1	0.64	0.8	0.96	1	1	1	0.32	1	1	1	1	1	1	1	0.36	0.8
HP:0001761	1	1	1	1	1	1	0.24	0.52	0.72	1	1	1	0.32	1	1	1	1	1	1	1	0.2	0
HP:0001762	1	1	1	1	1	1	0.4	0.76	0.92	1	1	1	0.16	1	1	1	1	1	1	1	0.2	0.56
HP:0001763	1	1	1	1	1	1	0.16	0.56	0.76	1	1	1	0.24	1	1	1	1	1	1	1	0.24	0
HP:0001765	1	1	1	1	1	1	0.12	0.2	0.56	1	0.96	1	0.08	1	1	1	1	1	1	1	0.2	0
HP:0001769	1	1	0.72	1	1	1	0	0.16	0.2	0.8	0.8	1	0	0.28	0.6	0.76	0.88	1	1	0.68	0.16	0
HP:0001770	1	1	0.96	1	1	1	0.44	0.28	0.4	1	1	1	0.08	1	1	1	1	1	1	1	0.2	0.24
HP:0001771	1	1	0.84	1	1	1	0.04	0.24	0.72	0.96	0.84	1	0	0	0.44	1	1	1	1	1	0.04	0
HP:0001772	1	1	0.6	1	0.96	0.68	0	0	0.04	0.32	0.28	1	0	0.16	0.4	0.08	0.08	1	1	0.24	0.16	0
HP:0001773	1	1	1	1	1	1	0.04	0.64	0.88	1	0.96	1	0.08	1	1	1	1	1	1	1	0.2	0.24
HP:0001776	1	1	0.24	1	1	1	0	0.04	0.12	0.6	0.52	0.48	0	0.08	0.08	0.2	0.2	1	1	0.12	0.08	0
HP:0001780	1	1	1	1	1	1	0.52	0.76	0.88	1	1	1	0.28	1	1	1	1	1	1	1	0.32	0.28
HP:0001783	1	1	1	1	1	1	0	0.12	0.36	1	0.96	1	0.04	1	0.48	1	1	1	1	1	0.2	0
HP:0001786	1	1	0.32	1	1	0.96	0	0	0.04	0.48	0.36	0.52	0	0	0.12	0.08	0.08	1	0.84	0.12	0	0
HP:0001787	1	1	1	1	1	1	0.04	0.2	0.8	1	0.96	1	0.04	0.32	1	1	1	1	1	1	0.16	0.04
HP:0001788	0.88	1	0.6	1	1	1	0	0	0.52	0.68	0.52	1	0	0	0.4	0.2	0.2	1	1	0.12	0	0
HP:0001789	1	1	1	1	1	1	0	0.2	0.72	0.96	0.96	1	0.16	0.36	1	1	1	1	1	1	0.2	0.08
HP:0001790	1	1	1	1	1	1	0	0.04	0.68	0.96	0.92	1	0	0.04	1	1	1	1	1	1	0	0
HP:0001791	1	1	0.32	0.96	0.84	0.6	0.04	0.04	0.04	0.12	0.12	0.52	0	0.08	0	0.2	0.24	1	0.44	0.08	0.04	0
HP:0001792	1	1	1	1	1	1	0.24	0.48	0.6	1	0.96	1	0.04	1	1	1	1	1	1	1	0.2	0
HP:0001795	1	1	0.52	1	0.96	0.96	0	0	0	0.48	0.32	0.16	0	0.24	0.24	0.4	0.4	1	1	0.36	0.16	0
HP:0001798	1	1	0.96	1	1	1	0.16	0.32	0.36	1	0.96	1	0.12	0.92	1	1	1	1	1	1	0.2	0
HP:0001799	1	1	0.68	1	1	1	0	0.04	0.52	0.8	0.72	1	0	0.16	0.76	0.4	0.36	1	1	0.48	0.16	0
HP:0001800	1	1	0.84	1	1	1	0.12	0.4	0.52	1	0.96	1	0	0.4	1	1	1	1	1	1	0.2	0
HP:0001802	1	1	0.72	1	1	1	0	0.12	0	1	0.96	0.16	0	0.44	0.24	0.52	0.56	1	1	1	0.2	0
HP:0001803	1	1	0.8	1	1	1	0.08	0.08	0.24	1	0.92	1	0	0.12	0.4	1	1	1	1	1	0.08	0
HP:0001804	1	1	0.72	1	1	1	0.12	0.2	0.2	0.96	0.92	1	0	0.16	0.64	0.64	0.56	1	1	1	0.12	0
HP:0001805	1	1	0.76	1	0.96	0.96	0.08	0.16	0.2	0.6	0.56	1	0	0.08	0.28	1	1	1	1	0.68	0.04	0
HP:0001806	1	1	0.76	1	1	1	0.08	0.16	0.24	1	0.92	1	0	0.12	0.56	1	1	1	1	1	0.12	0
HP:0001807	1	1	0.6	1	1	1	0	0	0.08	0.68	0.6	1	0	0.08	0.04	0.68	0.84	1	1	0.56	0	0
HP:0001808	1	1	0.84	1	1	1	0.04	0.16	0.52	0.96	0.88	1	0	0	0.76	1	1	1	1	1	0.08	0
HP:0001809	1	1	0.2	0.96	0.84	0.76	0	0	0	0.12	0.04	0.08	0	0	0	0.12	0.16	1	0.36	0.04	0	0
HP:0001810	1	1	0.84	1	1	1	0	0.04	0.12	0.6	0.48	1	0	0	0.24	0.88	1	1	1	1	0	0
HP:0001812	1	1	0.4	1	0.92	0.92	0	0	0	0.28	0.12	0.16	0	0	0.24	0.24	0.28	1	1	0.24	0	0
HP:0001814	1	1	0.6	1	1	0.96	0.04	0.28	0.04	0.84	0.8	1	0	0.2	0.36	0.96	0.84	1	1	1	0.16	0
HP:0001816	1	1	0.76	1	1	1	0.08	0.28	0.52	0.96	0.92	1	0	0.2	0.92	1	1	1	1	1	0.2	0
HP:0001817	1	1	0.84	1	1	1	0.12	0.12	0.04	1	0.96	1	0.04	0.44	0.92	1	1	1	1	1	0.2	0
HP:0001818	1	1	0.4	1	1	0.96	0	0	0	0.24	0.12	0.48	0	0	0	0.16	0.32	1	1	0.32	0	0
HP:0001820	1	1	0.64	1	1	1	0.04	0.04	0.24	0.88	0.8	1	0	0	0.4	0.88	0.84	1	1	0.64	0.08	0
HP:0001821	1	1	0.2	0.92	0.72	0.64	0	0.04	0	0.28	0.24	0.08	0	0.04	0	0.16	0.08	1	0.76	0.2	0.04	0
HP:0001822	1	1	0.96	1	1	1	0.04	0.04	0.36	1	0.96	1	0	0	1	1	1	1	1	1	0	0
HP:0001824	1	1	1	1	1	1	0.52	0.52	0.88	1	1	1	0.04	1	1	1	1	1	1	1	0.2	0
HP:0001827	1	1	0.76	1	1	1	0	0.12	0.28	0.8	0.68	1	0	0.04	0.16	1	1	1	1	1	0.04	0.16
HP:0001829	1	1	0.84	1	1	1	0.24	0.32	0.4	1	0.96	1	0.04	0.32	1	1	1	1	1	1	0.2	0.24
HP:0001830	1	1	0.72	1	1	1	0.24	0.16	0.16	1	0.96	1	0	0.2	0.48	1	1	1	1	0.96	0.12	0.24
HP:0001831	1	1	1	1	1	1	0.12	0.24	0.4	1	0.96	1	0.12	1	1	1	1	1	1	1	0.2	0.08
HP:0001832	1	1	1	1	1	1	0.16	0.24	0.4	1	0.96	1	0.12	1	1	1	1	1	1	1	0.2	0
HP:0001833	1	1	0.56	1	1	1	0.08	0.08	0.12	0.84	0.8	0.68	0	0.2	0.44	0.76	0.72	1	1	0.68	0.16	0
HP:0001836	1	1	0.24	1	1	0.96	0.04	0.04	0.08	0.6	0.44	0.56	0	0.04	0.24	0.16	0.24	1	1	0.12	0.04	0
HP:0001837	1	1	0.72	1	1	1	0.04	0.24	0.16	0.96	0.92	1	0	0.24	0.6	1	1	1	1	1	0.2	0
HP:0001838	1	1	0.84	1	1	1	0	0.04	0.52	0.96	0.92	1	0.04	0.16	0.88	1	1	1	1	1	0.08	0.2
HP:0001839	1	1	0.72	1	1	0.96	0.04	0.04	0.12	0.72	0.68	0.68	0	0.04	0.44	0.56	0.8	1	1	0.84	0.04	0
HP:0001840	1	1	0.72	1	1	1	0.12	0.16	0.08	0.96	0.88	1	0.04	0.56	0.52	1	1	1	1	0.96	0.2	0
HP:0001841	1	1	0.72	1	1	1	0.16	0.28	0.36	1	0.96	1	0	0.2	0.76	1	1	1	1	1	0.16	0.16
HP:0001842	0.68	1	1	1	1	1	0	0.64	0.88	0.96	0.92	1	0	0.2	1	0.32	0.44	1	1	1	0.2	0
HP:0001844	1	1	0.96	1	1	1	0.2	0.32	0.52	1	0.96	1	0.04	0.36	1	1	1	1	1	1	0.2	0.16
HP:0001845	1	1	0.72	1	1	1	0.04	0.12	0.12	1	0.96	1	0	0.6	0.52	0.8	0.96	1	1	1	0.2	0
HP:0001847	1	1	0.32	1	1	0.96	0	0	0.04	0.4	0.32	0.12	0	0.08	0.12	0.16	0.28	1	1	0.4	0.04	0
HP:0001848	1	1	0.88	1	1	1	0	0.08	0.24	0.96	0.96	1	0	0.2	1	0.36	0.32	1	1	0.52	0.16	0
HP:0001849	1	1	0.72	1	1	1	0.04	0.12	0.04	1	0.96	0.64	0	0.44	0.48	0.44	0.6	1	1	1	0.2	0
HP:0001850	1	1	1	1	1	1	0.08	0.24	0.56	1	0.96	1	0.08	0.56	1	1	1	1	1	1	0.2	0.2
HP:0001852	1	1	0.68	1	1	1	0	0.2	0.2	1	0.96	1	0.04	0.48	1	1	1	1	1	1	0.2	0
HP:0001857	1	1	0.28	0.96	0.72	0.36	0.04	0.08	0	0.04	0.04	0.44	0.04	0	0	0.28	0.32	1	1	0.24	0	0
HP:0001863	1	1	0.72	1	1	1	0	0.08	0.2	0.8	0.8	1	0	0.04	0.96	1	1	1	1	0.92	0	0
HP:0001864	1	1	0.72	1	1	1	0	0.04	0.2	0.76	0.72	1	0	0.04	0.88	1	1	1	1	0.6	0	0
HP:0001869	1	1	0.64	1	1	1	0.08	0.36	0.12	0.96	0.92	1	0	0.12	0.48	1	1	1	1	1	0.12	0
HP:0001870	0.2	1	0.52	1	1	0.96	0	0	0.52	0.6	0.44	1	0	0	0.4	0.2	0.2	1	1	0.12	0	0
HP:0001871	1	1	1	1	1	1	0.88	0.8	1	1	1	1	0.32	1	1	1	1	1	1	1	0.44	0.56
HP:0001872	1	1	1	1	1	1	0.52	0.44	0.76	1	0.96	1	0.08	0.56	1	1	1	1	1	1	0.2	0
HP:0001873	1	1	1	1	1	1	0.52	0.44	0.76	1	0.96	1	0.04	0.56	1	1	1	1	1	1	0.2	0
HP:0001874	1	1	0.88	1	1	1	0.36	0.12	0.88	1	0.96	1	0.16	0.32	1	1	1	1	1	1	0.2	0
HP:0001875	1	1	0.84	1	1	1	0.16	0.08	0.44	1	0.92	1	0.04	0.2	0.56	1	1	1	1	1	0.12	0
HP:0001876	1	1	0.76	1	1	1	0.08	0.08	0.24	1	0.92	1	0.08	0.16	0.36	1	1	1	1	1	0.12	0
HP:0001877	1	1	1	1	1	1	0.52	0.52	0.8	1	1	1	0.12	1	1	1	1	1	1	1	0.24	0.36
HP:0001878	1	1	0.84	1	1	1	0.16	0.2	0.52	0.96	0.92	1	0.04	0.16	0.32	1	1	1	1	1	0.04	0
HP:0001879	1	1	0.64	1	1	1	0.04	0.2	0.12	0.96	0.88	1	0	0.16	0.6	1	1	1	1	1	0.08	0
HP:0001880	1	1	0.64	1	1	1	0.04	0.2	0.12	0.96	0.88	1	0	0.16	0.6	1	1	1	1	1	0.08	0
HP:0001881	1	1	1	1	1	1	0.52	0.56	1	1	1	1	0.16	1	1	1	1	1	1	1	0.24	0
HP:0001882	1	1	0.84	1	1	1	0.32	0.16	0.44	1	0.96	1	0.04	0.44	0.88	1	1	1	1	1	0.2	0
HP:0001883	1	1	1	1	1	1	0.44	0.76	0.92	1	1	1	0.24	1	1	1	1	1	1	1	0.28	0.72
HP:0001884	1	1	0.2	1	1	0.96	0	0	0	0.16	0.08	0.04	0	0	0	0.24	0.28	1	0.84	0.04	0.04	0
HP:0001888	1	1	0.72	1	1	1	0.2	0.04	0.2	1	0.92	1	0.04	0.32	0.52	1	1	1	1	1	0.2	0
HP:0001889	1	1	0.28	1	1	0.96	0	0	0.04	0.2	0.12	0.32	0	0	0.04	0.08	0.04	1	0.88	0.04	0.04	0
HP:0001890	1	1	0.36	1	1	0.96	0.08	0	0.04	0.48	0.36	1	0.04	0.04	0.04	0.88	0.84	1	1	0.56	0	0
HP:0001891	1	1	0.84	1	1	1	0.08	0.08	0.08	1	0.96	1	0	0.44	0.24	1	1	1	1	1	0.16	0
HP:0001892	1	1	1	1	1	1	0.52	0.8	0.92	1	1	1	0.12	1	1	1	1	1	1	1	0.24	0.2
HP:0001894	1	1	0.72	1	1	1	0.04	0.04	0.52	0.84	0.76	1	0	0.08	0.6	1	1	1	1	1	0	0
HP:0001895	1	1	0.12	1	0.96	0.8	0	0	0.12	0.2	0.16	0.56	0	0	0	0.08	0.08	1	1	0.16	0	0
HP:0001896	1	1	0.28	1	1	1	0.04	0.04	0.04	0.96	0.88	1	0	0	0	1	1	1	1	1	0.04	0
HP:0001898	1	1	0.36	1	1	0.96	0	0	0	0.04	0.04	1	0	0	0.04	0.16	0.28	1	1	0.16	0	0
HP:0001899	1	1	0.4	1	1	0.96	0	0	0	0.04	0.04	1	0	0	0.04	0.2	0.28	1	1	0.16	0	0
HP:0001900	1	1	0.4	1	1	0.96	0	0	0	0.04	0.04	1	0	0	0.04	0.2	0.28	1	1	0.16	0	0
HP:0001901	1	1	0.76	1	1	1	0	0.04	0.44	0.96	0.92	1	0	0.04	0.12	0.8	0.92	1	1	1	0	0
HP:0001902	1	1	0.36	0.92	0.88	0.72	0.04	0	0	0.44	0.32	0.28	0	0	0.28	0.04	0.12	1	0.72	0	0	0
HP:0001903	1	1	1	1	1	1	0.52	0.52	0.8	1	1	1	0.12	1	1	1	1	1	1	1	0.24	0.28
HP:0001904	1	1	0.24	0.96	0.96	0.84	0.04	0	0.04	0.28	0.24	1	0	0.04	0.04	0.52	0.52	1	1	0.36	0.04	0
HP:0001907	1	1	0.76	1	1	1	0.04	0	0.36	0.48	0.24	0.96	0	0	0.16	0.76	0.8	1	1	0.2	0	0
HP:0001908	0.88	1	0.2	0.88	0.72	0.48	0	0	0	0.08	0.04	0.16	0	0	0	0.08	0.08	1	0.4	0.08	0	0
HP:0001909	1	1	1	1	1	1	0.24	0.56	0.76	1	1	1	0	1	1	1	1	1	1	1	0.2	0
HP:0001911	1	1	0.88	1	1	1	0.4	0.28	0.88	1	0.96	1	0.16	0.44	1	1	1	1	1	1	0.2	0
HP:0001913	0.44	1	0.2	0.92	0.72	0.48	0	0	0	0	0	0.12	0	0	0	0.16	0.2	1	0.2	0.08	0	0
HP:0001915	1	1	0.2	1	1	1	0	0	0.04	0.96	0.88	0.96	0	0.04	0.04	1	1	1	1	0.96	0.04	0
HP:0001917	0.16	0.44	0.08	0.72	0.36	0.24	0	0	0	0	0	0.08	0	0	0.04	0.04	0.08	0.52	0.16	0	0	0
HP:0001919	1	1	0.6	1	1	1	0.08	0.16	0	0.68	0.52	0.88	0.04	0	0.2	0.2	0.2	1	1	0.36	0	0.2
HP:0001920	1	1	1	1	1	1	0.08	0.24	0.76	1	0.96	1	0.04	0.28	0.2	1	1	1	1	1	0.12	0
HP:0001922	1	1	0.64	1	1	0.96	0	0	0.16	0.36	0.2	0.4	0	0	0	0.68	0.68	1	1	0.08	0.04	0
HP:0001923	1	1	0.72	1	1	1	0	0.04	0.36	0.6	0.52	0.92	0	0	0.16	0.6	0.64	1	1	0.32	0	0
HP:0001924	1	1	0.72	1	1	1	0.04	0.04	0.04	0.96	0.88	0.84	0	0	0.04	1	1	1	1	1	0	0
HP:0001927	1	1	0.4	1	1	0.96	0.08	0	0.08	0.36	0.32	0.08	0	0	0	0.4	0.32	1	1	0.32	0	0
HP:0001928	1	1	1	1	1	1	0.4	0.76	0.92	1	0.96	1	0.04	0.64	1	1	1	1	1	1	0.2	0.2
HP:0001929	1	1	0.56	1	1	0.96	0	0.08	0.16	0.44	0.4	1	0	0.04	0.16	0.84	0.96	1	1	0.32	0	0
HP:0001930	0.68	1	0.12	0.84	0.48	0.08	0	0.04	0.12	0.08	0.04	0.04	0	0	0	0	0.04	0.92	0.12	0	0	0
HP:0001931	1	1	0.88	1	1	1	0.08	0.08	0.2	1	0.96	1	0	0.44	0.24	1	1	1	1	1	0.16	0
HP:0001933	1	1	1	1	1	1	0.44	0.64	0.88	1	0.96	1	0.08	1	1	1	1	1	1	1	0.2	0
HP:0001934	0.48	1	0.24	0.96	0.88	0.56	0.04	0	0.12	0.12	0.08	0	0	0	0	0.48	0.16	1	0.36	0.04	0	0
HP:0001935	1	1	0.8	1	1	1	0	0.04	0.44	0.96	0.88	1	0	0.08	0.28	1	1	1	1	1	0	0
HP:0001939	1	1	1	1	1	1	0.88	0.8	1	1	1	1	0.32	1	1	1	1	1	1	1	0.56	1
HP:0001941	1	1	1	1	1	1	0.52	0.4	0.72	1	0.96	1	0.08	0.6	1	1	1	1	1	1	0.08	0.2
HP:0001942	1	1	0.84	1	1	1	0.16	0.28	0.48	0.96	0.92	1	0.04	0.28	0.48	1	1	1	1	1	0	0
HP:0001943	1	1	1	1	1	1	0.52	0.4	0.68	1	0.96	1	0	0.88	1	1	1	1	1	1	0.2	0.2
HP:0001944	1	1	0.88	1	1	1	0.24	0	0.8	1	0.92	1	0	0.16	0.76	1	1	1	1	1	0.04	0
HP:0001945	1	1	1	1	1	1	0.4	0.44	0.84	1	0.96	1	0.08	0.96	1	1	1	1	1	1	0.2	0.12
HP:0001946	1	1	0.84	1	1	1	0.44	0.12	0.52	0.88	0.84	1	0	0.12	0.64	1	1	1	1	0.72	0	0.08
HP:0001947	1	1	0.76	1	1	1	0.04	0.08	0.32	0.84	0.76	1	0	0.2	0.4	0.56	0.8	1	1	0.72	0	0.12
HP:0001948	1	1	0.64	1	1	0.96	0.04	0	0.24	0.4	0.4	0.4	0	0.04	0	0.4	0.52	1	1	0.32	0.04	0
HP:0001949	1	1	0.44	1	1	0.96	0.04	0	0	0.2	0.16	0.36	0	0.04	0	0.28	0.32	1	1	0.16	0.04	0
HP:0001950	1	1	0.4	0.96	0.92	0.8	0	0	0.24	0.24	0.24	0	0	0	0	0.04	0.08	1	0.52	0.12	0	0
HP:0001951	1	1	0.24	0.92	0.84	0.6	0	0	0.24	0.2	0.2	0	0	0	0	0.04	0.08	1	0.48	0.12	0	0
HP:0001952	1	1	1	1	1	1	0.52	0.48	0.88	1	1	1	0.12	1	1	1	1	1	1	1	0.2	0.56
HP:0001953	1	1	0.4	0.92	0.8	0.68	0.12	0	0	0.08	0	0.2	0	0	0	0.04	0.08	1	0.52	0.04	0	0
HP:0001954	1	1	0.72	1	1	1	0.04	0	0	0.28	0.24	0.68	0.04	0.08	0.2	1	1	1	1	0.16	0.08	0
HP:0001955	1	1	0.64	1	1	1	0.04	0.04	0.12	0.76	0.6	1	0	0.04	0.24	1	1	1	1	0.6	0	0
HP:0001956	1	1	0.72	1	1	1	0.12	0.24	0.16	1	0.92	1	0	0.36	0.56	1	1	1	1	1	0.2	0
HP:0001958	1	1	0.64	1	1	0.96	0.04	0	0.04	0.28	0.16	0.44	0	0	0.04	0.2	0.32	1	1	0.2	0	0
HP:0001959	1	1	0.84	1	1	1	0.2	0.08	0.44	0.96	0.84	1	0	0.12	0.64	0.8	0.96	1	1	0.76	0	0.36
HP:0001960	1	1	0.16	0.92	0.76	0.68	0	0	0	0.16	0.12	0.12	0	0	0	0.04	0.04	1	0.44	0.08	0	0
HP:0001961	1	1	0.72	1	1	1	0.16	0.12	0.68	0.92	0.88	1	0	0.4	0.68	1	1	1	1	0.92	0.2	0
HP:0001962	1	1	0.96	1	1	1	0.32	0.12	0.84	1	0.96	1	0.12	0.32	1	1	1	1	1	1	0.2	0
HP:0001964	1	1	0.88	1	1	1	0	0.08	0.2	1	0.92	1	0.04	0.36	1	1	1	1	1	1	0.2	0
HP:0001965	1	1	1	1	1	1	0.32	0.76	0.88	1	1	1	0.04	1	1	1	1	1	1	1	0.2	0
HP:0001966	1	1	0.52	1	1	0.96	0.04	0	0.24	0.32	0.32	0.48	0	0.12	0	0.4	0.4	1	1	0.28	0.08	0.32
HP:0001967	1	1	0.4	1	1	0.96	0.04	0	0.16	0.32	0.32	0.4	0	0.12	0	0.36	0.28	1	1	0.28	0.08	0.32
HP:0001969	1	1	0.64	1	1	1	0.04	0.04	0.08	0.56	0.4	0.6	0	0.12	0.04	0.8	0.48	1	1	0.28	0	0
HP:0001970	1	1	0.6	1	1	1	0.04	0.04	0.04	0.4	0.24	0.52	0	0.08	0.04	0.56	0.28	1	1	0.24	0	0
HP:0001971	1	1	0.44	1	1	0.96	0	0	0.24	0.16	0.08	0.08	0	0	0	0.2	0.2	1	0.88	0.2	0	0
HP:0001972	1	1	0.6	1	1	1	0	0.08	0.12	0.8	0.64	1	0	0.04	0.12	0.72	0.64	1	1	0.6	0.04	0
HP:0001973	1	1	0.6	1	1	1	0.08	0.08	0.16	0.88	0.76	1	0	0.08	0.16	0.8	0.72	1	1	1	0	0
HP:0001974	1	1	1	1	1	1	0.12	0.24	0.8	1	0.96	1	0	0.28	1	1	1	1	1	1	0.08	0
HP:0001976	1	1	0.52	1	1	0.96	0	0.08	0.32	0.44	0.4	1	0	0.04	0.16	0.96	1	1	1	0.32	0	0
HP:0001977	1	1	1	1	1	1	0.24	0.08	0.84	1	0.96	1	0	0.6	1	1	1	1	1	1	0.2	0
HP:0001978	1	1	0.4	1	1	0.96	0	0	0.16	0.44	0.48	0.12	0	0	0	0.4	0.52	1	1	0.44	0	0
HP:0001980	0.64	1	0.12	0.84	0.88	0.68	0	0	0	0.04	0	0.12	0	0	0	0.04	0.04	0.8	0.44	0	0	0
HP:0001982	1	1	0.56	0.96	1	0.88	0.04	0.04	0.04	0.12	0.12	0.64	0	0.08	0	0.36	0.4	1	1	0.2	0.04	0
HP:0001985	1	1	0.8	1	1	1	0.2	0.04	0.52	0.8	0.6	1	0	0.12	0.48	1	1	1	1	0.44	0	0
HP:0001986	0.04	0.8	0.12	0.72	0.56	0.68	0	0	0	0.08	0.04	0	0	0	0.04	0.16	0.16	0.6	0.16	0	0	0
HP:0001987	1	1	0.8	1	1	1	0.16	0.08	0.4	0.96	0.88	1	0	0.28	0.32	1	1	1	1	0.8	0.16	0
HP:0001988	1	1	0.6	1	1	0.96	0.2	0	0.04	0.48	0.28	1	0	0.2	0.04	0.24	0.44	1	1	0.16	0.16	0
HP:0001989	1	1	0.64	1	1	1	0.04	0.28	0.68	0.56	0.36	0.64	0.04	0.04	0.2	0.6	0.68	1	1	0.36	0.04	0.2
HP:0001991	1	1	1	1	1	1	0.2	0.4	0.6	1	1	1	0.12	1	1	1	1	1	1	1	0.2	0.08
HP:0001992	1	1	0.84	1	1	1	0.16	0.2	0.48	1	0.96	1	0.04	0.28	0.6	1	1	1	1	1	0.16	0.2
HP:0001993	1	1	0.76	1	1	1	0.44	0.08	0.52	0.76	0.52	1	0	0.08	0.52	0.84	0.96	1	1	0.08	0	0.08
HP:0001994	1	1	0.72	1	1	1	0.04	0.04	0.08	0.8	0.72	1	0.04	0	0.12	0.48	0.52	1	1	0.32	0	0.2
HP:0001995	1	1	0.4	1	0.96	0.96	0	0.04	0.16	0.28	0.24	0.68	0	0	0.12	0.76	0.8	1	1	0.48	0	0
HP:0001997	1	1	0.76	1	1	1	0.12	0.04	0.36	0.64	0.68	0.88	0.04	0	0.12	0.72	0.64	1	1	0.36	0	0.2
HP:0001998	1	1	0.84	1	1	1	0.24	0.12	0.48	0.96	0.92	1	0	0.32	0.72	1	1	1	1	1	0.2	0.08
HP:0001999	1	1	1	1	1	1	0.6	0.8	0.92	1	1	1	0.32	1	1	1	1	1	1	1	0.36	1
HP:0002000	1	1	0.56	1	1	1	0	0.08	0.2	0.92	0.72	1	0	0	0.08	0.64	0.6	1	1	1	0	0
HP:0002002	1	1	1	1	1	1	0.2	0.24	0.48	1	1	1	0.04	1	0.92	1	1	1	1	1	0.2	0.16
HP:0002003	1	1	0.6	1	1	1	0.04	0	0.08	0.96	0.84	0.44	0	0	0.16	0.6	0.52	1	1	1	0.04	0
HP:0002006	1	1	0.28	1	1	1	0	0.04	0	0.6	0.4	0.68	0	0.12	0.04	0.52	0.56	1	1	0.2	0.08	0.08
HP:0002007	1	1	1	1	1	1	0.52	0.64	0.76	1	1	1	0.16	1	1	1	1	1	1	1	0.2	0.24
HP:0002009	1	1	0.04	1	1	0.96	0	0	0	0.08	0	0.12	0	0.04	0	0.12	0.12	1	0.28	0	0	0
HP:0002010	0.52	1	0.08	0.88	0.84	0.76	0	0	0	0.2	0.08	0.04	0	0	0.04	0	0	0.8	0.24	0.04	0	0
HP:0002011	1	1	1	1	1	1	0.88	0.8	1	1	1	1	0.44	1	1	1	1	1	1	1	0.52	1
HP:0002012	1	1	1	1	1	1	0.72	0.64	1	1	1	1	0.28	1	1	1	1	1	1	1	0.44	0.88
HP:0002013	1	1	1	1	1	1	0.4	0.36	0.76	1	0.96	1	0	1	1	1	1	1	1	1	0.2	1
HP:0002014	1	1	1	1	1	1	0.52	0.44	0.84	1	0.96	1	0.16	1	1	1	1	1	1	1	0.2	0.96
HP:0002015	1	1	1	1	1	1	0.52	0.64	0.84	1	1	1	0.12	1	1	1	1	1	1	1	0.2	1
HP:0002017	1	1	1	1	1	1	0.52	0.56	0.92	1	1	1	0.08	1	1	1	1	1	1	1	0.28	1
HP:0002018	1	1	0.88	1	1	1	0	0.24	0.48	1	0.96	1	0	1	0.76	1	1	1	1	1	0.2	0.96
HP:0002019	1	1	1	1	1	1	0.24	0.6	0.84	1	1	1	0.2	1	1	1	1	1	1	1	0.2	0.12
HP:0002020	1	1	1	1	1	1	0.28	0.4	0.64	1	1	1	0.12	1	1	1	1	1	1	1	0.2	0
HP:0002021	1	1	0.88	1	1	1	0.04	0.44	0.52	1	0.96	1	0.08	0	0.96	1	1	1	1	1	0	0.4
HP:0002023	1	1	0.72	1	1	1	0.28	0.2	0.2	1	0.96	1	0	0.24	0.8	1	1	1	1	1	0.16	0.24
HP:0002024	1	1	1	1	1	1	0.32	0.44	0.8	1	1	1	0.08	1	1	1	1	1	1	1	0.2	0.2
HP:0002025	1	1	0.36	1	1	1	0.08	0.12	0.04	0.96	0.88	1	0	0.04	0.4	0.56	0.36	1	1	1	0	0
HP:0002027	1	1	1	1	1	1	0.4	0.52	0.84	1	1	1	0.04	1	1	1	1	1	1	1	0.28	0.96
HP:0002028	1	1	0.72	1	1	1	0.08	0.08	0.16	0.96	0.88	1	0.04	0.08	0.6	1	1	1	1	1	0	0
HP:0002031	1	1	1	1	1	1	0.48	0.48	0.72	1	1	1	0.04	1	1	1	1	1	1	1	0.2	0.08
HP:0002032	1	1	0.76	1	1	1	0.2	0.16	0.68	0.96	0.96	1	0	0.4	1	1	1	1	1	1	0.16	0.08
HP:0002033	1	1	0.84	1	1	1	0.16	0.2	0.68	0.96	0.84	1	0.04	0.28	0.6	1	1	1	1	1	0.2	0.44
HP:0002034	1	1	0.96	1	1	1	0.32	0.44	0.76	1	1	1	0	1	1	1	1	1	1	1	0.2	0.16
HP:0002035	1	1	0.88	1	1	1	0.04	0	0.76	1	0.96	1	0	0.04	0.12	1	1	1	1	1	0.08	0
HP:0002036	1	1	0.96	1	1	1	0.04	0.08	0.68	0.88	0.8	1	0	0.08	0.32	0.88	0.6	1	1	1	0	0
HP:0002037	1	1	0.64	1	1	1	0.08	0.04	0.16	0.8	0.64	1	0.04	0.04	0.12	0.88	0.96	1	1	0.68	0	0
HP:0002038	1	1	0.36	0.96	0.92	0.76	0	0	0.24	0.24	0.24	0	0	0	0	0.04	0.08	1	0.52	0.12	0	0
HP:0002039	1	1	0.84	1	1	1	0.08	0.04	0.8	1	0.96	1	0	0.32	0.36	1	1	1	1	1	0.12	0
HP:0002040	1	1	0.76	1	1	1	0.12	0	0.36	0.96	0.88	1	0	0.08	0.16	1	1	1	1	1	0	0
HP:0002041	0.48	1	0.12	1	0.96	0.96	0	0	0.04	0.16	0	0.04	0	0	0.08	0	0	1	0.32	0	0	0
HP:0002043	1	1	0.64	1	1	0.96	0	0	0	0.2	0	0.12	0	0	0	0.12	0.16	1	1	0.08	0	0
HP:0002044	1	1	0.52	1	1	0.96	0	0	0.08	0.28	0.08	0.16	0	0	0.04	0.04	0.16	1	1	0.08	0	0
HP:0002045	1	1	0.72	1	1	1	0.08	0.08	0.24	0.64	0.56	0.68	0	0	0.36	1	1	1	1	1	0	0.12
HP:0002046	1	1	0.4	0.96	0.72	0.44	0	0	0.04	0.2	0.12	0.12	0	0	0	0.36	0.48	1	0.96	0.04	0	0
HP:0002047	1	1	0.72	1	1	1	0.24	0.16	0.28	0.8	0.56	0.84	0.08	0	0.36	0.88	1	1	1	0.84	0	0
HP:0002049	0.88	1	0.2	0.96	0.72	0.48	0	0.04	0.08	0.24	0.2	0.12	0	0.12	0.16	0.12	0.12	1	0.4	0.04	0	0
HP:0002056	0.76	1	0.08	0.96	0.96	0.96	0	0	0	0.4	0.2	0.2	0	0	0	0.04	0.04	1	0.64	0	0	0
HP:0002057	0.72	1	0.08	0.96	0.92	0.96	0	0	0	0.4	0.2	0.2	0	0	0	0.04	0.04	1	0.6	0	0	0
HP:0002058	1	1	0.72	1	1	1	0	0.24	0.72	0.84	0.76	1	0.04	0.08	0.4	1	1	1	1	1	0.08	0.2
HP:0002059	1	1	1	1	1	1	0.52	0.44	0.72	1	1	1	0.16	0.88	1	1	1	1	1	1	0.2	0.44
HP:0002060	1	1	1	1	1	1	0.88	0.8	1	1	1	1	0.4	1	1	1	1	1	1	1	0.48	1
HP:0002061	1	1	0.84	1	1	1	0.24	0.32	0.64	1	0.96	1	0.04	0.32	1	1	1	1	1	1	0.12	0.04
HP:0002062	1	1	0.8	1	1	1	0.04	0.36	0.84	0.96	0.88	1	0.04	0.32	0.44	1	1	1	1	1	0.12	0
HP:0002063	1	1	0.88	1	1	1	0.36	0.28	0.76	0.96	0.92	1	0.04	0.36	1	1	1	1	1	1	0.12	0
HP:0002064	1	1	0.84	1	1	1	0.04	0.08	0.16	1	0.96	1	0.04	0.56	0.44	1	1	1	1	1	0.2	0.04
HP:0002066	1	1	0.88	1	1	1	0.08	0.12	0.52	0.96	0.96	1	0.12	0.24	1	1	1	1	1	1	0.2	0
HP:0002067	1	1	0.88	1	1	1	0.08	0.24	0.72	0.96	0.92	1	0	0.36	0.96	1	1	1	1	1	0.16	0
HP:0002069	1	1	0.84	1	1	1	0.44	0.28	0.52	1	0.96	1	0.04	0.56	1	1	1	1	1	1	0.2	0
HP:0002070	1	1	0.72	1	1	1	0.04	0.04	0.12	0.88	0.76	1	0	0.2	0.2	1	1	1	1	0.68	0.08	0
HP:0002071	1	1	0.96	1	1	1	0.28	0.52	0.88	1	0.96	1	0	1	1	1	1	1	1	1	0.24	0
HP:0002072	1	1	0.96	1	1	1	0.24	0.2	0.68	1	0.96	1	0.04	0.4	1	1	1	1	1	1	0.2	0.12
HP:0002073	1	1	0.72	1	1	1	0	0.12	0.16	0.96	0.84	1	0	0.16	0.12	1	1	1	1	0.88	0.04	0
HP:0002074	1	1	0.28	1	1	0.96	0	0	0.12	0.12	0.04	0.12	0	0	0	0.28	0.28	1	0.68	0.04	0	0
HP:0002075	1	1	0.72	1	1	1	0	0.04	0.36	0.76	0.72	0.56	0	0.08	0.16	0.8	0.76	1	1	0.36	0	0
HP:0002076	1	1	1	1	1	1	0.16	0.76	0.88	1	1	1	0	1	1	1	1	1	1	1	0.2	0
HP:0002077	1	1	0.72	1	1	1	0.04	0.2	0.2	0.88	0.8	0.12	0	0.08	0.04	1	1	1	1	1	0.08	0
HP:0002078	1	1	0.84	1	1	1	0	0.04	0.2	0.8	0.72	1	0	0.08	0.44	1	1	1	1	1	0.04	0
HP:0002079	1	1	0.92	1	1	1	0.52	0.44	0.72	1	1	1	0.08	1	1	1	1	1	1	1	0.2	0.08
HP:0002080	1	1	0.72	1	1	1	0.04	0.08	0.12	0.96	0.88	1	0.04	0	0.16	1	1	1	1	1	0.04	0.12
HP:0002084	1	1	0.84	1	1	1	0.32	0.16	0.16	0.96	0.88	1	0.04	0.28	0.92	1	1	1	1	1	0.2	0.16
HP:0002085	1	1	0.6	1	1	1	0.16	0.08	0	0.88	0.76	0.84	0.04	0.08	0.16	0.88	0.92	1	1	0.28	0.08	0.16
HP:0002086	1	1	1	1	1	1	0.88	0.8	1	1	1	1	0.32	1	1	1	1	1	1	1	0.48	1
HP:0002087	1	1	1	1	1	1	0.44	0.56	0.84	1	1	1	0.16	1	1	1	1	1	1	1	0.32	1
HP:0002088	1	1	1	1	1	1	0.56	0.8	1	1	1	1	0.24	1	1	1	1	1	1	1	0.48	0.76
HP:0002089	1	1	0.88	1	1	1	0.12	0.24	0.72	1	0.92	1	0.12	0.68	1	1	1	1	1	1	0.2	0.28
HP:0002090	1	1	0.96	1	1	1	0.12	0.24	0.8	1	0.96	1	0.16	0.44	1	1	1	1	1	1	0.2	0.16
HP:0002091	1	1	1	1	1	1	0	0.2	0.52	1	0.96	1	0.12	1	0.88	1	1	1	1	1	0.2	0
HP:0002092	1	1	1	1	1	1	0.2	0.12	0.72	1	0.96	1	0.08	1	1	1	1	1	1	1	0.2	0.32
HP:0002093	1	1	1	1	1	1	0.44	0.8	0.92	1	1	1	0.32	1	1	1	1	1	1	1	0.32	1
HP:0002094	1	1	1	1	1	1	0.4	0.56	0.92	1	1	1	0.24	1	1	1	1	1	1	1	0.28	1
HP:0002097	1	1	1	1	1	1	0	0.16	0.8	1	0.96	1	0.08	1	1	1	1	1	1	1	0.2	0
HP:0002098	1	1	0.96	1	1	1	0.12	0.24	0.8	1	0.96	1	0.12	0.68	0.96	1	1	1	1	1	0.2	1
HP:0002099	1	1	1	1	1	1	0.12	0.2	0.8	1	0.96	1	0.04	0.4	1	1	1	1	1	1	0.2	0.2
HP:0002100	1	1	0.4	1	1	1	0.04	0.12	0.28	0.96	0.84	0.08	0.04	0	0.44	0.28	0.28	1	1	1	0	0
HP:0002101	1	1	0.72	1	1	1	0.08	0.04	0.16	1	0.92	1	0	0.08	0.24	0.72	0.8	1	1	1	0.08	0
HP:0002102	1	1	0.56	1	1	1	0	0.12	0.04	0.6	0.56	0.44	0	0.12	0	1	1	1	1	0.56	0	0
HP:0002103	1	1	1	1	1	1	0	0.68	0.92	1	0.96	1	0	0.32	1	1	1	1	1	1	0.2	0
HP:0002104	1	1	1	1	1	1	0.52	0.76	0.96	1	1	1	0.12	1	1	1	1	1	1	1	0.2	0.72
HP:0002105	1	1	1	1	1	1	0.04	0.64	0.92	1	0.96	1	0.04	1	1	1	1	1	1	1	0.2	0
HP:0002107	1	1	1	1	1	1	0.04	0.72	0.88	1	0.96	1	0.04	1	1	1	1	1	1	1	0.2	0
HP:0002108	1	1	1	1	1	1	0	0.64	0.88	0.96	0.92	1	0	0.2	1	0.24	0.08	1	1	0.96	0.2	0
HP:0002110	1	1	0.84	1	1	1	0.12	0.08	0.8	1	0.96	1	0.04	0.28	0.32	1	1	1	1	1	0.2	0.04
HP:0002113	1	1	1	1	1	1	0	0.16	0.4	1	0.96	1	0.04	1	0.36	1	1	1	1	1	0.2	0
HP:0002118	1	1	1	1	1	1	0.56	0.8	0.92	1	1	1	0.24	1	1	1	1	1	1	1	0.32	0.4
HP:0002119	1	1	1	1	1	1	0.52	0.76	0.92	1	1	1	0.24	1	1	1	1	1	1	1	0.28	0.4
HP:0002120	1	1	0.88	1	1	1	0.32	0.28	0.64	1	1	1	0.12	0.6	1	1	1	1	1	1	0.2	0.2
HP:0002121	1	1	0.84	1	1	1	0.2	0.44	0.44	1	0.96	1	0.04	0.2	1	1	1	1	1	1	0.12	0
HP:0002123	1	1	0.84	1	1	1	0.28	0.28	0.64	1	0.96	1	0	0.44	1	1	1	1	1	1	0.08	0
HP:0002126	1	1	1	1	1	1	0.2	0.68	0.88	1	0.96	1	0.08	0.44	1	1	1	1	1	1	0.2	0.36
HP:0002127	1	1	0.64	1	1	1	0	0	0.12	0.8	0.68	0.92	0.08	0.12	0.08	0.96	0.68	1	1	0.4	0	0
HP:0002131	1	1	0.72	1	1	1	0.12	0.04	0.24	0.96	0.84	1	0.04	0	0.76	1	1	1	1	1	0	0
HP:0002132	1	1	0.72	1	1	1	0.08	0	0.08	0.68	0.72	1	0	0	0.28	0.44	0.52	1	1	1	0	0
HP:0002133	1	1	0.88	1	1	1	0.2	0.32	0.52	1	0.96	1	0.04	0.12	1	1	1	1	1	1	0.08	0
HP:0002134	1	1	0.84	1	1	1	0.12	0.36	0.52	1	0.96	1	0.08	0.44	1	1	1	1	1	1	0.12	0.12
HP:0002135	1	1	0.72	1	1	1	0.08	0.12	0.28	0.84	0.84	1	0	0.2	0.72	0.96	0.84	1	1	0.52	0	0
HP:0002136	1	1	0.72	1	1	1	0.04	0.12	0.52	0.96	0.84	1	0.08	0.12	0.92	1	1	1	1	1	0	0
HP:0002138	1	1	1	1	1	1	0	0.64	0.88	1	0.96	1	0.04	1	1	1	1	1	1	1	0.2	0
HP:0002139	1	1	0.4	1	1	1	0.08	0.08	0	0.96	0.92	1	0.04	0.08	0.52	0.52	0.52	1	1	1	0.04	0
HP:0002140	1	1	1	1	1	1	0	0.12	0.48	1	0.96	1	0.04	1	0.64	1	1	1	1	1	0.2	0
HP:0002141	1	1	0.72	1	1	1	0	0.12	0.2	0.88	0.72	0.76	0	0.12	0.04	1	1	1	1	0.84	0.04	0.16
HP:0002143	1	1	1	1	1	1	0.52	0.64	0.84	1	1	1	0.24	1	1	1	1	1	1	1	0.32	0.16
HP:0002144	1	1	0.28	1	1	1	0	0.2	0	0.88	0.84	0.72	0	0.12	0.24	0.52	0.28	1	1	0.84	0.12	0
HP:0002145	1	1	0.72	1	1	0.96	0.04	0	0.12	0.36	0.32	0.6	0	0.04	0.2	0.76	0.84	1	1	0.8	0	0
HP:0002148	1	1	0.72	1	1	1	0.32	0.12	0.36	0.88	0.84	1	0	0.32	0.4	0.8	0.84	1	1	1	0.04	0
HP:0002149	1	1	0.76	1	1	1	0.08	0.12	0.36	0.88	0.8	1	0	0.24	0.28	0.76	0.56	1	1	0.52	0.08	0.2
HP:0002150	1	1	0.84	1	1	1	0.12	0.04	0.8	0.96	0.92	0.72	0	0.12	0.32	1	1	1	1	1	0.04	0
HP:0002151	1	1	0.84	1	1	1	0.08	0.16	0.36	0.92	0.84	1	0.04	0.28	0.28	1	1	1	1	1	0.04	0.12
HP:0002153	1	1	0.72	1	1	1	0.08	0.2	0.2	0.6	0.44	0.64	0.04	0	0.36	0.92	0.88	1	1	0.48	0	0
HP:0002154	1	1	0.6	1	1	1	0.08	0	0.12	0.88	0.76	0.84	0	0.32	0.04	0.6	0.72	1	1	0.44	0.2	0
HP:0002155	1	1	0.88	1	1	1	0.16	0.52	0.96	1	0.96	1	0	0.36	1	1	1	1	1	1	0.16	0
HP:0002156	1	1	0.44	0.96	1	0.96	0	0	0.08	0.2	0.12	0.84	0	0	0	0.4	0.4	1	1	0.04	0	0
HP:0002157	1	1	0.88	1	1	1	0.24	0.24	0.52	1	0.96	1	0	0.56	0.6	1	1	1	1	1	0.2	0.2
HP:0002159	1	1	0.24	0.96	0.96	0.88	0	0	0.08	0.16	0.08	0.04	0	0	0	0.04	0.04	1	0.24	0	0	0
HP:0002160	1	1	0.44	0.96	1	0.96	0	0.04	0.08	0.2	0.12	0.84	0	0	0	0.4	0.4	1	1	0.04	0	0
HP:0002162	1	1	1	1	1	1	0.08	0.44	0.36	1	0.96	1	0	0.68	0.68	1	1	1	1	1	0.2	0
HP:0002164	1	1	0.96	1	1	1	0.32	0.4	0.72	1	0.96	1	0	0.68	1	1	1	1	1	1	0.2	0
HP:0002165	0.68	1	0.04	0.88	0.56	0.36	0	0	0	0	0	0.08	0	0	0	0.04	0.08	1	0	0	0	0
HP:0002166	1	1	0.72	1	1	1	0.04	0	0.08	0.84	0.72	0.92	0	0.12	0.36	1	1	1	1	0.84	0.08	0
HP:0002167	1	1	1	1	1	1	0.6	0.8	0.92	1	1	1	0.36	1	1	1	1	1	1	1	0.36	0.52
HP:0002168	1	1	0.72	1	1	0.96	0	0	0.4	0.8	0.72	1	0.04	0.08	0.12	0.72	0.84	1	1	1	0	0
HP:0002169	1	1	0.8	1	1	1	0.04	0	0.24	0.88	0.8	1	0.04	0.16	0.16	1	1	1	1	1	0.08	0
HP:0002170	1	1	1	1	1	1	0.24	0.64	0.92	1	1	1	0.04	1	1	1	1	1	1	1	0.2	0
HP:0002171	1	1	0.84	1	1	1	0.08	0.12	0.44	0.88	0.84	1	0.04	0.36	0.72	1	1	1	1	1	0.08	0.12
HP:0002172	1	1	0.84	1	1	1	0.16	0.08	0.52	0.76	0.56	0.92	0.04	0.2	0.36	1	1	1	1	1	0.04	0
HP:0002173	1	1	0.72	1	1	0.96	0.2	0	0.28	0.64	0.52	1	0	0.12	0.36	0.64	0.68	1	1	0.32	0	0
HP:0002174	1	1	0.72	1	1	1	0	0	0.48	0.8	0.68	1	0.04	0.28	0.16	1	1	1	1	1	0.08	0
HP:0002176	1	1	0.84	1	1	1	0.16	0.28	0.12	1	0.96	1	0	0.8	0.64	1	1	1	1	1	0.2	0
HP:0002179	1	1	0.76	1	1	1	0.08	0.08	0.32	0.84	0.8	1	0.04	0.36	0.2	1	1	1	1	1	0.16	0
HP:0002180	1	1	0.76	1	1	1	0.08	0	0.4	0.8	0.72	1	0.04	0.4	0.12	1	1	1	1	1	0.08	0.2
HP:0002181	1	1	0.68	1	1	1	0	0.04	0.36	0.8	0.72	0.4	0	0.04	0.16	0.68	0.72	1	1	0.48	0.04	0.12
HP:0002183	1	1	0.28	1	1	1	0	0.24	0	0.84	0.72	0.36	0	0.12	0.16	0.2	0.2	1	1	0.52	0.12	0
HP:0002185	1	1	0.84	1	1	1	0.04	0.36	0.84	0.92	0.88	1	0	0.72	0.64	1	1	1	1	1	0.2	0
HP:0002186	1	1	0.84	1	1	1	0.36	0.16	0.6	0.96	0.88	1	0.16	0.2	1	1	1	1	1	1	0	0.16
HP:0002187	1	1	0.88	1	1	1	0.2	0.08	0.2	1	0.96	1	0.04	0.36	0.52	1	1	1	1	1	0.2	0.04
HP:0002188	1	1	0.36	1	1	0.96	0.04	0	0.12	0.8	0.76	0.88	0	0.04	0.24	0.24	0.16	1	1	0.56	0	0
HP:0002190	1	1	0.24	1	1	1	0	0	0	0.84	0.76	0.04	0	0.24	0	0.04	0.08	1	0.8	0.12	0.16	0
HP:0002191	1	1	0.64	1	1	1	0	0	0.12	0.56	0.52	1	0	0.04	0.08	0.8	0.68	1	1	0.4	0.04	0
HP:0002193	1	1	0.4	1	1	0.96	0	0	0.12	0.64	0.44	0.92	0.04	0.12	0	0.68	0.4	1	1	0.32	0	0
HP:0002194	1	1	1	1	1	1	0.24	0.4	0.68	1	0.96	1	0.12	0.16	1	1	1	1	1	1	0.08	0.36
HP:0002195	1	1	0.52	1	1	1	0.12	0.12	0	0.76	0.68	0.24	0.04	0.04	0	0.64	0.64	1	1	0.36	0	0.16
HP:0002196	1	1	0.84	1	1	1	0	0	0.08	0.84	0.8	1	0.04	0	0.12	0.68	0.56	1	1	0.88	0.04	0
HP:0002197	1	1	0.92	1	1	1	0.44	0.48	0.68	1	0.96	1	0.08	0.72	1	1	1	1	1	1	0.2	0
HP:0002198	1	1	0.88	1	1	1	0.32	0.36	0.32	1	0.96	1	0.04	0.64	1	1	1	1	1	1	0.2	0.24
HP:0002199	1	1	0.44	0.96	0.84	0.6	0.04	0	0.04	0.4	0.28	0.52	0	0.08	0.08	0.2	0.2	1	0.8	0.24	0	0
HP:0002200	1	1	0.8	1	1	1	0	0.32	0.84	0.88	0.84	1	0.04	0.24	0.28	1	1	1	1	1	0.12	0
HP:0002202	1	1	0.84	1	1	1	0	0.08	0.76	1	0.96	1	0	0	0.28	1	1	1	1	1	0.04	0
HP:0002203	1	1	0.52	1	0.96	0.72	0.08	0	0.16	0.56	0.44	0.56	0	0.08	0.08	0.16	0.2	1	1	0.08	0	0
HP:0002204	1	1	0.76	1	1	1	0.08	0	0.56	1	0.92	1	0	0.08	0.12	1	1	1	1	1	0	0
HP:0002205	1	1	1	1	1	1	0.36	0.48	0.88	1	1	1	0.24	1	1	1	1	1	1	1	0.4	0.56
HP:0002206	1	1	1	1	1	1	0.04	0.12	0.8	1	0.96	1	0.04	1	0.48	1	1	1	1	1	0.2	0
HP:0002207	0.36	0.72	0.08	0.72	0.36	0.28	0	0	0.04	0	0	0	0	0	0	0.08	0.08	0.8	0.4	0.12	0	0
HP:0002208	1	1	1	1	1	1	0.16	0.16	0.12	1	0.96	1	0	0.16	0.36	1	1	1	1	1	0.12	0
HP:0002209	1	1	0.88	1	1	1	0.2	0.2	0.56	1	0.96	1	0.04	0.44	1	1	1	1	1	1	0.2	0
HP:0002211	1	1	0.76	1	1	1	0.04	0.16	0.64	0.88	0.72	1	0	0.04	0.56	0.72	0.76	1	1	0.72	0.04	0
HP:0002212	1	1	0.72	1	1	0.96	0.08	0.16	0.12	0.56	0.64	1	0	0	0.28	1	1	1	1	1	0	0
HP:0002213	1	1	1	1	1	1	0.12	0.76	0.88	1	0.96	1	0	0.48	1	1	1	1	1	1	0.2	0
HP:0002215	1	1	0.72	1	1	1	0.2	0	0.4	0.64	0.52	0.92	0	0.32	0.48	1	1	1	1	1	0.04	0
HP:0002216	1	1	0.72	1	1	1	0.04	0.04	0.6	0.96	0.88	1	0	0.16	0.6	1	1	1	1	1	0.16	0
HP:0002217	1	1	0.76	1	1	1	0.08	0.32	0.12	0.96	0.92	1	0	0.2	0.92	1	1	1	1	1	0.16	0
HP:0002219	1	1	0.84	1	1	1	0.12	0.44	0.4	1	0.96	1	0.08	0.76	1	1	1	1	1	1	0.2	0
HP:0002221	0.8	0.96	0.08	0.6	0.36	0.16	0	0	0	0.12	0.04	0.24	0	0.2	0	0.12	0.16	1	0.64	0.44	0.08	0
HP:0002223	1	1	0.6	1	1	1	0	0	0.52	0.8	0.76	1	0	0	0.6	0.72	0.72	1	1	1	0	0
HP:0002224	1	1	0.6	1	1	0.96	0.08	0.2	0.12	0.76	0.76	1	0	0.04	0.04	0.84	0.84	1	1	1	0.04	0
HP:0002225	1	1	0.72	1	1	0.96	0.04	0	0.36	0.52	0.44	0.72	0	0.28	0.32	1	1	1	1	0.8	0.04	0
HP:0002226	1	1	0.4	1	1	0.96	0.04	0.16	0.2	0.68	0.48	0.52	0	0.04	0.12	0.32	0.28	1	1	0.36	0.04	0
HP:0002227	1	1	0.4	1	1	0.96	0.04	0.16	0.2	0.68	0.48	0.52	0	0.04	0.12	0.32	0.28	1	1	0.36	0.04	0
HP:0002230	1	1	0.88	1	1	1	0.32	0.24	0.52	1	0.96	1	0	0.6	1	1	1	1	1	1	0.2	0
HP:0002231	1	1	0.84	1	1	1	0	0.08	0.52	0.96	0.88	1	0	0.32	1	1	1	1	1	1	0.04	0
HP:0002232	1	1	0.48	0.96	0.84	0.4	0	0	0	0.16	0.16	0.08	0	0	0.24	0.2	0.24	1	1	0.24	0	0
HP:0002234	1	1	0.72	1	1	1	0	0.08	0	1	0.96	0	0	0.4	0.2	0.44	0.52	1	1	1	0.16	0
HP:0002235	1	1	0.44	0.96	0.8	0.4	0.04	0	0	0.16	0.12	0	0	0	0.24	0.24	0.28	1	0.88	0.24	0	0
HP:0002236	1	1	0.28	1	1	1	0	0.16	0	0.88	0.76	0.24	0	0.12	0.16	0.24	0.28	1	1	0.44	0.12	0
HP:0002239	1	1	1	1	1	1	0.24	0.44	0.76	1	1	1	0.04	1	1	1	1	1	1	1	0.2	0
HP:0002240	1	1	1	1	1	1	0.6	0.56	0.92	1	1	1	0.16	1	1	1	1	1	1	1	0.32	0.48
HP:0002242	1	1	1	1	1	1	0.52	0.8	0.92	1	1	1	0.16	1	1	1	1	1	1	1	0.32	1
HP:0002243	1	1	0.72	1	1	1	0.04	0.04	0.2	0.96	0.84	1	0	0.04	0.28	1	1	1	1	1	0.04	0
HP:0002244	1	1	0.96	1	1	1	0.44	0.28	0.8	1	0.96	1	0	0.56	1	1	1	1	1	1	0.2	0.2
HP:0002245	1	1	0.72	1	1	1	0.04	0	0.08	0.96	0.84	0.84	0	0	0.08	1	1	1	1	1	0	0
HP:0002246	1	1	0.84	1	1	1	0.12	0.2	0.2	1	0.96	1	0	0.4	1	1	1	1	1	1	0.2	0
HP:0002247	1	1	0.72	1	1	1	0.04	0.08	0.16	0.96	0.88	1	0	0.12	0.76	0.8	0.96	1	1	1	0.08	0
HP:0002248	1	1	0.72	1	1	0.96	0	0	0.28	0.88	0.84	1	0	0.04	0	0.44	0.52	1	1	0.76	0	0
HP:0002249	1	1	0.84	1	1	1	0.04	0.08	0.28	1	0.96	1	0	0.44	0.52	1	1	1	1	1	0.2	0
HP:0002250	1	1	0.96	1	1	1	0.48	0.48	0.84	1	1	1	0.04	1	1	1	1	1	1	1	0.24	0.16
HP:0002251	1	1	0.84	1	1	1	0.36	0.44	0.44	1	0.96	1	0.04	0.68	1	1	1	1	1	1	0.2	0.16
HP:0002253	1	1	0.72	1	1	1	0.04	0.2	0.12	1	0.96	1	0	0.12	0.08	1	1	1	1	1	0.12	0
HP:0002254	1	1	0.76	1	1	1	0.04	0.04	0.28	0.96	0.92	1	0	0.04	0.2	1	1	1	1	1	0	0
HP:0002257	1	1	0.4	1	1	1	0.04	0.08	0.04	0.68	0.68	0.28	0	0.08	0.12	0.36	0.48	1	1	0.24	0.04	0
HP:0002263	0.56	1	0.12	0.88	0.64	0.8	0	0	0	0.12	0.04	0.16	0	0	0.04	0.08	0.08	1	0.48	0.24	0	0
HP:0002265	0.88	1	0.16	0.8	0.6	0.56	0.04	0.04	0.12	0.16	0.2	0.08	0	0.08	0.04	0.16	0.16	1	0.56	0.12	0	0
HP:0002266	1	1	0.76	1	1	1	0.12	0.16	0.24	0.96	0.92	0.8	0	0.08	0.52	1	1	1	1	1	0.08	0
HP:0002267	1	1	0.6	1	1	0.96	0.04	0.08	0.16	0.44	0.36	0.2	0	0.04	0	0.44	0.52	1	1	0.24	0	0
HP:0002268	1	1	0.44	1	0.96	0.96	0	0	0.08	0.48	0.28	0.4	0	0	0.08	0.16	0.16	1	1	0.12	0	0
HP:0002269	1	1	1	1	1	1	0.52	0.72	0.88	1	1	1	0.16	0.92	1	1	1	1	1	1	0.2	0.36
HP:0002270	1	1	0.96	1	1	1	0.52	0.44	0.8	1	0.96	1	0.04	0.84	1	1	1	1	1	1	0.2	0.16
HP:0002273	1	1	0.72	1	1	0.96	0	0	0.24	0.4	0.28	0.64	0	0.04	0.24	0.76	0.68	1	1	0.36	0	0
HP:0002275	1	1	0.84	1	1	1	0.12	0.16	0.36	0.96	0.92	1	0	0.2	0.6	1	1	1	1	1	0.12	0
HP:0002277	1	1	0.72	1	1	1	0.08	0.16	0.08	0.96	0.88	1	0	0.2	0.12	1	1	1	1	1	0.12	0
HP:0002280	1	1	0.6	1	1	1	0	0.08	0.08	0.84	0.8	1	0.04	0.36	0.72	0.64	0.72	1	1	0.84	0.2	0
HP:0002282	1	1	0.84	1	1	1	0.04	0.24	0.36	1	0.96	1	0.04	0.12	0.68	1	1	1	1	1	0.16	0
HP:0002283	1	1	0.6	1	1	0.96	0	0	0.12	0.44	0.36	1	0	0.08	0	0.84	0.96	1	1	0.68	0.08	0.12
HP:0002286	1	1	0.72	1	1	1	0.2	0.12	0.64	0.88	0.84	0.92	0.08	0.36	0.92	1	1	1	1	0.68	0.08	0
HP:0002287	1	1	0.4	0.96	0.68	0.12	0	0	0	0.08	0.08	0	0	0	0.24	0.2	0.24	1	0.76	0.24	0	0
HP:0002289	0.32	1	0.72	1	1	1	0.04	0	0.52	0.8	0.72	1	0	0.04	0.44	0.4	0.4	1	1	0.32	0.04	0
HP:0002293	1	1	1	1	1	1	0	0.64	0.88	0.96	0.92	1	0	0.2	1	0.84	0.92	1	1	1	0.2	0
HP:0002297	1	1	0.28	0.92	0.72	0.88	0	0	0.04	0.28	0.16	0.2	0	0	0.16	0.28	0.24	1	1	0.08	0	0
HP:0002298	1	1	0.72	1	1	1	0	0	0.52	0.88	0.8	1	0	0.2	0.84	1	1	1	1	1	0.08	0
HP:0002299	1	1	0.6	1	1	0.96	0	0	0.16	0.68	0.64	0.96	0	0.04	0.2	0.64	0.76	1	1	1	0	0
HP:0002300	1	1	1	1	1	1	0.04	0.04	0.68	0.96	0.96	1	0	0.08	1	1	1	1	1	1	0	0.2
HP:0002301	1	1	0.88	1	1	1	0.24	0.2	0.68	0.96	0.88	1	0	0.36	0.52	1	1	1	1	1	0.16	0
HP:0002304	1	1	0.6	1	1	0.96	0.04	0	0.2	0.4	0.28	0.64	0	0.04	0	0.72	0.52	1	1	0.44	0	0
HP:0002305	1	1	0.64	1	1	1	0.08	0.08	0.12	0.68	0.48	1	0	0.08	0.24	1	1	1	1	1	0	0
HP:0002307	1	1	0.84	1	1	1	0.12	0.08	0.32	1	0.96	1	0.12	0.12	0.56	1	1	1	1	1	0.04	0
HP:0002308	1	1	1	1	1	1	0.12	0.28	0.4	1	0.96	1	0.08	1	0.76	1	1	1	1	1	0.2	0
HP:0002310	1	1	0.4	1	1	0.96	0.04	0	0	0.6	0.32	0.28	0	0.08	0.04	0.52	0.52	1	1	0.68	0	0
HP:0002311	1	1	1	1	1	1	0.52	0.56	0.8	1	1	1	0.24	1	1	1	1	1	1	1	0.24	0.76
HP:0002312	1	1	0.72	1	1	1	0.16	0.08	0.68	0.88	0.84	1	0.08	0.28	0.52	1	1	1	1	1	0.2	0
HP:0002313	1	1	0.72	1	1	1	0.04	0	0.44	0.96	0.88	1	0	0.16	0.32	0.72	0.76	1	1	0.92	0	0
HP:0002314	1	1	0.72	1	1	1	0	0.32	0.84	0.88	0.8	1	0	0.16	0.36	1	1	1	1	1	0.12	0
HP:0002315	1	1	1	1	1	1	0.32	0.76	0.88	1	1	1	0	1	1	1	1	1	1	1	0.2	0.04
HP:0002317	1	1	0.84	1	1	1	0.24	0.2	0.44	1	0.92	1	0	0.32	1	1	1	1	1	1	0.2	0.24
HP:0002318	1	1	0.76	1	1	1	0	0	0.04	0.76	0.64	1	0.04	0	0.08	0.36	0.28	1	1	0.8	0.04	0
HP:0002321	1	1	1	1	1	1	0.24	0.64	0.88	1	0.96	1	0	0.44	1	1	1	1	1	1	0.2	0
HP:0002322	1	1	0.72	1	1	0.96	0.04	0.04	0.4	0.72	0.52	1	0	0.12	0.12	1	0.72	1	1	0.72	0	0
HP:0002323	1	1	0.72	1	1	1	0.16	0.2	0	1	0.96	1	0.08	0.12	0.56	1	1	1	1	1	0.08	0.16
HP:0002326	1	1	1	1	1	1	0	0.64	0.88	1	0.96	1	0.04	1	1	1	1	1	1	1	0.2	0
HP:0002329	1	1	0.84	1	1	1	0.24	0.12	0.6	0.96	0.8	1	0	0.08	0.44	1	1	1	1	1	0.08	0
HP:0002331	1	1	0.72	1	1	1	0	0	0.2	0.96	0.88	1	0	0.16	0.16	0.64	0.6	1	1	0.48	0	0
HP:0002333	1	1	0.72	1	1	1	0.16	0.12	0.68	0.96	0.88	0.52	0	0.44	0.36	1	1	1	1	0.52	0.08	0
HP:0002334	1	1	0.92	1	1	1	0.48	0.36	0.52	1	0.96	1	0.08	0.88	1	1	1	1	1	1	0.2	0.24
HP:0002335	1	1	0.72	1	1	1	0.12	0.12	0.2	0.8	0.68	0.96	0	0.12	0.04	0.96	0.84	1	1	0.6	0.08	0.16
HP:0002339	1	1	0.36	1	1	0.96	0	0	0.12	0.36	0.2	0.4	0	0	0.04	0.2	0.32	1	0.96	0.2	0	0.12
HP:0002340	0.44	1	0.08	0.96	1	0.96	0	0	0	0.2	0.12	0	0	0	0.04	0.08	0.12	1	0.48	0.16	0	0
HP:0002341	1	1	0.16	0.96	0.92	0.68	0	0	0.12	0	0	0	0	0	0	0	0	1	0.2	0.04	0	0
HP:0002342	1	1	0.84	1	1	1	0.2	0.28	0.36	1	1	1	0.04	0.76	0.88	1	1	1	1	1	0.2	0.16
HP:0002344	1	1	0.84	1	1	1	0.24	0.04	0.6	0.88	0.8	1	0	0.28	0.36	1	1	1	1	0.64	0.08	0
HP:0002345	1	1	0.84	1	1	1	0.04	0.12	0.48	0.96	0.92	1	0.08	0.28	0.4	1	1	1	1	1	0.12	0.12
HP:0002346	1	1	0.52	1	0.96	0.96	0	0	0.08	0.36	0.32	0.48	0	0.04	0.04	0.52	0.52	1	1	0.24	0	0
HP:0002349	1	1	0.2	0.88	0.76	0.76	0	0	0	0.12	0.08	0.04	0	0	0.04	0.12	0.12	1	0.88	0.36	0	0
HP:0002350	1	1	1	1	1	1	0.32	0.64	0.88	1	0.96	1	0.04	0.84	1	1	1	1	1	1	0.2	0.24
HP:0002352	1	1	0.88	1	1	1	0.24	0.12	0.56	0.96	0.92	1	0.04	0.24	0.68	1	1	1	1	1	0.2	0.12
HP:0002353	1	1	1	1	1	1	0.52	0.8	0.92	1	1	1	0.16	1	1	1	1	1	1	1	0.2	0.72
HP:0002354	1	1	1	1	1	1	0.28	0.48	0.68	1	1	1	0.04	1	1	1	1	1	1	1	0.2	0
HP:0002355	1	1	0.96	1	1	1	0.36	0.44	0.76	1	0.96	1	0.12	0.36	1	1	1	1	1	1	0.2	0.2
HP:0002356	1	1	0.48	1	1	0.96	0.04	0.04	0.16	0.48	0.4	0.28	0	0.16	0.4	0.4	0.36	1	1	0.36	0.04	0
HP:0002357	1	1	1	1	1	1	0.08	0.24	0.68	1	0.96	1	0	0.12	1	1	1	1	1	1	0.08	0
HP:0002359	1	1	0.84	1	1	1	0.08	0.12	0.72	0.96	0.84	1	0.08	0.4	0.4	1	1	1	1	1	0.16	0.32
HP:0002360	1	1	1	1	1	1	0.52	0.8	0.92	1	1	1	0.2	1	1	1	1	1	1	1	0.2	0.44
HP:0002361	1	1	0.72	1	1	0.96	0	0.12	0.32	0.8	0.76	0.48	0	0	0	0.6	0.6	1	1	0.44	0	0
HP:0002362	1	1	0.84	1	1	1	0.08	0.04	0.4	0.6	0.4	0.92	0.04	0.04	0.16	1	0.96	1	1	0.72	0.04	0
HP:0002363	1	1	1	1	1	1	0.16	0.72	0.88	1	0.96	1	0.04	0.6	1	1	1	1	1	1	0.2	0.32
HP:0002365	1	1	1	1	1	1	0.16	0.64	0.88	1	0.96	1	0	0.36	1	1	1	1	1	1	0.2	0.16
HP:0002366	1	1	0.72	1	1	1	0.04	0	0.16	0.76	0.68	1	0.04	0.12	0.2	1	0.8	1	1	0.84	0	0
HP:0002367	1	1	0.72	1	1	1	0.04	0.12	0.4	0.88	0.8	0.32	0.04	0.08	0.04	1	1	1	1	1	0.08	0
HP:0002370	1	1	0.72	1	1	1	0	0.28	0.12	0.96	0.92	1	0	0.32	0.68	1	1	1	1	1	0.2	0.16
HP:0002371	1	1	0.76	1	1	1	0.12	0.04	0.2	0.8	0.68	1	0	0.12	0.24	1	1	1	1	0.88	0.08	0
HP:0002372	1	1	0.28	1	0.96	0.88	0	0.04	0	0.6	0.52	0.16	0	0	0.8	0.8	0.6	1	1	0.88	0	0
HP:0002373	1	1	0.84	1	1	1	0.2	0.24	0.36	1	0.96	1	0.04	0.24	1	1	1	1	1	1	0.08	0
HP:0002374	1	1	0.76	1	1	1	0.08	0.08	0.72	0.88	0.8	1	0	0.16	0.12	1	1	1	1	1	0.12	0
HP:0002375	1	1	0.72	1	1	1	0.04	0.08	0.72	0.8	0.76	1	0	0.12	0.12	0.88	1	1	1	1	0.12	0
HP:0002376	1	1	1	1	1	1	0.32	0.48	0.76	1	1	1	0.04	1	1	1	1	1	1	1	0.24	0.36
HP:0002378	1	1	0.52	1	1	0.96	0	0.08	0.12	0.32	0.28	1	0	0.12	0.28	0.56	0.48	1	1	0.12	0.04	0
HP:0002380	1	1	0.84	1	1	1	0.16	0.48	0.84	1	0.92	1	0.08	0.36	1	1	1	1	1	1	0.2	0
HP:0002381	1	1	1	1	1	1	0.08	0.08	0.68	0.96	0.96	1	0	0.04	1	0.88	1	1	1	1	0	0
HP:0002383	1	1	0.52	1	1	0.96	0.04	0	0.36	0.6	0.36	0.84	0	0.04	0.16	1	1	1	1	0.52	0	0
HP:0002384	1	1	0.76	1	1	1	0.12	0.2	0.28	1	0.96	1	0.04	0.12	0.56	1	1	1	1	1	0.12	0
HP:0002385	1	1	1	1	1	1	0.08	0	0.52	1	0.96	1	0	0.4	0.36	1	1	1	1	1	0.12	0
HP:0002389	1	1	0.44	1	1	1	0	0.12	0.16	0.96	0.84	0.88	0	0.2	0.72	0.8	0.48	1	1	1	0.16	0
HP:0002390	1	1	0.72	1	1	0.96	0	0	0.28	0.88	0.84	1	0	0.04	0	0.44	0.48	1	1	0.76	0	0
HP:0002392	1	1	0.72	1	1	0.96	0.12	0.04	0.28	0.64	0.72	0.96	0.04	0.12	0.44	0.84	0.84	1	1	0.32	0	0
HP:0002395	1	1	0.84	1	1	1	0.12	0.12	0.52	0.96	0.88	1	0	0.28	0.84	1	1	1	1	1	0.08	0
HP:0002396	1	1	0.72	1	0.96	0.96	0	0.04	0.24	0.6	0.56	1	0	0.04	0.12	0.8	0.68	1	1	0.48	0.04	0
HP:0002398	1	1	0.72	1	1	1	0	0.32	0.84	0.88	0.76	1	0.04	0.24	0.28	1	1	1	1	1	0.12	0
HP:0002401	1	1	0.56	1	1	1	0	0.04	0.48	0.4	0.36	1	0	0.04	0.16	1	1	1	1	0.4	0	0
HP:0002403	1	1	0.6	1	0.96	0.96	0	0	0.08	0.32	0.32	1	0	0	0.04	0.48	0.36	1	1	0.28	0	0
HP:0002404	1	1	0.52	1	1	1	0.12	0.12	0	0.72	0.64	0.12	0	0.04	0	0.6	0.56	1	1	0.28	0	0.16
HP:0002406	1	1	0.72	1	0.96	0.96	0	0.08	0.08	0.6	0.56	1	0	0.12	0.2	0.56	0.44	1	1	0.4	0.04	0
HP:0002408	1	1	0.72	1	1	0.96	0	0	0.28	0.88	0.84	1	0	0.04	0	0.44	0.48	1	1	1	0	0
HP:0002410	1	1	1	1	1	1	0.04	0.04	0.28	1	0.96	1	0	0.2	0.52	1	1	1	1	1	0.12	0
HP:0002411	1	1	0.24	0.96	0.84	0.48	0	0	0	0.2	0.08	0.12	0	0	0.08	0.24	0.24	1	1	0.32	0	0
HP:0002414	1	1	1	1	1	1	0.52	0.48	0.68	1	1	1	0.08	1	1	1	1	1	1	1	0.2	0.16
HP:0002415	1	1	0.72	1	1	1	0.04	0.08	0.56	0.88	0.8	1	0	0.16	0.12	1	1	1	1	0.88	0.04	0.32
HP:0002416	0.4	1	0.12	0.8	0.68	0.52	0	0	0	0.12	0.12	0.08	0	0	0	0.04	0.04	0.92	0.32	0	0	0
HP:0002418	1	1	0.72	1	1	1	0.12	0.12	0.2	0.84	0.68	0.32	0.04	0.12	0.04	1	1	1	1	0.56	0.04	0.16
HP:0002419	1	1	0.6	1	1	1	0.12	0.12	0	0.84	0.68	0.2	0.04	0.04	0	1	0.88	1	1	0.32	0	0.16
HP:0002421	1	1	0.88	1	1	1	0.16	0.24	0.76	1	0.96	1	0.08	0.24	1	1	1	1	1	1	0	0.44
HP:0002423	1	1	0.84	1	1	1	0.04	0.36	0.84	0.92	0.88	1	0	0.64	0.64	1	1	1	1	1	0.2	0
HP:0002425	1	1	0.2	1	1	0.96	0.04	0	0.04	0.36	0.24	0.12	0	0	0	0.16	0.16	1	0.68	0.04	0	0
HP:0002427	1	1	0.48	1	0.96	0.6	0.04	0	0.12	0.28	0.28	0.36	0	0.04	0.2	0.2	0.32	1	1	0.56	0	0
HP:0002435	1	1	1	1	1	1	0.28	0.2	0.36	1	0.96	1	0.08	1	0.76	1	1	1	1	1	0.2	0.16
HP:0002436	1	1	0.52	1	1	1	0.12	0.12	0	0.72	0.64	0.2	0	0.04	0	0.6	0.56	1	1	0.32	0	0.16
HP:0002438	1	1	1	1	1	1	0.52	0.72	0.88	1	1	1	0.16	1	1	1	1	1	1	1	0.2	0.24
HP:0002442	1	1	0.76	1	1	1	0.08	0.12	0.24	0.88	0.8	0.44	0.04	0.12	0.24	1	1	1	1	1	0.08	0
HP:0002444	1	1	0.44	1	1	1	0.08	0.04	0.12	0.96	0.84	1	0	0.04	0.36	0.2	0.24	1	1	0.36	0.04	0
HP:0002445	1	1	0.76	1	1	1	0.12	0	0.2	0.56	0.52	1	0.04	0	0.16	0.56	0.72	1	1	0.96	0	0
HP:0002446	1	1	0.72	1	1	1	0.04	0.08	0.12	0.96	0.84	1	0	0.04	0.24	0.92	1	1	1	1	0.08	0
HP:0002448	1	1	0.6	1	1	1	0	0.04	0.16	0.44	0.24	0.04	0	0	0.08	0.16	0.48	1	1	0.32	0	0
HP:0002450	1	1	0.84	1	1	1	0.08	0.32	0.84	0.96	0.84	1	0.08	0.24	0.6	1	1	1	1	1	0.12	0.2
HP:0002451	1	1	0.76	1	1	0.96	0	0	0.44	0.44	0.28	0.2	0	0.04	0.08	0.88	0.8	1	1	0.56	0.04	0
HP:0002453	1	1	0.36	0.96	0.96	0.8	0	0	0.08	0.28	0.16	0.44	0	0	0	0.24	0.24	1	1	0.28	0	0.12
HP:0002454	0.72	0.68	0.12	0.68	0.52	0.4	0	0	0	0.04	0.04	0.08	0	0	0	0.12	0.08	0.68	0.6	0.24	0	0
HP:0002457	1	1	0.52	1	1	1	0.04	0.04	0.08	0.56	0.52	0.56	0	0	0.08	0.52	0.64	1	1	0.44	0	0
HP:0002460	1	1	0.88	1	1	1	0.12	0.32	0.8	1	0.96	1	0.32	0.52	1	1	1	1	1	1	0.2	0.32
HP:0002461	0.4	0.92	0.2	0.72	0.48	0.36	0	0.04	0.04	0.2	0.2	0.12	0	0.08	0.12	0.12	0.12	0.88	0.28	0	0	0
HP:0002463	1	1	0.72	1	1	1	0.04	0.2	0.12	0.96	0.88	1	0	0.08	0.44	0.92	1	1	1	1	0.04	0.2
HP:0002464	1	1	0.64	1	1	1	0	0.04	0.08	0.84	0.84	1	0.04	0.16	0	0.96	0.84	1	1	0.48	0.04	0
HP:0002465	1	1	0.88	1	1	1	0.04	0.32	0.72	1	0.96	1	0	0.32	1	1	1	1	1	1	0.2	0.08
HP:0002472	1	1	0.28	1	1	1	0	0.04	0.04	0.68	0.64	0.52	0.04	0	0.2	0.28	0.36	1	1	0.2	0.04	0
HP:0002474	1	1	0.72	1	1	1	0.04	0.24	0.2	1	0.96	1	0	0.56	0.8	1	1	1	1	1	0.2	0
HP:0002475	1	1	0.4	1	1	1	0.16	0.08	0	0.76	0.72	1	0	0.04	0.12	0.48	0.52	1	1	0.28	0.08	0
HP:0002476	1	1	0.72	1	1	1	0.04	0.08	0.28	0.64	0.68	1	0	0.04	0.4	1	1	1	1	1	0	0
HP:0002478	1	1	0.28	0.96	1	0.96	0	0	0.12	0.16	0.08	0.36	0	0	0	0.32	0.32	1	0.48	0.04	0.04	0
HP:0002480	0.64	1	0.12	0.84	0.76	0.68	0	0	0	0.24	0.2	0.08	0	0.04	0.08	0.2	0.16	1	0.56	0.12	0	0
HP:0002483	1	1	0.72	1	1	1	0.04	0.2	0.72	0.68	0.4	0.84	0.08	0.04	0.28	0.6	0.6	1	1	0.6	0.08	0
HP:0002486	1	1	0.72	1	1	1	0.04	0.08	0.72	0.96	0.84	1	0	0	0.6	0.84	0.96	1	1	0.76	0	0
HP:0002487	1	1	0.6	1	1	0.96	0	0.04	0.04	0.48	0.32	0.36	0	0.04	0.12	0.6	0.64	1	1	0.52	0.08	0
HP:0002488	1	1	0.72	1	1	1	0	0.2	0.2	1	0.92	1	0	0.28	0.56	1	1	1	1	1	0.2	0
HP:0002490	1	1	0.72	1	1	1	0	0.08	0.12	0.8	0.68	1	0.04	0.24	0.08	0.84	1	1	1	0.52	0.04	0.12
HP:0002491	1	1	0.4	1	0.96	0.96	0	0	0.08	0.36	0.28	0.8	0.04	0.12	0	0.52	0.32	1	1	0.24	0	0
HP:0002492	1	1	0.72	1	1	1	0	0.36	0.84	0.88	0.84	1	0	0.24	0.36	1	1	1	1	1	0.12	0
HP:0002493	1	1	1	1	1	1	0.88	0.8	1	1	1	1	0.24	1	1	1	1	1	1	1	0.4	1
HP:0002494	1	1	0.56	1	1	0.96	0	0	0	0.28	0.16	0.2	0	0.08	0	0	0.08	1	1	0.04	0	0
HP:0002495	1	1	0.76	1	1	1	0.04	0	0.12	0.96	0.84	1	0	0.16	0.4	1	1	1	1	1	0.08	0
HP:0002497	1	1	0.24	1	1	0.96	0	0	0	0.56	0.44	0.56	0	0	0.08	0.4	0.36	1	1	0.08	0	0
HP:0002500	1	1	1	1	1	1	0.56	0.8	0.92	1	1	1	0.16	1	1	1	1	1	1	1	0.28	0.44
HP:0002501	1	1	0.4	1	0.96	0.96	0	0	0.08	0.36	0.28	0.8	0.04	0.12	0	0.52	0.32	1	1	0.24	0	0
HP:0002504	0.4	0.92	0.2	0.72	0.48	0.36	0	0.04	0.04	0.2	0.2	0.12	0	0.08	0.12	0.12	0.12	0.88	0.28	0	0	0
HP:0002505	1	1	0.84	1	1	1	0	0.08	0.52	0.96	0.88	1	0.04	0.2	0.2	1	1	1	1	1	0.08	0
HP:0002506	1	1	0.72	1	1	1	0.08	0.12	0.12	0.88	0.84	1	0.04	0.04	0.72	1	1	1	1	0.88	0	0
HP:0002507	1	1	0.64	1	1	0.96	0	0	0.04	0.48	0.2	1	0	0.08	0.04	0.28	0.24	1	1	0.24	0.08	0
HP:0002508	1	1	0.52	1	1	1	0.12	0.12	0	0.72	0.64	0.12	0	0.04	0	0.6	0.56	1	1	0.32	0	0.16
HP:0002509	1	1	0.8	1	1	1	0.16	0.08	0.28	0.96	0.92	1	0	0.24	1	1	1	1	1	1	0.04	0
HP:0002510	1	1	0.76	1	1	1	0.28	0.04	0.52	0.96	0.92	1	0	0	1	1	1	1	1	1	0.04	0.04
HP:0002511	1	1	0.84	1	1	1	0.04	0.36	0.84	0.92	0.88	1	0	0.64	0.64	1	1	1	1	1	0.2	0
HP:0002512	1	1	0.96	1	1	1	0	0.04	0.68	0.76	0.64	1	0	0	0.12	0.48	0.32	1	1	0.6	0	0
HP:0002514	1	1	0.96	1	1	1	0.52	0.24	0.76	1	0.96	1	0.04	0.92	1	1	1	1	1	1	0.2	0
HP:0002515	1	1	0.96	1	1	1	0.08	0.44	0.72	1	0.96	1	0.16	0.16	1	1	1	1	1	1	0.2	0.32
HP:0002516	1	1	0.88	1	1	1	0.08	0.32	0.4	1	1	1	0.04	0.84	1	1	1	1	1	1	0.2	0
HP:0002518	1	1	0.76	1	1	1	0.04	0	0.32	0.88	0.8	1	0	0.08	0.24	1	1	1	1	1	0.16	0
HP:0002521	1	1	1	1	1	1	0.32	0.12	0.52	1	0.96	1	0.04	0.56	1	1	1	1	1	1	0.2	0.04
HP:0002522	1	1	0.84	1	1	1	0.12	0.28	0.68	0.96	0.84	1	0.04	0.08	0.92	1	1	1	1	1	0.04	0.2
HP:0002524	1	1	0.32	0.92	0.76	0.52	0.04	0.04	0	0.08	0.08	0.52	0	0.08	0	0.2	0.24	1	0.44	0.08	0.04	0
HP:0002527	1	1	0.76	1	1	1	0.2	0.24	0.28	0.96	0.88	1	0	0.12	0.44	1	1	1	1	1	0.08	0
HP:0002529	1	1	0.84	1	1	1	0.08	0.04	0.48	0.76	0.68	1	0.04	0.24	0.32	1	1	1	1	1	0.08	0
HP:0002530	0.36	1	0.2	0.96	0.88	0.8	0	0	0	0.2	0.08	0.16	0	0.08	0	0.16	0.12	1	0.48	0.12	0	0
HP:0002533	0.92	1	0.12	0.96	0.88	0.88	0	0	0	0.16	0.12	0.08	0	0	0	0.16	0.24	1	0.84	0.28	0	0
HP:0002536	1	1	1	1	1	1	0.36	0.72	0.88	1	0.96	1	0.16	0.68	1	1	1	1	1	1	0.2	0.36
HP:0002538	1	1	1	1	1	1	0.4	0.72	0.88	1	1	1	0.2	0.8	1	1	1	1	1	1	0.2	0.48
HP:0002539	1	1	0.84	1	1	1	0.08	0.24	0.36	1	0.96	1	0.08	0.08	0.8	1	1	1	1	1	0.16	0
HP:0002540	1	1	0.88	1	1	1	0.04	0.16	0.68	1	0.96	1	0.04	0.36	0.92	1	1	1	1	1	0.2	0.32
HP:0002544	0	0.68	0	0.6	0.4	0.28	0	0	0	0	0	0	0	0	0	0.12	0.04	0.8	0.56	0.16	0	0
HP:0002546	1	1	0.28	1	1	0.96	0	0.24	0	0.8	0.72	0.16	0	0	0.16	0.28	0.28	1	1	0.6	0	0
HP:0002548	1	1	0.64	1	1	1	0	0	0.2	0.36	0.28	0.92	0	0.08	0.08	0.92	0.64	1	1	0.44	0.04	0
HP:0002549	0.84	1	0.36	0.96	0.76	0.4	0	0.04	0.04	0.24	0.2	0.08	0	0	0	0.2	0.2	1	0.84	0.24	0	0
HP:0002550	1	1	0.72	1	1	1	0	0	0.52	0.72	0.64	1	0	0.2	0.64	0.88	0.88	1	1	1	0.08	0
HP:0002553	1	1	0.72	1	1	1	0.12	0.4	0.2	1	0.96	1	0.08	0.32	1	1	1	1	1	1	0.2	0.16
HP:0002557	1	1	0.72	1	1	1	0	0.04	0.52	0.96	0.92	1	0	0.24	0.68	1	1	1	1	1	0.16	0
HP:0002558	1	1	0.76	1	1	1	0.08	0.04	0.36	1	0.92	1	0.08	0.08	0.84	1	1	1	1	1	0	0
HP:0002561	1	1	0.44	0.96	0.84	0.44	0	0	0	0.16	0.12	0.12	0.04	0	0.24	0.24	0.28	1	0.88	0.24	0	0
HP:0002562	0.68	1	0.2	0.72	0.56	0.48	0	0	0	0.12	0.04	0.04	0	0	0	0.08	0.08	1	0.36	0.04	0	0
HP:0002566	1	1	0.84	1	1	1	0.12	0.28	0.2	1	0.96	1	0.04	0.4	1	1	1	1	1	1	0.2	0
HP:0002570	1	1	0.84	1	1	1	0.12	0	0.76	0.96	0.92	1	0	0.12	0.44	1	1	1	1	1	0.08	0.2
HP:0002571	0.88	1	0.32	0.96	0.8	0.56	0	0	0.16	0.28	0.16	0.56	0	0	0	0.16	0.12	1	0.56	0.08	0	0
HP:0002572	1	1	0.36	1	1	0.96	0.04	0	0	0.48	0.44	0.36	0	0.08	0	0.16	0.16	1	0.76	0.2	0	0
HP:0002573	1	1	0.8	1	1	1	0.04	0.08	0.36	1	0.96	1	0	0.48	0.32	1	1	1	1	1	0.2	0
HP:0002574	1	1	0.84	1	1	1	0	0.08	0.76	1	0.96	1	0	0.48	0.08	1	1	1	1	1	0.04	0
HP:0002575	1	1	1	1	1	1	0.12	0.24	0.36	1	0.96	1	0.04	1	1	1	1	1	1	1	0.2	0
HP:0002576	1	1	0.76	1	1	1	0.08	0.16	0.08	1	0.96	1	0	0.2	0.48	0.96	0.88	1	1	1	0.16	0
HP:0002577	1	1	1	1	1	1	0.48	0.64	0.76	1	1	1	0.24	1	1	1	1	1	1	1	0.28	0.4
HP:0002578	1	1	0.72	1	1	0.96	0	0.04	0.2	0.56	0.52	1	0	0.04	0.04	0.8	0.72	1	1	0.6	0	0
HP:0002579	1	1	0.88	1	1	1	0.04	0.04	0.8	1	0.96	1	0.04	0.2	0.4	1	1	1	1	1	0.12	0
HP:0002580	1	1	0.36	1	1	1	0	0.04	0	0.8	0.76	0.2	0	0	0.04	0.6	0.52	1	1	1	0	0
HP:0002582	1	1	0.16	0.96	0.76	0.96	0	0	0.04	0.28	0.2	0.52	0	0	0.04	0	0	1	1	0.64	0	0
HP:0002583	1	1	0.64	1	1	1	0.08	0	0.16	0.76	0.52	1	0.04	0	0.12	0.6	0.68	1	1	0.36	0	0
HP:0002584	1	1	0.72	1	1	1	0.04	0.08	0.08	1	0.96	0.48	0	0.4	0.32	1	1	1	1	1	0.2	0
HP:0002585	1	1	0.76	1	1	1	0.04	0	0.2	0.96	0.92	1	0	0.08	0.2	1	1	1	1	1	0.04	0
HP:0002586	1	1	0.52	1	1	1	0.04	0	0	0.64	0.2	0.08	0	0	0	1	1	1	1	0.24	0	0
HP:0002588	1	1	0.6	1	1	1	0.04	0.16	0.12	0.96	0.84	0.76	0	0.16	0.36	0.2	0.12	1	1	0.68	0.12	0
HP:0002589	1	1	0.84	1	1	1	0.24	0.16	0.68	1	0.96	1	0	0.48	1	1	1	1	1	1	0.2	0.08
HP:0002590	1	1	0.4	0.96	0.96	0.56	0	0	0.08	0.48	0.36	0.48	0	0.08	0	0.04	0.08	1	0.56	0	0	0
HP:0002591	1	1	0.76	1	1	1	0.2	0.12	0.32	0.88	0.84	1	0	0.12	0.76	1	1	1	1	1	0.08	0
HP:0002592	1	1	0.6	1	1	1	0.04	0.16	0	0.96	0.84	0.76	0	0.16	0.36	0.24	0.12	1	1	0.68	0.12	0
HP:0002594	1	1	0.72	1	1	1	0.24	0.04	0.48	0.88	0.8	1	0	0.08	0.64	0.84	0.76	1	1	0.4	0	0.28
HP:0002595	1	1	0.84	1	1	1	0	0	0.8	0.96	0.92	1	0	0.16	0.04	1	1	1	1	1	0.12	0
HP:0002597	1	1	1	1	1	1	0.88	0.8	1	1	1	1	0.32	1	1	1	1	1	1	1	0.48	1
HP:0002600	1	1	0.72	1	1	1	0.08	0.04	0.64	0.96	0.8	1	0.12	0.16	0.68	1	1	1	1	0.48	0.16	0
HP:0002601	1	1	0.32	0.96	0.84	0.48	0	0	0.08	0.04	0	0.2	0	0.04	0.04	0.28	0.2	1	0.64	0.04	0.04	0
HP:0002604	1	1	0.72	1	1	0.96	0	0	0.28	0.88	0.84	1	0	0.04	0	0.44	0.48	1	1	0.76	0	0
HP:0002605	1	1	0.72	1	1	1	0	0.08	0.16	0.8	0.76	1	0.04	0.12	0.36	0.92	1	1	1	0.6	0	0
HP:0002607	1	1	1	1	1	1	0	0.12	0.48	1	0.96	1	0.04	1	0.76	1	1	1	1	1	0.2	0
HP:0002608	1	1	0.4	1	1	0.96	0	0	0.08	0.48	0.4	1	0	0.04	0.12	0.48	0.4	1	1	0.52	0	0
HP:0002611	1	1	0.24	0.96	0.96	0.96	0	0	0	0.2	0.08	0	0	0.04	0.08	0.16	0.2	1	0.52	0.08	0.04	0
HP:0002612	1	1	0.72	1	1	1	0.12	0.12	0.12	0.92	0.84	1	0.04	0.28	0.48	1	1	1	1	0.88	0.12	0.24
HP:0002613	1	1	0.8	1	1	1	0.08	0.04	0.76	0.96	0.92	0.52	0	0	0.04	1	1	1	1	1	0.04	0
HP:0002614	1	1	0.24	0.8	0.6	0.4	0	0	0.08	0.24	0.2	0.12	0	0	0.2	0.04	0.08	1	0.52	0	0	0
HP:0002615	1	1	1	1	1	1	0.2	0.28	0.8	0.96	0.84	1	0.04	0.2	1	1	1	1	1	1	0.04	0.96
HP:0002616	1	1	1	1	1	1	0.04	0.64	0.88	1	0.96	1	0.04	1	1	1	1	1	1	1	0.2	0
HP:0002617	1	1	1	1	1	1	0.32	0.72	0.88	1	1	1	0.04	1	1	1	1	1	1	1	0.24	0.36
HP:0002619	1	1	1	1	1	1	0.08	0.64	0.88	0.96	0.96	1	0	0.24	1	1	1	1	1	1	0.2	0
HP:0002621	1	1	1	1	1	1	0.28	0.8	0.92	1	0.96	1	0.04	1	1	1	1	1	1	1	0.2	0
HP:0002623	1	1	0.64	0.96	0.72	0.28	0	0	0.12	0.4	0.44	0.4	0	0	0.08	0.4	0.6	1	1	0.6	0	0
HP:0002624	1	1	1	1	1	1	0.16	0.64	0.88	1	0.96	1	0	0.24	1	1	1	1	1	1	0.2	0
HP:0002625	1	1	0.44	1	0.96	0.96	0	0	0.36	0.16	0.16	0.68	0	0	0.04	0.56	0.64	1	1	0.12	0	0
HP:0002626	1	1	0.72	1	1	0.96	0	0	0.28	0.88	0.84	1	0	0.04	0	0.44	0.48	1	1	0.76	0	0
HP:0002629	1	1	0.72	1	1	0.96	0	0	0.28	0.88	0.84	1	0	0.04	0	0.48	0.52	1	1	0.76	0	0
HP:0002630	1	1	0.84	1	1	1	0.24	0.04	0.76	1	0.92	1	0	0.12	0.56	1	1	1	1	1	0.08	0.2
HP:0002632	1	1	0.36	0.88	0.84	0.68	0.04	0	0	0.16	0.12	0.28	0	0	0	0.04	0.04	1	0.6	0.04	0	0
HP:0002633	1	1	0.72	1	1	1	0.08	0.32	0.2	0.96	0.92	1	0.04	0.24	0.28	1	1	1	1	1	0.16	0
HP:0002634	1	1	1	1	1	1	0.28	0.8	0.92	1	0.96	1	0.04	1	1	1	1	1	1	1	0.2	0
HP:0002635	1	1	0.64	1	1	1	0	0.24	0.76	0.52	0.28	0.44	0	0.32	0.08	0.4	0.2	1	0.8	0.04	0.08	0
HP:0002636	1	1	0.72	1	1	0.96	0	0	0.28	0.88	0.84	1	0	0.04	0	0.44	0.48	1	1	0.76	0	0
HP:0002637	1	1	1	1	1	1	0	0.64	0.88	1	0.96	1	0.04	1	1	1	1	1	1	1	0.2	0
HP:0002638	1	1	0.2	1	0.96	0.96	0	0	0.36	0.16	0.12	0.16	0	0.04	0.04	0.6	0.48	1	0.72	0.16	0	0
HP:0002639	0.36	0.88	0	0.72	0.52	0.48	0	0	0	0	0	0.08	0	0	0	0	0.12	0.84	0.44	0	0	0
HP:0002640	1	1	1	1	1	1	0.04	0	0.2	1	0.96	1	0	0.28	0.16	1	1	1	1	1	0.12	0
HP:0002641	1	1	0.32	1	0.92	0.92	0	0	0	0	0	0.96	0	0	0	0.16	0.28	1	1	0.04	0	0
HP:0002642	1	1	1	1	1	1	0	0.64	0.88	0.96	0.96	1	0	0.24	1	0.48	0.52	1	1	1	0.2	0
HP:0002643	1	1	1	1	1	1	0	0.24	0.4	1	0.96	1	0.08	1	0.64	1	1	1	1	1	0.2	0.32
HP:0002644	1	1	1	1	1	1	0.48	0.8	0.92	1	1	1	0.28	1	1	1	1	1	1	1	0.32	0.44
HP:0002645	1	1	1	1	1	1	0	0.04	0.68	0.96	0.96	1	0	0.36	1	0.92	1	1	1	1	0.2	0
HP:0002647	1	1	1	1	1	1	0	0.64	0.88	1	0.96	1	0.04	1	1	1	1	1	1	1	0.2	0
HP:0002648	1	1	1	1	1	1	0.52	0.76	0.8	1	1	1	0.32	1	1	1	1	1	1	1	0.32	0.52
HP:0002650	1	1	1	1	1	1	0.6	0.8	1	1	1	1	0.36	1	1	1	1	1	1	1	0.36	0.84
HP:0002651	1	1	0.72	1	1	0.96	0	0.12	0	0.52	0.2	0.24	0.04	0	0.08	0.32	0.28	1	1	0.28	0	0
HP:0002652	1	1	1	1	1	1	0.2	0.64	0.92	1	0.96	1	0.12	0.96	1	1	1	1	1	1	0.2	0.44
HP:0002653	1	1	0.72	1	1	1	0.28	0.28	0.44	1	0.96	1	0	0.44	0.32	1	1	1	1	1	0.2	0
HP:0002654	1	1	0.28	1	0.92	0.92	0.04	0.04	0.12	0.24	0.2	0.32	0	0.08	0.08	0.24	0.24	1	0.64	0	0.08	0
HP:0002655	1	1	0.72	1	1	1	0.04	0.04	0	0.56	0.28	0.36	0.04	0	0.04	0.28	0.28	1	1	0.4	0	0
HP:0002656	1	1	0.84	1	1	1	0.08	0.08	0.12	0.8	0.76	1	0.04	0.28	0.6	1	1	1	1	0.88	0.2	0
HP:0002657	1	1	0.72	1	1	0.96	0.04	0.04	0.12	0.4	0.28	0.08	0.04	0	0.04	0.4	0.48	1	1	0.32	0	0
HP:0002659	1	1	1	1	1	1	0.32	0.28	0.8	1	0.96	1	0.08	0.76	1	1	1	1	1	1	0.2	0.2
HP:0002661	0.64	1	0.4	1	1	0.96	0	0	0	0.24	0.12	0.04	0	0	0.04	0.16	0.28	1	1	0.24	0	0
HP:0002663	1	1	0.72	1	1	0.96	0.08	0.12	0.12	0.52	0.32	0.36	0.04	0.12	0.08	0.16	0.16	1	1	0.44	0.04	0
HP:0002664	1	1	1	1	1	1	0.72	0.76	0.92	1	1	1	0.2	1	1	1	1	1	1	1	0.44	0.44
HP:0002665	1	1	0.92	1	1	1	0.16	0.4	0.76	1	1	1	0.04	1	1	1	1	1	1	1	0.2	0
HP:0002666	1	1	1	1	1	1	0.04	0	0.2	1	0.96	1	0	0.28	0.16	1	1	1	1	1	0.12	0
HP:0002667	1	1	0.84	1	1	1	0.08	0.12	0.52	1	0.96	1	0	0.56	0.52	1	1	1	1	1	0.2	0
HP:0002668	1	1	0.72	1	1	1	0	0	0.16	0.96	0.88	1	0	0.16	0.04	0.56	0.52	1	1	0.44	0	0
HP:0002669	1	1	0.72	1	1	1	0	0	0.52	0.96	0.84	1	0	0.16	0.48	0.64	0.96	1	1	1	0.08	0
HP:0002671	1	1	0.88	1	1	1	0	0.24	0.6	1	1	1	0	0.6	1	1	1	1	1	1	0.2	0
HP:0002672	1	1	0.88	1	1	1	0.12	0.4	0.52	1	1	1	0	0.84	1	1	1	1	1	1	0.2	0
HP:0002673	1	1	1	1	1	1	0.12	0.36	0.72	1	0.96	1	0.08	1	1	1	1	1	1	1	0.2	0
HP:0002676	1	1	0.72	0.96	0.92	0.52	0	0	0.12	0.48	0.48	0.4	0	0	0.08	0.48	0.64	1	1	0.6	0	0
HP:0002677	1	1	0.96	1	1	1	0	0	0.68	0.6	0.36	1	0	0.12	0.4	0.32	0.2	1	1	0.44	0.16	0
HP:0002678	1	1	0.32	0.96	0.76	0.44	0.04	0	0.16	0.32	0.32	0.28	0	0.08	0	0.28	0.28	1	1	0.44	0	0
HP:0002679	1	1	1	1	1	1	0.04	0.12	0.36	1	0.96	1	0.04	1	0.52	1	1	1	1	1	0.2	0
HP:0002680	1	1	1	1	1	1	0	0.12	0.36	1	0.96	1	0.04	1	0.32	1	1	1	1	0.92	0.2	0
HP:0002681	1	1	1	1	1	1	0	0.12	0.36	1	0.96	1	0.04	1	0.4	1	1	1	1	1	0.2	0
HP:0002682	1	1	1	1	1	1	0	0.12	0.36	1	0.96	1	0.04	1	0.32	1	1	1	1	0.84	0.2	0
HP:0002683	1	1	1	1	1	1	0.64	0.76	0.84	1	1	1	0.32	1	1	1	1	1	1	1	0.32	0.72
HP:0002684	1	1	0.76	1	1	1	0	0.04	0.08	0.96	0.88	1	0	0.12	0	1	0.96	1	1	0.96	0.04	0.16
HP:0002686	1	1	1	1	1	1	0.32	0.36	0.76	1	0.96	1	0.04	1	1	1	1	1	1	1	0.2	0.04
HP:0002687	1	1	0.72	1	1	1	0	0.08	0.08	0.8	0.76	0.2	0	0.12	0.56	0.4	0.48	1	1	0.64	0.04	0
HP:0002688	1	1	0.52	1	1	1	0	0.08	0.04	0.76	0.68	0.2	0	0.12	0.04	0.24	0.32	1	1	0.52	0.04	0
HP:0002689	0.56	0.92	0.24	0.68	0.6	0.36	0	0	0.04	0.04	0.04	0.16	0	0	0.12	0.04	0	0.92	0.44	0.16	0	0
HP:0002690	1	1	0.2	1	1	0.96	0	0	0	0.28	0.2	0.16	0	0	0	0.28	0.24	1	0.76	0.04	0	0
HP:0002691	1	1	1	1	1	1	0	0	0.68	0.96	0.92	1	0	0.12	1	0.2	0.24	1	1	0.68	0.16	0
HP:0002692	1	1	1	1	1	1	0.08	0.28	0.52	1	0.96	1	0.12	1	1	1	1	1	1	1	0.2	0
HP:0002693	1	1	1	1	1	1	0.32	0.36	0.68	1	0.96	1	0.04	1	1	1	1	1	1	1	0.2	0.24
HP:0002694	1	1	0.4	0.96	0.92	0.52	0	0	0	0.32	0.32	0.12	0	0.24	0	0.2	0.52	1	0.68	0.08	0.16	0
HP:0002696	1	1	0.76	1	1	1	0.04	0.32	0.2	0.96	0.84	1	0.04	0.2	0.32	1	1	1	1	1	0.2	0
HP:0002697	1	1	0.6	1	1	1	0	0.16	0.12	0.88	0.8	0.56	0	0.12	0.16	0.48	0.48	1	1	0.96	0.16	0
HP:0002699	1	1	0.96	1	1	1	0	0.16	0.68	0.88	0.8	1	0	0.24	0.56	0.6	0.44	1	1	1	0.2	0
HP:0002700	1	1	0.4	1	1	1	0	0.16	0.04	0.88	0.76	0.44	0	0.12	0.16	0.28	0.24	1	1	0.64	0.12	0
HP:0002703	1	1	1	1	1	1	0	0	0.72	0.96	0.96	1	0.08	0.16	1	0.92	0.84	1	1	1	0.12	0
HP:0002705	1	1	1	1	1	1	0.32	0.72	0.88	1	1	1	0.08	1	1	1	1	1	1	1	0.2	0
HP:0002707	1	1	0.72	1	1	0.96	0	0	0.28	0.88	0.84	1	0	0.04	0	0.44	0.48	1	1	0.76	0	0
HP:0002708	0.76	1	0.08	0.84	0.6	0.48	0	0.04	0	0.04	0.04	0.2	0	0	0	0.16	0.12	1	0.64	0.04	0	0
HP:0002714	1	1	0.72	1	1	1	0.16	0.16	0.48	1	0.96	1	0.04	0.48	0.64	1	1	1	1	1	0.2	0
HP:0002715	1	1	1	1	1	1	0.88	0.8	1	1	1	1	0.32	1	1	1	1	1	1	1	0.56	1
HP:0002716	1	1	0.84	1	1	1	0.12	0.24	0.52	1	0.96	1	0.04	0.36	1	1	1	1	1	1	0.2	0
HP:0002717	1	1	0.72	1	1	1	0.04	0	0.2	0.76	0.44	0.96	0	0.04	0.24	0.84	1	1	1	0.72	0.04	0
HP:0002718	1	1	0.88	1	1	1	0.12	0.08	0.8	1	0.96	1	0.04	0.24	0.88	1	1	1	1	1	0.08	0
HP:0002719	1	1	1	1	1	1	0.52	0.48	0.92	1	1	1	0.24	1	1	1	1	1	1	1	0.4	0.72
HP:0002720	1	1	0.72	1	1	1	0	0.08	0.2	0.96	0.88	1	0.04	0.24	0.16	1	1	1	1	1	0.12	0
HP:0002721	1	1	0.88	1	1	1	0.2	0.16	0.76	1	0.96	1	0.04	0.44	0.56	1	1	1	1	1	0.16	0
HP:0002722	1	1	0.44	1	1	0.96	0	0	0.04	0.48	0.48	0.24	0	0.08	0.2	0.4	0.52	1	1	0.48	0.04	0
HP:0002724	1	1	0.2	0.76	0.52	0.44	0.04	0	0	0	0	0.28	0	0	0	0.12	0.12	1	0.4	0.04	0	0
HP:0002725	1	1	0.84	1	1	1	0	0.12	0.8	0.96	0.92	0.68	0	0.12	0.08	1	1	1	1	1	0	0.96
HP:0002726	1	1	0.2	0.92	0.88	0.8	0	0	0	0.04	0	0.48	0	0	0	0.04	0.04	1	0.36	0.08	0	0
HP:0002728	1	1	0.16	1	1	0.96	0.08	0	0	0.24	0.04	0.92	0	0	0	0.28	0.28	1	1	0.12	0	0
HP:0002729	1	1	0.2	0.84	0.36	0.2	0	0	0	0.24	0.2	0.92	0	0	0.04	0.16	0.16	1	1	0.92	0	0
HP:0002730	0.92	1	0.28	1	0.96	0.72	0	0	0.12	0.28	0.24	0.68	0	0	0.12	0.4	0.36	1	1	0.32	0.04	0
HP:0002731	1	1	0.2	0.8	0.28	0.04	0	0	0	0.24	0.2	0.92	0	0	0.04	0.16	0.16	1	1	0.92	0	0
HP:0002733	1	1	0.84	1	1	1	0.12	0.24	0.52	1	0.96	1	0.04	0.36	1	1	1	1	1	1	0.2	0
HP:0002738	1	1	0.48	0.96	0.92	0.68	0	0	0.08	0.28	0.2	0.16	0	0	0	0.04	0	1	0.88	0.32	0	0
HP:0002742	0.4	0.68	0.16	0.64	0.44	0.44	0	0	0	0	0	0	0	0	0	0	0	0.68	0.08	0	0	0
HP:0002743	1	1	0.08	0.64	0.32	0.24	0	0	0.04	0.16	0.2	0.24	0	0	0	0.12	0.12	0.96	0.2	0	0	0
HP:0002744	1	1	0.68	1	1	1	0	0	0.08	0.6	0.32	1	0	0.08	0.08	0.28	0.24	1	1	0.24	0.08	0
HP:0002745	1	1	0.76	1	1	0.96	0	0.16	0.24	0.56	0.48	1	0	0	0.04	1	1	1	1	0.36	0	0
HP:0002747	1	1	0.88	1	1	1	0.04	0.28	0.76	1	0.92	1	0.24	0.2	0.88	1	1	1	1	1	0.2	0.2
HP:0002748	1	1	0.72	1	1	1	0.16	0	0.4	0.6	0.64	1	0	0.12	0.04	0.88	0.88	1	1	1	0.04	0
HP:0002749	1	1	0.68	1	1	0.96	0.12	0	0.2	0.56	0.6	0.32	0	0.08	0	0.8	0.96	1	1	0.28	0	0
HP:0002750	1	1	1	1	1	1	0.52	0.64	0.68	1	1	1	0.12	1	1	1	1	1	1	1	0.2	0.16
HP:0002751	1	1	1	1	1	1	0.32	0.44	0.76	1	0.96	1	0.28	1	1	1	1	1	1	1	0.2	0.16
HP:0002752	0.52	0.8	0.32	0.72	0.4	0.12	0.04	0	0	0.16	0.16	0.08	0	0.08	0	0.08	0.08	0.96	0.36	0.12	0	0
HP:0002753	1	1	1	1	1	1	0.04	0.12	0.52	1	0.96	1	0.04	1	0.72	1	1	1	1	1	0.2	0
HP:0002754	1	1	1	1	1	1	0.04	0.12	0.36	1	0.96	1	0.04	1	0.52	1	1	1	1	1	0.2	0
HP:0002756	1	1	0.76	1	1	1	0.12	0	0.44	0.96	0.88	1	0	0.2	0.16	1	1	1	1	1	0.08	0
HP:0002757	1	1	1	1	1	1	0.2	0.24	0.76	1	0.96	1	0.08	0.56	1	1	1	1	1	1	0.12	0.2
HP:0002758	1	1	1	1	1	1	0.16	0.64	0.88	1	0.96	1	0.08	1	1	1	1	1	1	1	0.2	0
HP:0002761	1	1	1	1	1	1	0	0.12	0.68	0.96	0.92	1	0.04	0.2	0.72	0.76	0.84	1	1	1	0	0
HP:0002762	1	1	0.64	1	1	1	0.04	0.16	0.08	0.84	0.8	1	0	0	0.04	0.68	0.48	1	1	1	0.08	0
HP:0002763	1	1	0.84	1	1	1	0.04	0.16	0.24	0.88	0.84	1	0.04	0.56	0.2	1	1	1	1	1	0.2	0
HP:0002766	1	1	0.2	0.88	0.32	0	0.04	0.04	0	0	0.04	0	0	0	0	0.24	0.24	1	0.6	0.04	0	0
HP:0002777	1	1	1	1	1	1	0	0.12	0.36	1	0.96	1	0.08	1	0.72	1	1	1	1	1	0.2	0
HP:0002778	1	1	1	1	1	1	0.2	0.48	0.44	1	0.96	1	0.08	1	1	1	1	1	1	1	0.2	0
HP:0002779	1	1	0.84	1	1	1	0.08	0.24	0.12	0.84	0.8	1	0.04	0.28	0.4	1	1	1	1	1	0.2	0
HP:0002780	1	1	0.76	1	1	1	0.04	0.2	0.16	0.76	0.76	1	0	0.2	0.4	1	1	1	1	1	0.2	0
HP:0002781	1	1	0.96	1	1	1	0	0	0.68	0.64	0.48	1	0	0	0.08	0.56	0.48	1	1	0.92	0	0
HP:0002783	1	1	0.96	1	1	1	0.08	0.12	0.8	1	0.96	1	0.08	0.32	0.64	1	1	1	1	1	0.2	0.44
HP:0002786	1	1	0.16	1	1	0.96	0	0.04	0.04	0.36	0.24	0.6	0	0.08	0	0.16	0.16	1	1	0.04	0.08	0
HP:0002788	1	1	0.84	1	1	1	0.12	0.2	0.2	1	0.96	1	0.04	0.48	0.48	1	1	1	1	1	0.2	0.04
HP:0002789	1	1	0.76	1	1	1	0.32	0.28	0.36	0.96	0.92	1	0.08	0.32	0.56	1	1	1	1	1	0.08	0.2
HP:0002790	1	1	0.52	1	1	1	0.12	0.12	0	0.72	0.64	0.12	0	0.04	0	0.6	0.56	1	1	0.32	0	0.16
HP:0002791	1	1	0.88	1	1	1	0	0.08	0.72	0.96	0.8	1	0	0.12	0.76	1	1	1	1	0.72	0.16	0.56
HP:0002792	1	1	0.64	1	1	1	0	0.04	0.68	0.52	0.44	1	0	0.08	0.2	0.4	0.56	1	1	0.24	0.04	0
HP:0002793	1	1	1	1	1	1	0.52	0.8	1	1	1	1	0.2	1	1	1	1	1	1	1	0.2	0.76
HP:0002795	1	1	1	1	1	1	0.8	0.8	1	1	1	1	0.32	1	1	1	1	1	1	1	0.44	1
HP:0002797	1	1	1	1	1	1	0.04	0.72	0.88	1	1	1	0.04	1	1	1	1	1	1	1	0.2	0
HP:0002803	1	1	0.88	1	1	1	0.2	0.28	0.76	1	0.96	1	0.08	0.36	1	1	1	1	1	1	0.2	0.2
HP:0002804	1	1	0.84	1	1	1	0.16	0.16	0.76	0.96	0.92	1	0.04	0.24	1	1	1	1	1	1	0.08	0.2
HP:0002805	0.64	1	0.24	1	0.92	0.8	0	0	0	0.36	0.32	0.36	0	0	0	0.08	0.08	1	0.6	0.36	0.04	0
HP:0002808	1	1	1	1	1	1	0.52	0.56	0.84	1	1	1	0.28	1	1	1	1	1	1	1	0.28	0.48
HP:0002810	1	1	0.2	0.88	0.32	0	0.04	0.04	0	0	0.04	0	0	0	0	0.24	0.24	1	0.6	0.04	0	0
HP:0002812	1	1	1	1	1	1	0.04	0.16	0.68	0.96	0.96	1	0.04	0.16	1	1	1	1	1	1	0.2	0
HP:0002813	1	1	1	1	1	1	0.88	0.8	1	1	1	1	0.36	1	1	1	1	1	1	1	0.44	0.64
HP:0002814	1	1	1	1	1	1	0.72	0.8	0.96	1	1	1	0.32	1	1	1	1	1	1	1	0.44	0.8
HP:0002815	1	1	1	1	1	1	0.48	0.6	0.76	1	1	1	0.24	1	1	1	1	1	1	1	0.2	0.36
HP:0002816	1	1	1	1	1	1	0.04	0.12	0.48	1	0.96	1	0.04	1	1	1	1	1	1	1	0.2	0
HP:0002817	1	1	1	1	1	1	0.88	0.8	0.92	1	1	1	0.36	1	1	1	1	1	1	1	0.48	1
HP:0002818	1	1	1	1	1	1	0.24	0.48	0.4	1	1	1	0.08	1	1	1	1	1	1	1	0.2	0.16
HP:0002822	1	1	0.2	0.88	0.32	0	0.04	0.04	0	0	0.04	0	0	0	0	0.24	0.24	1	0.6	0.04	0	0
HP:0002823	1	1	1	1	1	1	0.24	0.52	0.72	1	1	1	0.12	1	1	1	1	1	1	1	0.24	0.16
HP:0002825	1	1	0.36	0.92	0.48	0.2	0.04	0.04	0.12	0.12	0.16	0.08	0	0.08	0	0.28	0.28	1	0.68	0.04	0	0
HP:0002826	1	1	0.2	0.88	0.32	0	0.04	0.04	0	0	0.04	0	0	0	0	0.24	0.24	1	0.6	0.04	0	0
HP:0002827	1	1	1	1	1	1	0.24	0.72	0.92	1	1	1	0.2	1	1	1	1	1	1	1	0.2	0
HP:0002828	1	1	0.88	1	1	1	0.04	0.16	0.52	0.96	0.8	1	0.04	0	0.6	0.96	1	1	1	0.76	0.04	0
HP:0002829	1	1	1	1	1	1	0.16	0.48	0.84	1	0.96	1	0.12	1	1	1	1	1	1	1	0.2	0
HP:0002831	1	1	0.2	0.88	0.32	0	0.04	0.04	0	0	0.04	0	0	0	0	0.24	0.24	1	0.6	0.04	0	0
HP:0002834	1	1	0.36	0.96	0.52	0	0.04	0.04	0.12	0.04	0.08	0	0	0	0	0.28	0.28	1	0.84	0.04	0	0
HP:0002835	1	1	0.6	1	1	1	0.04	0.08	0.2	0.72	0.64	0.28	0	0.08	0	0.36	0.28	1	1	0.24	0.08	0
HP:0002836	1	1	0.64	1	1	0.96	0.16	0.12	0.64	0.8	0.76	0.48	0	0.24	0.6	0.96	1	1	1	1	0.08	0
HP:0002837	1	1	0.64	1	1	1	0	0.08	0.12	0.96	0.92	0.4	0.04	0.24	0	0.84	0.84	1	1	0.92	0.16	0
HP:0002839	1	1	0.64	1	1	1	0.04	0	0.04	0.8	0.48	0.32	0	0.08	0.12	0.8	0.68	1	1	0.72	0	0
HP:0002840	1	1	0.24	0.92	0.92	0.8	0.04	0	0.04	0.16	0.2	0.32	0	0	0	0.16	0.16	1	0.36	0	0	0
HP:0002841	1	1	0.72	1	1	1	0.08	0.12	0.12	0.92	0.84	1	0	0.12	0.52	1	1	1	1	1	0.08	0
HP:0002843	1	1	0.24	1	0.96	0.84	0	0	0.04	0.32	0.28	0.8	0	0.04	0.04	0.32	0.32	1	1	0.32	0.04	0
HP:0002846	1	1	0.08	0.8	0.52	0.44	0	0	0.04	0.2	0.2	0.36	0	0	0.04	0.24	0.24	1	0.44	0.08	0	0
HP:0002850	1	1	0.28	1	1	0.96	0	0	0.04	0.48	0.36	0.4	0.04	0	0	0.4	0.28	1	1	0.24	0	0
HP:0002851	0.2	1	0.08	0.68	0.32	0.16	0	0	0	0.16	0.08	0.48	0	0	0.04	0.16	0.16	0.96	0.84	0.28	0	0
HP:0002853	0.04	1	0.08	0.6	0.2	0.04	0	0	0	0.12	0.08	0.44	0	0	0.04	0.16	0.16	0.8	0.72	0.28	0	0
HP:0002857	1	1	1	1	1	1	0.28	0.48	0.76	1	1	1	0.08	1	1	1	1	1	1	1	0.2	0
HP:0002858	1	1	1	1	1	1	0.08	0.24	0.52	1	0.96	1	0	0.28	0.56	1	1	1	1	1	0.12	0
HP:0002859	1	1	1	1	1	1	0.12	0.4	0.16	1	1	1	0	0.72	0.32	1	1	1	1	1	0.2	0
HP:0002860	1	1	0.84	1	1	1	0.04	0	0.52	1	0.92	1	0	0.16	0.6	1	1	1	1	1	0.04	0
HP:0002861	1	1	0.84	1	1	1	0.16	0.28	0.28	1	0.96	1	0	0.28	0.28	1	1	1	1	1	0.04	0
HP:0002862	1	1	0.88	1	1	1	0.16	0.44	0.4	1	1	1	0	0.96	1	1	1	1	1	1	0.2	0
HP:0002863	1	1	0.72	1	1	1	0.12	0.28	0.24	1	0.92	1	0	0.08	0.12	1	1	1	1	1	0.04	0
HP:0002864	1	1	0.72	1	1	1	0	0	0.16	0.96	0.88	1	0	0.16	0.04	0.56	0.52	1	1	0.44	0	0
HP:0002865	1	1	0.52	1	1	0.96	0	0	0.04	0.52	0.44	0.16	0	0	0.04	0.12	0.16	1	0.72	0.08	0	0
HP:0002866	1	1	0.84	1	1	1	0	0.24	0.08	1	0.92	1	0.04	0.36	0.56	1	1	1	1	1	0.2	0
HP:0002867	1	1	0.88	1	1	1	0.08	0.36	0.16	1	0.96	1	0.04	0.84	1	1	1	1	1	1	0.2	0
HP:0002868	1	1	0.72	1	1	0.96	0.04	0.04	0	0.48	0.28	0.28	0.04	0.2	0.24	0.16	0.12	1	1	0.6	0.08	0
HP:0002869	1	1	0.64	1	1	1	0	0.24	0	0.96	0.84	0.84	0	0.12	0.16	0.96	0.84	1	1	0.68	0.12	0
HP:0002870	1	1	0.76	1	1	1	0.12	0.4	0.52	0.96	0.92	1	0.04	0.28	0.88	1	1	1	1	1	0.2	0
HP:0002871	1	1	0.72	1	1	1	0.12	0.12	0.08	0.84	0.72	0.64	0	0.04	0.08	0.96	0.88	1	1	0.44	0.04	0.16
HP:0002872	1	1	0.2	0.84	0.48	0.48	0	0	0.08	0	0	0.32	0.04	0	0	0.12	0.16	1	0.36	0.12	0	0
HP:0002875	1	1	1	1	1	1	0.04	0.16	0.68	1	0.96	1	0.08	1	1	1	1	1	1	1	0.2	0.32
HP:0002876	1	1	0.6	1	1	1	0.12	0.12	0.08	0.88	0.72	0.48	0.04	0.04	0	0.96	0.92	1	1	0.4	0	0.16
HP:0002877	1	1	0.84	1	1	1	0	0.04	0.72	0.92	0.8	1	0	0.08	0.56	0.68	0.84	1	1	0.28	0.16	0
HP:0002878	1	1	0.92	1	1	1	0.12	0.28	0.72	0.96	0.92	1	0.12	0.28	0.4	1	1	1	1	1	0.16	0.32
HP:0002879	1	1	0.72	1	1	0.96	0.04	0.04	0	0.36	0.2	0	0.04	0	0.04	0.24	0.24	1	1	0.28	0	0
HP:0002882	1	1	0.24	0.92	0.72	0.68	0	0	0.08	0.12	0.12	0.4	0.04	0	0	0.12	0.16	1	0.68	0.16	0	0
HP:0002883	1	1	0.72	1	1	1	0.16	0.12	0.2	0.96	0.84	1	0	0.04	0.36	1	1	1	1	0.36	0	0.16
HP:0002884	1	1	0.76	1	1	1	0.04	0.16	0	1	0.96	0.48	0	0.84	0.56	0.88	0.92	1	1	1	0.2	0
HP:0002885	1	1	0.84	1	1	1	0	0.24	0.12	1	1	1	0	0.6	0.48	1	1	1	1	1	0.2	0
HP:0002886	1	1	0.44	1	1	1	0	0	0.12	0.8	0.68	0.44	0	0.16	0	0.32	0.28	1	1	0.32	0	0
HP:0002888	1	1	0.84	1	1	1	0.04	0.28	0.2	1	1	1	0	0.76	0.52	1	1	1	1	1	0.2	0
HP:0002890	1	1	0.84	1	1	1	0.04	0.12	0.2	1	0.96	1	0	0.56	0.76	1	1	1	1	1	0.2	0
HP:0002891	1	1	0.84	1	1	1	0.08	0.32	0.36	1	1	1	0	0.8	1	1	1	1	1	1	0.2	0
HP:0002893	1	1	0.76	1	1	1	0	0.24	0.2	1	1	1	0	0.52	0.72	1	1	1	1	1	0.2	0
HP:0002894	1	1	0.88	1	1	1	0.12	0.32	0.36	1	1	1	0	0.6	1	1	1	1	1	1	0.2	0.2
HP:0002895	1	1	0.72	1	1	1	0	0.08	0.12	1	0.96	1	0	0.56	0.44	0.88	1	1	1	1	0.16	0
HP:0002896	1	1	0.96	1	1	1	0.48	0.4	0.72	1	1	1	0	1	1	1	1	1	1	1	0.2	0.24
HP:0002897	1	1	1	1	1	1	0.12	0.04	0.24	1	0.96	1	0	0.24	0.44	1	1	1	1	1	0.12	0
HP:0002898	1	1	0.88	1	1	1	0.08	0.32	0.52	1	0.96	1	0	1	0.72	1	1	1	1	1	0.2	0
HP:0002900	1	1	1	1	1	1	0.44	0.64	0.88	1	0.96	1	0	0.4	1	1	1	1	1	1	0.2	0
HP:0002901	1	1	0.72	1	1	1	0.16	0.12	0.44	0.96	0.88	1	0	0.32	1	1	1	1	1	1	0.04	0
HP:0002902	1	1	0.64	1	1	1	0	0	0.24	0.72	0.64	0.88	0	0.08	0.12	0.6	0.6	1	1	0.16	0	0
HP:0002904	1	1	0.84	1	1	1	0.2	0.16	0.48	0.96	0.92	1	0	0.12	0.64	1	1	1	1	1	0	0
HP:0002905	1	1	0.72	1	1	1	0.12	0.2	0.52	0.84	0.76	1	0.04	0.2	0.92	0.96	0.8	1	1	0.44	0.04	0
HP:0002907	1	1	0.48	0.96	0.88	0.72	0.04	0	0.16	0.24	0.12	0.48	0	0	0.12	0.08	0.2	1	1	0.48	0	0
HP:0002908	1	1	0.64	1	1	1	0.12	0.04	0.08	0.64	0.56	0.64	0	0	0.2	0.36	0.28	1	1	0.12	0	0
HP:0002909	1	1	0.64	1	1	0.96	0	0.04	0.12	0.4	0.4	0.56	0	0.04	0.2	0.4	0.48	1	1	0.08	0	0
HP:0002910	1	1	0.96	1	1	1	0.52	0.28	0.84	1	1	1	0.08	0.8	1	1	1	1	1	1	0.2	0.36
HP:0002912	1	1	0.4	1	1	0.96	0	0	0	0.36	0.2	0.2	0	0	0	0.28	0.28	1	0.88	0.12	0	0
HP:0002913	1	1	0.52	1	1	1	0.08	0.16	0.08	0.64	0.48	0.36	0.04	0.08	0.16	0.4	0.56	1	1	0.28	0	0
HP:0002914	0.72	1	0.12	0.84	0.72	0.64	0	0	0	0.16	0.12	0.12	0	0	0	0	0	0.88	0.28	0.04	0	0
HP:0002916	1	1	0.64	1	1	1	0	0.08	0.12	0.96	0.92	1	0	0.04	0.44	0.56	0.64	1	1	0.68	0.04	0
HP:0002917	1	1	0.6	1	1	0.96	0.16	0.04	0.24	0.52	0.52	0.52	0	0.12	0.36	0.32	0.24	1	1	0.16	0	0
HP:0002918	1	1	0.4	0.96	1	0.96	0.08	0.08	0.24	0.4	0.48	0.36	0	0.24	0.36	0.2	0.16	1	1	0	0	0
HP:0002919	1	1	1	1	1	1	0.28	0.08	0.32	1	0.96	1	0	0.6	0.88	1	1	1	1	1	0.2	0
HP:0002920	1	1	0.72	1	1	1	0	0.04	0.12	0.88	0.8	1	0	0	0.28	0.84	0.84	1	1	0.48	0	0
HP:0002921	1	1	1	1	1	1	0.52	0.48	0.8	1	1	1	0.16	1	1	1	1	1	1	1	0.28	0.32
HP:0002922	1	1	0.72	1	1	1	0	0.04	0.64	0.56	0.48	1	0	0.04	0.16	1	1	1	1	1	0.08	0
HP:0002923	0.44	1	0.16	0.72	0.36	0.2	0	0	0	0.16	0.08	0.48	0	0.04	0.04	0.24	0.28	1	0.84	0.28	0.04	0
HP:0002925	1	1	0.72	1	1	1	0.04	0.08	0.12	0.6	0.36	1	0	0	0.4	0.92	0.92	1	1	0.76	0	0
HP:0002926	1	1	0.96	1	1	1	0.52	0.44	0.8	1	1	1	0.08	1	1	1	1	1	1	1	0.2	0.36
HP:0002928	1	1	0.6	1	1	0.96	0	0.08	0.04	0.68	0.32	0.48	0	0	0	0.24	0.44	1	1	0.16	0	0
HP:0002930	0.4	1	0.24	0.92	0.44	0.08	0	0	0	0	0	0.88	0	0	0.16	0.2	0.2	1	0.92	0.28	0	0
HP:0002936	1	1	0.84	1	1	1	0.16	0.12	0.6	0.96	0.88	1	0.16	0.36	0.96	1	1	1	1	1	0.2	0
HP:0002937	1	1	0.76	1	1	1	0.08	0.12	0.24	1	0.96	1	0	0.16	1	0.96	1	1	1	1	0.12	0
HP:0002938	1	1	1	1	1	1	0	0.28	0.76	1	0.96	1	0.16	1	0.84	1	1	1	1	1	0.2	0
HP:0002942	1	1	0.84	1	1	1	0	0.08	0.12	0.88	0.84	1	0.04	0.28	0.56	1	1	1	1	1	0.2	0
HP:0002943	1	1	0.76	1	1	1	0	0.04	0.68	0.96	0.84	1	0	0.08	0.68	1	1	1	1	1	0.04	0
HP:0002944	1	1	0.84	1	1	1	0	0.08	0.2	0.84	0.76	1	0.12	0.12	0.4	1	1	1	1	0.88	0.12	0
HP:0002945	1	1	0.76	1	1	0.96	0	0.04	0.04	0.56	0.36	0.4	0.04	0	0.04	0.08	0.04	1	1	0.36	0	0
HP:0002946	0.72	0.96	0.12	0.8	0.72	0.28	0.04	0.04	0	0.24	0.16	0.32	0	0	0	0.04	0.04	0.96	0.56	0.08	0.04	0
HP:0002947	1	1	0.44	0.96	0.84	0.4	0	0	0	0.36	0.32	0.76	0	0.2	0.32	0.2	0.2	1	0.6	0.08	0.2	0
HP:0002948	1	1	0.84	1	1	1	0.04	0.12	0.16	1	0.96	1	0	0.44	0.68	1	1	1	1	1	0.2	0
HP:0002949	1	1	0.72	1	1	0.96	0	0	0.12	0.56	0.64	1	0	0.2	0.4	0.52	0.72	1	1	0.92	0.16	0
HP:0002951	0.24	1	0.04	0.96	0.8	0.68	0.04	0	0	0.04	0	0.04	0	0	0	0.04	0.04	1	0.56	0	0	0
HP:0002953	1	1	0.28	1	1	0.96	0	0.04	0.12	0.24	0.12	0.28	0	0	0.12	0.16	0.16	1	1	0.12	0	0
HP:0002955	0.92	1	0.28	0.84	0.8	0.8	0	0	0	0.08	0.08	0	0	0.04	0	0.04	0.12	1	0.32	0	0	0
HP:0002958	1	1	0.12	0.68	0.36	0.2	0.04	0	0.08	0	0	0.28	0	0	0	0.16	0.2	1	0.32	0.04	0	0
HP:0002960	1	1	1	1	1	1	0.36	0.24	0.8	1	0.96	1	0.08	1	1	1	1	1	1	1	0.2	1
HP:0002961	0.16	1	0	1	1	0.96	0	0	0	0.2	0.08	0	0	0	0	0.04	0	0.84	0.4	0	0	0
HP:0002963	0.52	1	0.12	1	1	0.96	0	0	0	0.28	0.16	0.68	0	0	0.04	0.28	0.32	1	1	0.36	0	0
HP:0002965	0.28	1	0	1	1	0.96	0	0	0	0.08	0.04	0.16	0	0	0	0.04	0.04	0.92	0.2	0	0	0
HP:0002967	1	1	1	1	1	1	0.08	0.16	0.12	1	0.96	1	0.04	0.12	0.24	1	1	1	1	1	0.12	0
HP:0002970	1	1	1	1	1	1	0.08	0.28	0.72	0.96	0.92	1	0.04	0.36	0.6	1	1	1	1	1	0.2	0
HP:0002972	0.24	1	0.12	0.72	0.32	0.12	0	0	0	0.16	0.12	0.52	0	0	0.04	0.24	0.28	1	0.84	0.36	0	0
HP:0002973	1	1	1	1	1	1	0.24	0.52	0.4	1	1	1	0.08	1	1	1	1	1	1	1	0.2	0.16
HP:0002974	1	1	1	1	1	1	0.08	0.28	0.32	1	0.96	1	0	0.88	0.36	1	1	1	1	1	0.2	0
HP:0002977	1	1	1	1	1	1	0.88	0.8	0.92	1	1	1	0.32	1	1	1	1	1	1	1	0.4	1
HP:0002979	1	1	1	1	1	1	0.28	0.48	0.76	1	1	1	0.08	1	1	1	1	1	1	1	0.2	0
HP:0002980	1	1	1	1	1	1	0.04	0.12	0.68	0.96	0.96	1	0	0.2	1	1	1	1	1	1	0.08	0
HP:0002981	1	1	1	1	1	1	0.36	0.52	0.76	1	1	1	0.12	1	1	1	1	1	1	1	0.24	0
HP:0002982	1	1	1	1	1	1	0.04	0.12	0.68	0.96	0.96	1	0	0.44	1	0.96	0.8	1	1	1	0.2	0
HP:0002983	1	1	1	1	1	1	0.08	0.28	0.72	1	1	1	0.12	1	1	1	1	1	1	1	0.2	0.08
HP:0002984	1	1	0.84	1	1	1	0	0.12	0.12	1	0.96	1	0.08	0.48	0.56	1	1	1	1	1	0.2	0
HP:0002986	1	1	0.72	1	1	1	0.04	0.16	0.08	0.92	0.88	1	0	0.2	0.52	0.64	0.56	1	1	1	0.2	0.16
HP:0002987	1	1	0.88	1	1	1	0.04	0.12	0.72	1	0.96	1	0.08	0.16	1	1	1	1	1	1	0.2	0.12
HP:0002990	1	1	0.48	0.96	0.88	0.4	0	0	0.04	0.32	0.28	0.68	0	0.12	0.4	0.08	0.08	1	0.92	0.2	0.16	0
HP:0002991	1	1	0.84	1	1	1	0.08	0.08	0.12	0.96	0.88	1	0.08	0.4	0.84	1	1	1	1	1	0.2	0
HP:0002992	1	1	1	1	1	1	0.16	0.28	0.68	1	1	1	0	1	1	1	1	1	1	1	0.2	0
HP:0002996	1	1	1	1	1	1	0.08	0.44	0.76	1	0.96	1	0.12	0.6	1	1	1	1	1	1	0.2	0.12
HP:0002997	1	1	1	1	1	1	0.12	0.44	0.4	1	1	1	0.04	1	1	1	1	1	1	1	0.2	0
HP:0002999	1	1	0.64	1	1	1	0	0.32	0.08	0.96	0.84	1	0.04	0.24	0.68	0.48	0.44	1	1	1	0.2	0
HP:0003001	1	1	0.44	1	1	1	0	0	0.12	0.8	0.68	0.44	0	0.16	0	0.32	0.28	1	1	0.32	0	0
HP:0003002	1	1	1	1	1	1	0.2	0.44	0.72	1	1	1	0.04	1	1	1	1	1	1	1	0.2	0
HP:0003003	1	1	0.88	1	1	1	0.16	0.32	0.4	1	1	1	0	0.76	1	1	1	1	1	1	0.2	0
HP:0003005	1	1	0.72	1	1	1	0.08	0.16	0.12	0.96	0.88	1	0	0.2	0.12	1	1	1	1	1	0.12	0
HP:0003006	1	1	1	1	1	1	0.2	0.44	0.32	1	1	1	0	1	1	1	1	1	1	1	0.2	0
HP:0003010	1	1	1	1	1	1	0.12	0.16	0.28	1	0.96	1	0.04	0.16	0.56	1	1	1	1	1	0.12	0
HP:0003011	1	1	1	1	1	1	0.88	0.8	1	1	1	1	0.44	1	1	1	1	1	1	1	0.48	1
HP:0003013	0.52	0.8	0.32	0.72	0.4	0.12	0.04	0	0	0.16	0.16	0.08	0	0.08	0	0.08	0.08	0.96	0.36	0.12	0	0
[truncated: 3,725 more rows]
